# Supplementary material for: Changes in the Mitochondrial Dynamics and Functions Together with the mRNA/miRNA Network in the Heart Tissue Contribute to Hypoxia Adaptation in Tibetan Sheep
Source: Animals (Basel). 2022 Feb 25;12(5):583. doi: 10.3390/ani12050583 (PMC8909807; doi:10.3390/ani12050583)
Supplement: Supplementary file 1 [file animals-12-00583-s001.zip]

Archive with 10 entries (9 files):
- Supplementary material 1/
- Supplementary material 1/Supplementary Figure.pdf
- Supplementary material 1/Supplementary material 1.1 DEmRNAs and functional annotation.xlsx
- Supplementary material 1/Supplementary material 1.2 Novel mRNAs infomation.xlsx
- Supplementary material 1/Supplementary material 1.3 DEmiRNAs.xlsx
- Supplementary material 1/Supplementary material 1.4  mRNA-miRNA pairs.xlsx
- Supplementary material 1/Supplementary material 1.5 mRNA analysis of GO and KEGG  in three groups of mRNA-miRNA pairs.xlsx
- Supplementary material 1/Supplementary material 1.6 Co-expression network of DEmRNAs and DEmiRNAs.xlsx
- Supplementary material 1/Supplementary Table.pdf
- Supplementary material 1/~$pplementary Figure.docx
