# Supplementary material for: Changes in the Mitochondrial Dynamics and Functions Together with the mRNA/miRNA Network in the Heart Tissue Contribute to Hypoxia Adaptation in Tibetan Sheep
Source: Animals (Basel). 2022 Feb 25;12(5):583. doi: 10.3390/ani12050583 (PMC8909807; doi:10.3390/ani12050583)
Supplement: Supplementary file 1 [file animals-12-00583-s001.zip › Supplementary material 1/Supplementary material 1.1 DEmRNAs and functional annotation.xlsx]

## Sheet: TS25-vs-TS35.filter.annot
Supplementary material 1.1 Significant DEmRNAs were identified between TS25 and TS35
id	L-1_count	L-2_count	L-3_count	L-4_count	C-1_count	C-2_count	C-3_count	C-4_count	L-1_fpkm	L-2_fpkm	L-3_fpkm	L-4_fpkm	C-1_fpkm	C-2_fpkm	C-3_fpkm	C-4_fpkm	L_mean	C_mean	log2(fc)	PValue	FDR	Symbol	Description	KEGG_A_class	KEGG_B_class	Pathway	K_ID	GO Component	GO Function	GO Process
ncbi_105610840	2025	1250	1240	1430	5629	3418	4013	4195	26.46	21.28	22.85	26.84	76.09	65.91	73.32	70.05	24.3575	71.3425	1.5504	1.12e-55	1.65e-51	ANGPTL2	PREDICTED: angiopoietin-related protein 2 [Bubalus bubalis]	-	-	-	-	-	-	-
MSTRG.13929	1104	1061	868	731	357	185	199	230	12.87	16.12	14.28	12.21	4.29	3.18	3.24	3.41	13.87	3.53	-1.97423	3.31e-50	2.44e-46	--	endonuclease-reverse transcriptase [Babesia ovata]	Human Diseases;Human Diseases;Environmental Information Processing;Organismal Systems;Human Diseases;Human Diseases;Cellular Processes;Human Diseases	Cancers;Cancers;Signal transduction;Immune system;Infectious diseases;Cardiovascular diseases;Cellular community - eukaryotes;Cancers	ko05200//Pathways in cancer;ko05226//Gastric cancer;ko04390//Hippo signaling pathway;ko04670//Leukocyte transendothelial migration;ko05100//Bacterial invasion of epithelial cells;ko05412//Arrhythmogenic right ventricular cardiomyopathy (ARVC);ko04520//Adherens junction;ko05213//Endometrial cancer	K05691;K05691;K05691;K05691;K05691;K05691;K05691;K05691	-	-	-
ncbi_101118381	830	933	880	517	180	166	136	199	16.13	23.62	24.12	14.43	3.62	4.76	3.7	4.94	19.575	4.255	-2.20178	2.87e-29	1.41e-25	CCKBR	PREDICTED: gastrin/cholecystokinin type B receptor [Ovis aries musimon]	Environmental Information Processing;Environmental Information Processing;Organismal Systems	Signaling molecules and interaction;Signal transduction;Digestive system	ko04080//Neuroactive ligand-receptor interaction;ko04020//Calcium signaling pathway;ko04971//Gastric acid secretion	K04195;K04195;K04195	GO:0031224//intrinsic component of membrane	GO:0008528//G-protein coupled peptide receptor activity;GO:0031739//cholecystokinin receptor binding	GO:0007166//cell surface receptor signaling pathway;GO:0035295//tube development;GO:0042127//regulation of cell proliferation;GO:0051480//regulation of cytosolic calcium ion concentration
ncbi_101105509	2525	1630	1672	1960	5129	3284	3719	4287	13.98	11.76	13.06	15.59	29.39	26.85	28.81	30.35	13.5975	28.85	1.08523	4e-29	1.48e-25	AKAP12	PREDICTED: A-kinase anchor protein 12 isoform X5 [Ovis aries musimon]	-	-	-	-	-	GO:0019899//enzyme binding	GO:0006886//intracellular protein transport;GO:0010738//regulation of protein kinase A signaling;GO:0030804//positive regulation of cyclic nucleotide biosynthetic process
ncbi_101111664	304	164	200	181	66	31	39	58	13.11	9.18	12.19	11.23	2.95	1.98	2.36	3.2	11.4275	2.6225	-2.1235	1.69e-25	5e-22	GSTT1	PREDICTED: glutathione S-transferase theta-2B isoform X2 [Ovis aries musimon]	Human Diseases;Human Diseases;Human Diseases;Human Diseases;Human Diseases;Metabolism;Human Diseases;Organismal Systems;Metabolism;Metabolism;Metabolism	Cancers;Cancers;Cardiovascular diseases;Cancers;Cancers;Xenobiotics biodegradation and metabolism;Drug resistance;Aging;Xenobiotics biodegradation and metabolism;Xenobiotics biodegradation and metabolism;Metabolism of other amino acids	ko05200//Pathways in cancer;ko05225//Hepatocellular carcinoma;ko05418//Fluid shear stress and atherosclerosis;ko05215//Prostate cancer;ko05204//Chemical carcinogenesis;ko00983//Drug metabolism - other enzymes;ko01524//Platinum drug resistance;ko04212//Longevity regulating pathway - worm;ko00980//Metabolism of xenobiotics by cytochrome P450;ko00982//Drug metabolism - cytochrome P450;ko00480//Gluta…	K00799;K00799;K00799;K00799;K00799;K00799;K00799;K00799;K00799;K00799;K00799	GO:0044424//intracellular part	GO:0003824//catalytic activity	GO:0006790//sulfur compound metabolic process
ncbi_100049064	164	128	167	72	13	1	8	7	17.1	17.38	24.56	10.78	1.4	0.15	1.17	0.93	17.455	0.9125	-4.25767	2.07e-25	5.11e-22	HBB	hemoglobin subunit beta [Ovis aries]	Human Diseases;Human Diseases	Infectious diseases;Infectious diseases	ko05144//Malaria;ko05143//African trypanosomiasis	K13823;K13823	GO:0043234//protein complex	GO:0022892//substrate-specific transporter activity;GO:0046906//tetrapyrrole binding;GO:0046914//transition metal ion binding	GO:0015669//gas transport
ncbi_100137067	121	70	73	77	596	252	247	337	13.85	10.44	11.78	12.66	70.57	42.57	39.53	49.29	12.1825	50.49	2.05119	2.44e-24	5.16e-21	FABP4	fatty acid-binding protein, adipocyte [Ovis aries]	Organismal Systems;Organismal Systems	Endocrine system;Endocrine system	ko03320//PPAR signaling pathway;ko04923//Regulation of lipolysis in adipocyte	K08753;K08753	GO:0031988//membrane-bounded vesicle;GO:0043231//intracellular membrane-bounded organelle	GO:0005488//binding	GO:0001933//negative regulation of protein phosphorylation;GO:0006355//regulation of transcription, DNA-templated;GO:0010226//response to lithium ion;GO:0031349//positive regulation of defense response;GO:0045444//fat cell differentiation;GO:0051234//establishment of localization;GO:0055092//sterol homeostasis
ncbi_101103193	2230	1624	1474	1644	3768	2385	2420	3009	25.28	23.88	23.48	26.72	44.21	39.82	38.33	43.53	24.84	41.4725	0.73949	1.82e-23	3.36e-20	Picalm	PREDICTED: phosphatidylinositol-binding clathrin assembly protein isoform X2 [Ovis aries musimon]	-	-	-	-	GO:0016234//inclusion body;GO:0030131//clathrin adaptor complex;GO:0030135//coated vesicle;GO:0044297//cell body	GO:0030276//clathrin binding;GO:0035091//phosphatidylinositol binding	GO:0006355//regulation of transcription, DNA-templated;GO:0006898//receptor-mediated endocytosis;GO:0006901//vesicle coating;GO:0008104//protein localization;GO:0010942//positive regulation of cell death;GO:0010950//positive regulation of endopeptidase activity;GO:0010951//negative regulation of endopeptidase activity;GO:0034250//positive regulation of cellular amide metabolic process;GO:0043623/…
ncbi_100034672	25	18	17	19	120	100	88	132	0.41	0.39	0.39	0.45	2.04	2.43	2.03	2.78	0.41	2.32	2.50043	8.79e-23	1.44e-19	PTX3	PREDICTED: pentraxin-related protein PTX3 [Ovis aries musimon]	-	-	-	-	GO:0044421//extracellular region part	GO:0030247//polysaccharide binding	GO:0002252//immune effector process;GO:0006952//defense response;GO:0009620//response to fungus;GO:0031324//negative regulation of cellular metabolic process;GO:0031328//positive regulation of cellular biosynthetic process;GO:0040013//negative regulation of locomotion;GO:0044793//negative regulation by host of viral process;GO:0044866//modulation by host of viral exo-alpha-sialidase activity;GO:0…
ncbi_101120341	583	337	370	255	116	99	110	75	12.05	9.08	10.79	7.58	2.48	3.02	3.18	1.98	9.875	2.665	-1.88965	1.93e-20	2.6e-17	Asic2	PREDICTED: acid-sensing ion channel 2 isoform X2 [Ovis aries musimon]	Organismal Systems;Organismal Systems	Sensory system;Sensory system	ko04750//Inflammatory mediator regulation of TRP channels;ko04742//Taste transduction	K04828;K04828	GO:0016021//integral component of membrane;GO:0044297//cell body;GO:0044309//neuron spine	GO:0005272//sodium channel activity;GO:0005488//binding;GO:0022836//gated channel activity	GO:0001101//response to acid chemical;GO:0006814//sodium ion transport;GO:0007165//signal transduction;GO:0007267//cell-cell signaling;GO:0007399//nervous system development;GO:0008104//protein localization;GO:0010447//response to acidic pH;GO:0010467//gene expression;GO:0032101//regulation of response to external stimulus;GO:0032414//positive regulation of ion transmembrane transporter activity;…
ncbi_101121051	2892	1834	1711	1688	6333	3751	3837	6797	92.82	76.67	77.44	77.83	210.25	177.66	172.18	278.75	81.19	209.71	1.36902	1.64e-19	2.02e-16	ACTA2	Actin, aortic smooth muscle [Fukomys damarensis]	Environmental Information Processing;Organismal Systems;Organismal Systems	Signal transduction;Endocrine system;Circulatory system	ko04371//Apelin signaling pathway;ko04926//Relaxin signaling pathway;ko04270//Vascular smooth muscle contraction	K12313;K12313;K12313	GO:0031988//membrane-bounded vesicle;GO:0032432//actin filament bundle;GO:0032991//macromolecular complex;GO:0036379//myofilament;GO:0044421//extracellular region part	GO:0019900//kinase binding;GO:0032550//purine ribonucleoside binding	GO:0002064//epithelial cell development;GO:0006939//smooth muscle contraction;GO:0007015//actin filament organization;GO:0008015//blood circulation;GO:0014904//myotube cell development;GO:0051707//response to other organism
ncbi_101101983	94	79	101	71	301	219	248	228	0.73	0.8	1.11	0.79	2.42	2.51	2.69	2.26	0.8575	2.47	1.5263	1.18e-18	1.34e-15	ELL2	PREDICTED: RNA polymerase II elongation factor ELL2 isoform X3 [Ovis aries musimon]	-	-	-	-	GO:0005815//microtubule organizing center;GO:0043231//intracellular membrane-bounded organelle;GO:0043234//protein complex	-	GO:0006354//DNA-templated transcription, elongation;GO:0006366//transcription from RNA polymerase II promoter
ncbi_101108814	2359	2231	1698	1873	1509	1019	1167	1156	17.02	20.89	17.28	19.36	11.22	10.79	11.74	10.63	18.6375	11.095	-0.748299	1.79e-17	1.89e-14	EXTL3	PREDICTED: exostosin-like 3 [Ovis aries musimon]	Metabolism;Metabolism	Global and overview maps;Glycan biosynthesis and metabolism	ko01100//Metabolic pathways;ko00534//Glycosaminoglycan biosynthesis - heparan sulfate / heparin	K02370;K02370	GO:0031224//intrinsic component of membrane	-	GO:0006023//aminoglycan biosynthetic process;GO:0030166//proteoglycan biosynthetic process
ncbi_114117561	486	470	342	382	263	193	170	183	5.74	7.23	5.7	6.48	3.21	3.37	2.81	2.76	6.2875	3.0375	-1.0496	2.51e-17	2.42e-14	Fzd8	PREDICTED: frizzled-8 [Ovis aries musimon]	Human Diseases;Human Diseases;Human Diseases;Human Diseases;Human Diseases;Environmental Information Processing;Human Diseases;Environmental Information Processing;Human Diseases;Human Diseases;Environmental Information Processing;Cellular Processes;Organismal Systems;Human Diseases	Cancers;Infectious diseases;Infectious diseases;Cancers;Cancers;Signal transduction;Cancers;Signal transduction;Endocrine and metabolic diseases;Cancers;Signal transduction;Cellular community - eukaryotes;Endocrine system;Cancers	ko05200//Pathways in cancer;ko05165//Human papillomavirus infection;ko05166//HTLV-I infection;ko05205//Proteoglycans in cancer;ko05226//Gastric cancer;ko04390//Hippo signaling pathway;ko05225//Hepatocellular carcinoma;ko04150//mTOR signaling pathway;ko04934//Cushing syndrome;ko05224//Breast cancer;ko04310//Wnt signaling pathway;ko04550//Signaling pathways regulating pluripotency of stem cells;ko0…	K02375;K02375;K02375;K02375;K02375;K02375;K02375;K02375;K02375;K02375;K02375;K02375;K02375;K02375	-	-	-
ncbi_101114256	137	62	83	86	495	217	247	456	4.63	2.73	3.96	4.18	17.31	10.83	11.67	19.7	3.875	14.8775	1.94086	2.62e-17	2.42e-14	ACTG2	actin, gamma-enteric smooth muscle-like isoform 1 [Cricetulus griseus]	Organismal Systems	Circulatory system	ko04270//Vascular smooth muscle contraction	K12315	GO:0031988//membrane-bounded vesicle;GO:0043232//intracellular non-membrane-bounded organelle;GO:0044421//extracellular region part;GO:0044444//cytoplasmic part	GO:0032550//purine ribonucleoside binding	GO:0003012//muscle system process
ncbi_101106433	744	914	511	849	3127	2073	1913	4338	5.91	9.49	5.72	9.72	25.72	24.39	21.29	44.08	7.71	28.87	1.90477	4.26e-17	3.7e-14	THBS1	PREDICTED: thrombospondin-1 isoform X3 [Ovis aries musimon]	Environmental Information Processing;Human Diseases;Human Diseases;Environmental Information Processing;Cellular Processes;Cellular Processes;Human Diseases;Environmental Information Processing;Cellular Processes;Environmental Information Processing;Human Diseases;Human Diseases	Signal transduction;Infectious diseases;Cancers;Signal transduction;Cellular community - eukaryotes;Transport and catabolism;Cancers;Signaling molecules and interaction;Cell growth and death;Signal transduction;Infectious diseases;Cancers	ko04151//PI3K-Akt signaling pathway;ko05165//Human papillomavirus infection;ko05205//Proteoglycans in cancer;ko04015//Rap1 signaling pathway;ko04510//Focal adhesion;ko04145//Phagosome;ko05206//MicroRNAs in cancer;ko04512//ECM-receptor interaction;ko04115//p53 signaling pathway;ko04350//TGF-beta signaling pathway;ko05144//Malaria;ko05219//Bladder cancer	K16857;K16857;K16857;K16857;K16857;K16857;K16857;K16857;K16857;K16857;K16857;K16857	GO:0034774//secretory granule lumen;GO:0043234//protein complex;GO:0044421//extracellular region part;GO:0044432//endoplasmic reticulum part;GO:0044459//plasma membrane part	GO:0001948//glycoprotein binding;GO:0005102//receptor binding;GO:0005518//collagen binding;GO:0005539//glycosaminoglycan binding;GO:0005543//phospholipid binding;GO:0019838//growth factor binding;GO:0046872//metal ion binding;GO:0071813//lipoprotein particle binding	GO:0001818//negative regulation of cytokine production;GO:0001936//regulation of endothelial cell proliferation;GO:0001953//negative regulation of cell-matrix adhesion;GO:0002578//negative regulation of antigen processing and presentation;GO:0002690//positive regulation of leukocyte chemotaxis;GO:0002696//positive regulation of leukocyte activation;GO:0006417//regulation of translation;GO:0006493…
MSTRG.11303	2040	1414	1220	1380	1002	830	759	860	15.55	13.92	12.97	14.86	8.07	10.07	8.48	8.57	14.325	8.7975	-0.70337	1.73e-16	1.42e-13	gna0	guanine nucleotide binding protein, alpha o, isoform CRA_a, partial [Mus musculus]	Human Diseases;Environmental Information Processing;Human Diseases;Organismal Systems;Organismal Systems;Organismal Systems;Organismal Systems;Organismal Systems;Human Diseases;Organismal Systems;Human Diseases;Organismal Systems;Organismal Systems;Organismal Systems;Organismal Systems;Human Diseases;Organismal Systems;Organismal Systems	Infectious diseases;Signal transduction;Substance dependence;Endocrine system;Nervous system;Endocrine system;Endocrine system;Nervous system;Infectious diseases;Nervous system;Infectious diseases;Nervous system;Nervous system;Endocrine system;Environmental adaptation;Substance dependence;Nervous system;Nervous system	ko05163//Human cytomegalovirus infection;ko04015//Rap1 signaling pathway;ko05034//Alcoholism;ko04921//Oxytocin signaling pathway;ko04723//Retrograde endocannabinoid signaling;ko04926//Relaxin signaling pathway;ko04915//Estrogen signaling pathway;ko04728//Dopaminergic synapse;ko05145//Toxoplasmosis;ko04726//Serotonergic synapse;ko05142//Chagas disease (American trypanosomiasis);ko04725//Cholinergi…	K04534;K04534;K04534;K04534;K04534;K04534;K04534;K04534;K04534;K04534;K04534;K04534;K04534;K04534;K04534;K04534;K04534;K04534	-	-	-
ncbi_114113232	14	10	21	21	103	139	89	205	0.32	0.3	0.65	0.66	2.38	4.6	2.77	5.86	0.4825	3.9025	3.0158	5.65e-16	4.18e-13	Rap1b	ras-related protein Rap-1b isoform 1 precursor [Homo sapiens]	Environmental Information Processing;Environmental Information Processing;Environmental Information Processing;Environmental Information Processing;Cellular Processes;Organismal Systems;Human Diseases;Organismal Systems;Organismal Systems;Organismal Systems;Organismal Systems;Human Diseases;Organismal Systems	Signal transduction;Signal transduction;Signal transduction;Signal transduction;Cellular community - eukaryotes;Immune system;Endocrine and metabolic diseases;Immune system;Immune system;Nervous system;Digestive system;Cancers;Nervous system	ko04010//MAPK signaling pathway;ko04014//Ras signaling pathway;ko04024//cAMP signaling pathway;ko04015//Rap1 signaling pathway;ko04510//Focal adhesion;ko04062//Chemokine signaling pathway;ko04934//Cushing syndrome;ko04670//Leukocyte transendothelial migration;ko04611//Platelet activation;ko04722//Neurotrophin signaling pathway;ko04972//Pancreatic secretion;ko05211//Renal cell carcinoma;ko04720//L…	K07836;K07836;K07836;K07836;K07836;K07836;K07836;K07836;K07836;K07836;K07836;K07836;K07836	GO:0005768//endosome;GO:0030054//cell junction;GO:0031988//membrane-bounded vesicle;GO:0042995//cell projection;GO:0043232//intracellular non-membrane-bounded organelle;GO:0043234//protein complex;GO:0098589//membrane region	GO:0005088//Ras guanyl-nucleotide exchange factor activity;GO:0017111//nucleoside-triphosphatase activity;GO:0031267//small GTPase binding;GO:0032550//purine ribonucleoside binding	GO:0001570//vasculogenesis;GO:0001775//cell activation;GO:0001885//endothelial cell development;GO:0001934//positive regulation of protein phosphorylation;GO:0007599//hemostasis;GO:0008104//protein localization;GO:0010975//regulation of neuron projection development;GO:0016079//synaptic vesicle exocytosis;GO:0017158//regulation of calcium ion-dependent exocytosis;GO:0030010//establishment of cell…
ncbi_101108677	1542	1240	1284	979	3078	2057	2442	2160	28.31	29.65	33.24	25.82	58.45	55.72	62.67	50.67	29.255	56.8775	0.959175	5.66e-16	4.18e-13	SDC4	PREDICTED: syndecan-4 [Capra hircus]	Human Diseases;Environmental Information Processing;Human Diseases;Environmental Information Processing	Cancers;Signaling molecules and interaction;Cardiovascular diseases;Signaling molecules and interaction	ko05205//Proteoglycans in cancer;ko04514//Cell adhesion molecules (CAMs);ko05418//Fluid shear stress and atherosclerosis;ko04512//ECM-receptor interaction	K16338;K16338;K16338;K16338	GO:0031224//intrinsic component of membrane;GO:0031988//membrane-bounded vesicle;GO:0044464//cell part	GO:0038023//signaling receptor activity	-
ncbi_114116100	354	168	189	210	644	557	524	514	9.64	5.96	7.25	8.22	18.15	22.41	19.97	17.88	7.7675	19.6025	1.33552	6.12e-16	4.31e-13	VNN1	PREDICTED: pantetheinase isoform X3 [Ovis aries]	Metabolism	Metabolism of cofactors and vitamins	ko00770//Pantothenate and CoA biosynthesis	K08069	GO:0031224//intrinsic component of membrane;GO:0031988//membrane-bounded vesicle	GO:0016811//hydrolase activity, acting on carbon-nitrogen (but not peptide) bonds, in linear amides	GO:0006575//cellular modified amino acid metabolic process;GO:0006954//inflammatory response;GO:0033081//regulation of T cell differentiation in thymus;GO:1900408//negative regulation of cellular response to oxidative stress
ncbi_100174903	361	205	196	232	134	55	80	70	8.91	6.6	6.83	8.24	3.43	1.99	2.76	2.21	7.645	2.5975	-1.55739	6.47e-16	4.35e-13	NR1D1	PREDICTED: nuclear receptor subfamily 1 group D member 1 [Capra hircus]	Organismal Systems	Environmental adaptation	ko04710//Circadian rhythm	K03728	GO:0000785//chromatin;GO:0043231//intracellular membrane-bounded organelle;GO:0044309//neuron spine	GO:0000977//RNA polymerase II regulatory region sequence-specific DNA binding;GO:0000982//transcription factor activity, RNA polymerase II core promoter proximal region sequence-specific binding;GO:0001221//transcription cofactor binding;GO:0038023//signaling receptor activity;GO:0046906//tetrapyrrole binding;GO:0046914//transition metal ion binding	GO:0001659//temperature homeostasis;GO:0005977//glycogen metabolic process;GO:0006111//regulation of gluconeogenesis;GO:0006357//regulation of transcription from RNA polymerase II promoter;GO:0007623//circadian rhythm;GO:0009755//hormone-mediated signaling pathway;GO:0010558//negative regulation of macromolecule biosynthetic process;GO:0010893//positive regulation of steroid biosynthetic process;…
ncbi_101114973	25	18	21	12	108	64	69	88	0.51	0.48	0.61	0.35	2.29	1.94	1.98	2.31	0.4875	2.13	2.12738	1.96e-15	1.26e-12	NXPE4	PREDICTED: NXPE family member 4 isoform X1 [Ovis aries]	-	-	-	-	-	-	-
ncbi_101110350	115	49	65	46	11	1	4	9	2.76	1.53	2.2	1.59	0.27	0.04	0.13	0.28	2.02	0.18	-3.48829	4.02e-15	2.48e-12	Klhdc8a	PREDICTED: kelch domain-containing protein 8A isoform X2 [Ovis aries musimon]	-	-	-	-	-	-	-
ncbi_101119329	1786	1033	1066	838	4606	2295	3100	2243	83.58	62.96	70.35	56.33	222.95	158.48	202.82	134.12	68.305	179.593	1.39466	5.15e-15	3.04e-12	SELENOW	PREDICTED: LOW QUALITY PROTEIN: selenoprotein W, 1 [Bubalus bubalis]	-	-	-	-	GO:0044424//intracellular part	GO:0005488//binding	GO:0019725//cellular homeostasis
ncbi_101110289	764	621	563	501	1283	1148	918	1294	12.3	13.03	12.79	11.59	21.37	27.28	20.67	26.63	12.4275	23.9875	0.948747	2.13e-14	1.21e-11	TIPARP	PREDICTED: TCDD-inducible poly [ADP-ribose] polymerase [Ovis aries]	-	-	-	-	GO:0043231//intracellular membrane-bounded organelle	GO:0016763//transferase activity, transferring pentosyl groups;GO:0043169//cation binding;GO:0044212//transcription regulatory region DNA binding	GO:0006486//protein glycosylation;GO:0007169//transmembrane receptor protein tyrosine kinase signaling pathway;GO:0008202//steroid metabolic process;GO:0008406//gonad development;GO:0009887//organ morphogenesis;GO:0009896//positive regulation of catabolic process;GO:0010468//regulation of gene expression;GO:0014070//response to organic cyclic compound;GO:0048534//hematopoietic or lymphoid organ d…
ncbi_100125358	110	115	72	141	423	282	232	368	3.6	4.57	2.94	6.17	15.44	14.74	11.2	16.41	4.32	14.4475	1.74172	2.63e-14	1.44e-11	CREM	PREDICTED: cAMP-responsive element modulator isoform X10 [Ovis aries]	Human Diseases;Organismal Systems	Infectious diseases;Circulatory system	ko05166//HTLV-I infection;ko04261//Adrenergic signaling in cardiomyocytes	K09052;K09052	GO:0043231//intracellular membrane-bounded organelle;GO:0043234//protein complex	GO:0000976//transcription regulatory region sequence-specific DNA binding;GO:0001071//nucleic acid binding transcription factor activity	GO:0006357//regulation of transcription from RNA polymerase II promoter;GO:0006664//glycolipid metabolic process;GO:0007623//circadian rhythm;GO:0046683//response to organophosphorus
ncbi_101117689	83	54	61	64	251	132	156	274	0.64	0.54	0.66	0.71	2	1.5	1.68	2.7	0.6375	1.97	1.6277	4.3e-14	2.27e-11	ITGA8	PREDICTED: integrin alpha-8 isoform X2 [Ovis aries musimon]	Environmental Information Processing;Human Diseases;Cellular Processes;Cellular Processes;Environmental Information Processing;Human Diseases;Environmental Information Processing;Human Diseases;Human Diseases	Signal transduction;Infectious diseases;Cell motility;Cellular community - eukaryotes;Signaling molecules and interaction;Cardiovascular diseases;Signaling molecules and interaction;Cardiovascular diseases;Cardiovascular diseases	ko04151//PI3K-Akt signaling pathway;ko05165//Human papillomavirus infection;ko04810//Regulation of actin cytoskeleton;ko04510//Focal adhesion;ko04514//Cell adhesion molecules (CAMs);ko05412//Arrhythmogenic right ventricular cardiomyopathy (ARVC);ko04512//ECM-receptor interaction;ko05414//Dilated cardiomyopathy (DCM);ko05410//Hypertrophic cardiomyopathy (HCM)	K06584;K06584;K06584;K06584;K06584;K06584;K06584;K06584;K06584	GO:0005887//integral component of plasma membrane;GO:0005924//cell-substrate adherens junction;GO:0043231//intracellular membrane-bounded organelle	-	GO:0000904//cell morphogenesis involved in differentiation;GO:0001822//kidney development;GO:0007611//learning or memory;GO:0008104//protein localization;GO:0017015//regulation of transforming growth factor beta receptor signaling pathway;GO:0031589//cell-substrate adhesion;GO:0043062//extracellular structure organization;GO:0045944//positive regulation of transcription from RNA polymerase II pro…
ncbi_101103009	347	305	285	266	611	479	510	532	6.59	7.55	7.64	7.26	12.01	13.43	13.55	12.91	7.26	12.975	0.837693	5.35e-14	2.73e-11	LYVE1	PREDICTED: lymphatic vessel endothelial hyaluronic acid receptor 1 [Capra hircus]	-	-	-	-	GO:0031224//intrinsic component of membrane;GO:0031988//membrane-bounded vesicle;GO:0044464//cell part	GO:0005539//glycosaminoglycan binding	GO:0006026//aminoglycan catabolic process;GO:0022610//biological adhesion;GO:0050794//regulation of cellular process;GO:0051234//establishment of localization
ncbi_101107834	518	423	286	411	1008	635	631	884	5.98	6.34	4.64	6.65	12.03	10.88	10.04	13.12	5.9025	11.5175	0.96443	7.27e-14	3.58e-11	FILIP1L	PREDICTED: filamin A-interacting protein 1-like isoform X1 [Ovis aries musimon]	-	-	-	-	-	-	-
ncbi_101115746	969	801	771	805	3278	1983	3274	1478	11.04	11.74	12.43	13.13	38.63	33.32	52.08	21.48	12.085	36.3775	1.58983	7.82e-14	3.73e-11	ITPRIP	PREDICTED: inositol 1,4,5-trisphosphate receptor-interacting protein isoform X2 [Ovis aries musimon]	-	-	-	-	-	-	-
ncbi_101112686	6592	5118	4166	5095	4734	2837	3124	3284	80.03	80.75	70.51	88.2	54.6	48.91	49	49.08	79.8725	50.3975	-0.664347	1.09e-13	5.04e-11	CTSC	PREDICTED: dipeptidyl peptidase 1 isoform X1 [Ovis aries musimon]	Cellular Processes;Cellular Processes	Cell growth and death;Transport and catabolism	ko04210//Apoptosis;ko04142//Lysosome	K01275;K01275	GO:0000323//lytic vacuole;GO:0031988//membrane-bounded vesicle;GO:0044421//extracellular region part	GO:0004175//endopeptidase activity;GO:0016504//peptidase activator activity;GO:0019899//enzyme binding;GO:0043168//anion binding	GO:0001909//leukocyte mediated cytotoxicity;GO:0009967//positive regulation of signal transduction;GO:0012501//programmed cell death;GO:0016485//protein processing;GO:0042221//response to chemical;GO:0044767//single-organism developmental process;GO:0045862//positive regulation of proteolysis
ncbi_101119942	607	465	426	282	1279	820	845	848	5.2	5.19	5.14	3.47	11.33	10.36	10.12	9.28	4.75	10.2725	1.11279	1.3e-13	5.83e-11	PACSIN1	PREDICTED: protein kinase C and casein kinase substrate in neurons protein 1 [Ovis aries musimon]	-	-	-	-	-	-	-
ncbi_101120669	28	13	11	21	86	63	87	87	0.58	0.35	0.32	0.62	1.84	1.92	2.52	2.3	0.4675	2.145	2.19794	1.44e-13	6.26e-11	PCK2	PREDICTED: phosphoenolpyruvate carboxykinase [GTP], mitochondrial [Ovis aries]	Metabolism;Environmental Information Processing;Organismal Systems;Environmental Information Processing;Environmental Information Processing;Human Diseases;Organismal Systems;Organismal Systems;Metabolism;Organismal Systems;Metabolism;Metabolism;Organismal Systems	Global and overview maps;Signal transduction;Endocrine system;Signal transduction;Signal transduction;Endocrine and metabolic diseases;Endocrine system;Endocrine system;Carbohydrate metabolism;Endocrine system;Carbohydrate metabolism;Carbohydrate metabolism;Excretory system	ko01100//Metabolic pathways;ko04151//PI3K-Akt signaling pathway;ko04910//Insulin signaling pathway;ko04068//FoxO signaling pathway;ko04152//AMPK signaling pathway;ko04931//Insulin resistance;ko04922//Glucagon signaling pathway;ko03320//PPAR signaling pathway;ko00010//Glycolysis / Gluconeogenesis;ko04920//Adipocytokine signaling pathway;ko00620//Pyruvate metabolism;ko00020//Citrate cycle (TCA cycl…	K01596;K01596;K01596;K01596;K01596;K01596;K01596;K01596;K01596;K01596;K01596;K01596;K01596	GO:0031988//membrane-bounded vesicle;GO:0043231//intracellular membrane-bounded organelle	GO:0000166//nucleotide binding;GO:0004611//phosphoenolpyruvate carboxykinase activity;GO:0032550//purine ribonucleoside binding	GO:0006006//glucose metabolic process
ncbi_101104719	4951	4288	3899	3625	7428	5951	5521	6557	48.7	54.93	54.09	51.22	75.57	86.38	75.93	82.41	52.235	80.0725	0.61629	4.52e-13	1.91e-10	DDX3X	PREDICTED: ATP-dependent RNA helicase DDX3X isoform X1 [Ovis aries]	Human Diseases;Human Diseases;Organismal Systems	Cancers;Infectious diseases;Immune system	ko05203//Viral carcinogenesis;ko05161//Hepatitis B;ko04622//RIG-I-like receptor signaling pathway	K11594;K11594;K11594	GO:0015935//small ribosomal subunit;GO:0016604//nuclear body;GO:0031966//mitochondrial membrane;GO:0031988//membrane-bounded vesicle;GO:0036464//cytoplasmic ribonucleoprotein granule;GO:0043234//protein complex	GO:0003678//DNA helicase activity;GO:0003724//RNA helicase activity;GO:0003729//mRNA binding;GO:0031369//translation initiation factor binding;GO:0032550//purine ribonucleoside binding;GO:0043021//ribonucleoprotein complex binding;GO:0070717//poly-purine tract binding	GO:0001558//regulation of cell growth;GO:0006357//regulation of transcription from RNA polymerase II promoter;GO:0006446//regulation of translational initiation;GO:0006952//defense response;GO:0006970//response to osmotic stress;GO:0032392//DNA geometric change;GO:0032481//positive regulation of type I interferon production;GO:0032722//positive regulation of chemokine production;GO:0042255//ribos…
ncbi_101111053	681	780	658	581	457	289	322	289	5.19	7.74	7.07	6.36	3.6	3.25	3.43	2.81	6.59	3.2725	-1.00989	6.57e-13	2.7e-10	FRMD5	PREDICTED: FERM domain-containing protein 5 isoform X3 [Ovis aries musimon]	-	-	-	-	GO:0044424//intracellular part;GO:0044425//membrane part	GO:0005515//protein binding	-
ncbi_101118942	990	672	606	495	1834	1075	996	1325	7.49	6.62	6.47	5.38	14.36	12.01	10.54	12.81	6.49	12.43	0.937536	2.61e-12	9.89e-10	DUSP16	PREDICTED: dual specificity protein phosphatase 16 [Ovis aries musimon]	Environmental Information Processing	Signal transduction	ko04010//MAPK signaling pathway	K04459	GO:0043231//intracellular membrane-bounded organelle	GO:0008138//protein tyrosine/serine/threonine phosphatase activity	GO:0006470//protein dephosphorylation;GO:0042326//negative regulation of phosphorylation
ncbi_101102413	54	37	22	54	188	185	96	252	1.76	1.57	1.01	2.53	6.35	8.92	4.38	10.52	1.7175	7.5425	2.13473	3.83e-12	1.41e-09	HP	PREDICTED: haptoglobin [Ovis aries]	-	-	-	-	GO:0043234//protein complex;GO:0044421//extracellular region part;GO:0060205//cytoplasmic membrane-bounded vesicle lumen	GO:0004175//endopeptidase activity;GO:0005515//protein binding	GO:0000302//response to reactive oxygen species;GO:0002526//acute inflammatory response;GO:0006897//endocytosis;GO:0008219//cell death;GO:0009617//response to bacterium;GO:0010727//negative regulation of hydrogen peroxide metabolic process;GO:0019538//protein metabolic process;GO:0043086//negative regulation of catalytic activity
ncbi_443255	686	778	588	636	1408	1268	1268	1224	13.33	20.54	16.32	18.18	29.22	38.01	36.17	31.38	17.0925	33.695	0.979171	5.87e-12	2.06e-09	RCAN1	PREDICTED: calcipressin-1 isoform X1 [Capra hircus]	Human Diseases;Organismal Systems;Organismal Systems	Infectious diseases;Endocrine system;Endocrine system	ko05167//Kaposi sarcoma-associated herpesvirus infection;ko04921//Oxytocin signaling pathway;ko04919//Thyroid hormone signaling pathway	K17901;K17901;K17901	-	-	-
ncbi_101115232	256	172	168	209	122	74	93	97	4.77	4.18	4.42	5.6	2.35	2.04	2.42	2.31	4.7425	2.28	-1.05661	6.98e-12	2.4e-09	PIK3IP1	PREDICTED: phosphoinositide-3-kinase-interacting protein 1 isoform X1 [Ovis aries musimon]	-	-	-	-	GO:0031224//intrinsic component of membrane;GO:0031988//membrane-bounded vesicle	GO:0019900//kinase binding	GO:0014066//regulation of phosphatidylinositol 3-kinase signaling;GO:0043551//regulation of phosphatidylinositol 3-kinase activity
ncbi_100142674	884	767	611	702	540	347	462	406	10.49	13.13	12.06	13.39	7.34	6.57	8.05	7.57	12.2675	7.3825	-0.73266	7.77e-12	2.61e-09	PRKAG3	PREDICTED: 5'-AMP-activated protein kinase subunit gamma-3 isoform X3 [Capra hircus]	Organismal Systems;Cellular Processes;Human Diseases;Organismal Systems;Organismal Systems;Environmental Information Processing;Environmental Information Processing;Environmental Information Processing;Human Diseases;Organismal Systems;Organismal Systems;Human Diseases;Organismal Systems;Organismal Systems;Organismal Systems	Environmental adaptation;Cellular community - eukaryotes;Endocrine and metabolic diseases;Endocrine system;Endocrine system;Signal transduction;Signal transduction;Signal transduction;Endocrine and metabolic diseases;Endocrine system;Aging;Cardiovascular diseases;Endocrine system;Aging;Environmental adaptation	ko04714//Thermogenesis;ko04530//Tight junction;ko04932//Non-alcoholic fatty liver disease (NAFLD);ko04921//Oxytocin signaling pathway;ko04910//Insulin signaling pathway;ko04371//Apelin signaling pathway;ko04068//FoxO signaling pathway;ko04152//AMPK signaling pathway;ko04931//Insulin resistance;ko04922//Glucagon signaling pathway;ko04211//Longevity regulating pathway - mammal;ko05410//Hypertrophic…	K07200;K07200;K07200;K07200;K07200;K07200;K07200;K07200;K07200;K07200;K07200;K07200;K07200;K07200;K07200	GO:0044421//extracellular region part	GO:0016772//transferase activity, transferring phosphorus-containing groups;GO:0019900//kinase binding;GO:0036094//small molecule binding	GO:0005977//glycogen metabolic process;GO:0006631//fatty acid metabolic process;GO:0006796//phosphate-containing compound metabolic process;GO:0008645//hexose transport
ncbi_101122497	482	721	270	682	2117	1514	1780	1456	5.01	9.77	3.96	10.19	22.78	23.24	25.89	19.36	7.2325	22.8175	1.65757	9.51e-12	3.12e-09	SIK1	PREDICTED: serine/threonine-protein kinase SIK1 isoform X2 [Ovis aries musimon]	Organismal Systems	Endocrine system	ko04922//Glucagon signaling pathway	K19008	GO:0043231//intracellular membrane-bounded organelle	GO:0004672//protein kinase activity;GO:0008134//transcription factor binding;GO:0019900//kinase binding;GO:0032550//purine ribonucleoside binding;GO:0046872//metal ion binding	GO:0000278//mitotic cell cycle;GO:0006111//regulation of gluconeogenesis;GO:0006464//cellular protein modification process;GO:0006915//apoptotic process;GO:0007165//signal transduction;GO:0009648//photoperiodism;GO:0010866//regulation of triglyceride biosynthetic process;GO:0035051//cardiocyte differentiation;GO:0043433//negative regulation of sequence-specific DNA binding transcription factor ac…
ncbi_101112245	1046	832	732	856	717	429	486	612	22.09	22.88	21.8	25.96	15.66	13.37	14.35	16.51	23.1825	14.9725	-0.630721	1.22e-11	3.83e-09	AHCY	PREDICTED: adenosylhomocysteinase [Ovis aries]	Metabolism;Metabolism	Global and overview maps;Amino acid metabolism	ko01100//Metabolic pathways;ko00270//Cysteine and methionine metabolism	K01251;K01251	-	-	-
ncbi_101116370	200	179	124	172	100	44	71	63	4.89	5.7	4.27	6.04	2.53	1.59	2.43	1.97	5.225	2.13	-1.29458	1.22e-11	3.83e-09	HS3ST2	PREDICTED: heparan sulfate glucosamine 3-O-sulfotransferase 2 [Ovis aries musimon]	Metabolism	Glycan biosynthesis and metabolism	ko00534//Glycosaminoglycan biosynthesis - heparan sulfate / heparin	K07808	GO:0031090//organelle membrane;GO:0031224//intrinsic component of membrane;GO:0043231//intracellular membrane-bounded organelle	GO:0034483//heparan sulfate sulfotransferase activity	GO:0006023//aminoglycan biosynthetic process;GO:0044238//primary metabolic process;GO:0051704//multi-organism process
ncbi_101107621	132	144	114	119	287	230	269	278	1.46	2.03	1.76	1.88	3.25	3.68	4.06	3.87	1.7825	3.715	1.05946	1.36e-11	4.18e-09	PFKFB3	PREDICTED: 6-phosphofructo-2-kinase/fructose-2,6-bisphosphatase 3 isoform X7 [Capra hircus]	Environmental Information Processing;Environmental Information Processing;Metabolism	Signal transduction;Signal transduction;Carbohydrate metabolism	ko04152//AMPK signaling pathway;ko04066//HIF-1 signaling pathway;ko00051//Fructose and mannose metabolism	K01103;K01103;K01103	GO:0043231//intracellular membrane-bounded organelle	GO:0008443//phosphofructokinase activity;GO:0032550//purine ribonucleoside binding;GO:0050308//sugar-phosphatase activity	GO:0016310//phosphorylation;GO:0019318//hexose metabolic process
ncbi_101114899	766	532	603	596	1286	796	904	1071	4.28	3.87	4.75	4.78	7.42	6.56	7.05	7.64	4.42	7.1675	0.697424	1.56e-11	4.69e-09	PIK3C2A	PREDICTED: phosphatidylinositol 4-phosphate 3-kinase C2 domain-containing subunit alpha [Ovis aries]	Metabolism;Environmental Information Processing;Metabolism	Global and overview maps;Signal transduction;Carbohydrate metabolism	ko01100//Metabolic pathways;ko04070//Phosphatidylinositol signaling system;ko00562//Inositol phosphate metabolism	K00923;K00923;K00923	-	-	-
MSTRG.4943	91	57	71	55	30	10	11	15	5.16	4.23	6.13	4.74	0.61	0.47	0.74	0.65	5.065	0.6175	-3.03605	1.64e-11	4.85e-09	--	-	-	-	-	-	-	-	-
ncbi_100820746	44944	23262	22210	26029	63353	46694	44544	52389	1181.76	796.66	823.55	983.14	1723.06	1811.81	1637.52	1760.15	946.278	1733.13	0.873049	1.76e-11	5.1e-09	ANKRD1	ankyrin repeat domain-containing protein 1 [Ovis aries]	-	-	-	-	GO:0043231//intracellular membrane-bounded organelle;GO:0043234//protein complex;GO:0044449//contractile fiber part	GO:0001104//RNA polymerase II transcription cofactor activity;GO:0003676//nucleic acid binding;GO:0008092//cytoskeletal protein binding;GO:0019899//enzyme binding;GO:0046332//SMAD binding	GO:0006357//regulation of transcription from RNA polymerase II promoter;GO:0007519//skeletal muscle tissue development;GO:0009612//response to mechanical stimulus;GO:0032496//response to lipopolysaccharide;GO:0034612//response to tumor necrosis factor;GO:0042493//response to drug;GO:0042981//regulation of apoptotic process;GO:0043516//regulation of DNA damage response, signal transduction by p53 …
ncbi_101106659	419	436	382	293	1039	896	1178	692	7.32	9.91	9.41	7.35	18.76	23.08	28.75	15.44	8.4975	21.5075	1.33973	1.84e-11	5.22e-09	MAOB	PREDICTED: amine oxidase [flavin-containing] B isoform X2 [Ovis aries musimon]	Metabolism;Human Diseases;Organismal Systems;Organismal Systems;Metabolism;Human Diseases;Metabolism;Metabolism;Metabolism;Human Diseases;Metabolism;Metabolism;Metabolism	Global and overview maps;Substance dependence;Nervous system;Nervous system;Xenobiotics biodegradation and metabolism;Substance dependence;Amino acid metabolism;Amino acid metabolism;Amino acid metabolism;Substance dependence;Amino acid metabolism;Amino acid metabolism;Amino acid metabolism	ko01100//Metabolic pathways;ko05034//Alcoholism;ko04728//Dopaminergic synapse;ko04726//Serotonergic synapse;ko00982//Drug metabolism - cytochrome P450;ko05031//Amphetamine addiction;ko00330//Arginine and proline metabolism;ko00260//Glycine, serine and threonine metabolism;ko00380//Tryptophan metabolism;ko05030//Cocaine addiction;ko00350//Tyrosine metabolism;ko00340//Histidine metabolism;ko00360//…	K00274;K00274;K00274;K00274;K00274;K00274;K00274;K00274;K00274;K00274;K00274;K00274;K00274	GO:0019866//organelle inner membrane;GO:0031224//intrinsic component of membrane;GO:0031966//mitochondrial membrane;GO:0031988//membrane-bounded vesicle	GO:0003824//catalytic activity	GO:0044710//single-organism metabolic process;GO:0048856//anatomical structure development
ncbi_114113917	0	0	0	3	59	46	37	44	0	0	0	0.08	1.07	1.19	0.9	0.99	0.02	1.0375	5.69697	2.14e-11	5.98e-09	METTL14	PREDICTED: N6-adenosine-methyltransferase subunit METTL14 [Equus caballus]	-	-	-	-	GO:0031981//nuclear lumen;GO:0034708//methyltransferase complex	GO:0003676//nucleic acid binding;GO:0008174//mRNA methyltransferase activity	GO:0001510//RNA methylation;GO:0043488//regulation of mRNA stability;GO:0044707//single-multicellular organism process
MSTRG.13062	273	320	270	235	879	476	419	698	0.75	1.14	1.04	0.92	2.48	1.92	1.6	2.44	0.9625	2.11	1.13238	3.01e-11	8.24e-09	SETMAR	endonuclease-reverse transcriptase-like protein [Dinothrombium tinctorium]	-	-	-	-	-	-	-
ncbi_100192428	115	79	92	91	42	24	15	40	5.37	4.81	6.06	6.1	2.03	1.65	0.98	2.39	5.585	1.7625	-1.66393	1.09e-10	2.82e-08	DBP	D site-binding protein [Ovis aries]	-	-	-	-	GO:0043231//intracellular membrane-bounded organelle	GO:0000982//transcription factor activity, RNA polymerase II core promoter proximal region sequence-specific binding;GO:0003677//DNA binding	GO:0006357//regulation of transcription from RNA polymerase II promoter;GO:0048511//rhythmic process
ncbi_101117499	2757	1616	1668	2032	4252	2613	2986	3682	56.41	43.06	48.13	59.71	90.04	78.88	85.4	96.31	51.8275	87.6575	0.75816	1.09e-10	2.82e-08	--	PREDICTED: tropomyosin alpha-4 chain isoform X2 [Ovis aries]	-	-	-	-	GO:0005924//cell-substrate adherens junction;GO:0031988//membrane-bounded vesicle;GO:0032432//actin filament bundle;GO:0043234//protein complex	-	-
ncbi_100642179	799	740	795	540	1724	1366	1539	1203	11.53	14.46	16.4	11.11	26.25	29.51	30.83	22.86	13.375	27.3625	1.03266	1.13e-10	2.89e-08	SLC22A3	PREDICTED: solute carrier family 22 member 3 [Ovis aries musimon]	Human Diseases	Cancers	ko05231//Choline metabolism in cancer	K08200	GO:0016021//integral component of membrane	GO:0005488//binding;GO:0015101//organic cation transmembrane transporter activity	GO:0001504//neurotransmitter uptake;GO:0010506//regulation of autophagy;GO:0015696//ammonium transport;GO:0015893//drug transport;GO:0044710//single-organism metabolic process;GO:0044763//single-organism cellular process
ncbi_101102485	81	49	54	53	157	178	144	131	2.21	1.75	2.09	2.07	4.43	7.16	5.49	4.58	2.03	5.415	1.41548	1.97e-10	4.86e-08	Tec	PREDICTED: tyrosine-protein kinase Tec isoform X3 [Ovis aries musimon]	Organismal Systems;Organismal Systems;Environmental Information Processing	Development;Immune system;Signal transduction	ko04380//Osteoclast differentiation;ko04660//T cell receptor signaling pathway;ko04013//MAPK signaling pathway - fly	K07364;K07364;K07364	-	-	-
ncbi_101118717	775	623	580	579	1198	1078	837	1089	4.73	4.96	4.96	5.1	7.57	9.71	7.09	8.5	4.9375	8.2175	0.734919	2.18e-10	5.19e-08	LPGAT1	PREDICTED: acyl-CoA:lysophosphatidylglycerol acyltransferase 1 [Ovis aries musimon]	Metabolism	Lipid metabolism	ko00564//Glycerophospholipid metabolism	K13514	-	GO:0016740//transferase activity	-
ncbi_100302558	4612	3838	3422	3005	6486	6309	5858	6077	115.67	126.33	119.12	101.29	166.45	228.47	186.93	201.89	115.603	195.935	0.761203	2.69e-10	6.2e-08	ZFAND5	AN1-type zinc finger protein 5 [Bos taurus]	-	-	-	-	GO:0044424//intracellular part	GO:0003676//nucleic acid binding;GO:0046914//transition metal ion binding	GO:0001667//ameboidal-type cell migration;GO:0003008//system process;GO:0007169//transmembrane receptor protein tyrosine kinase signaling pathway;GO:0009887//organ morphogenesis;GO:0060537//muscle tissue development
ncbi_101102871	3963	4446	3802	2944	2766	1880	1859	2344	35.75	52.3	48.39	38.21	25.83	25	23.46	27.02	43.6625	25.3275	-0.78569	3.79e-10	8.48e-08	PPP1R3B	PREDICTED: protein phosphatase 1 regulatory subunit 3B isoform X1 [Capra hircus]	Organismal Systems;Human Diseases	Endocrine system;Endocrine and metabolic diseases	ko04910//Insulin signaling pathway;ko04931//Insulin resistance	K07189;K07189	-	-	GO:0006073//cellular glucan metabolic process;GO:0043471//regulation of cellular carbohydrate catabolic process
ncbi_101119141	378	448	388	332	886	625	591	820	1.49	2.3	2.16	1.88	3.62	3.64	3.26	4.14	1.9575	3.665	0.904801	4.44e-10	9.79e-08	RNF217	PREDICTED: probable E3 ubiquitin-protein ligase RNF217 isoform X2 [Ovis aries musimon]	-	-	-	-	GO:0031224//intrinsic component of membrane	GO:0019787//ubiquitin-like protein transferase activity;GO:0043169//cation binding	GO:0016567//protein ubiquitination
ncbi_100192430	2132	1644	1414	1397	1525	832	874	1158	30.99	33.17	31.49	31.4	21.86	18.97	18.62	24.42	31.7625	20.9675	-0.59917	4.51e-10	9.81e-08	TEF	thyrotroph embryonic factor [Ovis aries]	-	-	-	-	GO:0043231//intracellular membrane-bounded organelle	GO:0001071//nucleic acid binding transcription factor activity;GO:0043566//structure-specific DNA binding;GO:0046983//protein dimerization activity	GO:0006357//regulation of transcription from RNA polymerase II promoter
ncbi_101106405	466	416	449	376	826	903	724	928	2.39	2.76	3.22	2.76	4.37	6.81	5.2	6.05	2.7825	5.6075	1.01098	4.83e-10	1.03e-07	FAM126B	PREDICTED: protein FAM126B isoform X1 [Ovis aries]	-	-	-	-	-	-	-
ncbi_101112767	8916	6626	7678	3801	17510	13368	11737	16332	65.29	63.2	79.29	39.98	132.63	144.46	120.17	152.82	61.94	137.52	1.1507	5.8e-10	1.22e-07	XIRP1	PREDICTED: xin actin-binding repeat-containing protein 1 isoform X2 [Ovis aries musimon]	-	-	-	-	GO:0005913//cell-cell adherens junction;GO:0044291//cell-cell contact zone	GO:0003723//RNA binding	GO:0008283//cell proliferation;GO:0031032//actomyosin structure organization;GO:0055002//striated muscle cell development;GO:0065008//regulation of biological quality
ncbi_101104335	5430	4429	3744	4502	9487	6398	8415	6341	168.37	178.87	163.71	200.52	304.27	292.75	364.8	251.23	177.868	303.262	0.769764	6.07e-10	1.23e-07	HSPB6	PREDICTED: heat shock protein beta-6 [Bison bison bison]	-	-	-	-	GO:0043231//intracellular membrane-bounded organelle	GO:0046983//protein dimerization activity	-
ncbi_101110817	263	166	162	155	458	434	269	568	1.69	1.39	1.47	1.43	3.05	4.12	2.42	4.67	1.495	3.565	1.25376	6.07e-10	1.23e-07	SLC7A2	PREDICTED: cationic amino acid transporter 2 isoform X2 [Ovis aries]	-	-	-	-	GO:0031224//intrinsic component of membrane	GO:0000064//L-ornithine transmembrane transporter activity;GO:0005287//high-affinity basic amino acid transmembrane transporter activity;GO:0061459//L-arginine transmembrane transporter activity	GO:0002274//myeloid leukocyte activation;GO:0002532//production of molecular mediator involved in inflammatory response;GO:0002694//regulation of leukocyte activation;GO:0015807//L-amino acid transport;GO:0015822//ornithine transport;GO:0031347//regulation of defense response;GO:0044271//cellular nitrogen compound biosynthetic process;GO:0089718//amino acid import across plasma membrane
ncbi_101119201	101	62	56	69	202	124	122	155	1.89	1.54	1.48	1.88	3.92	3.42	3.19	3.7	1.6975	3.5575	1.06745	6.18e-10	1.23e-07	FAM118A	PREDICTED: protein FAM118A isoform X2 [Ovis aries]	-	-	-	-	-	-	-
ncbi_101113656	1401	804	837	998	1891	1518	1539	1698	11.55	8.63	9.73	11.79	16.13	18.48	17.73	17.89	10.425	17.5575	0.75204	6.34e-10	1.25e-07	ITGA6	PREDICTED: integrin alpha-6 isoform X1 [Capra hircus]	Human Diseases;Environmental Information Processing;Human Diseases;Cellular Processes;Cellular Processes;Environmental Information Processing;Human Diseases;Organismal Systems;Human Diseases;Human Diseases;Environmental Information Processing;Human Diseases;Human Diseases	Cancers;Signal transduction;Infectious diseases;Cell motility;Cellular community - eukaryotes;Signaling molecules and interaction;Infectious diseases;Immune system;Cardiovascular diseases;Cancers;Signaling molecules and interaction;Cardiovascular diseases;Cardiovascular diseases	ko05200//Pathways in cancer;ko04151//PI3K-Akt signaling pathway;ko05165//Human papillomavirus infection;ko04810//Regulation of actin cytoskeleton;ko04510//Focal adhesion;ko04514//Cell adhesion molecules (CAMs);ko05145//Toxoplasmosis;ko04640//Hematopoietic cell lineage;ko05412//Arrhythmogenic right ventricular cardiomyopathy (ARVC);ko05222//Small cell lung cancer;ko04512//ECM-receptor interaction;…	K06485;K06485;K06485;K06485;K06485;K06485;K06485;K06485;K06485;K06485;K06485;K06485;K06485	GO:0005887//integral component of plasma membrane;GO:0005924//cell-substrate adherens junction;GO:0044420//extracellular matrix component	GO:0005102//receptor binding	GO:0002376//immune system process;GO:0006357//regulation of transcription from RNA polymerase II promoter;GO:0022407//regulation of cell-cell adhesion;GO:0030031//cell projection assembly;GO:0031589//cell-substrate adhesion;GO:0035295//tube development;GO:0042325//regulation of phosphorylation;GO:0042475//odontogenesis of dentin-containing tooth;GO:0042981//regulation of apoptotic process;GO:0045…
MSTRG.11284	38	72	46	80	322	142	162	193	0.77	1.8	1.37	3.21	8.13	5.39	5.54	5.97	1.7875	6.2575	1.80764	7.98e-10	1.52e-07	--	NFATC2-interacting protein isoform X1 [Bubalus bubalis]	Genetic Information Processing	Replication and repair	ko03420//Nucleotide excision repair	K10838	-	-	-
ncbi_101119441	1911	1797	1463	1452	1059	976	976	1013	77.2	92.19	83.84	79.54	38.51	55.61	50.7	47.81	83.1925	48.1575	-0.788693	8.04e-10	1.52e-07	FRMD3	PREDICTED: FERM domain-containing protein 3 isoform X1 [Ovis aries musimon]	-	-	-	-	GO:0043232//intracellular non-membrane-bounded organelle;GO:0044425//membrane part	GO:0005515//protein binding	-
ncbi_101104193	482	308	280	255	237	135	171	177	10.64	8.86	8.72	8.09	5.41	4.4	5.28	4.99	9.0775	5.02	-0.854608	9.2e-10	1.72e-07	GAL3ST3	PREDICTED: galactose-3-O-sulfotransferase 3 [Ovis aries musimon]	-	-	-	-	GO:0000139//Golgi membrane;GO:0031224//intrinsic component of membrane	GO:0004027//alcohol sulfotransferase activity;GO:0019111//phenanthrol sulfotransferase activity;GO:0034483//heparan sulfate sulfotransferase activity;GO:0050694//galactose 3-O-sulfotransferase activity	GO:0008152//metabolic process
ncbi_101116103	1479	1358	1071	1380	934	787	756	820	26.09	31.2	26.64	34.97	17.04	20.49	18.65	18.48	29.725	18.665	-0.671341	9.92e-10	1.83e-07	WLS	PREDICTED: protein wntless homolog isoform X1 [Ovis aries]	-	-	-	-	GO:0031982//vesicle;GO:0043231//intracellular membrane-bounded organelle	GO:0005515//protein binding	GO:0009798//axis specification;GO:0030177//positive regulation of Wnt signaling pathway
ncbi_101113635	1462	1346	1272	966	1027	611	653	827	17.31	20.75	21.24	16.43	12.58	10.67	10.81	12.51	18.9325	11.6425	-0.701464	1.01e-09	1.84e-07	DDAH1	PREDICTED: N(G),N(G)-dimethylarginine dimethylaminohydrolase 1 isoform X1 [Ovis aries musimon]	-	-	-	-	GO:0031988//membrane-bounded vesicle;GO:0043231//intracellular membrane-bounded organelle	GO:0016813//hydrolase activity, acting on carbon-nitrogen (but not peptide) bonds, in linear amidines;GO:0046914//transition metal ion binding	GO:0006464//cellular protein modification process;GO:0006575//cellular modified amino acid metabolic process;GO:0008217//regulation of blood pressure;GO:0031328//positive regulation of cellular biosynthetic process;GO:0044271//cellular nitrogen compound biosynthetic process
ncbi_101116743	427	353	310	288	238	163	213	182	5.98	6.3	5.98	5.81	3.46	3.3	4.14	3.19	6.0175	3.5225	-0.772565	1.02e-09	1.84e-07	DLG4	PREDICTED: disks large homolog 4 isoform X8 [Bos taurus]	Human Diseases;Environmental Information Processing;Organismal Systems;Human Diseases	Neurodegenerative diseases;Signal transduction;Nervous system;Substance dependence	ko05016//Huntington disease;ko04390//Hippo signaling pathway;ko04724//Glutamatergic synapse;ko05030//Cocaine addiction	K11828;K11828;K11828;K11828	-	-	-
ncbi_101108867	488	391	322	377	337	156	190	235	18.31	19.11	17.04	20.32	13.08	8.64	9.97	11.27	18.695	10.74	-0.799658	1.04e-09	1.85e-07	IER3	PREDICTED: radiation-inducible immediate-early gene IEX-1 [Ovis aries]	-	-	-	-	GO:0043231//intracellular membrane-bounded organelle	-	GO:0003073//regulation of systemic arterial blood pressure;GO:0006110//regulation of glycolytic process;GO:0006913//nucleocytoplasmic transport;GO:0009896//positive regulation of catabolic process;GO:0010823//negative regulation of mitochondrion organization;GO:0031348//negative regulation of defense response;GO:0031572//G2 DNA damage checkpoint;GO:0042981//regulation of apoptotic process;GO:0051…
ncbi_101108953	514	474	372	402	839	868	642	823	3.56	4.05	3.49	4.01	5.93	8.86	6.09	7.09	3.7775	6.9925	0.888377	1.26e-09	2.18e-07	PDE4D	PREDICTED: cAMP-specific 3',5'-cyclic phosphodiesterase 4D isoform X2 [Ovis aries musimon]	Environmental Information Processing;Metabolism;Organismal Systems;Human Diseases	Signal transduction;Nucleotide metabolism;Endocrine system;Substance dependence	ko04024//cAMP signaling pathway;ko00230//Purine metabolism;ko04928//Parathyroid hormone synthesis, secretion and action;ko05032//Morphine addiction	K13293;K13293;K13293;K13293	GO:0005815//microtubule organizing center;GO:0005886//plasma membrane;GO:0034704//calcium channel complex;GO:0043231//intracellular membrane-bounded organelle;GO:0043292//contractile fiber	GO:0004114//3',5'-cyclic-nucleotide phosphodiesterase activity;GO:0019904//protein domain specific binding;GO:0030551//cyclic nucleotide binding;GO:0031690//adrenergic receptor binding;GO:0043169//cation binding;GO:0044389//ubiquitin-like protein ligase binding	GO:0001819//positive regulation of cytokine production;GO:0001885//endothelial cell development;GO:0001933//negative regulation of protein phosphorylation;GO:0001996//positive regulation of heart rate by epinephrine-norepinephrine;GO:0006461//protein complex assembly;GO:0007186//G-protein coupled receptor signaling pathway;GO:0007611//learning or memory;GO:0008284//positive regulation of cell pro…
ncbi_101109718	499	134	299	190	1156	659	594	913	18.68	6.53	15.79	10.22	44.76	36.41	31.09	43.67	12.805	38.9825	1.60612	1.9e-09	3.26e-07	CA4	PREDICTED: carbonic anhydrase 4 isoform X2 [Ovis aries musimon]	Organismal Systems;Metabolism	Excretory system;Energy metabolism	ko04964//Proximal tubule bicarbonate reclamation;ko00910//Nitrogen metabolism	K18246;K18246	GO:0005783//endoplasmic reticulum;GO:0005903//brush border;GO:0030659//cytoplasmic vesicle membrane;GO:0031984//organelle subcompartment;GO:0046658//anchored component of plasma membrane	GO:0003824//catalytic activity;GO:0046914//transition metal ion binding	GO:0015711//organic anion transport
ncbi_100302348	444	299	293	304	726	511	587	465	13.95	9.58	15.93	15.33	23.78	22.82	23.7	17.56	13.6975	21.965	0.681294	2.33e-09	3.91e-07	PMP22	peripheral myelin protein 22 [Ovis aries]	-	-	-	-	GO:0031224//intrinsic component of membrane;GO:0043209//myelin sheath;GO:0043296//apical junction complex	-	GO:0008283//cell proliferation;GO:0008366//axon ensheathment;GO:0010927//cellular component assembly involved in morphogenesis;GO:0010975//regulation of neuron projection development;GO:0016265//death;GO:0022402//cell cycle process;GO:0030031//cell projection assembly
ncbi_101119606	130	36	30	72	332	162	202	233	4.3	1.55	1.4	3.42	11.35	7.9	9.33	9.84	2.6675	9.605	1.8483	2.33e-09	3.91e-07	THEM4	PREDICTED: acyl-coenzyme A thioesterase THEM4 isoform X2 [Ovis aries musimon]	Environmental Information Processing;Metabolism	Signal transduction;Lipid metabolism	ko04151//PI3K-Akt signaling pathway;ko00062//Fatty acid elongation	K16339;K16339	GO:0019866//organelle inner membrane;GO:0031253//cell projection membrane;GO:0031970//organelle envelope lumen;GO:0043231//intracellular membrane-bounded organelle;GO:0044444//cytoplasmic part	GO:0047617//acyl-CoA hydrolase activity	GO:0008637//apoptotic mitochondrial changes;GO:0032787//monocarboxylic acid metabolic process;GO:0035556//intracellular signal transduction;GO:0044238//primary metabolic process
MSTRG.11723	90	49	68	36	277	117	196	136	1.18	0.84	1.26	0.68	3.77	2.27	3.61	2.29	0.99	2.985	1.59223	2.48e-09	4.12e-07	--	DNA excision repair protein ERCC-1 isoform X4 [Odocoileus virginianus texanus]	-	-	-	-	-	-	-
ncbi_101112976	162	130	94	129	344	192	185	264	2	2.08	1.6	2.26	4.37	3.51	3.21	4.1	1.985	3.7975	0.935911	2.8e-09	4.54e-07	CREB5	PREDICTED: cyclic AMP-responsive element-binding protein 5 isoform X2 [Ovis aries musimon]	Environmental Information Processing;Human Diseases;Human Diseases;Organismal Systems;Environmental Information Processing;Human Diseases;Human Diseases;Human Diseases;Environmental Information Processing;Human Diseases;Human Diseases;Organismal Systems;Organismal Systems;Organismal Systems;Organismal Systems;Environmental Information Processing;Environmental Information Processing;Human Diseases…	Signal transduction;Infectious diseases;Infectious diseases;Environmental adaptation;Signal transduction;Cancers;Neurodegenerative diseases;Substance dependence;Signal transduction;Infectious diseases;Endocrine and metabolic diseases;Circulatory system;Endocrine system;Endocrine system;Nervous system;Signal transduction;Signal transduction;Cancers;Nervous system;Endocrine and metabolic diseases;E…	ko04151//PI3K-Akt signaling pathway;ko05165//Human papillomavirus infection;ko05163//Human cytomegalovirus infection;ko04714//Thermogenesis;ko04024//cAMP signaling pathway;ko05203//Viral carcinogenesis;ko05016//Huntington disease;ko05034//Alcoholism;ko04022//cGMP - PKG signaling pathway;ko05161//Hepatitis B;ko04934//Cushing syndrome;ko04261//Adrenergic signaling in cardiomyocytes;ko04926//Relaxin…	K09047;K09047;K09047;K09047;K09047;K09047;K09047;K09047;K09047;K09047;K09047;K09047;K09047;K09047;K09047;K09047;K09047;K09047;K09047;K09047;K09047;K09047;K09047;K09047;K09047;K09047;K09047;K09047;K09047;K09047	GO:0031988//membrane-bounded vesicle;GO:0043231//intracellular membrane-bounded organelle	GO:0001071//nucleic acid binding transcription factor activity;GO:0003677//DNA binding	GO:0006357//regulation of transcription from RNA polymerase II promoter;GO:0030154//cell differentiation;GO:0061448//connective tissue development
ncbi_101118555	2702	1962	1900	1796	4401	2524	2707	4239	105.84	100.1	104.95	101.06	178.31	145.9	148.25	212.17	102.987	171.157	0.732855	3.06e-09	4.85e-07	TAGLN	transgelin [Equus caballus]	-	-	-	-	-	GO:0003779//actin binding	GO:0030154//cell differentiation
ncbi_114109394	4948	3962	3450	3858	3040	2399	1994	3079	27.03	28.19	26.58	30.28	17.18	19.34	15.23	21.49	28.02	18.31	-0.613825	3.15e-09	4.93e-07	pol	PREDICTED: protein NYNRIN-like [Orcinus orca]	-	-	-	-	-	-	-
ncbi_101112947	142	268	258	151	42	70	35	62	2.41	5.93	6.18	3.68	0.74	1.75	0.83	1.35	4.55	1.1675	-1.96244	3.19e-09	4.93e-07	COLQ	PREDICTED: acetylcholinesterase collagenic tail peptide isoform X2 [Capra hircus]	-	-	-	-	-	-	-
ncbi_101102549	15	18	14	24	90	49	61	54	0.13	0.2	0.17	0.3	0.8	0.62	0.73	0.59	0.2	0.685	1.7761	3.21e-09	4.93e-07	Erg28	PREDICTED: probable ergosterol biosynthetic protein 28 isoform X3 [Ovis aries musimon]	-	-	-	-	GO:0016023//cytoplasmic, membrane-bounded vesicle	-	-
ncbi_101116286	7	4	1	7	66	27	37	24	0.22	0.16	0.04	0.31	2.04	1.19	1.55	0.91	0.1825	1.4225	2.96246	3.8e-09	5.73e-07	TUBA1D	Tubulin alpha-1D chain [Myotis brandtii]	Cellular Processes;Cellular Processes;Cellular Processes;Human Diseases;Cellular Processes	Transport and catabolism;Cellular community - eukaryotes;Cell growth and death;Infectious diseases;Cellular community - eukaryotes	ko04145//Phagosome;ko04530//Tight junction;ko04210//Apoptosis;ko05130//Pathogenic Escherichia coli infection;ko04540//Gap junction	K07374;K07374;K07374;K07374;K07374	GO:0015630//microtubule cytoskeleton;GO:0032991//macromolecular complex	GO:0005198//structural molecule activity;GO:0017111//nucleoside-triphosphatase activity;GO:0032550//purine ribonucleoside binding	GO:0043623//cellular protein complex assembly;GO:0044763//single-organism cellular process
ncbi_101115050	49	44	39	43	14	9	10	13	0.68	0.8	0.77	0.86	0.2	0.18	0.19	0.23	0.7775	0.2	-1.95884	3.9e-09	5.82e-07	SLC45A3	PREDICTED: solute carrier family 45 member 3 [Capra hircus]	Human Diseases;Human Diseases	Cancers;Cancers	ko05202//Transcriptional misregulation in cancers;ko05206//MicroRNAs in cancer	K15379;K15379	-	-	GO:0044763//single-organism cellular process
ncbi_101118781	107	124	59	148	46	23	23	38	2.27	3.42	1.76	4.51	1.01	0.72	0.68	1.03	2.99	0.86	-1.79774	4.6e-09	6.79e-07	LRRC17	PREDICTED: leucine-rich repeat-containing protein 17 [Ovis aries]	-	-	-	-	-	-	GO:0002762//negative regulation of myeloid leukocyte differentiation;GO:0009888//tissue development
ncbi_443367	293	218	214	205	69	113	93	80	3.48	3.37	3.59	3.49	0.85	1.98	1.54	1.21	3.4825	1.395	-1.31986	4.7e-09	6.88e-07	ABCB1	PREDICTED: multidrug resistance protein 1 isoform X1 [Capra hircus]	Human Diseases;Human Diseases;Organismal Systems;Environmental Information Processing	Cancers;Cancers;Digestive system;Membrane transport	ko05226//Gastric cancer;ko05206//MicroRNAs in cancer;ko04976//Bile secretion;ko02010//ABC transporters	K05658;K05658;K05658;K05658	-	-	-
ncbi_101111715	130	122	118	100	77	37	42	59	0.94	1.15	1.21	1.04	0.58	0.4	0.43	0.55	1.085	0.49	-1.14684	6.49e-09	9.4e-07	IGDCC4	PREDICTED: immunoglobulin superfamily DCC subclass member 4 isoform X2 [Ovis aries musimon]	-	-	-	-	-	-	-
ncbi_101106914	498	345	304	317	664	511	477	548	11.25	9.67	9.38	10.19	15.65	16.62	15.11	15.6	10.1225	15.745	0.637328	7.05e-09	1.01e-06	CFLAR	PREDICTED: CASP8 and FADD-like apoptosis regulator isoform X1 [Ovis aries]	Cellular Processes;Cellular Processes;Cellular Processes;Environmental Information Processing;Human Diseases;Environmental Information Processing	Cell growth and death;Cell growth and death;Transport and catabolism;Signal transduction;Infectious diseases;Signal transduction	ko04217//Necroptosis;ko04210//Apoptosis;ko04140//Autophagy - animal;ko04668//TNF signaling pathway;ko05142//Chagas disease (American trypanosomiasis);ko04064//NF-kappa B signaling pathway	K04724;K04724;K04724;K04724;K04724;K04724	GO:0043234//protein complex;GO:0044445//cytosolic part	GO:0004175//endopeptidase activity;GO:0030234//enzyme regulator activity	GO:0009893//positive regulation of metabolic process;GO:0010939//regulation of necrotic cell death;GO:0019538//protein metabolic process;GO:0043122//regulation of I-kappaB kinase/NF-kappaB signaling;GO:1902041//regulation of extrinsic apoptotic signaling pathway via death domain receptors
ncbi_101107807	318	227	184	266	157	129	116	138	3	2.81	2.49	3.63	1.55	1.8	1.53	1.69	2.9825	1.6425	-0.860629	7.19e-09	1.02e-06	DISP1	PREDICTED: protein dispatched homolog 1 isoform X3 [Ovis aries]	-	-	-	-	GO:0031224//intrinsic component of membrane	GO:0004888//transmembrane signaling receptor activity;GO:0022892//substrate-specific transporter activity	GO:0003002//regionalization;GO:0009790//embryo development;GO:0009855//determination of bilateral symmetry;GO:0035638//signal maturation;GO:0042886//amide transport;GO:0060538//skeletal muscle organ development
ncbi_101120910	345	179	206	252	662	319	444	494	9.68	6.54	8.15	10.16	19.21	13.21	17.42	17.71	8.6325	16.8875	0.968105	7.75e-09	1.09e-06	HMOX1	PREDICTED: heme oxygenase 1 isoform X2 [Ovis aries musimon]	Metabolism;Human Diseases;Human Diseases;Human Diseases;Human Diseases;Environmental Information Processing;Organismal Systems;Cellular Processes;Metabolism	Global and overview maps;Cancers;Cancers;Cancers;Cardiovascular diseases;Signal transduction;Digestive system;Cell growth and death;Metabolism of cofactors and vitamins	ko01100//Metabolic pathways;ko05200//Pathways in cancer;ko05225//Hepatocellular carcinoma;ko05206//MicroRNAs in cancer;ko05418//Fluid shear stress and atherosclerosis;ko04066//HIF-1 signaling pathway;ko04978//Mineral absorption;ko04216//Ferroptosis;ko00860//Porphyrin and chlorophyll metabolism	K00510;K00510;K00510;K00510;K00510;K00510;K00510;K00510;K00510	GO:0031090//organelle membrane;GO:0043231//intracellular membrane-bounded organelle;GO:0044444//cytoplasmic part	GO:0016705//oxidoreductase activity, acting on paired donors, with incorporation or reduction of molecular oxygen;GO:0043169//cation binding;GO:0046906//tetrapyrrole binding;GO:0046983//protein dimerization activity;GO:0060089//molecular transducer activity	GO:0001666//response to hypoxia;GO:0002262//myeloid cell homeostasis;GO:0006357//regulation of transcription from RNA polymerase II promoter;GO:0006787//porphyrin-containing compound catabolic process;GO:0008284//positive regulation of cell proliferation;GO:0008285//negative regulation of cell proliferation;GO:0014070//response to organic cyclic compound;GO:0043122//regulation of I-kappaB kinase/…
ncbi_106990107	317	273	274	236	15028	10701	23529	289	12.09	13.55	14.75	12.96	593.13	602.53	1255.17	14.07	13.3375	616.225	5.5299	1.06e-08	1.46e-06	TPT1	PREDICTED: translationally-controlled tumor protein [Bubalus bubalis]	-	-	-	-	GO:0005770//late endosome;GO:0031981//nuclear lumen;GO:0031988//membrane-bounded vesicle;GO:0043234//protein complex;GO:0044421//extracellular region part	GO:0003723//RNA binding;GO:0005515//protein binding;GO:0046872//metal ion binding	GO:0006875//cellular metal ion homeostasis;GO:0007398//ectoderm development;GO:0044707//single-multicellular organism process;GO:0051707//response to other organism;GO:0070838//divalent metal ion transport;GO:1902229//regulation of intrinsic apoptotic signaling pathway in response to DNA damage
ncbi_101123257	284	298	246	279	635	415	362	490	2.49	3.49	2.97	3.54	6.13	5.68	4.7	5.72	3.1225	5.5575	0.831734	1.09e-08	1.49e-06	ESCO1	PREDICTED: N-acetyltransferase ESCO1 isoform X1 [Ovis aries musimon]	-	-	-	-	-	-	GO:0006473//protein acetylation;GO:0007059//chromosome segregation;GO:0051052//regulation of DNA metabolic process
ncbi_101115143	312	307	287	283	586	456	416	468	3.81	4.49	5.09	4.59	7.05	8.5	6.71	7.03	4.495	7.3225	0.704015	1.55e-08	2.06e-06	GPCPD1	PREDICTED: glycerophosphocholine phosphodiesterase GPCPD1 isoform X1 [Ovis aries]	Metabolism;Human Diseases	Lipid metabolism;Cancers	ko00564//Glycerophospholipid metabolism;ko05231//Choline metabolism in cancer	K18695;K18695	-	GO:0008081//phosphoric diester hydrolase activity;GO:0030247//polysaccharide binding	GO:0014706//striated muscle tissue development;GO:0044238//primary metabolic process
MSTRG.5297	75	197	165	108	45	24	38	12	1.1	3.49	3.24	2.11	0.6	0.46	0.69	0.2	2.485	0.4875	-2.34977	1.67e-08	2.2e-06	Pol	endonuclease-reverse transcriptase [Babesia ovata]	Human Diseases;Human Diseases;Environmental Information Processing;Organismal Systems;Human Diseases;Human Diseases;Cellular Processes;Human Diseases	Cancers;Cancers;Signal transduction;Immune system;Infectious diseases;Cardiovascular diseases;Cellular community - eukaryotes;Cancers	ko05200//Pathways in cancer;ko05226//Gastric cancer;ko04390//Hippo signaling pathway;ko04670//Leukocyte transendothelial migration;ko05100//Bacterial invasion of epithelial cells;ko05412//Arrhythmogenic right ventricular cardiomyopathy (ARVC);ko04520//Adherens junction;ko05213//Endometrial cancer	K05691;K05691;K05691;K05691;K05691;K05691;K05691;K05691	-	-	-
MSTRG.10223	354	274	226	251	582	379	434	373	2.15	2.16	1.93	2.18	3.65	3.39	3.68	2.89	2.105	3.4025	0.692775	1.89e-08	2.47e-06	--	collagen alpha-1(I) chain-like [Odocoileus virginianus texanus]	Organismal Systems;Organismal Systems;Organismal Systems;Human Diseases;Human Diseases	Endocrine system;Digestive system;Immune system;Infectious diseases;Endocrine and metabolic diseases	ko04926//Relaxin signaling pathway;ko04974//Protein digestion and absorption;ko04611//Platelet activation;ko05146//Amoebiasis;ko04933//AGE-RAGE signaling pathway in diabetic complications	K19720;K19720;K19720;K19720;K19720	-	-	-
ncbi_101117747	261	178	156	156	89	77	31	92	5.65	5.01	4.76	4.84	1.99	2.46	0.94	2.54	5.065	1.9825	-1.35324	2.06e-08	2.68e-06	PRMT8	PREDICTED: protein arginine N-methyltransferase 8 isoform X1 [Capra hircus]	-	-	-	-	-	-	-
ncbi_101105553	16	11	8	14	68	62	25	130	0.67	0.6	0.49	0.86	2.93	3.79	1.44	6.93	0.655	3.7725	2.52595	2.11e-08	2.71e-06	RIDA	PREDICTED: ribonuclease UK114 isoform X1 [Ovis aries]	-	-	-	-	GO:0031988//membrane-bounded vesicle;GO:0043231//intracellular membrane-bounded organelle	GO:0003723//RNA binding;GO:0004518//nuclease activity	GO:0090304//nucleic acid metabolic process
ncbi_101111285	357	214	260	268	536	413	509	457	3.9	3.06	4	4.2	6.05	6.65	7.78	6.39	3.79	6.7175	0.825727	2.24e-08	2.83e-06	PGM2	PREDICTED: phosphoglucomutase-2 isoform X1 [Ovis aries musimon]	Metabolism;Metabolism;Metabolism;Metabolism;Metabolism;Metabolism;Metabolism	Global and overview maps;Nucleotide metabolism;Carbohydrate metabolism;Carbohydrate metabolism;Carbohydrate metabolism;Carbohydrate metabolism;Carbohydrate metabolism	ko01100//Metabolic pathways;ko00230//Purine metabolism;ko00010//Glycolysis / Gluconeogenesis;ko00520//Amino sugar and nucleotide sugar metabolism;ko00500//Starch and sucrose metabolism;ko00030//Pentose phosphate pathway;ko00052//Galactose metabolism	K15779;K15779;K15779;K15779;K15779;K15779;K15779	-	-	-
ncbi_443308	1460	2075	1251	1877	886	829	730	863	17.34	32.09	20.95	32.02	10.88	14.53	12.12	13.1	25.6	12.6575	-1.01615	2.58e-08	3.23e-06	SLC2A3	solute carrier family 2, facilitated glucose transporter member 3 [Ovis aries]	-	-	-	-	GO:0031224//intrinsic component of membrane;GO:0044424//intracellular part	GO:0005355//glucose transmembrane transporter activity;GO:0051183//vitamin transporter activity	GO:0008645//hexose transport;GO:0015711//organic anion transport;GO:0044763//single-organism cellular process
ncbi_101117554	239	105	104	109	514	236	215	362	11.03	6.31	6.77	7.22	24.53	16.07	13.87	21.34	7.8325	18.9525	1.27484	2.67e-08	3.31e-06	TNFRSF12A	PREDICTED: tumor necrosis factor receptor superfamily member 12A [Ovis aries]	Environmental Information Processing	Signaling molecules and interaction	ko04060//Cytokine-cytokine receptor interaction	K05149	GO:0031224//intrinsic component of membrane;GO:0044464//cell part	GO:0005488//binding	GO:0006929//substrate-dependent cell migration;GO:0022603//regulation of anatomical structure morphogenesis;GO:0022610//biological adhesion;GO:0030307//positive regulation of cell growth;GO:0042981//regulation of apoptotic process;GO:0044707//single-multicellular organism process;GO:0048646//anatomical structure formation involved in morphogenesis;GO:0048869//cellular developmental process;GO:009…
ncbi_101109155	4627	3714	3048	3921	1496	2057	1873	1998	380.06	397.33	353.08	462.71	127.15	249.31	215.13	209.77	398.295	200.34	-0.991387	2.77e-08	3.42e-06	RPL37A	PREDICTED: 60S ribosomal protein L37a, partial [Canis lupus familiaris]	Genetic Information Processing	Translation	ko03010//Ribosome	K02921	GO:0005924//cell-substrate adherens junction;GO:0015934//large ribosomal subunit;GO:0031988//membrane-bounded vesicle;GO:0043231//intracellular membrane-bounded organelle	GO:0003723//RNA binding;GO:0005198//structural molecule activity;GO:0043169//cation binding	GO:0000956//nuclear-transcribed mRNA catabolic process;GO:0006412//translation;GO:0006613//cotranslational protein targeting to membrane;GO:0016032//viral process;GO:0032774//RNA biosynthetic process;GO:0043624//cellular protein complex disassembly
ncbi_101117156	11834	14329	7947	13042	6240	2055	3606	2307	704.86	1111.57	667.49	1115.87	384.43	180.62	300.29	175.58	899.947	260.23	-1.79005	2.87e-08	3.5e-06	MYL7	PREDICTED: myosin regulatory light chain 2, atrial isoform isoform X2 [Ovis aries]	Cellular Processes;Cellular Processes;Organismal Systems	Cell motility;Cellular community - eukaryotes;Immune system	ko04810//Regulation of actin cytoskeleton;ko04510//Focal adhesion;ko04670//Leukocyte transendothelial migration	K12754;K12754;K12754	GO:0015629//actin cytoskeleton;GO:0044309//neuron spine;GO:0044449//contractile fiber part	GO:0043169//cation binding	GO:0003012//muscle system process
ncbi_101115514	7046	6700	6546	5940	11122	9634	9823	10115	72.35	89.61	94.79	87.62	118.13	145.98	141.02	132.71	86.0925	134.46	0.643218	2.89e-08	3.51e-06	CLIC4	PREDICTED: chloride intracellular channel protein 4 [Ovis aries]	-	-	-	-	GO:0005815//microtubule organizing center;GO:0012506//vesicle membrane;GO:0030054//cell junction;GO:0034702//ion channel complex;GO:0042995//cell projection;GO:0044428//nuclear part;GO:0044444//cytoplasmic part	GO:0005253//anion channel activity;GO:0005515//protein binding	GO:0003382//epithelial cell morphogenesis;GO:0006821//chloride transport;GO:0009913//epidermal cell differentiation;GO:0012501//programmed cell death;GO:0030334//regulation of cell migration;GO:0033043//regulation of organelle organization;GO:0034220//ion transmembrane transport;GO:0035239//tube morphogenesis;GO:0040007//growth;GO:0044702//single organism reproductive process;GO:0051452//intracel…
ncbi_101106266	23	9	11	11	75	41	48	37	0.44	0.22	0.3	0.3	1.48	1.15	1.28	0.9	0.315	1.2025	1.93261	3.77e-08	4.43e-06	F2RL1	PREDICTED: proteinase-activated receptor 2 [Ovis aries musimon]	Environmental Information Processing;Organismal Systems;Human Diseases	Signaling molecules and interaction;Sensory system;Infectious diseases	ko04080//Neuroactive ligand-receptor interaction;ko04750//Inflammatory mediator regulation of TRP channels;ko05143//African trypanosomiasis	K04234;K04234;K04234	GO:0016021//integral component of membrane;GO:0042995//cell projection	GO:0005515//protein binding;GO:0008528//G-protein coupled peptide receptor activity	GO:0001885//endothelial cell development;GO:0001960//negative regulation of cytokine-mediated signaling pathway;GO:0002285//lymphocyte activation involved in immune response;GO:0002573//myeloid leukocyte differentiation;GO:0002687//positive regulation of leukocyte migration;GO:0002720//positive regulation of cytokine production involved in immune response;GO:0002888//positive regulation of myeloi…
ncbi_114114475	55	19	22	26	2	0	0	0	2.52	1.16	1.41	1.69	0.11	0	0	0	1.695	0.0275	-5.94571	4.91e-08	5.49e-06	ABCB1	PREDICTED: LOW QUALITY PROTEIN: multidrug resistance protein 1-like, partial [Ovis aries]	Human Diseases;Human Diseases;Organismal Systems;Environmental Information Processing	Cancers;Cancers;Digestive system;Membrane transport	ko05226//Gastric cancer;ko05206//MicroRNAs in cancer;ko04976//Bile secretion;ko02010//ABC transporters	K05658;K05658;K05658;K05658	-	-	-
ncbi_114115656	106	53	100	24	5	13	7	16	2.38	1.55	3.14	0.77	0.11	0.41	0.21	0.45	1.96	0.295	-2.73207	5.06e-08	5.62e-06	PDRG1	p53 and DNA damage-regulated protein 1 [Bos taurus]	-	-	-	-	GO:0043234//protein complex	GO:0005515//protein binding	GO:0044267//cellular protein metabolic process
ncbi_101112558	196	182	151	177	364	288	228	318	2.01	2.43	2.18	2.61	3.86	4.36	3.27	4.17	2.3075	3.915	0.762682	5.76e-08	6.35e-06	IFRD1	PREDICTED: interferon-related developmental regulator 1 isoform X2 [Ovis aries musimon]	-	-	-	-	-	-	GO:0007525//somatic muscle development;GO:0030154//cell differentiation;GO:0044707//single-multicellular organism process
ncbi_101114565	3255	3317	2634	2389	5070	4427	4069	4325	24.9	33.05	28.41	26.25	40.11	49.97	43.51	42.27	28.1525	43.965	0.643092	5.95e-08	6.47e-06	KLHL31	PREDICTED: kelch-like protein 31 [Ovis aries musimon]	-	-	-	-	-	-	-
ncbi_101109357	556	367	337	389	746	557	502	672	3.79	3.26	3.23	3.78	5.25	5.56	4.77	5.83	3.515	5.3525	0.606688	5.96e-08	6.47e-06	PDE5A	PREDICTED: cGMP-specific 3',5'-cyclic phosphodiesterase isoform X1 [Ovis aries]	Metabolism;Environmental Information Processing	Nucleotide metabolism;Signal transduction	ko00230//Purine metabolism;ko04022//cGMP - PKG signaling pathway	K13762;K13762	-	GO:0004114//3',5'-cyclic-nucleotide phosphodiesterase activity;GO:0030551//cyclic nucleotide binding;GO:0043169//cation binding	GO:0009154//purine ribonucleotide catabolic process;GO:0010611//regulation of cardiac muscle hypertrophy;GO:0010720//positive regulation of cell development;GO:0030799//regulation of cyclic nucleotide metabolic process;GO:0042129//regulation of T cell proliferation;GO:0043405//regulation of MAP kinase activity;GO:0045822//negative regulation of heart contraction;GO:0090075//relaxation of muscle
ncbi_101116664	340	307	254	227	212	123	174	156	3.23	3.79	3.4	3.09	2.08	1.72	2.31	1.89	3.3775	2	-0.755956	6.15e-08	6.64e-06	TNFRSF19	PREDICTED: tumor necrosis factor receptor superfamily member 19 isoform X2 [Ovis aries musimon]	Environmental Information Processing	Signaling molecules and interaction	ko04060//Cytokine-cytokine receptor interaction	K05155	-	-	GO:0043122//regulation of I-kappaB kinase/NF-kappaB signaling
ncbi_101117262	840	818	595	693	671	328	438	428	9.66	12.19	9.59	11.34	7.91	5.51	7.06	6.18	10.695	6.665	-0.68226	7.64e-08	8.12e-06	EPN3	PREDICTED: epsin-3 isoform X2 [Ovis aries musimon]	Cellular Processes	Transport and catabolism	ko04144//Endocytosis	K12471	GO:0019898//extrinsic component of membrane;GO:0030135//coated vesicle	GO:0019904//protein domain specific binding	-
ncbi_101110947	272	189	188	243	162	95	127	102	1.91	1.72	1.87	2.43	1.18	0.98	1.27	0.91	1.9825	1.085	-0.869626	9.03e-08	9.39e-06	FNDC1	PREDICTED: fibronectin type III domain-containing protein 1 isoform X2 [Ovis aries musimon]	-	-	-	-	-	-	-
ncbi_101104708	2243	1467	1157	1546	3123	2336	2805	2202	30.27	25.79	22.02	29.97	43.6	46.53	52.93	37.97	27.0125	45.2575	0.74453	9.17e-08	9.47e-06	Ubash3a	PREDICTED: ubiquitin-associated and SH3 domain-containing protein A isoform X1 [Ovis aries]	-	-	-	-	GO:0044444//cytoplasmic part	-	GO:0050856//regulation of T cell receptor signaling pathway
MSTRG.10363	25	37	39	11	4	0	3	2	0.64	1.24	1.42	0.41	0.11	0	0.11	0.07	0.9275	0.0725	-3.67729	1.17e-07	1.18e-05	--	-	-	-	-	-	-	-	-
ncbi_101118481	105	30	28	23	2697	1814	3372	36	4.53	1.67	1.7	1.4	120.66	115.77	203.9	1.99	2.325	110.58	5.57172	1.34e-07	1.35e-05	RPL5	PREDICTED: 60S ribosomal protein L5 isoform X1 [Ovis aries]	Genetic Information Processing	Translation	ko03010//Ribosome	K02932	GO:0030529//intracellular ribonucleoprotein complex;GO:0043231//intracellular membrane-bounded organelle;GO:0043232//intracellular non-membrane-bounded organelle	GO:0005198//structural molecule activity;GO:0019843//rRNA binding	GO:0010467//gene expression
ncbi_105604204	21	24	22	13	103	32	62	100	0.21	0.3	0.31	0.19	1.04	0.45	0.84	1.24	0.2525	0.8925	1.82157	1.47e-07	1.47e-05	SENP7	PREDICTED: sentrin-specific protease 7 isoform X13 [Ovis aries musimon]	-	-	-	-	GO:0043231//intracellular membrane-bounded organelle	GO:0070011//peptidase activity, acting on L-amino acid peptides	GO:0019538//protein metabolic process
ncbi_101109910	986	870	908	596	473	484	432	379	10.73	12.33	13.94	9.32	5.33	7.77	6.57	5.27	11.58	6.235	-0.893174	1.53e-07	1.52e-05	STC2	PREDICTED: stanniocalcin-2 [Capra hircus]	-	-	-	-	GO:0043231//intracellular membrane-bounded organelle;GO:0044421//extracellular region part;GO:0044444//cytoplasmic part	GO:0046906//tetrapyrrole binding;GO:0046983//protein dimerization activity	GO:0002115//store-operated calcium entry;GO:0006875//cellular metal ion homeostasis;GO:0007165//signal transduction;GO:0010468//regulation of gene expression;GO:0031326//regulation of cellular biosynthetic process;GO:0033554//cellular response to stress;GO:0040014//regulation of multicellular organism growth
ncbi_101103843	59	70	49	49	144	87	124	126	1.12	1.75	1.31	1.35	2.85	2.45	3.31	3.07	1.3825	2.92	1.07869	1.77e-07	1.73e-05	CMLKR1	PREDICTED: chemokine-like receptor 1 [Ovis aries]	-	-	-	-	GO:0031224//intrinsic component of membrane	GO:0001637//G-protein coupled chemoattractant receptor activity	GO:0001818//negative regulation of cytokine production;GO:0002690//positive regulation of leukocyte chemotaxis;GO:0019221//cytokine-mediated signaling pathway;GO:0043433//negative regulation of sequence-specific DNA binding transcription factor activity;GO:0045597//positive regulation of cell differentiation;GO:1902531//regulation of intracellular signal transduction
ncbi_101110122	233	226	168	235	435	298	304	377	3.02	3.82	3.07	4.38	5.84	5.7	5.51	6.25	3.5725	5.825	0.705324	2.01e-07	1.93e-05	CAPN6	PREDICTED: calpain-6 [Ovis aries]	-	-	-	-	-	-	-
ncbi_101112690	409	306	272	301	551	709	646	533	3.23	3.16	3.02	3.44	4.52	8.3	7.15	5.4	3.2125	6.3425	0.981355	2.13e-07	2.02e-05	NXPE3	PREDICTED: NXPE family member 3 isoform X1 [Ovis aries]	-	-	-	-	-	-	-
ncbi_101110612	225	186	195	197	395	281	274	305	2.74	2.95	3.35	3.45	4.98	5.05	4.67	4.75	3.1225	4.8625	0.638997	2.3e-07	2.14e-05	CEBPG	PREDICTED: CCAAT/enhancer-binding protein gamma [Ovis aries musimon]	Human Diseases	Infectious diseases	ko05152//Tuberculosis	K10049	GO:0043231//intracellular membrane-bounded organelle	GO:0001071//nucleic acid binding transcription factor activity;GO:0003677//DNA binding;GO:0046983//protein dimerization activity	GO:0001909//leukocyte mediated cytotoxicity;GO:0006282//regulation of DNA repair;GO:0006355//regulation of transcription, DNA-templated;GO:0030098//lymphocyte differentiation;GO:0030218//erythrocyte differentiation;GO:0032729//positive regulation of interferon-gamma production;GO:0044092//negative regulation of molecular function
ncbi_101101872	200	115	107	131	299	196	199	237	2.54	1.9	1.91	2.39	3.92	3.67	3.53	3.84	2.185	3.74	0.775405	2.31e-07	2.14e-05	CTNNAL1	PREDICTED: alpha-catulin isoform X2 [Ovis aries musimon]	-	-	-	-	-	GO:0003779//actin binding;GO:0050839//cell adhesion molecule binding	GO:0007265//Ras protein signal transduction;GO:0022610//biological adhesion
ncbi_101119557	253	181	211	173	156	90	76	129	4.57	4.26	5.37	4.49	2.91	2.4	1.92	2.98	4.6725	2.5525	-0.872284	2.34e-07	2.15e-05	THOP1	PREDICTED: thimet oligopeptidase [Ovis aries musimon]	Human Diseases;Organismal Systems	Infectious diseases;Endocrine system	ko05143//African trypanosomiasis;ko04614//Renin-angiotensin system	K01392;K01392	GO:0044424//intracellular part	GO:0043169//cation binding;GO:0070011//peptidase activity, acting on L-amino acid peptides	GO:0007165//signal transduction;GO:0019538//protein metabolic process;GO:0043603//cellular amide metabolic process
ncbi_101118984	337	299	259	290	261	152	181	185	6.5	7.51	7.05	8.04	5.21	4.33	4.92	4.56	7.275	4.755	-0.613502	2.65e-07	2.41e-05	MPPED2	metallophosphoesterase MPPED2 isoform 1 [Homo sapiens]	-	-	-	-	-	GO:0004520//endodeoxyribonuclease activity;GO:0043169//cation binding	GO:0048731//system development
ncbi_101122284	3548	4026	3276	2986	2916	2060	1834	2420	52.05	76.93	67.78	62.93	44.25	44.6	37.62	45.37	64.9225	42.96	-0.595725	2.65e-07	2.41e-05	GJA1	PREDICTED: gap junction alpha-1 protein [Ovis aries]	Human Diseases;Cellular Processes	Cardiovascular diseases;Cellular community - eukaryotes	ko05412//Arrhythmogenic right ventricular cardiomyopathy (ARVC);ko04540//Gap junction	K07372;K07372	GO:0000323//lytic vacuole;GO:0005770//late endosome;GO:0005913//cell-cell adherens junction;GO:0005924//cell-substrate adherens junction;GO:0031224//intrinsic component of membrane;GO:0031988//membrane-bounded vesicle;GO:0043232//intracellular non-membrane-bounded organelle;GO:0043234//protein complex;GO:0044291//cell-cell contact zone;GO:0044459//plasma membrane part	GO:0015631//tubulin binding;GO:0019904//protein domain specific binding;GO:0022829//wide pore channel activity;GO:0060089//molecular transducer activity	GO:0001568//blood vessel development;GO:0003143//embryonic heart tube morphogenesis;GO:0003254//regulation of membrane depolarization;GO:0006461//protein complex assembly;GO:0008016//regulation of heart contraction;GO:0008283//cell proliferation;GO:0009628//response to abiotic stimulus;GO:0009896//positive regulation of catabolic process;GO:0010468//regulation of gene expression;GO:0015711//organ…
ncbi_443154	366	195	202	244	538	313	390	440	8.75	6.07	6.82	8.38	13.3	11.11	13.03	13.63	7.505	12.7675	0.766552	2.89e-07	2.59e-05	HYAL2	hyaluronidase-2 precursor [Ovis aries]	Metabolism;Cellular Processes;Metabolism	Global and overview maps;Transport and catabolism;Glycan biosynthesis and metabolism	ko01100//Metabolic pathways;ko04142//Lysosome;ko00531//Glycosaminoglycan degradation	K01197;K01197;K01197	GO:0000323//lytic vacuole;GO:0016023//cytoplasmic, membrane-bounded vesicle;GO:0042995//cell projection;GO:0046658//anchored component of plasma membrane;GO:0098589//membrane region	GO:0004872//receptor activity;GO:0005102//receptor binding;GO:0005539//glycosaminoglycan binding;GO:0015929//hexosaminidase activity;GO:0019838//growth factor binding;GO:0030292//protein tyrosine kinase inhibitor activity	GO:0001558//regulation of cell growth;GO:0002252//immune effector process;GO:0002274//myeloid leukocyte activation;GO:0003097//renal water transport;GO:0006027//glycosaminoglycan catabolic process;GO:0006357//regulation of transcription from RNA polymerase II promoter;GO:0006469//negative regulation of protein kinase activity;GO:0006979//response to oxidative stress;GO:0009636//response to toxic …
ncbi_101121455	1730	1151	1173	985	2180	1921	1541	2179	11.92	10.25	11.2	9.65	15.38	19.21	14.66	18.83	10.755	17.02	0.662224	3.09e-07	2.73e-05	PIK3R1	PREDICTED: phosphatidylinositol 3-kinase regulatory subunit alpha isoform X1 [Ovis aries musimon]	Human Diseases;Environmental Information Processing;Human Diseases;Human Diseases;Human Diseases;Environmental Information Processing;Cellular Processes;Environmental Information Processing;Environmental Information Processing;Human Diseases;Environmental Information Processing;Human Diseases;Human Diseases;Human Diseases;Cellular Processes;Human Diseases;Human Diseases;Organismal Systems;Organis…	Cancers;Signal transduction;Infectious diseases;Infectious diseases;Infectious diseases;Signal transduction;Cell motility;Signal transduction;Signal transduction;Cancers;Signal transduction;Cancers;Infectious diseases;Infectious diseases;Cellular community - eukaryotes;Infectious diseases;Cancers;Development;Immune system;Cancers;Immune system;Cancers;Endocrine and metabolic diseases;Cell growth …	ko05200//Pathways in cancer;ko04151//PI3K-Akt signaling pathway;ko05165//Human papillomavirus infection;ko05166//HTLV-I infection;ko05163//Human cytomegalovirus infection;ko04014//Ras signaling pathway;ko04810//Regulation of actin cytoskeleton;ko04630//Jak-STAT signaling pathway;ko04024//cAMP signaling pathway;ko05205//Proteoglycans in cancer;ko04015//Rap1 signaling pathway;ko05203//Viral carcino…	K02649;K02649;K02649;K02649;K02649;K02649;K02649;K02649;K02649;K02649;K02649;K02649;K02649;K02649;K02649;K02649;K02649;K02649;K02649;K02649;K02649;K02649;K02649;K02649;K02649;K02649;K02649;K02649;K02649;K02649;K02649;K02649;K02649;K02649;K02649;K02649;K02649;K02649;K02649;K02649;K02649;K02649;K02649;K02649;K02649;K02649;K02649;K02649;K02649;K02649;K02649;K02649;K02649;K02649;K02649;K02649;K02649;…	GO:0030054//cell junction;GO:0043231//intracellular membrane-bounded organelle;GO:0044444//cytoplasmic part;GO:0097651//phosphatidylinositol 3-kinase complex, class I	GO:0005167//neurotrophin TRK receptor binding;GO:0019207//kinase regulator activity;GO:0019902//phosphatase binding;GO:0030674//protein binding, bridging	GO:0001952//regulation of cell-matrix adhesion;GO:0002762//negative regulation of myeloid leukocyte differentiation;GO:0006357//regulation of transcription from RNA polymerase II promoter;GO:0006464//cellular protein modification process;GO:0006974//cellular response to DNA damage stimulus;GO:0007169//transmembrane receptor protein tyrosine kinase signaling pathway;GO:0009411//response to UV;GO:0…
MSTRG.12686	120	55	70	90	27	32	19	38	2.95	1.76	2.43	3.18	0.69	1.16	0.65	1.19	2.58	0.9225	-1.48375	3.65e-07	3.17e-05	--	-	-	-	-	-	-	-	-
ncbi_101110240	614	418	331	483	407	174	232	247	26.53	23.52	20.17	29.98	18.19	11.09	14.02	13.64	25.05	14.235	-0.815368	3.65e-07	3.17e-05	GCHFR	PREDICTED: GTP cyclohydrolase 1 feedback regulatory protein [Ovis aries]	-	-	-	-	GO:0031090//organelle membrane;GO:0043005//neuron projection;GO:0048770//pigment granule	GO:0003824//catalytic activity	GO:0009058//biosynthetic process
ncbi_114115243	67	69	48	46	141	99	96	172	0.54	0.73	0.55	0.53	1.18	1.18	1.08	1.78	0.5875	1.305	1.15139	3.71e-07	3.21e-05	SLC4A4	PREDICTED: electrogenic sodium bicarbonate cotransporter 1 isoform X4 [Bos taurus]	Organismal Systems;Organismal Systems;Organismal Systems	Digestive system;Digestive system;Excretory system	ko04976//Bile secretion;ko04972//Pancreatic secretion;ko04964//Proximal tubule bicarbonate reclamation	K13575;K13575;K13575	-	-	-
ncbi_101114409	2373	1532	1516	1344	3511	2086	2108	3648	16.56	13.93	14.93	13.48	25.36	21.5	20.58	32.55	14.725	24.9975	0.763516	3.81e-07	3.27e-05	MYH11	PREDICTED: myosin-11 isoform X2 [Ovis aries musimon]	Cellular Processes;Cellular Processes;Organismal Systems;Human Diseases	Cell motility;Cellular community - eukaryotes;Circulatory system;Infectious diseases	ko04810//Regulation of actin cytoskeleton;ko04530//Tight junction;ko04270//Vascular smooth muscle contraction;ko05132//Salmonella infection	K10352;K10352;K10352;K10352	GO:0016460//myosin II complex;GO:0031988//membrane-bounded vesicle;GO:0032432//actin filament bundle;GO:0043292//contractile fiber	GO:0003779//actin binding;GO:0005198//structural molecule activity;GO:0017111//nucleoside-triphosphatase activity;GO:0032550//purine ribonucleoside binding	GO:0006936//muscle contraction;GO:0032868//response to insulin;GO:0048747//muscle fiber development;GO:0085029//extracellular matrix assembly
ncbi_101108696	3	4	5	3	28	227	239	18	0.15	0.26	0.35	0.22	1.46	16.83	16.79	1.16	0.245	9.06	5.20866	3.97e-07	3.39e-05	HLA-DQA2	SLA class II histocompatibility antigen, DQ haplotype D alpha chain-like precursor [Ovis aries]	Human Diseases;Human Diseases;Human Diseases;Human Diseases;Human Diseases;Cellular Processes;Environmental Information Processing;Human Diseases;Human Diseases;Organismal Systems;Organismal Systems;Human Diseases;Organismal Systems;Human Diseases;Organismal Systems;Human Diseases;Human Diseases;Human Diseases;Human Diseases;Human Diseases;Human Diseases;Human Diseases;Organismal Systems;Human Di…	Infectious diseases;Infectious diseases;Infectious diseases;Infectious diseases;Infectious diseases;Transport and catabolism;Signaling molecules and interaction;Immune diseases;Infectious diseases;Immune system;Immune system;Immune diseases;Immune system;Infectious diseases;Immune system;Cardiovascular diseases;Immune diseases;Infectious diseases;Immune diseases;Endocrine and metabolic diseases;I…	ko05166//HTLV-I infection;ko05168//Herpes simplex infection;ko05169//Epstein-Barr virus infection;ko05152//Tuberculosis;ko05164//Influenza A;ko04145//Phagosome;ko04514//Cell adhesion molecules (CAMs);ko05322//Systemic lupus erythematosus;ko05145//Toxoplasmosis;ko04659//Th17 cell differentiation;ko04640//Hematopoietic cell lineage;ko05323//Rheumatoid arthritis;ko04658//Th1 and Th2 cell differentia…	K06752;K06752;K06752;K06752;K06752;K06752;K06752;K06752;K06752;K06752;K06752;K06752;K06752;K06752;K06752;K06752;K06752;K06752;K06752;K06752;K06752;K06752;K06752;K06752	GO:0031224//intrinsic component of membrane;GO:0042611//MHC protein complex	-	GO:0019882//antigen processing and presentation
ncbi_100270712	7272	3106	4622	3525	10812	6840	7945	7654	497.95	277.01	446.32	346.73	765.79	691.16	760.62	669.69	392.002	721.815	0.880766	4.11e-07	3.49e-05	FABP5	fatty acid-binding protein, epidermal [Ovis aries]	Organismal Systems	Endocrine system	ko03320//PPAR signaling pathway	K08754	GO:0031988//membrane-bounded vesicle;GO:0044424//intracellular part	GO:0005488//binding	GO:0008645//hexose transport;GO:0019318//hexose metabolic process;GO:0046165//alcohol biosynthetic process
ncbi_443263	183	168	134	152	342	205	235	235	3.34	4.05	3.49	3.91	6.92	5.62	5.71	6.08	3.6975	6.0825	0.718114	4.33e-07	3.65e-05	CRY1	cryptochrome-1 [Ovis aries]	Organismal Systems	Environmental adaptation	ko04710//Circadian rhythm	K02295	GO:0043231//intracellular membrane-bounded organelle;GO:0043232//intracellular non-membrane-bounded organelle	GO:0000976//transcription regulatory region sequence-specific DNA binding;GO:0000988//transcription factor activity, protein binding;GO:0016830//carbon-carbon lyase activity;GO:0019900//kinase binding;GO:0032182//ubiquitin-like protein binding;GO:0043566//structure-specific DNA binding;GO:0051427//hormone receptor binding	GO:0000077//DNA damage checkpoint;GO:0006006//glucose metabolic process;GO:0006259//DNA metabolic process;GO:0006355//regulation of transcription, DNA-templated;GO:0006468//protein phosphorylation;GO:0007623//circadian rhythm;GO:0008277//regulation of G-protein coupled receptor protein signaling pathway;GO:0009648//photoperiodism;GO:0031396//regulation of protein ubiquitination;GO:0033144//negati…
ncbi_101107333	148	110	137	63	306	256	289	195	2.57	2.48	3.36	1.58	5.5	6.54	7	4.33	2.4975	5.8425	1.2261	4.4e-07	3.69e-05	MOSPD1	motile sperm domain-containing protein 1 [Bos taurus]	-	-	-	-	GO:0031224//intrinsic component of membrane;GO:0043231//intracellular membrane-bounded organelle;GO:0044444//cytoplasmic part	-	GO:0006357//regulation of transcription from RNA polymerase II promoter
ncbi_101103681	119	124	93	100	276	146	155	243	1.32	1.8	1.41	1.59	3.07	2.32	2.46	3.48	1.53	2.8325	0.888544	4.67e-07	3.88e-05	SYTL2	PREDICTED: synaptotagmin-like protein 2 isoform X1 [Ovis aries]	-	-	-	-	-	-	-
ncbi_101116941	2125	2292	1963	1580	3533	3151	3018	3042	29.83	41.9	38.83	31.84	51.25	65.27	59.19	54.5	35.6	57.5525	0.693001	4.82e-07	3.98e-05	LRRC2	PREDICTED: leucine-rich repeat-containing protein 2 [Ovis aries]	-	-	-	-	-	-	-
ncbi_101120743	891	905	725	657	1491	1159	933	1275	11.36	14.94	13.04	11.96	19.86	21.74	16.42	20.94	12.825	19.74	0.622163	5.05e-07	4.15e-05	KBTBD2	PREDICTED: kelch repeat and BTB domain-containing protein 2 [Ovis aries]	-	-	-	-	-	-	-
ncbi_101110034	106	37	53	38	28	4	9	6	1.18	0.54	0.84	0.61	0.32	0.07	0.14	0.09	0.7925	0.155	-2.35414	5.08e-07	4.15e-05	Hs6st2	PREDICTED: heparan-sulfate 6-O-sulfotransferase 2 isoform X3 [Ovis aries musimon]	Metabolism	Glycan biosynthesis and metabolism	ko00534//Glycosaminoglycan biosynthesis - heparan sulfate / heparin	K08102	GO:0031224//intrinsic component of membrane;GO:0031988//membrane-bounded vesicle	GO:0034483//heparan sulfate sulfotransferase activity	GO:0030201//heparan sulfate proteoglycan metabolic process
ncbi_101108728	136	131	65	110	63	40	50	46	1.95	2.44	1.31	2.26	0.93	0.84	1	0.84	1.99	0.9025	-1.14077	5.25e-07	4.24e-05	STK39	PREDICTED: STE20/SPS1-related proline-alanine-rich protein kinase isoform X3 [Ovis aries musimon]	-	-	-	-	GO:0005886//plasma membrane;GO:0043231//intracellular membrane-bounded organelle;GO:0043232//intracellular non-membrane-bounded organelle	GO:0004672//protein kinase activity;GO:0019900//kinase binding;GO:0032550//purine ribonucleoside binding	GO:0006468//protein phosphorylation;GO:0006971//hypotonic response;GO:0007165//signal transduction;GO:0031347//regulation of defense response;GO:0032413//negative regulation of ion transmembrane transporter activity;GO:0035826//rubidium ion transport;GO:0043267//negative regulation of potassium ion transport
ncbi_101120860	1020	982	756	1097	1668	1447	1439	1739	12.63	15.68	13.03	19.39	21.08	26.1	24.63	27.21	15.1825	24.755	0.705311	5.69e-07	4.57e-05	TMEM123	PREDICTED: porimin [Capra hircus]	-	-	-	-	-	-	GO:0070265//necrotic cell death
ncbi_101101996	796	664	819	599	1345	1050	1251	1138	4.71	5.12	6.83	5.09	8.23	9.17	10.35	8.6	5.4375	9.0875	0.74094	5.8e-07	4.63e-05	Ogfrl1	PREDICTED: opioid growth factor receptor-like protein 1 isoform X2 [Ovis aries musimon]	-	-	-	-	-	-	-
ncbi_101120984	113	110	84	85	188	147	159	192	0.71	0.93	0.74	0.8	1.26	1.36	1.4	1.54	0.795	1.39	0.806058	5.83e-07	4.63e-05	ZBTB21	PREDICTED: zinc finger and BTB domain-containing protein 21 isoform X2 [Ovis aries musimon]	-	-	-	-	GO:0043231//intracellular membrane-bounded organelle	GO:0000166//nucleotide binding;GO:0043169//cation binding	GO:0006355//regulation of transcription, DNA-templated
ncbi_443384	7521	5920	5928	4275	10331	8868	8327	8576	133.56	136.92	148.45	109.05	189.77	232.38	206.73	194.59	131.995	205.868	0.641233	5.92e-07	4.68e-05	ATP1B1	sodium/potassium-transporting ATPase subunit beta-1 [Ovis aries]	Environmental Information Processing;Environmental Information Processing;Organismal Systems;Organismal Systems;Organismal Systems;Organismal Systems;Organismal Systems;Organismal Systems;Organismal Systems;Organismal Systems;Organismal Systems;Organismal Systems;Organismal Systems;Organismal Systems;Organismal Systems;Organismal Systems;Organismal Systems;Organismal Systems	Signal transduction;Signal transduction;Circulatory system;Digestive system;Digestive system;Endocrine system;Digestive system;Digestive system;Endocrine system;Circulatory system;Endocrine system;Digestive system;Endocrine system;Digestive system;Excretory system;Digestive system;Excretory system;Excretory system	ko04024//cAMP signaling pathway;ko04022//cGMP - PKG signaling pathway;ko04261//Adrenergic signaling in cardiomyocytes;ko04974//Protein digestion and absorption;ko04976//Bile secretion;ko04919//Thyroid hormone signaling pathway;ko04972//Pancreatic secretion;ko04970//Salivary secretion;ko04925//Aldosterone synthesis and secretion;ko04260//Cardiac muscle contraction;ko04911//Insulin secretion;ko0497…	K01540;K01540;K01540;K01540;K01540;K01540;K01540;K01540;K01540;K01540;K01540;K01540;K01540;K01540;K01540;K01540;K01540;K01540	GO:0031224//intrinsic component of membrane;GO:0031988//membrane-bounded vesicle;GO:0044291//cell-cell contact zone;GO:0044459//plasma membrane part	GO:0008556//potassium-transporting ATPase activity;GO:0019899//enzyme binding;GO:0023023//MHC protein complex binding	GO:0006875//cellular metal ion homeostasis;GO:0006941//striated muscle contraction;GO:0007009//plasma membrane organization;GO:0019722//calcium-mediated signaling;GO:0022610//biological adhesion;GO:0031647//regulation of protein stability;GO:0043462//regulation of ATPase activity;GO:0071436//sodium ion export;GO:0090075//relaxation of muscle;GO:1901021//positive regulation of calcium ion transmem…
ncbi_101115012	93	37	60	60	139	159	187	129	2.74	1.42	2.49	2.54	4.24	6.92	7.71	4.86	2.2975	5.9325	1.36858	6.26e-07	4.92e-05	ASS1	PREDICTED: argininosuccinate synthase [Ovis aries musimon]	Metabolism;Human Diseases;Metabolism;Metabolism;Metabolism	Global and overview maps;Cardiovascular diseases;Global and overview maps;Amino acid metabolism;Amino acid metabolism	ko01100//Metabolic pathways;ko05418//Fluid shear stress and atherosclerosis;ko01230//Biosynthesis of amino acids;ko00250//Alanine, aspartate and glutamate metabolism;ko00220//Arginine biosynthesis	K01940;K01940;K01940;K01940;K01940	-	-	-
ncbi_100217407	1047	482	666	528	1465	1035	977	1161	75.19	45.08	67.45	54.47	108.82	109.68	98.09	106.53	60.5475	105.78	0.804928	6.49e-07	5.03e-05	TIMP3	PREDICTED: metalloproteinase inhibitor 3 isoform X1 [Nomascus leucogenys]	Human Diseases;Human Diseases	Cancers;Cancers	ko05205//Proteoglycans in cancer;ko05206//MicroRNAs in cancer	K16866;K16866	-	-	-
ncbi_101108866	904	580	587	576	1335	845	745	1229	26.1	22.18	23.96	24.14	40.13	36.41	30.28	45.22	24.095	38.01	0.657645	6.98e-07	5.37e-05	MRPS10	PREDICTED: 28S ribosomal protein S10, mitochondrial [Capra hircus]	Genetic Information Processing	Translation	ko03010//Ribosome	K02946	GO:0030529//intracellular ribonucleoprotein complex;GO:0043231//intracellular membrane-bounded organelle	-	-
ncbi_101106018	22	12	14	21	66	35	51	49	0.37	0.26	0.33	0.5	1.14	0.86	1.19	1.04	0.365	1.0575	1.53469	7.64e-07	5.85e-05	FHL5	PREDICTED: four and a half LIM domains protein 5 [Ovis aries]	-	-	-	-	GO:0043231//intracellular membrane-bounded organelle	GO:0046914//transition metal ion binding	GO:0006357//regulation of transcription from RNA polymerase II promoter
ncbi_101116575	156	139	68	175	344	250	242	305	3.32	3.85	2.04	5.34	7.57	7.84	7.2	8.28	3.6375	7.7225	1.08612	7.78e-07	5.93e-05	Bst1	PREDICTED: ADP-ribosyl cyclase/cyclic ADP-ribose hydrolase 2 isoform X1 [Capra hircus]	Metabolism;Organismal Systems;Organismal Systems;Metabolism	Global and overview maps;Digestive system;Digestive system;Metabolism of cofactors and vitamins	ko01100//Metabolic pathways;ko04972//Pancreatic secretion;ko04970//Salivary secretion;ko00760//Nicotinate and nicotinamide metabolism	K18152;K18152;K18152;K18152	GO:0031988//membrane-bounded vesicle	-	-
ncbi_101111909	1329	1370	1159	1031	2046	1970	1636	2017	12.62	16.94	15.52	14.06	20.09	27.6	21.71	24.47	14.785	23.4675	0.66653	8.11e-07	6.08e-05	Smarca5	PREDICTED: SWI/SNF-related matrix-associated actin-dependent regulator of chromatin subfamily A member 5 [Ovis aries musimon]	-	-	-	-	GO:0005657//replication fork;GO:0031010//ISWI-type complex	GO:0003676//nucleic acid binding;GO:0003682//chromatin binding;GO:0005515//protein binding;GO:0017111//nucleoside-triphosphatase activity;GO:0032550//purine ribonucleoside binding	GO:0006281//DNA repair;GO:0006338//chromatin remodeling;GO:0032774//RNA biosynthetic process;GO:0034728//nucleosome organization
ncbi_101109224	335	273	242	264	245	175	153	175	11.96	12.29	12.46	13.98	8.95	9.25	7.61	7.98	12.6725	8.4475	-0.585105	9.36e-07	6.95e-05	CDKN2C	cyclin-dependent kinase 4 inhibitor C [Bos taurus]	Human Diseases;Human Diseases;Human Diseases;Cellular Processes;Human Diseases	Infectious diseases;Cancers;Endocrine and metabolic diseases;Cell growth and death;Drug resistance	ko05166//HTLV-I infection;ko05202//Transcriptional misregulation in cancers;ko04934//Cushing syndrome;ko04110//Cell cycle;ko01522//Endocrine resistance	K06622;K06622;K06622;K06622;K06622	GO:0043231//intracellular membrane-bounded organelle	GO:0016538//cyclin-dependent protein serine/threonine kinase regulator activity;GO:0019900//kinase binding	GO:0001558//regulation of cell growth;GO:0006469//negative regulation of protein kinase activity;GO:0008283//cell proliferation;GO:0044772//mitotic cell cycle phase transition
ncbi_101115711	1165	1426	1243	936	1012	444	452	741	11.84	18.85	17.77	13.63	10.63	6.66	6.42	9.6	15.5225	8.3275	-0.898406	9.44e-07	6.97e-05	KLHL33	PREDICTED: kelch-like protein 33 isoform X2 [Ovis aries musimon]	-	-	-	-	-	-	-
ncbi_443517	802	381	428	324	1452	650	678	1334	24.87	15.4	18.72	14.43	46.58	29.74	29.36	52.82	18.355	39.625	1.11024	9.51e-07	6.99e-05	CNN1	PREDICTED: calponin-1 [Camelus ferus]	-	-	-	-	GO:0005924//cell-substrate adherens junction;GO:0043232//intracellular non-membrane-bounded organelle	GO:0005515//protein binding	GO:0030036//actin cytoskeleton organization
ncbi_101117955	103	37	39	67	179	156	95	215	6.8	3.18	3.63	6.35	12.22	15.19	8.77	18.13	4.99	13.5775	1.44411	9.84e-07	7.2e-05	--	metallothionein-2 [Bos taurus]	-	-	-	-	GO:0043231//intracellular membrane-bounded organelle;GO:0044444//cytoplasmic part	GO:0046914//transition metal ion binding	GO:0010043//response to zinc ion;GO:0019221//cytokine-mediated signaling pathway;GO:0036015//response to interleukin-3;GO:0036017//response to erythropoietin;GO:0040008//regulation of growth;GO:0042493//response to drug;GO:0046916//cellular transition metal ion homeostasis
ncbi_101120766	14	11	14	10	58	28	35	39	0.17	0.18	0.25	0.18	0.81	0.54	0.64	0.62	0.195	0.6525	1.7425	1.02e-06	7.41e-05	SERTAD4	PREDICTED: SERTA domain-containing protein 4 isoform X1 [Ovis aries]	-	-	-	-	-	-	-
ncbi_101118372	160	119	114	104	250	189	179	183	6.04	5.91	6.07	5.64	9.86	10.53	9.55	8.9	5.915	9.71	0.715093	1.05e-06	7.59e-05	Cryzl2	PREDICTED: quinone oxidoreductase-like protein 2 isoform X2 [Ovis aries musimon]	-	-	-	-	GO:0043231//intracellular membrane-bounded organelle	GO:0003824//catalytic activity;GO:0046914//transition metal ion binding	GO:0044710//single-organism metabolic process
ncbi_101111073	170	146	100	113	95	55	68	76	6.15	6.88	5.1	5.87	3.56	2.94	3.44	3.51	6	3.3625	-0.835428	1.14e-06	8.17e-05	ASB12	PREDICTED: LOW QUALITY PROTEIN: ankyrin repeat and SOCS box protein 12 isoform X2 [Ovis aries musimon]	-	-	-	-	-	-	GO:0007165//signal transduction
ncbi_101122212	205	145	169	157	347	217	297	257	9.45	8.7	10.98	10.39	16.54	14.76	19.14	15.14	9.88	16.395	0.730673	1.29e-06	9.09e-05	TNNT1	PREDICTED: troponin T, slow skeletal muscle isoform X2 [Ovis aries musimon]	-	-	-	-	GO:0043234//protein complex;GO:0044444//cytoplasmic part	GO:0008092//cytoskeletal protein binding	GO:0014721//twitch skeletal muscle contraction;GO:0033275//actin-myosin filament sliding;GO:0090257//regulation of muscle system process
ncbi_101111814	353	322	327	228	556	450	440	591	3.1	3.69	4.05	2.88	5.06	5.84	5.41	6.64	3.43	5.7375	0.742214	1.33e-06	9.28e-05	Tmem64	PREDICTED: transmembrane protein 64 isoform X2 [Ovis aries musimon]	-	-	-	-	GO:0031224//intrinsic component of membrane	-	GO:0002763//positive regulation of myeloid leukocyte differentiation;GO:0006874//cellular calcium ion homeostasis;GO:0032846//positive regulation of homeostatic process;GO:0051336//regulation of hydrolase activity
ncbi_101120677	553	532	402	419	778	741	663	720	13.19	16.53	13.52	14.36	19.19	26.08	22.11	21.94	14.4	22.33	0.632914	1.36e-06	9.45e-05	DNAJC7	PREDICTED: dnaJ homolog subfamily C member 7 isoform X1 [Ovis aries]	-	-	-	-	GO:0031988//membrane-bounded vesicle;GO:0044424//intracellular part	GO:0005515//protein binding	GO:0042026//protein refolding
ncbi_101121334	388	327	318	322	577	476	411	569	4.11	4.51	4.75	4.9	6.32	7.44	6.09	7.7	4.5675	6.8875	0.592576	1.43e-06	9.85e-05	CEBPZ	PREDICTED: LOW QUALITY PROTEIN: CCAAT/enhancer-binding protein zeta [Ovis aries]	-	-	-	-	-	GO:0000982//transcription factor activity, RNA polymerase II core promoter proximal region sequence-specific binding;GO:0003723//RNA binding	GO:0006357//regulation of transcription from RNA polymerase II promoter
ncbi_101108899	335	383	278	306	269	153	145	224	5.31	7.91	6.22	6.97	4.41	3.58	3.22	4.54	6.6025	3.9375	-0.745732	1.47e-06	0.000100969	EFR3B	PREDICTED: protein EFR3 homolog B isoform X12 [Ovis aries musimon]	-	-	-	-	-	-	-
ncbi_101117184	57	14	12	41	112	86	81	142	3.64	1.16	1.08	3.76	7.39	8.1	7.22	11.57	2.41	8.57	1.83026	1.54e-06	0.000103529	--	PREDICTED: keratin-associated protein 5-2-like [Bos indicus]	-	-	-	-	GO:0043231//intracellular membrane-bounded organelle;GO:0044444//cytoplasmic part	GO:0046914//transition metal ion binding	GO:0010043//response to zinc ion;GO:0040008//regulation of growth
ncbi_101116085	643	877	477	991	1656	1542	1439	1536	3.73	6.62	3.9	8.25	9.93	13.19	11.66	11.38	5.625	11.54	1.03672	1.54e-06	0.000103529	GVINP1	PREDICTED: interferon-induced very large GTPase 1-like [Capra hircus]	-	-	-	-	-	-	-
ncbi_101114869	198	121	140	91	78	55	63	77	4.86	3.87	4.85	3.21	1.98	1.99	2.16	2.42	4.1975	2.1375	-0.973606	1.62e-06	0.000107429	ADRA1B	alpha-1B adrenergic receptor [Bos taurus]	Environmental Information Processing;Environmental Information Processing;Environmental Information Processing;Organismal Systems;Organismal Systems;Organismal Systems	Signaling molecules and interaction;Signal transduction;Signal transduction;Circulatory system;Circulatory system;Digestive system	ko04080//Neuroactive ligand-receptor interaction;ko04020//Calcium signaling pathway;ko04022//cGMP - PKG signaling pathway;ko04261//Adrenergic signaling in cardiomyocytes;ko04270//Vascular smooth muscle contraction;ko04970//Salivary secretion	K04136;K04136;K04136;K04136;K04136;K04136	GO:0016021//integral component of membrane;GO:0031090//organelle membrane;GO:0043231//intracellular membrane-bounded organelle	GO:0004936//alpha-adrenergic receptor activity;GO:0046983//protein dimerization activity	GO:0003099//positive regulation of the force of heart contraction by chemical signal;GO:0005981//regulation of glycogen catabolic process;GO:0006942//regulation of striated muscle contraction;GO:0007187//G-protein coupled receptor signaling pathway, coupled to cyclic nucleotide second messenger;GO:0007507//heart development;GO:0007632//visual behavior;GO:0010460//positive regulation of heart rate…
ncbi_114110673	151	379	447	208	104	41	58	32	11.98	39.1	49.97	23.64	8.5	4.82	6.4	3.22	31.1725	5.735	-2.44241	1.71e-06	0.000110758	HBA1	PREDICTED: hemoglobin subunit alpha-1/2 [Ovis aries musimon]	Human Diseases;Human Diseases	Infectious diseases;Infectious diseases	ko05144//Malaria;ko05143//African trypanosomiasis	K13822;K13822	GO:0043234//protein complex	GO:0022892//substrate-specific transporter activity;GO:0046906//tetrapyrrole binding;GO:0046914//transition metal ion binding	GO:0015669//gas transport
MSTRG.7365	195	103	193	66	61	47	43	50	17.71	12.23	24.76	8.62	5.68	6.35	5.47	5.75	15.83	5.8125	-1.44543	1.88e-06	0.000119939	HINT1	histidine triad nucleotide-binding protein 1-like [Phocoena sinus]	-	-	-	-	GO:0016020//membrane;GO:0031988//membrane-bounded vesicle;GO:0043232//intracellular non-membrane-bounded organelle;GO:0044451//nucleoplasm part	GO:0004551//nucleotide diphosphatase activity;GO:0019901//protein kinase binding;GO:0036094//small molecule binding	GO:0006195//purine nucleotide catabolic process;GO:0010468//regulation of gene expression;GO:0012501//programmed cell death;GO:0034645//cellular macromolecule biosynthetic process;GO:0072331//signal transduction by p53 class mediator
ncbi_101106224	379	356	252	288	698	359	434	472	10.37	12.68	9.72	11.31	19.75	14.49	16.59	16.49	11.02	16.83	0.610911	1.9e-06	0.000120868	TUBB6	tubulin beta-6 chain [Bos taurus]	Cellular Processes;Human Diseases;Cellular Processes	Transport and catabolism;Infectious diseases;Cellular community - eukaryotes	ko04145//Phagosome;ko05130//Pathogenic Escherichia coli infection;ko04540//Gap junction	K07375;K07375;K07375	GO:0015630//microtubule cytoskeleton;GO:0031988//membrane-bounded vesicle;GO:0032991//macromolecular complex;GO:0043231//intracellular membrane-bounded organelle	GO:0005198//structural molecule activity;GO:0017111//nucleoside-triphosphatase activity;GO:0032550//purine ribonucleoside binding	GO:0043623//cellular protein complex assembly;GO:0044763//single-organism cellular process
ncbi_106991621	695	522	381	514	488	256	319	340	7.02	6.75	5.37	7.44	5.03	3.82	4.35	4.44	6.645	4.41	-0.591491	1.94e-06	0.000122517	P2ry2	PREDICTED: P2Y purinoceptor 2-like [Ovis aries musimon]	Environmental Information Processing;Organismal Systems	Signaling molecules and interaction;Sensory system	ko04080//Neuroactive ligand-receptor interaction;ko04750//Inflammatory mediator regulation of TRP channels	K04269;K04269	GO:0031224//intrinsic component of membrane	GO:0001608//G-protein coupled nucleotide receptor activity	GO:0035588//G-protein coupled purinergic receptor signaling pathway;GO:0051047//positive regulation of secretion;GO:1903522//regulation of blood circulation
ncbi_101111278	189	111	127	140	106	71	71	68	3.42	2.62	3.24	3.64	1.98	1.9	1.8	1.57	3.23	1.8125	-0.833553	1.97e-06	0.000124026	TNFAIP8L1	PREDICTED: tumor necrosis factor alpha-induced protein 8-like protein 1 isoform X1 [Ovis aries musimon]	-	-	-	-	-	-	GO:0032006//regulation of TOR signaling
ncbi_443262	90	60	64	72	169	106	127	114	1.6	1.31	1.62	1.62	3.09	2.52	2.78	2.35	1.5375	2.685	0.804336	2.19e-06	0.000135416	ARNTL	PREDICTED: aryl hydrocarbon receptor nuclear translocator-like protein 1 isoform X1 [Ovis aries]	Human Diseases;Organismal Systems;Organismal Systems;Organismal Systems	Infectious diseases;Nervous system;Environmental adaptation;Environmental adaptation	ko05168//Herpes simplex infection;ko04728//Dopaminergic synapse;ko04710//Circadian rhythm;ko04711//Circadian rhythm - fly	K02296;K02296;K02296;K02296	GO:0036464//cytoplasmic ribonucleoprotein granule;GO:0043234//protein complex;GO:0044451//nucleoplasm part	GO:0000976//transcription regulatory region sequence-specific DNA binding;GO:0000981//RNA polymerase II transcription factor activity, sequence-specific DNA binding;GO:0001076//transcription factor activity, RNA polymerase II transcription factor binding;GO:0005102//receptor binding;GO:0008134//transcription factor binding;GO:0031072//heat shock protein binding;GO:0046983//protein dimerization ac…	GO:0003323//type B pancreatic cell development;GO:0006357//regulation of transcription from RNA polymerase II promoter;GO:0006511//ubiquitin-dependent protein catabolic process;GO:0006886//intracellular protein transport;GO:0007049//cell cycle;GO:0009894//regulation of catabolic process;GO:0030177//positive regulation of Wnt signaling pathway;GO:0032006//regulation of TOR signaling;GO:0033144//ne…
ncbi_101119572	15	16	12	13	53	28	49	40	0.81	1.13	0.92	1.01	2.97	2.24	3.71	2.77	0.9675	2.9225	1.59487	2.26e-06	0.000138965	CCL8	PREDICTED: C-C motif chemokine 8 [Ovis aries]	Environmental Information Processing;Organismal Systems	Signaling molecules and interaction;Immune system	ko04060//Cytokine-cytokine receptor interaction;ko04062//Chemokine signaling pathway	K16596;K16596	GO:0044421//extracellular region part	GO:0005125//cytokine activity;GO:0005539//glycosaminoglycan binding;GO:0060229//lipase activator activity	GO:0002376//immune system process;GO:0006464//cellular protein modification process;GO:0006875//cellular metal ion homeostasis;GO:0006935//chemotaxis;GO:0006952//defense response;GO:0007154//cell communication;GO:0009893//positive regulation of metabolic process;GO:0016192//vesicle-mediated transport;GO:0070838//divalent metal ion transport
ncbi_443434	638	452	632	302	1040	976	1019	895	6.95	6.46	9.31	4.94	11.82	15.33	15.72	12.12	6.915	13.7475	0.991368	2.45e-06	0.000147906	CPT1A	carnitine O-palmitoyltransferase 1, liver isoform [Ovis aries]	Organismal Systems;Environmental Information Processing;Human Diseases;Organismal Systems;Organismal Systems;Organismal Systems;Metabolism;Metabolism	Environmental adaptation;Signal transduction;Endocrine and metabolic diseases;Endocrine system;Endocrine system;Endocrine system;Global and overview maps;Lipid metabolism	ko04714//Thermogenesis;ko04152//AMPK signaling pathway;ko04931//Insulin resistance;ko04922//Glucagon signaling pathway;ko03320//PPAR signaling pathway;ko04920//Adipocytokine signaling pathway;ko01212//Fatty acid metabolism;ko00071//Fatty acid degradation	K08765;K08765;K08765;K08765;K08765;K08765;K08765;K08765	GO:0019866//organelle inner membrane;GO:0043231//intracellular membrane-bounded organelle	GO:0016406//carnitine O-acyltransferase activity	GO:0006577//amino-acid betaine metabolic process;GO:0006631//fatty acid metabolic process;GO:0030154//cell differentiation
ncbi_114115660	251	208	249	157	133	93	127	77	4	4.31	5.6	3.6	2.2	2.19	2.84	1.57	4.3775	2.2	-0.992604	2.62e-06	0.000156918	PBX2	pre-B-cell leukemia transcription factor 2 [Sus scrofa]	-	-	-	-	GO:0043231//intracellular membrane-bounded organelle;GO:0043234//protein complex	GO:0001071//nucleic acid binding transcription factor activity;GO:0003677//DNA binding;GO:0005515//protein binding	GO:0003002//regionalization;GO:0006357//regulation of transcription from RNA polymerase II promoter;GO:0035108//limb morphogenesis
ncbi_114109008	93	91	59	76	176	133	110	205	1.53	1.94	1.37	1.79	2.99	3.22	2.53	4.31	1.6575	3.2625	0.976969	2.81e-06	0.000165852	PDE8A	PREDICTED: high affinity cAMP-specific and IBMX-insensitive 3',5'-cyclic phosphodiesterase 8A isoform X1 [Ovis aries]	Metabolism;Human Diseases;Human Diseases;Organismal Systems	Nucleotide metabolism;Endocrine and metabolic diseases;Substance dependence;Endocrine system	ko00230//Purine metabolism;ko04934//Cushing syndrome;ko05032//Morphine addiction;ko04927//Cortisol synthesis and secretion	K18437;K18437;K18437;K18437	GO:0031988//membrane-bounded vesicle	GO:0004114//3',5'-cyclic-nucleotide phosphodiesterase activity;GO:0043169//cation binding;GO:0060089//molecular transducer activity	GO:0050794//regulation of cellular process
ncbi_101102280	92	75	80	76	263	109	111	189	3.12	3.33	3.83	3.7	9.26	5.45	5.26	8.19	3.495	7.04	1.01028	2.9e-06	0.000169515	CRYM	PREDICTED: ketimine reductase mu-crystallin [Capra hircus]	-	-	-	-	GO:0031988//membrane-bounded vesicle;GO:0043231//intracellular membrane-bounded organelle	GO:0000166//nucleotide binding;GO:0003712//transcription cofactor activity;GO:0016646//oxidoreductase activity, acting on the CH-NH group of donors, NAD or NADP as acceptor;GO:0042562//hormone binding;GO:0046983//protein dimerization activity	GO:0006575//cellular modified amino acid metabolic process;GO:0009914//hormone transport;GO:0044710//single-organism metabolic process;GO:0050954//sensory perception of mechanical stimulus
ncbi_101111679	130	31	105	28	404	333	350	332	1.7	0.53	1.96	0.52	5.47	6.41	6.45	5.56	1.1775	5.9725	2.34261	3.49e-06	0.000196967	LIPG	endothelial lipase [Ovis aries]	Metabolism;Metabolism;Organismal Systems	Global and overview maps;Lipid metabolism;Digestive system	ko01100//Metabolic pathways;ko00561//Glycerolipid metabolism;ko04979//Cholesterol metabolism	K22284;K22284;K22284	GO:0044421//extracellular region part	GO:0004620//phospholipase activity	GO:0010982//regulation of high-density lipoprotein particle clearance;GO:0030301//cholesterol transport;GO:0031323//regulation of cellular metabolic process;GO:0032373//positive regulation of sterol transport;GO:0034369//plasma lipoprotein particle remodeling;GO:0044238//primary metabolic process;GO:0055081//anion homeostasis;GO:0055092//sterol homeostasis
ncbi_101118565	6058	3007	4736	2626	8014	7166	6808	7718	73.2	47.31	80.71	45.57	100.16	127.77	115	119.14	61.6975	115.517	0.904827	3.95e-06	0.000217872	FKBP5	PREDICTED: peptidyl-prolyl cis-trans isomerase FKBP5 isoform X1 [Capra hircus]	Organismal Systems	Endocrine system	ko04915//Estrogen signaling pathway	K09571	-	-	-
ncbi_101104361	573	333	408	341	773	522	579	591	25.21	19.08	25.32	21.55	35.18	33.89	35.62	33.23	22.79	34.48	0.597359	4.17e-06	0.000226531	APOD	PREDICTED: apolipoprotein D [Ovis aries]	-	-	-	-	GO:0005840//ribosome;GO:0031988//membrane-bounded vesicle;GO:0043005//neuron projection;GO:0043231//intracellular membrane-bounded organelle;GO:0044297//cell body;GO:0044421//extracellular region part	GO:0032934//sterol binding	GO:0001953//negative regulation of cell-matrix adhesion;GO:0006979//response to oxidative stress;GO:0007417//central nervous system development;GO:0008285//negative regulation of cell proliferation;GO:0009888//tissue development;GO:0009968//negative regulation of signal transduction;GO:0019318//hexose metabolic process;GO:0031103//axon regeneration;GO:0032682//negative regulation of chemokine pro…
ncbi_101106116	217	143	146	140	120	90	63	103	1.67	1.44	1.59	1.55	0.96	1.02	0.68	1.02	1.5625	0.92	-0.76415	4.23e-06	0.000228703	CHDH	PREDICTED: choline dehydrogenase, mitochondrial isoform X2 [Ovis aries musimon]	Metabolism;Metabolism	Global and overview maps;Amino acid metabolism	ko01100//Metabolic pathways;ko00260//Glycine, serine and threonine metabolism	K00108;K00108	GO:0019866//organelle inner membrane;GO:0043231//intracellular membrane-bounded organelle	GO:0000166//nucleotide binding;GO:0016614//oxidoreductase activity, acting on CH-OH group of donors	GO:0019695//choline metabolic process
ncbi_101104968	124	119	106	127	90	55	63	50	4.11	5.13	4.95	6.04	3.08	2.69	2.92	2.12	5.0575	2.7025	-0.90413	4.43e-06	0.000238023	Fgf16	fibroblast growth factor 16 [Bos taurus]	Human Diseases;Environmental Information Processing;Environmental Information Processing;Environmental Information Processing;Cellular Processes;Environmental Information Processing;Human Diseases;Human Diseases;Human Diseases	Cancers;Signal transduction;Signal transduction;Signal transduction;Cell motility;Signal transduction;Cancers;Cancers;Cancers	ko05200//Pathways in cancer;ko04151//PI3K-Akt signaling pathway;ko04010//MAPK signaling pathway;ko04014//Ras signaling pathway;ko04810//Regulation of actin cytoskeleton;ko04015//Rap1 signaling pathway;ko05226//Gastric cancer;ko05224//Breast cancer;ko05218//Melanoma	K04358;K04358;K04358;K04358;K04358;K04358;K04358;K04358;K04358	GO:0044421//extracellular region part	GO:0070851//growth factor receptor binding	GO:0001935//endothelial cell proliferation;GO:0006952//defense response;GO:0009628//response to abiotic stimulus;GO:0035768//endothelial cell chemotaxis to fibroblast growth factor;GO:0038093//Fc receptor signaling pathway;GO:0038127//ERBB signaling pathway;GO:0043408//regulation of MAPK cascade;GO:0045765//regulation of angiogenesis;GO:0048017//inositol lipid-mediated signaling;GO:0070342//brown…
ncbi_101103252	201	212	140	178	87	103	99	82	4.07	5.58	4.01	5.16	1.81	3.07	2.79	2.13	4.705	2.45	-0.941413	4.45e-06	0.000238023	METTL11B	PREDICTED: alpha N-terminal protein methyltransferase 1B isoform X1 [Ovis aries musimon]	-	-	-	-	-	-	-
ncbi_114113217	183	157	144	111	113	76	78	87	0.95	1.06	1.06	0.83	0.61	0.58	0.57	0.58	0.975	0.585	-0.736966	4.49e-06	0.000239754	Erbb4	PREDICTED: receptor tyrosine-protein kinase erbB-4 [Bos mutus]	Environmental Information Processing;Environmental Information Processing;Human Diseases;Environmental Information Processing;Environmental Information Processing	Signal transduction;Signal transduction;Cancers;Signal transduction;Signal transduction	ko04151//PI3K-Akt signaling pathway;ko04010//MAPK signaling pathway;ko05205//Proteoglycans in cancer;ko04020//Calcium signaling pathway;ko04012//ErbB signaling pathway	K05085;K05085;K05085;K05085;K05085	GO:0031224//intrinsic component of membrane;GO:0043231//intracellular membrane-bounded organelle;GO:0043234//protein complex	GO:0000975//regulatory region DNA binding;GO:0004713//protein tyrosine kinase activity;GO:0032550//purine ribonucleoside binding;GO:0046983//protein dimerization activity;GO:0070851//growth factor receptor binding	GO:0000266//mitochondrial fission;GO:0001667//ameboidal-type cell migration;GO:0006355//regulation of transcription, DNA-templated;GO:0007167//enzyme linked receptor protein signaling pathway;GO:0007262//STAT protein import into nucleus;GO:0007589//body fluid secretion;GO:0008284//positive regulation of cell proliferation;GO:0009653//anatomical structure morphogenesis;GO:0009790//embryo developme…
ncbi_101117403	521	363	401	368	654	669	542	756	8.59	7.79	9.32	8.71	11.15	16.27	12.49	15.92	8.6025	13.9575	0.698213	4.52e-06	0.000240447	B3GNT2	PREDICTED: N-acetyllactosaminide beta-1,3-N-acetylglucosaminyltransferase 2 [Ovis aries]	Metabolism;Metabolism;Metabolism	Global and overview maps;Glycan biosynthesis and metabolism;Glycan biosynthesis and metabolism	ko01100//Metabolic pathways;ko00601//Glycosphingolipid biosynthesis - lacto and neolacto series;ko00533//Glycosaminoglycan biosynthesis - keratan sulfate	K00741;K00741;K00741	GO:0031224//intrinsic component of membrane;GO:0031988//membrane-bounded vesicle	GO:0016758//transferase activity, transferring hexosyl groups	GO:0006464//cellular protein modification process;GO:0007606//sensory perception of chemical stimulus;GO:0097485//neuron projection guidance
ncbi_114113800	5	4	2	1	69	3	33	31	0.09	0.09	0.05	0.02	1.22	0.08	0.79	0.68	0.0625	0.6925	3.46989	4.69e-06	0.000248267	APOL6	PREDICTED: LOW QUALITY PROTEIN: apolipoprotein L3-like isoform X1, partial [Ovis aries]	Human Diseases	Infectious diseases	ko05143//African trypanosomiasis	K14480	-	-	-
ncbi_443157	45	30	37	34	83	76	61	117	0.19	0.17	0.22	0.21	0.37	0.48	0.37	0.64	0.1975	0.465	1.23538	4.76e-06	0.000251424	PAPPA	PREDICTED: pappalysin-1 [Capra hircus]	-	-	-	-	-	GO:0070011//peptidase activity, acting on L-amino acid peptides	GO:0019538//protein metabolic process;GO:0048869//cellular developmental process
ncbi_101103475	122	88	103	85	57	44	51	24	2.41	2.28	2.88	2.41	1.18	1.3	1.41	0.62	2.495	1.1275	-1.14591	4.9e-06	0.000256534	SNX24	PREDICTED: sorting nexin-24 isoform X1 [Ovis aries musimon]	-	-	-	-	GO:0012506//vesicle membrane	GO:0005543//phospholipid binding	GO:0008104//protein localization;GO:0051234//establishment of localization
ncbi_101122940	1115	708	833	761	2291	855	1235	1721	10.71	8.89	11.36	10.53	22.86	12.16	16.61	21.22	10.3725	18.2125	0.812165	5.06e-06	0.000263289	A2M	PREDICTED: alpha-2-macroglobulin isoform X2 [Ovis aries musimon]	Organismal Systems	Immune system	ko04610//Complement and coagulation cascades	K03910	-	-	-
ncbi_101120977	215	166	110	181	105	81	86	104	3.07	3.09	2.22	3.72	1.55	1.71	1.72	1.9	3.025	1.72	-0.814527	5.21e-06	0.000268955	CABLES1	PREDICTED: CDK5 and ABL1 enzyme substrate 1 [Ovis aries musimon]	-	-	-	-	GO:0043231//intracellular membrane-bounded organelle;GO:0044444//cytoplasmic part	GO:0019887//protein kinase regulator activity	GO:0001932//regulation of protein phosphorylation;GO:0007049//cell cycle;GO:0007599//hemostasis;GO:0048731//system development
ncbi_101103979	7	8	1	17	49	39	33	35	0.19	0.17	0.02	0.39	0.74	0.83	0.71	0.69	0.1925	0.7425	1.94753	5.47e-06	0.000277619	BTC	PREDICTED: probetacellulin isoform X3 [Ovis aries musimon]	Environmental Information Processing	Signal transduction	ko04012//ErbB signaling pathway	K09783	GO:0031224//intrinsic component of membrane	-	GO:0042981//regulation of apoptotic process;GO:0048522//positive regulation of cellular process
ncbi_101103734	922	1034	930	645	1529	1636	1242	1835	9.6	14.02	13.65	9.64	16.46	25.13	18.07	24.4	11.7275	21.015	0.841524	5.69e-06	0.000288069	RNF19A	PREDICTED: E3 ubiquitin-protein ligase RNF19A [Ovis aries]	-	-	-	-	-	GO:0003824//catalytic activity;GO:0043169//cation binding	-
ncbi_101109266	396	411	298	289	584	501	472	534	7.53	10.18	7.99	7.89	11.49	14.06	12.55	12.97	8.3975	12.7675	0.604444	5.98e-06	0.000301536	GSDME	PREDICTED: non-syndromic hearing impairment protein 5 [Ovis aries]	-	-	-	-	-	-	GO:0008283//cell proliferation;GO:0042490//mechanoreceptor differentiation;GO:0097193//intrinsic apoptotic signaling pathway
ncbi_101107282	1909	1463	1277	1197	963	868	613	1145	6.25	6.24	5.9	5.63	3.26	4.19	2.81	4.79	6.005	3.7625	-0.674473	6.21e-06	0.000310038	FRAS1	PREDICTED: extracellular matrix protein FRAS1 isoform X2 [Ovis aries]	-	-	-	-	GO:0005604//basement membrane;GO:0031224//intrinsic component of membrane	-	GO:0001656//metanephros development;GO:0008104//protein localization;GO:0035108//limb morphogenesis;GO:0048729//tissue morphogenesis
ncbi_105612842	8	12	7	6	42	30	57	18	0.01	0.02	0.01	0.01	0.06	0.06	0.11	0.03	0.0125	0.065	2.37851	6.57e-06	0.000324562	MUC19	PREDICTED: LOW QUALITY PROTEIN: submaxillary mucin-like protein isoform X1 [Bos taurus]	-	-	-	-	-	-	-
ncbi_100169699	161	344	166	205	533	452	378	552	3.27	9.11	4.76	5.99	11.21	13.56	10.74	14.34	5.7825	12.4625	1.10783	6.6e-06	0.000325257	LIPE	hormone-sensitive lipase [Ovis aries]	Organismal Systems;Environmental Information Processing;Organismal Systems;Environmental Information Processing;Environmental Information Processing;Organismal Systems;Organismal Systems	Environmental adaptation;Signal transduction;Endocrine system;Signal transduction;Signal transduction;Endocrine system;Endocrine system	ko04714//Thermogenesis;ko04024//cAMP signaling pathway;ko04910//Insulin signaling pathway;ko04371//Apelin signaling pathway;ko04152//AMPK signaling pathway;ko04925//Aldosterone synthesis and secretion;ko04923//Regulation of lipolysis in adipocyte	K07188;K07188;K07188;K07188;K07188;K07188;K07188	GO:0043231//intracellular membrane-bounded organelle;GO:0043232//intracellular non-membrane-bounded organelle;GO:0044444//cytoplasmic part;GO:0044459//plasma membrane part	GO:0019843//rRNA binding;GO:0019900//kinase binding;GO:0052689//carboxylic ester hydrolase activity	GO:0001676//long-chain fatty acid metabolic process;GO:0006352//DNA-templated transcription, initiation;GO:0006353//DNA-templated transcription, termination;GO:0006641//triglyceride metabolic process;GO:0016125//sterol metabolic process;GO:0046339//diacylglycerol metabolic process
ncbi_101101920	10747	6551	8709	6322	14330	11412	12086	11418	221	175.46	252.56	186.75	304.81	346.31	347.48	300.02	208.942	324.655	0.635801	6.99e-06	0.000339548	SELENOP	PREDICTED: selenoprotein P isoform X2 [Ovis aries musimon]	-	-	-	-	GO:0031988//membrane-bounded vesicle;GO:0044421//extracellular region part	GO:0005488//binding	GO:0000003//reproduction;GO:0007417//central nervous system development;GO:0007610//behavior
ncbi_101116336	22	17	4	25	47	113	33	140	0.5	0.51	0.12	0.81	1.1	3.76	1.04	4.04	0.485	2.485	2.35719	7.44e-06	0.000355542	CES1	PREDICTED: liver carboxylesterase-like isoform X1 [Ovis aries musimon]	Metabolism;Metabolism	Global and overview maps;Xenobiotics biodegradation and metabolism	ko01100//Metabolic pathways;ko00983//Drug metabolism - other enzymes	K01044;K01044	-	-	-
ncbi_101122783	2206	1557	1345	1913	1508	953	1213	981	19.35	17.79	16.64	24.1	13.68	12.34	14.88	10.99	19.47	12.9725	-0.585796	7.62e-06	0.000363233	PDGFRB	PREDICTED: platelet-derived growth factor receptor beta isoform X1 [Ovis aries musimon]	Human Diseases;Environmental Information Processing;Human Diseases;Environmental Information Processing;Human Diseases;Environmental Information Processing;Cellular Processes;Environmental Information Processing;Environmental Information Processing;Cellular Processes;Environmental Information Processing;Human Diseases;Environmental Information Processing;Human Diseases;Human Diseases;Cellular Pro…	Cancers;Signal transduction;Infectious diseases;Signal transduction;Infectious diseases;Signal transduction;Cell motility;Signal transduction;Signal transduction;Cellular community - eukaryotes;Signal transduction;Cancers;Signal transduction;Cancers;Cancers;Cellular community - eukaryotes;Drug resistance;Cancers;Cancers;Cancers	ko05200//Pathways in cancer;ko04151//PI3K-Akt signaling pathway;ko05165//Human papillomavirus infection;ko04010//MAPK signaling pathway;ko05166//HTLV-I infection;ko04014//Ras signaling pathway;ko04810//Regulation of actin cytoskeleton;ko04630//Jak-STAT signaling pathway;ko04015//Rap1 signaling pathway;ko04510//Focal adhesion;ko04020//Calcium signaling pathway;ko05206//MicroRNAs in cancer;ko04072/…	K05089;K05089;K05089;K05089;K05089;K05089;K05089;K05089;K05089;K05089;K05089;K05089;K05089;K05089;K05089;K05089;K05089;K05089;K05089;K05089	GO:0000323//lytic vacuole;GO:0005775//vacuolar lumen;GO:0005924//cell-substrate adherens junction;GO:0031224//intrinsic component of membrane;GO:0031988//membrane-bounded vesicle	GO:0005017//platelet-derived growth factor-activated receptor activity;GO:0019838//growth factor binding;GO:0019900//kinase binding;GO:0032550//purine ribonucleoside binding;GO:0070851//growth factor receptor binding	GO:0001932//regulation of protein phosphorylation;GO:0006650//glycerophospholipid metabolic process;GO:0006935//chemotaxis;GO:0008284//positive regulation of cell proliferation;GO:0009887//organ morphogenesis;GO:0010518//positive regulation of phospholipase activity;GO:0010922//positive regulation of phosphatase activity;GO:0030334//regulation of cell migration;GO:0035270//endocrine system develo…
ncbi_101110796	100	100	98	51	59	16	32	32	1	1.3	1.38	0.73	0.61	0.24	0.45	0.41	1.1025	0.4275	-1.36678	7.93e-06	0.000376684	LRRN1	PREDICTED: leucine-rich repeat neuronal protein 1 [Ovis aries]	-	-	-	-	-	-	-
ncbi_101121825	17	5	2	6	50	21	34	27	0.14	0.05	0.02	0.07	0.43	0.26	0.4	0.29	0.07	0.345	2.30117	8.09e-06	0.000383161	C5	PREDICTED: complement C5 [Ovis aries]	Human Diseases;Human Diseases;Human Diseases;Organismal Systems;Human Diseases;Human Diseases	Infectious diseases;Immune diseases;Infectious diseases;Immune system;Infectious diseases;Neurodegenerative diseases	ko05168//Herpes simplex infection;ko05322//Systemic lupus erythematosus;ko05150//Staphylococcus aureus infection;ko04610//Complement and coagulation cascades;ko05133//Pertussis;ko05020//Prion diseases	K03994;K03994;K03994;K03994;K03994;K03994	GO:0031988//membrane-bounded vesicle;GO:0044421//extracellular region part	GO:0061135//endopeptidase regulator activity	GO:0002689//negative regulation of leukocyte chemotaxis;GO:0006952//defense response;GO:0006956//complement activation;GO:0010466//negative regulation of peptidase activity;GO:0032722//positive regulation of chemokine production;GO:0045765//regulation of angiogenesis
ncbi_100101231	8761	6021	4436	8112	5710	3235	3847	4438	72.92	65.28	52.07	97	49.16	39.74	44.77	47.2	71.8175	45.2175	-0.667454	8.43e-06	0.000393111	COL3A1	PREDICTED: collagen alpha-1(III) chain [Ovis aries]	Organismal Systems;Organismal Systems;Organismal Systems;Human Diseases;Human Diseases	Endocrine system;Digestive system;Immune system;Infectious diseases;Endocrine and metabolic diseases	ko04926//Relaxin signaling pathway;ko04974//Protein digestion and absorption;ko04611//Platelet activation;ko05146//Amoebiasis;ko04933//AGE-RAGE signaling pathway in diabetic complications	K19720;K19720;K19720;K19720;K19720	GO:0005583//fibrillar collagen trimer;GO:0044432//endoplasmic reticulum part	GO:0005102//receptor binding;GO:0005198//structural molecule activity;GO:0019838//growth factor binding;GO:0043169//cation binding	GO:0001764//neuron migration;GO:0001775//cell activation;GO:0001944//vasculature development;GO:0002683//negative regulation of immune system process;GO:0006464//cellular protein modification process;GO:0006897//endocytosis;GO:0007178//transmembrane receptor protein serine/threonine kinase signaling pathway;GO:0009611//response to wounding;GO:0009628//response to abiotic stimulus;GO:0022411//cell…
ncbi_101116079	227	201	169	158	178	89	71	106	3.49	4.02	3.66	3.49	2.83	2.02	1.53	2.08	3.665	2.115	-0.793156	8.85e-06	0.000408421	CCDC8	PREDICTED: coiled-coil domain-containing protein 8 isoform X2 [Ovis aries musimon]	-	-	-	-	GO:0005815//microtubule organizing center;GO:0016020//membrane;GO:0043234//protein complex	-	GO:0007346//regulation of mitotic cell cycle;GO:0010921//regulation of phosphatase activity
ncbi_101106854	632	441	426	593	1424	597	855	766	24.63	22.4	23.41	33.21	57.39	34.34	46.56	38.12	25.9125	44.1025	0.767212	9.23e-06	0.000422444	RPL7	60S ribosomal protein L7 [Bos taurus]	Genetic Information Processing	Translation	ko03010//Ribosome	K02937	GO:0005924//cell-substrate adherens junction;GO:0015934//large ribosomal subunit;GO:0031988//membrane-bounded vesicle;GO:0043231//intracellular membrane-bounded organelle	GO:0044822//poly(A) RNA binding;GO:0046983//protein dimerization activity	GO:0016072//rRNA metabolic process;GO:0022613//ribonucleoprotein complex biogenesis
ncbi_101119787	149	95	105	118	315	143	173	188	1.29	1.07	1.28	1.47	2.82	1.82	2.09	2.08	1.2775	2.2025	0.785819	9.32e-06	0.000424864	RET	PREDICTED: proto-oncogene tyrosine-protein kinase receptor Ret isoform X2 [Ovis aries musimon]	Human Diseases;Human Diseases;Human Diseases	Cancers;Cancers;Cancers	ko05200//Pathways in cancer;ko05230//Central carbon metabolism in cancer;ko05216//Thyroid cancer	K05126;K05126;K05126	GO:0016021//integral component of membrane;GO:0031090//organelle membrane;GO:0043234//protein complex	GO:0004672//protein kinase activity;GO:0032550//purine ribonucleoside binding;GO:0046872//metal ion binding	GO:0001667//ameboidal-type cell migration;GO:0006355//regulation of transcription, DNA-templated;GO:0006468//protein phosphorylation;GO:0007167//enzyme linked receptor protein signaling pathway;GO:0008361//regulation of cell size;GO:0010769//regulation of cell morphogenesis involved in differentiation;GO:0010975//regulation of neuron projection development;GO:0016337//single organismal cell-cell …
ncbi_101121425	236	172	171	155	313	238	239	337	2	1.9	2.05	1.89	2.73	2.98	2.81	3.66	1.96	3.045	0.635589	9.91e-06	0.000449262	NEDD4	PREDICTED: E3 ubiquitin-protein ligase NEDD4 isoform X1 [Ovis aries]	Cellular Processes;Human Diseases;Cellular Processes;Genetic Information Processing	Transport and catabolism;Infectious diseases;Cellular community - eukaryotes;Folding, sorting and degradation	ko04144//Endocytosis;ko05169//Epstein-Barr virus infection;ko04530//Tight junction;ko04120//Ubiquitin mediated proteolysis	K10591;K10591;K10591;K10591	GO:0016020//membrane;GO:0031988//membrane-bounded vesicle;GO:0032991//macromolecular complex;GO:0043231//intracellular membrane-bounded organelle;GO:0044444//cytoplasmic part	GO:0008200//ion channel inhibitor activity;GO:0016597//amino acid binding;GO:0019787//ubiquitin-like protein transferase activity;GO:0019899//enzyme binding;GO:0031690//adrenergic receptor binding;GO:0032182//ubiquitin-like protein binding;GO:0045309//protein phosphorylated amino acid binding	GO:0000122//negative regulation of transcription from RNA polymerase II promoter;GO:0001568//blood vessel development;GO:0002028//regulation of sodium ion transport;GO:0006511//ubiquitin-dependent protein catabolic process;GO:0006623//protein targeting to vacuole;GO:0006898//receptor-mediated endocytosis;GO:0006955//immune response;GO:0009411//response to UV;GO:0009896//positive regulation of cat…
ncbi_101108959	2031	2058	1996	1342	3513	2409	2527	2917	30.81	40.66	42.66	29.27	55.11	53.98	53.62	56.62	35.85	54.8325	0.613058	1.01e-05	0.000456549	ITIH4	PREDICTED: inter-alpha-trypsin inhibitor heavy chain H4 isoform X1 [Ovis aries musimon]	-	-	-	-	GO:0016020//membrane;GO:0031988//membrane-bounded vesicle;GO:0044421//extracellular region part;GO:0044424//intracellular part	GO:0004857//enzyme inhibitor activity	GO:0002526//acute inflammatory response;GO:0010033//response to organic substance;GO:0010466//negative regulation of peptidase activity;GO:1903510//mucopolysaccharide metabolic process
MSTRG.15521	1062	960	554	1176	750	379	441	576	21.77	25.63	16.01	34.62	15.89	11.45	12.63	15.09	24.5075	13.765	-0.832219	1.05e-05	0.000472283	--	LOW QUALITY PROTEIN: collagen alpha-1(IV) chain-like [Phocoena sinus]	-	-	-	-	-	-	-
ncbi_101114517	1152	877	723	699	845	403	421	638	52.93	52.49	46.85	46.14	40.16	27.33	27.05	37.46	49.6025	33	-0.587947	1.07e-05	0.000477318	GSTK1	PREDICTED: glutathione S-transferase kappa 1 [Ovis aries]	Cellular Processes;Human Diseases;Metabolism;Metabolism;Metabolism	Transport and catabolism;Cancers;Xenobiotics biodegradation and metabolism;Xenobiotics biodegradation and metabolism;Metabolism of other amino acids	ko04146//Peroxisome;ko05204//Chemical carcinogenesis;ko00980//Metabolism of xenobiotics by cytochrome P450;ko00982//Drug metabolism - cytochrome P450;ko00480//Glutathione metabolism	K13299;K13299;K13299;K13299;K13299	GO:0019866//organelle inner membrane;GO:0031988//membrane-bounded vesicle;GO:0042579//microbody	GO:0004601//peroxidase activity;GO:0005515//protein binding;GO:0015036//disulfide oxidoreductase activity	GO:0006790//sulfur compound metabolic process;GO:0030154//cell differentiation;GO:0044710//single-organism metabolic process
ncbi_101103801	98	73	105	63	178	151	132	172	1.05	1.02	1.59	0.97	1.97	2.39	1.98	2.35	1.1575	2.1725	0.908344	1.07e-05	0.000477318	ACSS3	PREDICTED: acyl-CoA synthetase short-chain family member 3, mitochondrial [Ovis aries musimon]	Metabolism;Metabolism	Global and overview maps;Carbohydrate metabolism	ko01100//Metabolic pathways;ko00640//Propanoate metabolism	K01908;K01908	GO:0043231//intracellular membrane-bounded organelle	GO:0003824//catalytic activity;GO:0032550//purine ribonucleoside binding	-
ncbi_100885760	409	380	319	311	318	184	243	187	9.21	11.92	10.33	11.22	7.77	6.1	7.56	5.88	10.67	6.8275	-0.644131	1.08e-05	0.000478953	CNTFR	PREDICTED: ciliary neurotrophic factor receptor subunit alpha [Ovis aries]	Environmental Information Processing;Environmental Information Processing	Signaling molecules and interaction;Signal transduction	ko04060//Cytokine-cytokine receptor interaction;ko04630//Jak-STAT signaling pathway	K05059;K05059	GO:0043234//protein complex	GO:0004896//cytokine receptor activity;GO:0005515//protein binding	GO:0003006//developmental process involved in reproduction;GO:0007517//muscle organ development;GO:0019221//cytokine-mediated signaling pathway;GO:0042127//regulation of cell proliferation;GO:0043066//negative regulation of apoptotic process
ncbi_101102157	157	116	87	160	104	33	31	60	1.95	1.88	1.53	2.86	1.34	0.61	0.54	0.95	2.055	0.86	-1.25673	1.14e-05	0.00050133	CAMKK1	PREDICTED: calcium/calmodulin-dependent protein kinase kinase 1 [Ovis aries musimon]	Human Diseases	Substance dependence	ko05034//Alcoholism	K00908	-	GO:0004672//protein kinase activity;GO:0032550//purine ribonucleoside binding	GO:0006464//cellular protein modification process;GO:0006796//phosphate-containing compound metabolic process
MSTRG.15520	207	317	188	391	179	85	127	124	4.53	9.04	5.81	12.3	4.07	2.76	3.89	3.46	7.92	3.545	-1.15971	1.17e-05	0.000513702	--	LOW QUALITY PROTEIN: collagen alpha-1(IV) chain-like [Phocoena sinus]	-	-	-	-	-	-	-
ncbi_443273	156	120	114	113	66	79	55	71	1.33	1.3	1.35	1.36	0.57	0.97	0.64	0.76	1.335	0.735	-0.861024	1.24e-05	0.000536719	Gria3	glutamate receptor 3 precursor [Bos taurus]	Environmental Information Processing;Environmental Information Processing;Human Diseases;Organismal Systems;Organismal Systems;Organismal Systems;Organismal Systems;Human Diseases;Organismal Systems;Human Diseases	Signaling molecules and interaction;Signal transduction;Cancers;Nervous system;Nervous system;Nervous system;Environmental adaptation;Substance dependence;Nervous system;Substance dependence	ko04080//Neuroactive ligand-receptor interaction;ko04024//cAMP signaling pathway;ko05202//Transcriptional misregulation in cancers;ko04723//Retrograde endocannabinoid signaling;ko04728//Dopaminergic synapse;ko04724//Glutamatergic synapse;ko04713//Circadian entrainment;ko05031//Amphetamine addiction;ko04730//Long-term depression;ko05033//Nicotine addiction	K05199;K05199;K05199;K05199;K05199;K05199;K05199;K05199;K05199;K05199	-	-	-
ncbi_101110959	148	74	98	69	69	42	35	37	1.02	0.66	0.95	0.68	0.49	0.43	0.34	0.32	0.8275	0.395	-1.06691	1.24e-05	0.000536719	SIGLEC1	PREDICTED: sialoadhesin isoform X1 [Ovis aries musimon]	Environmental Information Processing	Signaling molecules and interaction	ko04514//Cell adhesion molecules (CAMs)	K06548	GO:0031224//intrinsic component of membrane	-	GO:0070230//positive regulation of lymphocyte apoptotic process;GO:0097191//extrinsic apoptotic signaling pathway
ncbi_101117847	1208	666	708	846	779	371	503	573	11.56	8.31	9.56	11.67	7.74	5.25	6.71	6.98	10.275	6.67	-0.62338	1.26e-05	0.000542335	GALNT16	PREDICTED: polypeptide N-acetylgalactosaminyltransferase 16 [Ovis aries musimon]	Metabolism;Metabolism	Global and overview maps;Glycan biosynthesis and metabolism	ko01100//Metabolic pathways;ko00512//Mucin type O-glycan biosynthesis	K00710;K00710	GO:0031224//intrinsic component of membrane;GO:0031988//membrane-bounded vesicle;GO:0043231//intracellular membrane-bounded organelle	GO:0005488//binding;GO:0016740//transferase activity	GO:0006464//cellular protein modification process
ncbi_100145864	322	209	245	234	480	296	311	439	4.38	3.7	4.7	4.71	6.75	6.48	5.91	7.63	4.3725	6.6925	0.614087	1.34e-05	0.000570167	SFXN1	PREDICTED: sideroflexin-1 isoform X1 [Ovis aries]	-	-	-	-	GO:0019866//organelle inner membrane;GO:0031224//intrinsic component of membrane;GO:0043231//intracellular membrane-bounded organelle	GO:0022891//substrate-specific transmembrane transporter activity	GO:0000041//transition metal ion transport;GO:0030099//myeloid cell differentiation;GO:0055076//transition metal ion homeostasis
ncbi_100127208	106	76	57	105	58	32	40	26	1.89	1.76	1.43	2.69	1.07	0.84	1	0.59	1.9425	0.875	-1.15056	1.55e-05	0.000658196	SCD5	stearoyl-CoA desaturase 5 [Ovis aries]	Environmental Information Processing;Organismal Systems;Organismal Systems;Metabolism;Metabolism	Signal transduction;Endocrine system;Aging;Global and overview maps;Lipid metabolism	ko04152//AMPK signaling pathway;ko03320//PPAR signaling pathway;ko04212//Longevity regulating pathway - worm;ko01212//Fatty acid metabolism;ko01040//Biosynthesis of unsaturated fatty acids	K00507;K00507;K00507;K00507;K00507	GO:0031090//organelle membrane;GO:0031224//intrinsic component of membrane;GO:0043231//intracellular membrane-bounded organelle	GO:0016705//oxidoreductase activity, acting on paired donors, with incorporation or reduction of molecular oxygen;GO:0046914//transition metal ion binding	GO:0006631//fatty acid metabolic process
ncbi_101118852	107	147	84	140	80	47	53	61	0.77	1.39	0.86	1.45	0.6	0.5	0.54	0.56	1.1175	0.55	-1.02277	1.61e-05	0.000675769	Epha4	PREDICTED: ephrin type-A receptor 4 isoform X1 [Ovis aries]	Organismal Systems	Development	ko04360//Axon guidance	K05105	GO:0005769//early endosome;GO:0016021//integral component of membrane;GO:0043005//neuron projection	GO:0005003//ephrin receptor activity;GO:0019904//protein domain specific binding;GO:0032550//purine ribonucleoside binding	GO:0007169//transmembrane receptor protein tyrosine kinase signaling pathway;GO:0007411//axon guidance;GO:0007413//axonal fasciculation;GO:0008344//adult locomotory behavior;GO:0021952//central nervous system projection neuron axonogenesis;GO:0032102//negative regulation of response to external stimulus;GO:0043406//positive regulation of MAP kinase activity;GO:0045685//regulation of glial cell di…
ncbi_101111451	1271	630	991	615	1810	1235	1284	1534	13.76	8.88	15.13	9.56	20.26	19.72	19.43	21.21	11.8325	20.155	0.768383	1.63e-05	0.000681895	WIPF3	PREDICTED: WAS/WASL-interacting protein family member 3 isoform X2 [Ovis aries musimon]	Cellular Processes	Transport and catabolism	ko04144//Endocytosis	K19475	-	GO:0005198//structural molecule activity	-
ncbi_101114022	366	400	307	279	566	518	532	490	2.27	3.23	2.68	2.48	3.62	4.73	4.6	3.88	2.665	4.2075	0.658828	1.64e-05	0.000685257	SLC30A4	PREDICTED: zinc transporter 4 [Ovis aries]	-	-	-	-	GO:0005768//endosome;GO:0031224//intrinsic component of membrane	GO:0015075//ion transmembrane transporter activity	GO:0006812//cation transport;GO:0032879//regulation of localization;GO:0042221//response to chemical;GO:0044763//single-organism cellular process;GO:0072507//divalent inorganic cation homeostasis
ncbi_101102400	1015	1329	697	1179	2631	1391	1535	1858	12.55	21.41	12.16	20.95	33.66	25.39	26.54	29.36	16.7675	28.7375	0.777267	1.66e-05	0.000690621	TRIB1	PREDICTED: tribbles homolog 1 isoform X2 [Ovis aries musimon]	-	-	-	-	-	-	-
ncbi_101117451	174	138	122	132	113	69	47	96	2.65	2.73	2.62	2.88	1.78	1.55	1	1.87	2.72	1.55	-0.811338	1.67e-05	0.000691637	LINGO1	PREDICTED: leucine-rich repeat and immunoglobulin-like domain-containing nogo receptor-interacting protein 1 isoform X1 [Bos taurus]	-	-	-	-	-	-	GO:0030030//cell projection organization;GO:0035556//intracellular signal transduction;GO:0045686//negative regulation of glial cell differentiation;GO:0048666//neuron development
ncbi_101118909	179	160	120	125	245	202	216	225	3.79	4.42	3.59	3.81	5.37	6.32	6.39	6.09	3.9025	6.0425	0.630747	1.78e-05	0.000735079	C11orf54	PREDICTED: ester hydrolase C11orf54 homolog [Ovis aries]	-	-	-	-	-	-	-
ncbi_101116862	16	32	13	28	2	5	4	4	0.67	1.76	0.77	1.7	0.09	0.31	0.24	0.22	1.225	0.215	-2.51037	1.79e-05	0.000735079	GZMA	PREDICTED: granzyme A-like [Ovis aries]	Environmental Information Processing	Signaling molecules and interaction	ko04080//Neuroactive ligand-receptor interaction	K01352	GO:0043231//intracellular membrane-bounded organelle	GO:0046983//protein dimerization activity;GO:0070011//peptidase activity, acting on L-amino acid peptides	GO:0006508//proteolysis;GO:0032071//regulation of endodeoxyribonuclease activity;GO:0042981//regulation of apoptotic process;GO:0043086//negative regulation of catalytic activity;GO:0051100//negative regulation of binding
ncbi_101102144	478	234	206	277	208	143	170	167	18.38	11.72	11.17	15.3	8.27	8.11	9.14	8.2	14.1425	8.43	-0.746433	1.95e-05	0.000792907	PDLIM4	PREDICTED: PDZ and LIM domain protein 4 isoform X2 [Ovis aries musimon]	-	-	-	-	-	GO:0043169//cation binding	-
ncbi_101117344	6	9	6	5	39	25	13	31	0.12	0.23	0.16	0.14	0.78	0.72	0.35	0.77	0.1625	0.655	2.01106	1.96e-05	0.000797394	SKA3	PREDICTED: spindle and kinetochore-associated protein 3 isoform X1 [Ovis aries]	-	-	-	-	GO:0005819//spindle	-	GO:0000280//nuclear division;GO:0031109//microtubule polymerization or depolymerization
ncbi_101113016	55	62	36	63	22	26	12	22	0.82	1.2	0.75	1.35	0.34	0.57	0.25	0.42	1.03	0.395	-1.38272	2.09e-05	0.000834987	CX3CR1	PREDICTED: CX3C chemokine receptor 1 [Ovis aries]	Environmental Information Processing;Organismal Systems	Signaling molecules and interaction;Immune system	ko04060//Cytokine-cytokine receptor interaction;ko04062//Chemokine signaling pathway	K04192;K04192	GO:0031224//intrinsic component of membrane	GO:0004950//chemokine receptor activity	GO:0019221//cytokine-mediated signaling pathway;GO:0022029//telencephalon cell migration;GO:0022610//biological adhesion;GO:0030595//leukocyte chemotaxis;GO:0045765//regulation of angiogenesis;GO:0097192//extrinsic apoptotic signaling pathway in absence of ligand
ncbi_101105013	196	139	121	135	128	65	87	89	1.81	1.67	1.57	1.79	1.22	0.89	1.12	1.05	1.71	1.07	-0.676386	2.11e-05	0.000835066	MNT	PREDICTED: max-binding protein MNT isoform X2 [Ovis aries musimon]	-	-	-	-	GO:0031981//nuclear lumen	GO:0000976//transcription regulatory region sequence-specific DNA binding;GO:0000981//RNA polymerase II transcription factor activity, sequence-specific DNA binding;GO:0003712//transcription cofactor activity;GO:0005515//protein binding	GO:0006351//transcription, DNA-templated;GO:0007049//cell cycle;GO:0007568//aging;GO:0008283//cell proliferation;GO:0010468//regulation of gene expression;GO:0043066//negative regulation of apoptotic process;GO:0044707//single-multicellular organism process
ncbi_101113127	1041	352	553	510	435	239	233	368	8.05	3.56	6.02	5.64	3.49	2.74	2.51	3.66	5.8175	3.1	-0.908131	2.12e-05	0.000835066	PRAG1	PREDICTED: tyrosine-protein kinase SgK223 isoform X2 [Ovis aries musimon]	-	-	-	-	-	-	-
ncbi_101122432	246	185	166	163	187	98	95	107	1.85	1.81	1.76	1.76	1.45	1.08	1	1.03	1.795	1.14	-0.65495	2.12e-05	0.000835066	Cbx6	PREDICTED: chromobox protein homolog 6 isoform X2 [Ovis aries musimon]	-	-	-	-	GO:0000785//chromatin;GO:0043231//intracellular membrane-bounded organelle;GO:0043234//protein complex	GO:0003723//RNA binding	GO:0006325//chromatin organization;GO:0006357//regulation of transcription from RNA polymerase II promoter
ncbi_101112858	180	138	104	128	240	228	171	242	2.76	2.76	2.25	2.82	3.81	5.16	3.67	4.74	2.6475	4.345	0.714725	2.15e-05	0.000846257	NELL1	PREDICTED: protein kinase C-binding protein NELL1 isoform X1 [Ovis aries]	-	-	-	-	-	GO:0016772//transferase activity, transferring phosphorus-containing groups	GO:0006796//phosphate-containing compound metabolic process
ncbi_101102148	77	18	33	43	164	80	110	81	0.9	0.27	0.54	0.72	1.97	1.37	1.78	1.2	0.6075	1.58	1.37897	2.18e-05	0.000853267	PPP2R2C	PREDICTED: serine/threonine-protein phosphatase 2A 55 kDa regulatory subunit B gamma isoform [Physeter catodon]	Environmental Information Processing;Human Diseases;Environmental Information Processing;Cellular Processes;Organismal Systems;Human Diseases;Organismal Systems;Environmental Information Processing;Environmental Information Processing;Human Diseases;Genetic Information Processing;Environmental Information Processing	Signal transduction;Infectious diseases;Signal transduction;Cellular community - eukaryotes;Circulatory system;Infectious diseases;Nervous system;Signal transduction;Signal transduction;Infectious diseases;Translation;Signal transduction	ko04151//PI3K-Akt signaling pathway;ko05165//Human papillomavirus infection;ko04390//Hippo signaling pathway;ko04530//Tight junction;ko04261//Adrenergic signaling in cardiomyocytes;ko05160//Hepatitis C;ko04728//Dopaminergic synapse;ko04152//AMPK signaling pathway;ko04071//Sphingolipid signaling pathway;ko05142//Chagas disease (American trypanosomiasis);ko03015//mRNA surveillance pathway;ko04391//…	K04354;K04354;K04354;K04354;K04354;K04354;K04354;K04354;K04354;K04354;K04354;K04354	GO:0008287//protein serine/threonine phosphatase complex	GO:0005488//binding;GO:0019888//protein phosphatase regulator activity	GO:0019222//regulation of metabolic process;GO:0050794//regulation of cellular process
ncbi_114117224	93	106	70	104	54	53	29	43	1.87	2.79	1.98	3.02	1.13	1.58	0.83	1.1	2.415	1.16	-1.0579	2.23e-05	0.000866907	METTL11B	PREDICTED: alpha N-terminal protein methyltransferase 1B isoform X3 [Ovis aries]	-	-	-	-	-	-	-
ncbi_101107964	162	168	151	123	298	200	193	253	2.41	3.26	3.17	2.63	4.59	4.39	4.02	4.81	2.8675	4.4525	0.634822	2.24e-05	0.000869527	SDAD1	PREDICTED: protein SDA1 homolog isoform X1 [Ovis aries]	-	-	-	-	GO:0043231//intracellular membrane-bounded organelle;GO:0043232//intracellular non-membrane-bounded organelle	-	GO:0007010//cytoskeleton organization;GO:0008104//protein localization;GO:0022613//ribonucleoprotein complex biogenesis;GO:0051234//establishment of localization
ncbi_101117967	176	148	133	116	245	226	191	223	3.15	3.45	3.36	2.99	4.54	5.98	4.78	5.11	3.2375	5.1025	0.656324	2.25e-05	0.000871859	MPHOSPH10	PREDICTED: U3 small nucleolar ribonucleoprotein protein MPP10 [Capra hircus]	Genetic Information Processing	Translation	ko03008//Ribosome biogenesis in eukaryotes	K14559	-	-	-
ncbi_101114226	276	337	160	352	157	119	145	155	4.2	6.47	3.34	7.64	2.41	2.66	3.16	2.93	5.4125	2.79	-0.95603	2.42e-05	0.000920234	VCAM1	PREDICTED: vascular cell adhesion protein 1-like isoform X1 [Ovis aries musimon]	Human Diseases;Environmental Information Processing;Human Diseases;Organismal Systems;Environmental Information Processing;Environmental Information Processing;Human Diseases;Human Diseases;Human Diseases	Infectious diseases;Signaling molecules and interaction;Cardiovascular diseases;Immune system;Signal transduction;Signal transduction;Endocrine and metabolic diseases;Infectious diseases;Infectious diseases	ko05166//HTLV-I infection;ko04514//Cell adhesion molecules (CAMs);ko05418//Fluid shear stress and atherosclerosis;ko04670//Leukocyte transendothelial migration;ko04668//TNF signaling pathway;ko04064//NF-kappa B signaling pathway;ko04933//AGE-RAGE signaling pathway in diabetic complications;ko05144//Malaria;ko05143//African trypanosomiasis	K06527;K06527;K06527;K06527;K06527;K06527;K06527;K06527;K06527	GO:0031224//intrinsic component of membrane	-	GO:0098602//single organism cell adhesion
ncbi_101120647	1274	1086	869	814	1483	2124	2013	1462	10.51	11.63	10.57	9.64	12.74	26.44	23.45	15.38	10.5875	19.5025	0.881297	2.44e-05	0.000928585	Lpin1	PREDICTED: phosphatidate phosphatase LPIN1 isoform X1 [Capra hircus]	Metabolism;Environmental Information Processing;Metabolism;Metabolism	Global and overview maps;Signal transduction;Lipid metabolism;Lipid metabolism	ko01100//Metabolic pathways;ko04150//mTOR signaling pathway;ko00564//Glycerophospholipid metabolism;ko00561//Glycerolipid metabolism	K15728;K15728;K15728;K15728	-	-	-
ncbi_101112406	213	157	141	155	151	83	102	86	5.34	5.14	4.99	5.59	3.93	3.1	3.58	2.76	5.265	3.3425	-0.655506	2.48e-05	0.000935048	Rac3	PREDICTED: ras-related C3 botulinum toxin substrate 3 isoform X2 [Ovis aries]	Human Diseases;Environmental Information Processing;Human Diseases;Environmental Information Processing;Cellular Processes;Environmental Information Processing;Environmental Information Processing;Cellular Processes;Organismal Systems;Organismal Systems;Environmental Information Processing;Human Diseases;Environmental Information Processing;Human Diseases;Cellular Processes;Human Diseases;Human D…	Cancers;Signal transduction;Infectious diseases;Signal transduction;Cell motility;Signal transduction;Signal transduction;Cellular community - eukaryotes;Development;Immune system;Signal transduction;Cardiovascular diseases;Signal transduction;Cancers;Cellular community - eukaryotes;Cancers;Cardiovascular diseases;Immune system;Cancers;Immune system;Signal transduction	ko05200//Pathways in cancer;ko04010//MAPK signaling pathway;ko05163//Human cytomegalovirus infection;ko04014//Ras signaling pathway;ko04810//Regulation of actin cytoskeleton;ko04024//cAMP signaling pathway;ko04015//Rap1 signaling pathway;ko04510//Focal adhesion;ko04360//Axon guidance;ko04650//Natural killer cell mediated cytotoxicity;ko04310//Wnt signaling pathway;ko05418//Fluid shear stress and …	K07861;K07861;K07861;K07861;K07861;K07861;K07861;K07861;K07861;K07861;K07861;K07861;K07861;K07861;K07861;K07861;K07861;K07861;K07861;K07861;K07861	GO:0044464//cell part	-	GO:0008104//protein localization;GO:0035556//intracellular signal transduction
ncbi_101122409	2	38	24	16	0	1	1	2	0.04	0.97	0.67	0.45	0	0.03	0.03	0.05	0.5325	0.0275	-4.27528	2.52e-05	0.000941548	PLPPR1	PREDICTED: lipid phosphate phosphatase-related protein type 1 [Ovis aries]	-	-	-	-	-	-	GO:0048731//system development
ncbi_114115233	57	45	42	25	130	102	79	61	1.77	1.8	1.82	1.12	4.17	4.67	3.42	2.4	1.6275	3.665	1.17116	2.86e-05	0.00105796	Tec	PREDICTED: tyrosine-protein kinase Tec isoform X3 [Ovis aries musimon]	Organismal Systems;Organismal Systems;Environmental Information Processing	Development;Immune system;Signal transduction	ko04380//Osteoclast differentiation;ko04660//T cell receptor signaling pathway;ko04013//MAPK signaling pathway - fly	K07364;K07364;K07364	-	-	-
ncbi_443408	8726	8766	7953	6019	12280	13158	11863	11515	121.54	176.32	167.06	123.88	177.3	283.1	238.5	213.96	147.2	228.215	0.632616	2.91e-05	0.00106838	LPL	lipoprotein lipase precursor [Ovis aries]	Human Diseases;Organismal Systems;Metabolism;Organismal Systems	Neurodegenerative diseases;Endocrine system;Lipid metabolism;Digestive system	ko05010//Alzheimer disease;ko03320//PPAR signaling pathway;ko00561//Glycerolipid metabolism;ko04979//Cholesterol metabolism	K01059;K01059;K01059;K01059	GO:0031224//intrinsic component of membrane;GO:0031988//membrane-bounded vesicle;GO:0034385//triglyceride-rich lipoprotein particle;GO:0044464//cell part	GO:0004806//triglyceride lipase activity;GO:0005515//protein binding;GO:0005539//glycosaminoglycan binding	GO:0006631//fatty acid metabolic process;GO:0006641//triglyceride metabolic process;GO:0006796//phosphate-containing compound metabolic process;GO:0010743//regulation of macrophage derived foam cell differentiation;GO:0010884//positive regulation of lipid storage;GO:0034370//triglyceride-rich lipoprotein particle remodeling;GO:0055090//acylglycerol homeostasis
ncbi_101112785	39	1	15	14	242	80	97	130	0.7	0.02	0.4	0.38	4.54	2.11	2.46	2.98	0.375	3.0225	3.01078	3.01e-05	0.00109889	ACSM5	PREDICTED: acyl-coenzyme A synthetase ACSM5, mitochondrial isoform X1 [Ovis aries musimon]	Metabolism;Metabolism;Metabolism	Global and overview maps;Carbohydrate metabolism;Metabolism of cofactors and vitamins	ko01100//Metabolic pathways;ko00650//Butanoate metabolism;ko00785//Lipoic acid metabolism	K01896;K01896;K01896	GO:0044429//mitochondrial part	GO:0016878//acid-thiol ligase activity;GO:0032550//purine ribonucleoside binding;GO:0043169//cation binding	GO:0032787//monocarboxylic acid metabolic process;GO:0044238//primary metabolic process
ncbi_101115314	138	111	107	68	92	27	36	42	1.31	1.37	1.43	0.93	0.9	0.38	0.48	0.51	1.26	0.5675	-1.15073	3.04e-05	0.00110504	Hcn1	PREDICTED: potassium/sodium hyperpolarization-activated cyclic nucleotide-gated channel 1 isoform X2 [Ovis aries musimon]	-	-	-	-	-	-	-
ncbi_101122262	56	66	43	48	127	103	80	89	1	1.53	1.08	1.23	2.34	2.71	1.99	2.02	1.21	2.265	0.904504	3.07e-05	0.00111093	PRORSD1	PREDICTED: prolyl-tRNA synthetase associated domain-containing protein 1 [Ovis aries musimon]	-	-	-	-	-	-	GO:0006448//regulation of translational elongation
ncbi_101118487	91	59	64	46	120	146	96	142	2.3	1.94	2.28	1.67	3.13	5.44	3.39	4.58	2.0475	4.135	1.01402	3.1e-05	0.00111799	CTH	PREDICTED: cystathionine gamma-lyase [Ovis aries]	Metabolism;Metabolism;Metabolism;Metabolism;Metabolism	Global and overview maps;Global and overview maps;Amino acid metabolism;Amino acid metabolism;Metabolism of other amino acids	ko01100//Metabolic pathways;ko01230//Biosynthesis of amino acids;ko00260//Glycine, serine and threonine metabolism;ko00270//Cysteine and methionine metabolism;ko00450//Selenocompound metabolism	K01758;K01758;K01758;K01758;K01758	GO:0031988//membrane-bounded vesicle;GO:0043231//intracellular membrane-bounded organelle	GO:0005515//protein binding;GO:0016846//carbon-sulfur lyase activity;GO:0043168//anion binding	GO:0000097//sulfur amino acid biosynthetic process;GO:0018205//peptidyl-lysine modification;GO:0043066//negative regulation of apoptotic process;GO:0043122//regulation of I-kappaB kinase/NF-kappaB signaling;GO:0051091//positive regulation of sequence-specific DNA binding transcription factor activity;GO:0051260//protein homooligomerization
ncbi_101107733	122	119	137	92	194	207	222	237	2.97	3.78	4.71	3.22	4.89	7.44	7.56	7.38	3.67	6.8175	0.893463	3.14e-05	0.00112807	SMIM15	PREDICTED: small integral membrane protein 15 [Bos taurus]	-	-	-	-	-	-	-
ncbi_101112614	169	116	168	152	301	211	207	297	0.7	0.63	0.98	0.9	1.3	1.3	1.2	1.56	0.8025	1.34	0.73966	3.15e-05	0.00112864	KCNN3	PREDICTED: small conductance calcium-activated potassium channel protein 3 isoform X1 [Ovis aries musimon]	Organismal Systems	Endocrine system	ko04911//Insulin secretion	K04944	-	-	-
ncbi_101112949	143	89	82	127	219	216	252	154	1.7	1.38	1.37	2.16	2.69	3.78	4.18	2.33	1.6525	3.245	0.973568	3.21e-05	0.00114353	STC1	PREDICTED: stanniocalcin-1 [Ovis aries]	-	-	-	-	GO:0043231//intracellular membrane-bounded organelle;GO:0044421//extracellular region part	GO:0005102//receptor binding	GO:0003422//growth plate cartilage morphogenesis;GO:0006820//anion transport;GO:0006875//cellular metal ion homeostasis;GO:0008283//cell proliferation;GO:0010594//regulation of endothelial cell migration;GO:0034767//positive regulation of ion transmembrane transport;GO:0043271//negative regulation of ion transport;GO:0051241//negative regulation of multicellular organismal process;GO:0055117//reg…
ncbi_443163	117	143	46	203	29	39	37	56	3.98	6.34	2.21	9.92	1.02	1.96	1.76	2.44	5.6125	1.795	-1.64466	3.28e-05	0.00116095	RGS2	PREDICTED: regulator of G-protein signaling 2 [Ovis aries]	Organismal Systems;Environmental Information Processing;Organismal Systems	Sensory system;Signal transduction;Endocrine system	ko04740//Olfactory transduction;ko04022//cGMP - PKG signaling pathway;ko04921//Oxytocin signaling pathway	K18154;K18154;K18154	-	-	-
ncbi_101103279	159	139	145	145	101	61	91	100	1.9	2.16	2.44	2.49	1.25	1.08	1.52	1.53	2.2475	1.345	-0.740715	3.32e-05	0.00117022	GLMP	PREDICTED: glycosylated lysosomal membrane protein [Ovis aries musimon]	-	-	-	-	GO:0000323//lytic vacuole;GO:0005774//vacuolar membrane;GO:0031224//intrinsic component of membrane	GO:0000975//regulatory region DNA binding;GO:0001071//nucleic acid binding transcription factor activity;GO:0003713//transcription coactivator activity	GO:0006357//regulation of transcription from RNA polymerase II promoter;GO:0007165//signal transduction
ncbi_101117752	30676	29285	34903	11594	70088	72238	58997	71853	382.07	475.07	613.05	207.43	902.95	1327.72	1027.35	1143.52	419.405	1100.38	1.39159	3.33e-05	0.00117061	PDK4	PREDICTED: pyruvate dehydrogenase kinase, isozyme 4 [Ovis aries musimon]	-	-	-	-	GO:0019866//organelle inner membrane;GO:0043231//intracellular membrane-bounded organelle	GO:0016772//transferase activity, transferring phosphorus-containing groups;GO:0032550//purine ribonucleoside binding	GO:0006464//cellular protein modification process;GO:0006633//fatty acid biosynthetic process;GO:0006796//phosphate-containing compound metabolic process;GO:0007169//transmembrane receptor protein tyrosine kinase signaling pathway;GO:0010675//regulation of cellular carbohydrate metabolic process;GO:0032844//regulation of homeostatic process;GO:0033500//carbohydrate homeostasis;GO:0033554//cellula…
ncbi_114108759	291	57	206	64	42	49	33	52	16.88	4.34	16.85	5.35	2.54	4.16	2.67	3.86	10.855	3.3075	-1.71455	3.66e-05	0.00125243	IFI6	PREDICTED: interferon alpha-inducible protein 27-like protein 1 isoform X2 [Ovis aries]	-	-	-	-	-	-	-
MSTRG.7981	28	25	20	36	45	108	76	77	1.11	1.29	1.14	2.03	1.86	6.36	4.24	3.89	1.3925	4.0875	1.55354	3.83e-05	0.00130641	HBS1L	HBS1-like protein [Cricetulus griseus]	Genetic Information Processing;Human Diseases	Translation;Infectious diseases	ko03015//mRNA surveillance pathway;ko05134//Legionellosis	K14416;K14416	GO:0031988//membrane-bounded vesicle	GO:0008135//translation factor activity, RNA binding;GO:0017111//nucleoside-triphosphatase activity;GO:0032550//purine ribonucleoside binding	GO:0010467//gene expression;GO:0034645//cellular macromolecule biosynthetic process;GO:0050794//regulation of cellular process
ncbi_101114712	152	122	104	136	154	386	416	264	5.71	5.99	5.59	7.55	5.85	20.65	21.11	12.2	6.21	14.9525	1.26772	3.95e-05	0.00133952	METTL21E	PREDICTED: protein-lysine methyltransferase METTL21E isoform X1 [Ovis aries]	-	-	-	-	-	GO:0003824//catalytic activity	GO:0008152//metabolic process
ncbi_101115695	334	410	272	319	220	202	189	224	3.96	6.34	4.5	5.48	2.73	3.49	3.09	3.41	5.07	3.18	-0.672959	4.03e-05	0.00136321	PRICKLE1	PREDICTED: prickle-like protein 1 [Ovis aries]	Environmental Information Processing	Signal transduction	ko04310//Wnt signaling pathway	K04511	GO:0031090//organelle membrane;GO:0043231//intracellular membrane-bounded organelle;GO:0044444//cytoplasmic part	GO:0046914//transition metal ion binding	GO:0006355//regulation of transcription, DNA-templated;GO:0006886//intracellular protein transport;GO:0030178//negative regulation of Wnt signaling pathway;GO:0031331//positive regulation of cellular catabolic process;GO:0031396//regulation of protein ubiquitination;GO:0045662//negative regulation of myoblast differentiation
ncbi_101110320	326	302	212	227	152	138	129	212	6.35	7.66	5.82	6.35	3.06	3.96	3.51	5.27	6.545	3.95	-0.728541	4.12e-05	0.00138108	TTC38	PREDICTED: tetratricopeptide repeat protein 38 isoform X3 [Ovis aries musimon]	-	-	-	-	GO:0031988//membrane-bounded vesicle	-	-
ncbi_101111965	207	112	55	133	304	224	187	280	6.22	4.38	2.33	5.74	9.44	9.93	7.85	10.74	4.6675	9.49	1.02376	4.23e-05	0.00140588	ADH1C	PREDICTED: alcohol dehydrogenase 1C [Ovis aries]	Metabolism;Human Diseases;Metabolism;Metabolism;Metabolism;Metabolism;Metabolism;Metabolism	Global and overview maps;Cancers;Metabolism of cofactors and vitamins;Xenobiotics biodegradation and metabolism;Carbohydrate metabolism;Xenobiotics biodegradation and metabolism;Lipid metabolism;Amino acid metabolism	ko01100//Metabolic pathways;ko05204//Chemical carcinogenesis;ko00830//Retinol metabolism;ko00980//Metabolism of xenobiotics by cytochrome P450;ko00010//Glycolysis / Gluconeogenesis;ko00982//Drug metabolism - cytochrome P450;ko00071//Fatty acid degradation;ko00350//Tyrosine metabolism	K13951;K13951;K13951;K13951;K13951;K13951;K13951;K13951	GO:0043231//intracellular membrane-bounded organelle	GO:0003824//catalytic activity;GO:0046914//transition metal ion binding;GO:0046983//protein dimerization activity	GO:0001101//response to acid chemical;GO:0001523//retinoid metabolic process;GO:0006067//ethanol metabolic process;GO:0030534//adult behavior;GO:0048545//response to steroid hormone
ncbi_442994	20	4	10	12	52	19	55	37	0.15	0.04	0.11	0.13	0.4	0.22	0.58	0.37	0.1075	0.3925	1.86836	4.52e-05	0.00148871	MYH1	PREDICTED: myosin-1 isoform X1 [Ovis aries musimon]	Cellular Processes;Cellular Processes;Organismal Systems;Human Diseases	Cell motility;Cellular community - eukaryotes;Circulatory system;Infectious diseases	ko04810//Regulation of actin cytoskeleton;ko04530//Tight junction;ko04270//Vascular smooth muscle contraction;ko05132//Salmonella infection	K10352;K10352;K10352;K10352	GO:0016460//myosin II complex;GO:0035770//ribonucleoprotein granule;GO:0044291//cell-cell contact zone;GO:0044449//contractile fiber part	GO:0008092//cytoskeletal protein binding;GO:0017111//nucleoside-triphosphatase activity;GO:0032550//purine ribonucleoside binding	-
ncbi_101119350	265	137	133	140	157	49	67	62	8.36	5.63	5.92	6.35	5.13	2.28	2.96	2.5	6.565	3.2175	-1.02885	4.61e-05	0.00151142	Slc22a18	PREDICTED: solute carrier family 22 member 18 isoform X2 [Ovis aries musimon]	-	-	-	-	GO:0005886//plasma membrane;GO:0012505//endomembrane system;GO:0031224//intrinsic component of membrane;GO:0044424//intracellular part	GO:0022857//transmembrane transporter activity;GO:0044389//ubiquitin-like protein ligase binding	GO:0015893//drug transport;GO:0044763//single-organism cellular process
ncbi_101122156	257	178	168	243	169	101	98	155	12.94	11.67	11.93	17.58	8.8	7.51	6.9	9.97	13.53	8.295	-0.705848	4.66e-05	0.00152185	ARHGDIG	PREDICTED: rho GDP-dissociation inhibitor 3 isoform X2 [Ovis aries musimon]	Organismal Systems;Organismal Systems	Nervous system;Excretory system	ko04722//Neurotrophin signaling pathway;ko04962//Vasopressin-regulated water reabsorption	K12462;K12462	GO:0044424//intracellular part	GO:0005092//GDP-dissociation inhibitor activity;GO:0008047//enzyme activator activity	GO:0008104//protein localization;GO:0043087//regulation of GTPase activity
ncbi_101115666	264	282	204	207	538	271	389	324	10.22	14.27	11.19	11.6	21.68	15.54	21.18	16.04	11.82	18.61	0.654848	5.08e-05	0.00164871	AVPI1	PREDICTED: arginine vasopressin-induced protein 1 [Ovis aries musimon]	-	-	-	-	-	GO:0005488//binding	GO:0044763//single-organism cellular process
ncbi_101109534	205	199	141	146	128	117	75	91	6.39	8.08	6.19	6.53	4.12	5.38	3.27	3.62	6.7975	4.0975	-0.73026	5.25e-05	0.00169529	RAB3A	Ras-related protein Rab-3A, partial [Bos mutus]	Organismal Systems;Organismal Systems	Endocrine system;Nervous system	ko04911//Insulin secretion;ko04721//Synaptic vesicle cycle	K07882;K07882	-	-	-
ncbi_101123019	371	221	220	234	254	119	154	151	11.74	9.28	10.02	10.65	8.22	5.59	6.78	6.18	10.4225	6.6925	-0.639084	5.3e-05	0.00170639	ST6GALNAC4	PREDICTED: alpha-N-acetyl-neuraminyl-2,3-beta-galactosyl-1,3-N-acetyl-galactosaminide alpha-2,6-sialyltransferase isoform X5 [Ovis aries musimon]	Metabolism;Metabolism	Global and overview maps;Glycan biosynthesis and metabolism	ko01100//Metabolic pathways;ko00604//Glycosphingolipid biosynthesis - ganglio series	K03374;K03374	GO:0031228//intrinsic component of Golgi membrane	GO:0016757//transferase activity, transferring glycosyl groups	GO:0006464//cellular protein modification process
ncbi_101116204	106	117	62	100	72	44	43	48	1.92	2.77	1.59	2.61	1.35	1.18	1.09	1.11	2.2225	1.1825	-0.910343	5.72e-05	0.00180835	Rnf122	PREDICTED: RING finger protein 122 [Oryctolagus cuniculus]	-	-	-	-	-	GO:0043169//cation binding	-
MSTRG.15614	112	213	67	217	60	44	62	67	1.68	4.52	1.57	4.99	0.99	0.98	1.27	1.34	3.19	1.145	-1.47821	5.77e-05	0.00181693	--	angiogenic factor with G patch and FHA domains 1 isoform X1 [Bos taurus]	Cellular Processes	Transport and catabolism	ko04146//Peroxisome	K00308	-	GO:0016647//oxidoreductase activity, acting on the CH-NH group of donors, oxygen as acceptor;GO:0036094//small molecule binding;GO:0097159//organic cyclic compound binding;GO:1901363//heterocyclic compound binding	GO:0006595//polyamine metabolic process
ncbi_101110058	407	430	426	265	656	593	529	737	3.14	4.33	4.64	2.94	5.24	6.76	5.71	7.27	3.7625	6.245	0.73101	6.3e-05	0.00196703	USP53	PREDICTED: inactive ubiquitin carboxyl-terminal hydrolase 53 isoform X1 [Ovis aries musimon]	-	-	-	-	-	GO:0016787//hydrolase activity	-
ncbi_101105803	396	212	271	335	240	127	198	143	3.59	2.51	3.47	4.37	2.25	1.7	2.51	1.66	3.485	2.03	-0.779679	6.31e-05	0.00196703	SLC16A14	PREDICTED: monocarboxylate transporter 14 isoform X1 [Ovis aries]	-	-	-	-	-	-	-
ncbi_101108618	181	112	131	135	248	208	168	259	2.58	2.08	2.63	2.76	3.66	4.37	3.35	4.72	2.5125	4.025	0.679865	6.4e-05	0.00198841	P3h2	PREDICTED: prolyl 3-hydroxylase 2 isoform X1 [Ovis aries]	-	-	-	-	GO:0043231//intracellular membrane-bounded organelle;GO:0044420//extracellular matrix component	GO:0019798//procollagen-proline dioxygenase activity;GO:0019842//vitamin binding	GO:0008283//cell proliferation;GO:0018126//protein hydroxylation;GO:0044259//multicellular organismal macromolecule metabolic process
ncbi_101116241	238	134	136	152	295	203	257	241	1.83	1.37	1.49	1.69	2.35	2.31	2.78	2.37	1.595	2.4525	0.620697	6.41e-05	0.00198841	GJC1	PREDICTED: gap junction gamma-1 protein [Ovis aries]	-	-	-	-	GO:0005911//cell-cell junction;GO:0031224//intrinsic component of membrane;GO:0043234//protein complex;GO:0044464//cell part	GO:0015075//ion transmembrane transporter activity	GO:0006811//ion transport;GO:0007043//cell-cell junction assembly;GO:0007267//cell-cell signaling;GO:0014706//striated muscle tissue development;GO:0030154//cell differentiation;GO:0050953//sensory perception of light stimulus
ncbi_101105779	2453	2323	2224	1605	3347	3300	2741	3436	22.8	28.13	29.16	21.43	32.18	45.27	35.63	40.81	25.38	38.4725	0.600136	6.5e-05	0.00201478	PPTC7	PREDICTED: protein phosphatase PTC7 homolog [Ovis aries]	-	-	-	-	GO:0043231//intracellular membrane-bounded organelle	GO:0016791//phosphatase activity;GO:0043169//cation binding	-
ncbi_101105662	16	9	9	6	32	31	15	116	0.34	0.25	0.27	0.19	0.71	0.98	0.45	3.18	0.2625	1.33	2.34104	6.98e-05	0.00211421	GLDN	PREDICTED: gliomedin isoform X1 [Ovis aries]	-	-	-	-	GO:0016020//membrane	GO:0005515//protein binding	GO:0016337//single organismal cell-cell adhesion;GO:0030030//cell projection organization;GO:0045161//neuronal ion channel clustering
ncbi_100134870	4	100	2	99	0	0	0	1	0.31	10.1	0.22	11.03	0	0	0	0.1	5.415	0.025	-7.75889	7e-05	0.00211421	HBBC	hemoglobin subunit beta-C [Ovis aries]	Human Diseases;Human Diseases	Infectious diseases;Infectious diseases	ko05144//Malaria;ko05143//African trypanosomiasis	K13823;K13823	GO:0043234//protein complex	GO:0022892//substrate-specific transporter activity;GO:0046906//tetrapyrrole binding;GO:0046914//transition metal ion binding	GO:0015669//gas transport
ncbi_443108	91	50	55	43	121	105	98	97	3.31	2.29	2.78	2.23	4.55	5.56	4.84	4.41	2.6525	4.84	0.867654	7.11e-05	0.00213676	AKR1C1	PREDICTED: prostaglandin F synthase 1 isoform X1 [Ovis aries]	-	-	-	-	-	-	GO:0044710//single-organism metabolic process
ncbi_101102559	256	181	177	157	156	123	120	103	7.05	6.47	6.78	6.17	4.44	4.95	4.62	3.61	6.6175	4.405	-0.587144	8.04e-05	0.00238407	CERS4	PREDICTED: ceramide synthase 4 isoform X1 [Ovis aries]	Metabolism;Environmental Information Processing;Metabolism	Global and overview maps;Signal transduction;Lipid metabolism	ko01100//Metabolic pathways;ko04071//Sphingolipid signaling pathway;ko00600//Sphingolipid metabolism	K04710;K04710;K04710	-	-	-
ncbi_101118780	508	567	473	310	368	278	263	265	7.46	10.85	9.8	6.54	5.59	6.03	5.4	4.97	8.6625	5.4975	-0.656008	8.1e-05	0.00239303	SLC25A13	PREDICTED: calcium-binding mitochondrial carrier protein Aralar2 isoform X1 [Ovis aries]	-	-	-	-	GO:0016021//integral component of membrane;GO:0019866//organelle inner membrane;GO:0043231//intracellular membrane-bounded organelle	GO:0005310//dicarboxylic acid transmembrane transporter activity;GO:0015172//acidic amino acid transmembrane transporter activity;GO:0046872//metal ion binding	GO:0006006//glucose metabolic process;GO:0006839//mitochondrial transport;GO:0009152//purine ribonucleotide biosynthetic process;GO:0010038//response to metal ion;GO:0015813//L-glutamate transport;GO:0015980//energy derivation by oxidation of organic compounds;GO:0051704//multi-organism process;GO:0070778//L-aspartate transport
ncbi_101111304	223	173	207	122	147	88	78	118	3.52	3.65	4.58	2.8	2.46	2	1.74	2.42	3.6375	2.155	-0.755259	8.21e-05	0.00241508	PLEKHH3	PREDICTED: pleckstrin homology domain-containing family H member 3 isoform X3 [Ovis aries musimon]	-	-	-	-	GO:0043232//intracellular non-membrane-bounded organelle	-	GO:0050794//regulation of cellular process
ncbi_114117957	179	103	139	73	223	234	191	244	2.09	1.56	2.29	1.23	2.67	4.05	3.14	3.67	1.7925	3.3825	0.916117	8.22e-05	0.00241508	ZNF836	PREDICTED: zinc finger protein 665-like [Capra hircus]	-	-	-	-	-	-	-
ncbi_101109172	253	168	147	161	183	83	94	87	4.56	3.98	3.73	4.18	3.4	2.23	2.4	1.99	4.1125	2.505	-0.715205	8.38e-05	0.00245055	ZNF775	PREDICTED: zinc finger protein 775 isoform X2 [Ovis aries musimon]	-	-	-	-	-	-	-
ncbi_101122526	233	250	199	242	407	361	277	377	1.7	2.38	2.05	2.54	3.08	3.9	2.83	3.52	2.1675	3.3325	0.620573	8.47e-05	0.00247298	YTHDC2	PREDICTED: probable ATP-dependent RNA helicase YTHDC2 [Ovis aries musimon]	-	-	-	-	-	-	-
ncbi_101117542	933	557	820	527	1324	1065	1186	949	8.05	6.26	9.98	6.53	11.82	13.56	14.31	10.46	7.705	12.5375	0.702383	9.21e-05	0.00262621	CD2AP	PREDICTED: CD2-associated protein isoform X1 [Ovis aries musimon]	Human Diseases	Infectious diseases	ko05100//Bacterial invasion of epithelial cells	K13738	GO:0016020//membrane;GO:0030054//cell junction;GO:0031988//membrane-bounded vesicle;GO:0043234//protein complex;GO:0044424//intracellular part	GO:0019904//protein domain specific binding	GO:0031532//actin cytoskeleton reorganization;GO:0032905//transforming growth factor beta1 production;GO:0048522//positive regulation of cellular process
ncbi_101102158	143	100	94	95	83	64	61	54	2.5	2.27	2.31	2.38	1.5	1.65	1.49	1.2	2.365	1.46	-0.695872	9.52e-05	0.00270437	MFSD6L	PREDICTED: major facilitator superfamily domain-containing protein 6-like [Ovis aries musimon]	-	-	-	-	-	-	GO:0044763//single-organism cellular process
ncbi_101114318	69	37	38	41	59	134	158	102	1.86	1.3	1.44	1.59	1.64	5.33	5.95	3.51	1.5475	4.1075	1.40832	9.69e-05	0.0027436	HTATIP2	PREDICTED: oxidoreductase HTATIP2 [Ovis aries musimon]	-	-	-	-	GO:0044424//intracellular part	-	GO:0006913//nucleocytoplasmic transport;GO:0022603//regulation of anatomical structure morphogenesis
ncbi_101104461	424	291	339	227	612	417	369	525	2.67	2.39	3.01	2.06	3.99	3.87	3.25	4.21	2.5325	3.83	0.596782	9.76e-05	0.00275804	LONRF3	PREDICTED: LON peptidase N-terminal domain and RING finger protein 3 isoform X1 [Ovis aries musimon]	-	-	-	-	-	GO:0046914//transition metal ion binding	GO:0019538//protein metabolic process
ncbi_101110876	28	27	12	25	170	37	24	120	0.46	0.63	0.36	0.59	2.98	0.9	0.59	2.58	0.51	1.7625	1.78905	9.83e-05	0.002772	SEC14L2	PREDICTED: SEC14-like protein 2 isoform X1 [Ovis aries musimon]	-	-	-	-	GO:0031224//intrinsic component of membrane;GO:0043231//intracellular membrane-bounded organelle	GO:0005488//binding	GO:0010468//regulation of gene expression;GO:0034645//cellular macromolecule biosynthetic process;GO:0051234//establishment of localization
ncbi_101120665	109	143	87	102	31	47	67	31	1.85	3.16	2.08	2.48	0.54	1.17	1.55	0.66	2.3925	0.98	-1.28767	9.92e-05	0.00279233	MAPK10	PREDICTED: mitogen-activated protein kinase 10 isoform X2 [Pteropus alecto]	Human Diseases;Environmental Information Processing;Human Diseases;Environmental Information Processing;Environmental Information Processing;Human Diseases;Human Diseases;Human Diseases;Cellular Processes;Human Diseases;Human Diseases;Organismal Systems;Cellular Processes;Cellular Processes;Genetic Information Processing;Human Diseases;Human Diseases;Cellular Processes;Environmental Information P…	Cancers;Signal transduction;Infectious diseases;Signal transduction;Signal transduction;Infectious diseases;Infectious diseases;Infectious diseases;Cellular community - eukaryotes;Infectious diseases;Infectious diseases;Immune system;Cell growth and death;Cellular community - eukaryotes;Folding, sorting and degradation;Endocrine and metabolic diseases;Infectious diseases;Cell growth and death;Sig…	ko05200//Pathways in cancer;ko04010//MAPK signaling pathway;ko05166//HTLV-I infection;ko04014//Ras signaling pathway;ko04024//cAMP signaling pathway;ko05168//Herpes simplex infection;ko05169//Epstein-Barr virus infection;ko05167//Kaposi sarcoma-associated herpesvirus infection;ko04510//Focal adhesion;ko05152//Tuberculosis;ko05164//Influenza A;ko04621//NOD-like receptor signaling pathway;ko04217//…	K04440;K04440;K04440;K04440;K04440;K04440;K04440;K04440;K04440;K04440;K04440;K04440;K04440;K04440;K04440;K04440;K04440;K04440;K04440;K04440;K04440;K04440;K04440;K04440;K04440;K04440;K04440;K04440;K04440;K04440;K04440;K04440;K04440;K04440;K04440;K04440;K04440;K04440;K04440;K04440;K04440;K04440;K04440;K04440;K04440;K04440;K04440;K04440;K04440;K04440;K04440;K04440;K04440;K04440;K04440;K04440;K04440;…	GO:0016020//membrane;GO:0043231//intracellular membrane-bounded organelle	GO:0004702//receptor signaling protein serine/threonine kinase activity;GO:0032550//purine ribonucleoside binding	GO:0006464//cellular protein modification process;GO:0006796//phosphate-containing compound metabolic process
ncbi_105603087	64	4	35	4	2	1	4	0	0.86	0.07	0.66	0.08	0.03	0.02	0.08	0	0.4175	0.0325	-3.68326	9.95e-05	0.00279448	MYADM	PREDICTED: LOW QUALITY PROTEIN: myeloid-associated differentiation marker-like [Ovis aries musimon]	-	-	-	-	GO:0031224//intrinsic component of membrane	-	-
MSTRG.8653	186	302	173	272	195	86	85	137	3.48	7.35	4.56	7.3	3.77	2.37	2.22	3.27	5.6725	2.9075	-0.964206	0.000103621	0.00288888	--	endonuclease-reverse transcriptase [Babesia ovata]	Human Diseases;Human Diseases;Environmental Information Processing;Organismal Systems;Human Diseases;Human Diseases;Cellular Processes;Human Diseases	Cancers;Cancers;Signal transduction;Immune system;Infectious diseases;Cardiovascular diseases;Cellular community - eukaryotes;Cancers	ko05200//Pathways in cancer;ko05226//Gastric cancer;ko04390//Hippo signaling pathway;ko04670//Leukocyte transendothelial migration;ko05100//Bacterial invasion of epithelial cells;ko05412//Arrhythmogenic right ventricular cardiomyopathy (ARVC);ko04520//Adherens junction;ko05213//Endometrial cancer	K05691;K05691;K05691;K05691;K05691;K05691;K05691;K05691	-	-	-
ncbi_101116794	137	106	96	77	71	62	57	48	4.38	4.41	4.32	3.53	2.35	2.92	2.55	1.96	4.16	2.445	-0.766749	0.000104609	0.00290355	CIART	PREDICTED: circadian-associated transcriptional repressor isoform X1 [Ovis aries]	-	-	-	-	GO:0043231//intracellular membrane-bounded organelle	GO:0044212//transcription regulatory region DNA binding	GO:0006355//regulation of transcription, DNA-templated;GO:0007623//circadian rhythm;GO:0007626//locomotory behavior
ncbi_101111287	89	115	115	94	62	53	58	48	1.6	2.7	2.92	2.43	1.15	1.42	1.46	1.11	2.4125	1.285	-0.908761	0.000112979	0.00311451	SPINT1	PREDICTED: kunitz-type protease inhibitor 1 isoform X1 [Ovis aries]	Human Diseases;Human Diseases	Cancers;Cancers	ko05202//Transcriptional misregulation in cancers;ko05215//Prostate cancer	K15619;K15619	GO:0031988//membrane-bounded vesicle;GO:0044421//extracellular region part	GO:0004866//endopeptidase inhibitor activity	GO:0001568//blood vessel development;GO:0003006//developmental process involved in reproduction;GO:0010466//negative regulation of peptidase activity;GO:0043062//extracellular structure organization
ncbi_101114765	65	97	82	78	166	134	138	139	1.18	1.97	1.95	1.78	2.78	3.14	3.13	2.74	1.72	2.9475	0.777083	0.000116019	0.00318642	TWF1	PREDICTED: twinfilin-1 [Capra hircus]	-	-	-	-	GO:0005856//cytoskeleton;GO:0030054//cell junction;GO:0031253//cell projection membrane;GO:0043292//contractile fiber	GO:0003779//actin binding;GO:0004672//protein kinase activity;GO:1902936//phosphatidylinositol bisphosphate binding	GO:0006468//protein phosphorylation;GO:0051693//actin filament capping
ncbi_114108664	2903	1563	1548	1492	1815	791	575	1207	159.98	112.25	121.45	118.69	103.94	70.93	49.24	84.9	128.093	77.2525	-0.729532	0.000116639	0.00319752	ATP5MC1	PREDICTED: ATP synthase F(0) complex subunit C1, mitochondrial isoform X1 [Ovis aries]	Metabolism;Organismal Systems;Human Diseases;Human Diseases;Human Diseases;Metabolism	Global and overview maps;Environmental adaptation;Neurodegenerative diseases;Neurodegenerative diseases;Neurodegenerative diseases;Energy metabolism	ko01100//Metabolic pathways;ko04714//Thermogenesis;ko05016//Huntington disease;ko05010//Alzheimer disease;ko05012//Parkinson disease;ko00190//Oxidative phosphorylation	K02128;K02128;K02128;K02128;K02128;K02128	GO:0019866//organelle inner membrane;GO:0031224//intrinsic component of membrane;GO:0033177//proton-transporting two-sector ATPase complex, proton-transporting domain;GO:0044455//mitochondrial membrane part	GO:0005488//binding;GO:0015077//monovalent inorganic cation transmembrane transporter activity	GO:0006754//ATP biosynthetic process;GO:0015988//energy coupled proton transmembrane transport, against electrochemical gradient
ncbi_101116598	163	174	142	167	148	83	90	102	3.49	4.85	4.28	5.13	3.27	2.62	2.69	2.79	4.4375	2.8425	-0.642587	0.000117716	0.00321443	INSC	PREDICTED: protein inscuteable homolog isoform X2 [Ovis aries musimon]	-	-	-	-	GO:0044464//cell part	-	GO:0030855//epithelial cell differentiation
ncbi_101103550	504	251	303	255	288	126	172	218	18.56	12.05	15.73	13.49	10.97	6.85	8.86	10.26	14.9575	9.235	-0.695685	0.00012205	0.0033212	TMEM243	transmembrane protein 243 [Bos taurus]	-	-	-	-	-	-	-
ncbi_100302501	633	368	397	544	346	234	352	278	12.39	9.38	10.96	15.29	7	6.76	9.63	6.95	12.005	7.585	-0.662414	0.000126805	0.00342536	PLAU	urokinase-type plasminogen activator precursor [Ovis aries]	Human Diseases;Human Diseases;Human Diseases;Human Diseases;Environmental Information Processing;Organismal Systems	Cancers;Cancers;Cancers;Cancers;Signal transduction;Immune system	ko05205//Proteoglycans in cancer;ko05202//Transcriptional misregulation in cancers;ko05206//MicroRNAs in cancer;ko05215//Prostate cancer;ko04064//NF-kappa B signaling pathway;ko04610//Complement and coagulation cascades	K01348;K01348;K01348;K01348;K01348;K01348	GO:0005924//cell-substrate adherens junction;GO:0031988//membrane-bounded vesicle;GO:0044421//extracellular region part;GO:0044464//cell part	GO:0004175//endopeptidase activity	GO:0001952//regulation of cell-matrix adhesion;GO:0008283//cell proliferation;GO:0009966//regulation of signal transduction;GO:0014909//smooth muscle cell migration;GO:0019538//protein metabolic process;GO:0030195//negative regulation of blood coagulation
ncbi_101117145	38	43	33	30	89	73	51	66	0.66	0.97	0.8	0.74	1.59	1.86	1.23	1.45	0.7925	1.5325	0.951404	0.000127255	0.00343125	Ap1s3	PREDICTED: AP-1 complex subunit sigma-3 isoform X2 [Ovis aries musimon]	Cellular Processes	Transport and catabolism	ko04142//Lysosome	K12395	GO:0043234//protein complex	GO:0022892//substrate-specific transporter activity	GO:0015031//protein transport
ncbi_101102121	77	42	42	28	111	102	86	71	1.05	0.76	0.81	0.55	1.61	2.05	1.61	1.21	0.7925	1.62	1.03151	0.000128131	0.00344244	TRMT9B	PREDICTED: probable tRNA methyltransferase 9-like protein [Ovis aries musimon]	-	-	-	-	-	GO:0016741//transferase activity, transferring one-carbon groups	GO:0008152//metabolic process
ncbi_101112182	115	273	143	138	113	61	81	50	0.8	2.47	1.4	1.38	0.81	0.63	0.79	0.44	1.5125	0.6675	-1.1801	0.000128136	0.00344244	MYO5B	PREDICTED: unconventional myosin-Vb isoform X3 [Ovis aries musimon]	-	-	-	-	GO:0015629//actin cytoskeleton	GO:0032550//purine ribonucleoside binding	-
MSTRG.11923	173	110	100	138	81	79	73	76	5.33	4.44	4.33	6.1	2.59	3.59	3.15	2.98	5.05	3.0775	-0.714525	0.000132497	0.00354028	SLC7A3	PREDICTED: cationic amino acid transporter 3-like isoform X2 [Capra hircus]	-	-	-	-	-	-	-
ncbi_101115047	106	82	63	82	56	30	41	59	3.2	3.16	2.75	3.82	1.69	1.38	1.68	2.2	3.2325	1.7375	-0.895637	0.000138658	0.00365859	MAP2K6	PREDICTED: dual specificity mitogen-activated protein kinase kinase 6 isoform X1 [Ovis aries]	Environmental Information Processing;Human Diseases;Environmental Information Processing;Human Diseases;Human Diseases;Human Diseases;Cellular Processes;Human Diseases;Organismal Systems;Human Diseases;Environmental Information Processing;Organismal Systems;Organismal Systems;Organismal Systems;Organismal Systems;Organismal Systems;Human Diseases	Signal transduction;Infectious diseases;Signal transduction;Infectious diseases;Infectious diseases;Infectious diseases;Cell growth and death;Cardiovascular diseases;Development;Infectious diseases;Signal transduction;Immune system;Sensory system;Endocrine system;Aging;Immune system;Neurodegenerative diseases	ko04010//MAPK signaling pathway;ko05163//Human cytomegalovirus infection;ko04015//Rap1 signaling pathway;ko05169//Epstein-Barr virus infection;ko05167//Kaposi sarcoma-associated herpesvirus infection;ko05164//Influenza A;ko04218//Cellular senescence;ko05418//Fluid shear stress and atherosclerosis;ko04380//Osteoclast differentiation;ko05145//Toxoplasmosis;ko04668//TNF signaling pathway;ko04620//To…	K04433;K04433;K04433;K04433;K04433;K04433;K04433;K04433;K04433;K04433;K04433;K04433;K04433;K04433;K04433;K04433;K04433	-	-	-
ncbi_101120262	34	8	24	7	58	41	42	85	0.43	0.24	0.43	0.13	0.88	0.77	0.75	1.39	0.3075	0.9475	1.62354	0.000139566	0.00367598	MKX	PREDICTED: homeobox protein Mohawk isoform X2 [Ovis aries musimon]	-	-	-	-	GO:0043231//intracellular membrane-bounded organelle	GO:0000977//RNA polymerase II regulatory region sequence-specific DNA binding;GO:0000982//transcription factor activity, RNA polymerase II core promoter proximal region sequence-specific binding;GO:0008134//transcription factor binding	GO:0006357//regulation of transcription from RNA polymerase II promoter;GO:0010557//positive regulation of macromolecule biosynthetic process;GO:0030198//extracellular matrix organization;GO:0035989//tendon development;GO:0045661//regulation of myoblast differentiation;GO:0048513//animal organ development;GO:0048646//anatomical structure formation involved in morphogenesis
MSTRG.2840	6	2	2	4	42	10	9	20	0.2	0.09	0.09	0.19	1.45	0.49	0.42	0.85	0.1425	0.8025	2.49354	0.000144694	0.00379078	--	Small ubiquitin-related modifier 1 [Bos mutus]	-	-	-	-	-	GO:0005488//binding;GO:0016647//oxidoreductase activity, acting on the CH-NH group of donors, oxygen as acceptor	GO:0006351//transcription, DNA-templated;GO:0006598//polyamine catabolic process;GO:0019222//regulation of metabolic process
ncbi_101112653	52	39	35	49	19	16	15	27	1.37	1.33	1.3	1.85	0.52	0.62	0.55	0.91	1.4625	0.65	-1.16993	0.000146919	0.00382871	IL20RA	PREDICTED: interleukin-20 receptor subunit alpha [Ovis aries]	Environmental Information Processing;Environmental Information Processing	Signaling molecules and interaction;Signal transduction	ko04060//Cytokine-cytokine receptor interaction;ko04630//Jak-STAT signaling pathway	K05136;K05136	-	-	-
ncbi_780465	37	21	22	33	57	70	48	66	0.37	0.28	0.32	0.49	0.61	1.06	0.68	0.85	0.365	0.8	1.1321	0.000148418	0.00386096	NOD2	PREDICTED: nucleotide-binding oligomerization domain-containing protein 2 isoform X1 [Ovis aries musimon]	Human Diseases;Organismal Systems;Environmental Information Processing;Human Diseases;Human Diseases	Infectious diseases;Immune system;Signal transduction;Immune diseases;Infectious diseases	ko05152//Tuberculosis;ko04621//NOD-like receptor signaling pathway;ko04668//TNF signaling pathway;ko05321//Inflammatiory bowel disease (IBD);ko05131//Shigellosis	K10165;K10165;K10165;K10165;K10165	GO:0016020//membrane;GO:0043232//intracellular non-membrane-bounded organelle;GO:0043234//protein complex;GO:0044444//cytoplasmic part	GO:0005539//glycosaminoglycan binding;GO:0019900//kinase binding;GO:0019904//protein domain specific binding;GO:0032550//purine ribonucleoside binding;GO:0042277//peptide binding	GO:0001818//negative regulation of cytokine production;GO:0001934//positive regulation of protein phosphorylation;GO:0002377//immunoglobulin production;GO:0002385//mucosal immune response;GO:0002707//negative regulation of lymphocyte mediated immunity;GO:0002803//positive regulation of antibacterial peptide production;GO:0002816//regulation of biosynthetic process of antibacterial peptides active…
ncbi_101119737	26	15	18	23	58	31	66	42	0.23	0.17	0.22	0.29	0.52	0.4	0.81	0.47	0.2275	0.55	1.27357	0.000153662	0.00396249	NPTX1	neuronal pentraxin-1 precursor [Bos taurus]	-	-	-	-	GO:0016020//membrane;GO:0031982//vesicle;GO:0042995//cell projection;GO:0043231//intracellular membrane-bounded organelle	GO:0043169//cation binding	GO:0000266//mitochondrial fission;GO:0007409//axonogenesis;GO:0035864//response to potassium ion;GO:1902582//single-organism intracellular transport
ncbi_101123385	865	1643	637	1488	3184	2652	2813	2797	14.7	36.37	15.27	36.33	55.98	66.52	66.85	60.75	25.6675	62.525	1.28449	0.000161768	0.0041433	ABRA	PREDICTED: actin-binding Rho-activating protein [Ovis aries musimon]	-	-	-	-	GO:0005856//cytoskeleton;GO:0016020//membrane;GO:0043292//contractile fiber	GO:0003712//transcription cofactor activity;GO:0008092//cytoskeletal protein binding	GO:0006357//regulation of transcription from RNA polymerase II promoter;GO:0035023//regulation of Rho protein signal transduction;GO:0044093//positive regulation of molecular function
ncbi_101106626	491	332	289	471	355	215	248	219	4.79	4.21	3.97	6.59	3.58	3.09	3.38	2.73	4.89	3.195	-0.614019	0.000164627	0.00420127	EGFLAM	PREDICTED: pikachurin isoform X1 [Ovis aries]	-	-	-	-	GO:0005578//proteinaceous extracellular matrix;GO:0044420//extracellular matrix component	GO:0097367//carbohydrate derivative binding	GO:0010810//regulation of cell-substrate adhesion;GO:0018149//peptide cross-linking;GO:0043062//extracellular structure organization
ncbi_101107224	187	45	109	45	1	18	8	14	3.06	1	2.52	1.06	0.02	0.43	0.18	0.29	1.91	0.23	-3.05387	0.000165026	0.00420418	RXFP1	PREDICTED: relaxin receptor 1 [Ovis aries]	Environmental Information Processing;Organismal Systems	Signaling molecules and interaction;Endocrine system	ko04080//Neuroactive ligand-receptor interaction;ko04926//Relaxin signaling pathway	K04306;K04306	GO:0031224//intrinsic component of membrane	GO:0005488//binding	GO:0007187//G-protein coupled receptor signaling pathway, coupled to cyclic nucleotide second messenger;GO:0009653//anatomical structure morphogenesis;GO:0030324//lung development;GO:0043062//extracellular structure organization;GO:0044703//multi-organism reproductive process;GO:0048869//cellular developmental process
ncbi_101117375	3713	2000	2774	1886	4696	3180	3666	3716	49.34	34.62	51.98	36	64.55	62.36	68.11	63.1	42.985	64.53	0.586137	0.000166607	0.0042315	JAM3	PREDICTED: junctional adhesion molecule C [Ovis aries]	Cellular Processes;Environmental Information Processing;Organismal Systems;Human Diseases	Cellular community - eukaryotes;Signaling molecules and interaction;Immune system;Infectious diseases	ko04530//Tight junction;ko04514//Cell adhesion molecules (CAMs);ko04670//Leukocyte transendothelial migration;ko05120//Epithelial cell signaling in Helicobacter pylori infection	K06785;K06785;K06785;K06785	GO:0043218//compact myelin;GO:0043296//apical junction complex;GO:0044421//extracellular region part	GO:0005102//receptor binding;GO:0046983//protein dimerization activity	GO:0001776//leukocyte homeostasis;GO:0002244//hematopoietic progenitor cell differentiation;GO:0006954//inflammatory response;GO:0006955//immune response;GO:0007163//establishment or maintenance of cell polarity;GO:0007281//germ cell development;GO:0008366//axon ensheathment;GO:0016337//single organismal cell-cell adhesion;GO:0031589//cell-substrate adhesion;GO:0048232//male gamete generation;GO:…
ncbi_101111950	5	11	2	6	16	29	14	65	0.1	0.26	0.06	0.16	0.3	0.78	0.35	1.53	0.145	0.74	2.35147	0.000167664	0.0042494	SLC3A1	PREDICTED: neutral and basic amino acid transport protein rBAT [Ovis aries]	Organismal Systems	Digestive system	ko04974//Protein digestion and absorption	K14210	GO:0005903//brush border;GO:0019866//organelle inner membrane;GO:0031988//membrane-bounded vesicle	GO:0043167//ion binding	GO:0044238//primary metabolic process
ncbi_101104223	143	135	108	123	221	225	142	260	0.79	0.97	0.84	0.97	1.26	1.83	1.09	1.83	0.8925	1.5025	0.751441	0.00017573	0.00442965	UHRF1BP1L	PREDICTED: UHRF1-binding protein 1-like isoform X2 [Ovis aries]	-	-	-	-	-	-	-
ncbi_101110576	305	247	214	222	256	99	120	174	8.79	9.27	8.7	9.19	7.63	4.21	4.83	6.41	8.9875	5.77	-0.639349	0.000179759	0.00450955	SLC2A4RG	PREDICTED: SLC2A4 regulator isoform X2 [Ovis aries musimon]	-	-	-	-	-	GO:0043169//cation binding	-
ncbi_101103462	61	86	77	95	189	117	117	179	2.82	5.2	5.04	6.33	9.06	8	7.6	10.6	4.8475	8.815	0.86272	0.000182726	0.00456845	MGST1	PREDICTED: microsomal glutathione S-transferase 1 [Ovis aries]	Human Diseases;Human Diseases;Human Diseases;Human Diseases;Human Diseases;Metabolism;Human Diseases;Organismal Systems;Metabolism;Metabolism;Metabolism	Cancers;Cancers;Cardiovascular diseases;Cancers;Cancers;Xenobiotics biodegradation and metabolism;Drug resistance;Aging;Xenobiotics biodegradation and metabolism;Xenobiotics biodegradation and metabolism;Metabolism of other amino acids	ko05200//Pathways in cancer;ko05225//Hepatocellular carcinoma;ko05418//Fluid shear stress and atherosclerosis;ko05215//Prostate cancer;ko05204//Chemical carcinogenesis;ko00983//Drug metabolism - other enzymes;ko01524//Platinum drug resistance;ko04212//Longevity regulating pathway - worm;ko00980//Metabolism of xenobiotics by cytochrome P450;ko00982//Drug metabolism - cytochrome P450;ko00480//Gluta…	K00799;K00799;K00799;K00799;K00799;K00799;K00799;K00799;K00799;K00799;K00799	GO:0019866//organelle inner membrane;GO:0031224//intrinsic component of membrane;GO:0031966//mitochondrial membrane	GO:0004601//peroxidase activity	GO:0006790//sulfur compound metabolic process;GO:0006982//response to lipid hydroperoxide;GO:0044710//single-organism metabolic process;GO:0051260//protein homooligomerization
ncbi_105612575	950	446	704	475	993	1142	942	1172	10.5	6.41	10.96	7.53	11.35	18.62	14.56	16.53	8.85	15.265	0.786478	0.000185742	0.00462266	CD163	PREDICTED: scavenger receptor cysteine-rich type 1 protein M130 [Ovis aries musimon]	-	-	-	-	GO:0031224//intrinsic component of membrane	-	GO:0002526//acute inflammatory response;GO:0006897//endocytosis
ncbi_101114407	75	54	75	55	149	109	79	117	0.97	0.91	1.36	1.02	1.99	2.08	1.43	1.93	1.065	1.8575	0.802509	0.000188728	0.00466328	P2RY1	P2Y purinoceptor 1 [Bos taurus]	Environmental Information Processing;Environmental Information Processing;Organismal Systems;Organismal Systems	Signaling molecules and interaction;Signal transduction;Immune system;Sensory system	ko04080//Neuroactive ligand-receptor interaction;ko04015//Rap1 signaling pathway;ko04611//Platelet activation;ko04742//Taste transduction	K04270;K04270;K04270;K04270	GO:0031224//intrinsic component of membrane;GO:0044464//cell part	GO:0001608//G-protein coupled nucleotide receptor activity	GO:0001775//cell activation;GO:0003012//muscle system process;GO:0035588//G-protein coupled purinergic receptor signaling pathway;GO:0043269//regulation of ion transport
MSTRG.169	8	1	1	6	22	13	30	15	0.26	0.04	0.05	0.28	0.73	0.61	1.34	0.61	0.1575	0.8225	2.38466	0.000193259	0.00473326	--	endonuclease-reverse transcriptase [Babesia ovata]	Human Diseases;Human Diseases;Environmental Information Processing;Organismal Systems;Human Diseases;Human Diseases;Cellular Processes;Human Diseases	Cancers;Cancers;Signal transduction;Immune system;Infectious diseases;Cardiovascular diseases;Cellular community - eukaryotes;Cancers	ko05200//Pathways in cancer;ko05226//Gastric cancer;ko04390//Hippo signaling pathway;ko04670//Leukocyte transendothelial migration;ko05100//Bacterial invasion of epithelial cells;ko05412//Arrhythmogenic right ventricular cardiomyopathy (ARVC);ko04520//Adherens junction;ko05213//Endometrial cancer	K05691;K05691;K05691;K05691;K05691;K05691;K05691;K05691	-	-	-
ncbi_101121668	228	291	137	246	435	379	409	325	2.72	4.34	2.26	3.99	5.02	6.27	6.53	4.81	3.3275	5.6575	0.765726	0.000193802	0.00473326	slc25a25	PREDICTED: calcium-binding mitochondrial carrier protein SCaMC-2 isoform X1 [Ovis aries musimon]	-	-	-	-	GO:0019866//organelle inner membrane;GO:0031224//intrinsic component of membrane;GO:0031988//membrane-bounded vesicle;GO:0043231//intracellular membrane-bounded organelle	GO:0046872//metal ion binding	GO:0001654//eye development;GO:0006816//calcium ion transport;GO:0009150//purine ribonucleotide metabolic process;GO:0015980//energy derivation by oxidation of organic compounds;GO:0031667//response to nutrient levels;GO:0040007//growth;GO:0061448//connective tissue development
ncbi_101117050	444	508	284	427	331	248	259	268	5.56	8.25	4.98	7.72	4.26	4.58	4.5	4.33	6.6275	4.4175	-0.585235	0.000195532	0.00476763	FGD1	PREDICTED: FYVE, RhoGEF and PH domain-containing protein 1 isoform X1 [Ovis aries musimon]	Cellular Processes	Cell motility	ko04810//Regulation of actin cytoskeleton	K05720	GO:0031252//cell leading edge;GO:0043231//intracellular membrane-bounded organelle	GO:0005088//Ras guanyl-nucleotide exchange factor activity;GO:0043169//cation binding;GO:0051020//GTPase binding	GO:0007010//cytoskeleton organization;GO:0022604//regulation of cell morphogenesis;GO:0030031//cell projection assembly;GO:0043087//regulation of GTPase activity
ncbi_101110063	980	605	697	443	1400	807	828	1059	11.67	9.38	11.7	7.57	17.24	14.18	13.78	16.11	10.08	15.3275	0.604627	0.000197996	0.00481182	HSPA2	PREDICTED: heat shock-related 70 kDa protein 2 [Ovis aries]	Environmental Information Processing;Cellular Processes;Human Diseases;Human Diseases;Genetic Information Processing;Human Diseases;Genetic Information Processing;Organismal Systems;Human Diseases;Organismal Systems;Human Diseases;Organismal Systems;Human Diseases	Signal transduction;Transport and catabolism;Infectious diseases;Infectious diseases;Folding, sorting and degradation;Infectious diseases;Transcription;Endocrine system;Infectious diseases;Immune system;Infectious diseases;Aging;Neurodegenerative diseases	ko04010//MAPK signaling pathway;ko04144//Endocytosis;ko05169//Epstein-Barr virus infection;ko05164//Influenza A;ko04141//Protein processing in endoplasmic reticulum;ko05162//Measles;ko03040//Spliceosome;ko04915//Estrogen signaling pathway;ko05145//Toxoplasmosis;ko04612//Antigen processing and presentation;ko05134//Legionellosis;ko04213//Longevity regulating pathway - multiple species;ko05020//Pri…	K03283;K03283;K03283;K03283;K03283;K03283;K03283;K03283;K03283;K03283;K03283;K03283;K03283	GO:0005891//voltage-gated calcium channel complex;GO:0031988//membrane-bounded vesicle;GO:0043073//germ cell nucleus;GO:0044421//extracellular region part;GO:0044444//cytoplasmic part;GO:0044454//nuclear chromosome part	GO:0005515//protein binding;GO:0008289//lipid binding;GO:0032550//purine ribonucleoside binding	GO:0006457//protein folding;GO:0007127//meiosis I;GO:0007281//germ cell development;GO:0022411//cellular component disassembly;GO:0031660//regulation of cyclin-dependent protein serine/threonine kinase activity involved in G2/M transition of mitotic cell cycle;GO:0051129//negative regulation of cellular component organization
ncbi_114109734	146	106	110	88	84	61	59	79	8.43	7.97	8.96	7.3	5.02	5.2	4.76	5.83	8.165	5.2025	-0.650248	0.000206286	0.00498867	C6orf226	PREDICTED: uncharacterized protein C6orf226 homolog [Capra hircus]	-	-	-	-	-	-	-
ncbi_101120299	212	74	104	104	75	44	60	71	7.54	3.43	5.21	5.31	2.76	2.31	2.98	3.22	5.3725	2.8175	-0.931178	0.000207141	0.00500116	COLEC11	PREDICTED: collectin-11 isoform X2 [Ovis aries]	Cellular Processes	Transport and catabolism	ko04145//Phagosome	K10066	-	GO:0005488//binding	GO:0044707//single-multicellular organism process
ncbi_101118365	134	138	92	115	181	210	176	213	1.56	2.09	1.51	1.92	2.18	3.61	2.88	3.17	1.77	2.96	0.741848	0.000208746	0.00501533	NUDCD1	PREDICTED: nudC domain-containing protein 1 isoform X1 [Ovis aries]	-	-	-	-	GO:0031981//nuclear lumen	GO:0005488//binding	-
ncbi_101112029	363	242	195	266	173	160	134	210	12.61	10.91	9.52	13.28	6.22	8.21	6.48	9.37	11.58	7.57	-0.61327	0.000209914	0.00502702	EBP	PREDICTED: 3-beta-hydroxysteroid-Delta(8),Delta(7)-isomerase [Ovis aries]	Metabolism;Metabolism	Global and overview maps;Lipid metabolism	ko01100//Metabolic pathways;ko00100//Steroid biosynthesis	K01824;K01824	GO:0031224//intrinsic component of membrane;GO:0043231//intracellular membrane-bounded organelle	GO:0016863//intramolecular oxidoreductase activity, transposing C=C bonds	GO:0006066//alcohol metabolic process;GO:0006694//steroid biosynthetic process;GO:0048534//hematopoietic or lymphoid organ development
ncbi_101111845	895	945	1002	574	647	456	383	658	24.96	34.77	39.7	23.1	18.62	19.03	15.01	23.6	30.6325	19.065	-0.684137	0.000210253	0.00502702	RXRG	PREDICTED: retinoic acid receptor RXR-gamma isoform X1 [Capra hircus]	Human Diseases;Human Diseases;Human Diseases;Organismal Systems;Organismal Systems;Organismal Systems;Human Diseases;Organismal Systems;Organismal Systems;Human Diseases;Human Diseases	Cancers;Cancers;Cancers;Immune system;Endocrine system;Endocrine system;Cancers;Endocrine system;Endocrine system;Cancers;Cancers	ko05200//Pathways in cancer;ko05202//Transcriptional misregulation in cancers;ko05226//Gastric cancer;ko04659//Th17 cell differentiation;ko04919//Thyroid hormone signaling pathway;ko04928//Parathyroid hormone synthesis, secretion and action;ko05222//Small cell lung cancer;ko03320//PPAR signaling pathway;ko04920//Adipocytokine signaling pathway;ko05223//Non-small cell lung cancer;ko05216//Thyroid …	K08526;K08526;K08526;K08526;K08526;K08526;K08526;K08526;K08526;K08526;K08526	GO:0031981//nuclear lumen	GO:0000976//transcription regulatory region sequence-specific DNA binding;GO:0003708//retinoic acid receptor activity;GO:0046914//transition metal ion binding	GO:0001101//response to acid chemical;GO:0006352//DNA-templated transcription, initiation;GO:0007399//nervous system development;GO:0009755//hormone-mediated signaling pathway;GO:0014706//striated muscle tissue development;GO:0030154//cell differentiation;GO:0030522//intracellular receptor signaling pathway;GO:0045944//positive regulation of transcription from RNA polymerase II promoter;GO:005126…
ncbi_101102174	32	14	18	20	70	35	46	37	0.16	0.09	0.13	0.14	0.36	0.26	0.32	0.24	0.13	0.295	1.1822	0.000215099	0.0051263	KIAA1549L	PREDICTED: UPF0606 protein KIAA1549L homolog isoform X1 [Ovis aries]	-	-	-	-	-	-	-
MSTRG.16802	75	33	31	34	16	20	17	13	4.6	2.64	2.68	3	1.02	1.81	1.46	1.02	3.23	1.3275	-1.28282	0.00021745	0.00514087	--	lambda-crystallin homolog isoform X2 [Phocoena sinus]	-	-	-	-	-	-	-
ncbi_101119832	36	10	15	25	88	37	64	37	2.87	1.04	1.69	2.87	7.27	4.36	7.14	3.77	2.1175	5.635	1.41205	0.000222607	0.00524599	CCL11	PREDICTED: eotaxin [Ovis aries]	Environmental Information Processing;Organismal Systems;Organismal Systems;Human Diseases	Signaling molecules and interaction;Immune system;Immune system;Immune diseases	ko04060//Cytokine-cytokine receptor interaction;ko04062//Chemokine signaling pathway;ko04657//IL-17 signaling pathway;ko05310//Asthma	K16597;K16597;K16597;K16597	GO:0044421//extracellular region part	GO:0005125//cytokine activity	GO:0006952//defense response;GO:0022604//regulation of cell morphogenesis;GO:0030334//regulation of cell migration;GO:0030833//regulation of actin filament polymerization;GO:0045765//regulation of angiogenesis;GO:0048754//branching morphogenesis of an epithelial tube;GO:0060560//developmental growth involved in morphogenesis;GO:0071621//granulocyte chemotaxis
ncbi_101104046	30	80	47	35	29	17	11	10	0.47	1.55	1.11	0.78	0.49	0.41	0.25	0.18	0.9775	0.3325	-1.55574	0.000226335	0.00531689	SLC19A3	PREDICTED: thiamine transporter 2-like [Ovis aries]	Organismal Systems	Digestive system	ko04977//Vitamin digestion and absorption	K14610	-	-	GO:0015888//thiamine transport
ncbi_101107350	38	74	46	62	129	309	101	388	0.77	1.95	1.31	1.79	2.7	9.19	2.84	10.02	1.455	6.1875	2.08834	0.000228448	0.00535036	MYOT	PREDICTED: myotilin isoform X1 [Ovis aries musimon]	-	-	-	-	-	-	-
ncbi_101123598	2	3	2	5	37	15	4	23	0.04	0.08	0.06	0.15	0.8	0.46	0.12	0.61	0.0825	0.4975	2.59223	0.000230684	0.00538482	ZP2	PREDICTED: zona pellucida sperm-binding protein 2 isoform X2 [Ovis aries musimon]	-	-	-	-	GO:0005770//late endosome;GO:0031012//extracellular matrix;GO:0031224//intrinsic component of membrane	GO:0019899//enzyme binding	GO:0000041//transition metal ion transport;GO:0015031//protein transport;GO:0035036//sperm-egg recognition;GO:0060467//negative regulation of fertilization
ncbi_101102973	14	8	6	24	48	50	26	37	0.46	0.35	0.28	1.14	1.64	2.44	1.2	1.57	0.5575	1.7125	1.61906	0.000233856	0.00544479	Clec2d11	PREDICTED: C-type lectin domain family 2 member D11-like isoform X1 [Ovis aries]	-	-	-	-	-	-	-
ncbi_114108617	98	78	88	85	62	45	50	54	2.25	2.33	2.85	2.8	1.47	1.52	1.6	1.58	2.5575	1.5425	-0.729464	0.000234359	0.00544479	VMAC	PREDICTED: vimentin-type intermediate filament-associated coiled-coil protein [Ovis aries musimon]	-	-	-	-	-	-	-
ncbi_101120715	291	258	146	270	184	110	128	177	3.52	4.03	2.47	4.68	2.28	1.94	2.16	2.72	3.675	2.275	-0.691878	0.000243548	0.00561413	CD200	PREDICTED: OX-2 membrane glycoprotein isoform X1 [Ovis aries]	-	-	-	-	-	-	-
ncbi_101101900	26	17	33	9	2	8	0	3	0.07	0.06	0.13	0.04	0.01	0.03	0	0.01	0.075	0.0125	-2.58496	0.000245099	0.0056411	FREM2	PREDICTED: FRAS1-related extracellular matrix protein 2 isoform X2 [Ovis aries musimon]	-	-	-	-	GO:0031224//intrinsic component of membrane;GO:0031988//membrane-bounded vesicle;GO:0044420//extracellular matrix component	GO:0046872//metal ion binding	GO:0043583//ear development;GO:0044763//single-organism cellular process;GO:0098742//cell-cell adhesion via plasma-membrane adhesion molecules
ncbi_101109370	10	3	1	7	13	29	31	19	0.15	0.06	0.02	0.15	0.2	0.63	0.64	0.36	0.095	0.4575	2.26777	0.000250817	0.0057409	ABCC4	PREDICTED: multidrug resistance-associated protein 4-like [Pantholops hodgsonii]	Environmental Information Processing;Organismal Systems;Environmental Information Processing;Human Diseases	Signal transduction;Digestive system;Membrane transport;Drug resistance	ko04024//cAMP signaling pathway;ko04976//Bile secretion;ko02010//ABC transporters;ko01523//Antifolate resistance	K05673;K05673;K05673;K05673	-	-	-
ncbi_101111297	993	521	771	538	1394	854	1058	963	20.87	14.26	22.85	16.24	30.31	26.49	31.09	25.86	18.555	28.4375	0.615987	0.000250834	0.0057409	MEDAG	PREDICTED: mesenteric estrogen-dependent adipogenesis protein [Ovis aries]	-	-	-	-	GO:0044424//intracellular part	-	GO:0045597//positive regulation of cell differentiation
ncbi_101109444	212	223	154	165	149	119	121	118	1.79	2.52	1.88	2.03	1.33	1.43	1.4	1.27	2.055	1.3575	-0.598186	0.000253166	0.00578172	Znf608	PREDICTED: zinc finger protein 608 isoform X3 [Ovis aries musimon]	-	-	-	-	-	-	-
ncbi_101119678	426	233	140	345	229	124	85	154	15.01	10.85	6.96	17.62	8.41	6.46	4.23	6.93	12.61	6.5075	-0.954393	0.000263001	0.00593643	DLK1	PREDICTED: protein delta homolog 1 isoform X2 [Ovis aries musimon]	-	-	-	-	GO:0044459//plasma membrane part	-	GO:0001501//skeletal system development;GO:0008593//regulation of Notch signaling pathway;GO:0010467//gene expression
ncbi_101110246	34	59	36	48	21	10	24	16	0.11	0.25	0.16	0.22	0.07	0.05	0.11	0.07	0.185	0.075	-1.30256	0.00026649	0.00600253	ZFHX4	PREDICTED: zinc finger homeobox protein 4 isoform X3 [Capra hircus]	-	-	-	-	GO:0043231//intracellular membrane-bounded organelle	GO:0003677//DNA binding;GO:0046914//transition metal ion binding	GO:0010468//regulation of gene expression
ncbi_101108291	8	4	7	8	9	42	28	32	0.14	0.09	0.17	0.2	0.16	1.06	0.67	0.7	0.15	0.6475	2.10992	0.000270645	0.00606835	NUGGC	PREDICTED: nuclear GTPase SLIP-GC isoform X4 [Ovis aries musimon]	-	-	-	-	-	-	GO:0002566//somatic diversification of immune receptors via somatic mutation;GO:0033554//cellular response to stress
ncbi_101102230	156	46	62	55	259	120	116	155	4.72	1.73	2.52	2.38	7.8	5.12	4.55	5.78	2.8375	5.8125	1.03454	0.000283197	0.00629251	CD36	PREDICTED: platelet glycoprotein 4-like isoform X1 [Ovis aries]	Cellular Processes;Environmental Information Processing;Organismal Systems;Human Diseases;Environmental Information Processing;Organismal Systems;Organismal Systems;Human Diseases;Organismal Systems;Organismal Systems	Transport and catabolism;Signal transduction;Immune system;Endocrine and metabolic diseases;Signaling molecules and interaction;Endocrine system;Endocrine system;Infectious diseases;Digestive system;Digestive system	ko04145//Phagosome;ko04152//AMPK signaling pathway;ko04640//Hematopoietic cell lineage;ko04931//Insulin resistance;ko04512//ECM-receptor interaction;ko03320//PPAR signaling pathway;ko04920//Adipocytokine signaling pathway;ko05144//Malaria;ko04975//Fat digestion and absorption;ko04979//Cholesterol metabolism	K06259;K06259;K06259;K06259;K06259;K06259;K06259;K06259;K06259;K06259	GO:0031224//intrinsic component of membrane	-	GO:0022610//biological adhesion;GO:0051234//establishment of localization
ncbi_443433	39	82	20	57	33	10	11	7	1.78	4.9	1.28	3.73	1.54	0.69	0.72	0.38	2.9225	0.8325	-1.81168	0.000286908	0.00635767	MCT7	tryptase beta-2 precursor [Ovis aries]	-	-	-	-	-	GO:0004175//endopeptidase activity	GO:0019538//protein metabolic process
ncbi_101106064	3	2	3	8	63	12	4	39	0.03	0.03	0.04	0.12	0.67	0.18	0.06	0.51	0.055	0.355	2.69032	0.00028699	0.00635767	CD163L1	PREDICTED: antigen WC1.1-like [Ovis aries musimon]	-	-	-	-	GO:0031224//intrinsic component of membrane	-	GO:0006897//endocytosis
ncbi_101105958	1036	258	485	534	259	287	218	334	38.77	12.6	25.59	28.7	10.02	15.86	11.41	15.95	26.415	13.31	-0.988847	0.000288433	0.00638007	HMGN2	PREDICTED: non-histone chromosomal protein HMG-17 [Ovis aries]	-	-	-	-	GO:0043231//intracellular membrane-bounded organelle	GO:0003723//RNA binding;GO:0031490//chromatin DNA binding	-
ncbi_101114278	406	333	391	242	524	601	455	620	3.33	3.56	4.53	2.85	4.45	7.28	5.22	6.51	3.5675	5.865	0.717218	0.000288954	0.00638203	PELI2	PREDICTED: E3 ubiquitin-protein ligase pellino homolog 2 isoform X1 [Capra hircus]	-	-	-	-	GO:0044444//cytoplasmic part	GO:0003824//catalytic activity;GO:0005488//binding	GO:0001932//regulation of protein phosphorylation;GO:0002224//toll-like receptor signaling pathway;GO:0007166//cell surface receptor signaling pathway;GO:0032446//protein modification by small protein conjugation;GO:0042327//positive regulation of phosphorylation;GO:0043122//regulation of I-kappaB kinase/NF-kappaB signaling
ncbi_100381267	30	31	5	28	126	80	44	258	0.95	1.27	0.22	1.27	4.11	3.72	1.94	10.39	0.9275	5.04	2.442	0.000290619	0.00640923	SERPINE1	PREDICTED: plasminogen activator inhibitor 1 isoform X1 [Ovis aries]	Environmental Information Processing;Cellular Processes;Environmental Information Processing;Human Diseases;Environmental Information Processing;Human Diseases;Organismal Systems;Cellular Processes	Signal transduction;Cell growth and death;Signal transduction;Infectious diseases;Signal transduction;Endocrine and metabolic diseases;Immune system;Cell growth and death	ko04390//Hippo signaling pathway;ko04218//Cellular senescence;ko04371//Apelin signaling pathway;ko05142//Chagas disease (American trypanosomiasis);ko04066//HIF-1 signaling pathway;ko04933//AGE-RAGE signaling pathway in diabetic complications;ko04610//Complement and coagulation cascades;ko04115//p53 signaling pathway	K03982;K03982;K03982;K03982;K03982;K03982;K03982;K03982	-	-	-
ncbi_101112777	25	320	28	222	9	10	10	27	0.15	2.49	0.24	1.91	0.06	0.09	0.08	0.21	1.1975	0.11	-3.44445	0.000293207	0.00644705	SLIT1	PREDICTED: slit homolog 1 protein isoform X2 [Ovis aries musimon]	Organismal Systems	Development	ko04360//Axon guidance	K06838	GO:0044421//extracellular region part	GO:0005102//receptor binding	GO:0007411//axon guidance;GO:0021988//olfactory lobe development;GO:0022029//telencephalon cell migration;GO:0048675//axon extension;GO:0051647//nucleus localization
ncbi_114108743	510	332	393	254	761	435	531	493	9.29	7.86	10.07	6.64	14.33	11.68	13.51	11.46	8.465	12.745	0.590349	0.000296775	0.0064869	CDV3	PREDICTED: protein CDV3 homolog isoform X3 [Bos taurus]	-	-	-	-	GO:0044424//intracellular part	-	-
ncbi_443076	35	20	26	22	87	47	58	34	0.25	0.19	0.26	0.22	0.64	0.5	0.58	0.31	0.23	0.5075	1.14177	0.000298785	0.00652119	MET	hepatocyte growth factor receptor precursor [Ovis aries]	Human Diseases;Environmental Information Processing;Environmental Information Processing;Environmental Information Processing;Human Diseases;Environmental Information Processing;Cellular Processes;Human Diseases;Human Diseases;Organismal Systems;Human Diseases;Human Diseases;Human Diseases;Cellular Processes;Human Diseases;Human Diseases;Human Diseases;Human Diseases;Human Diseases;Human Diseases	Cancers;Signal transduction;Signal transduction;Signal transduction;Cancers;Signal transduction;Cellular community - eukaryotes;Cancers;Cancers;Development;Cancers;Cancers;Infectious diseases;Cellular community - eukaryotes;Drug resistance;Cancers;Infectious diseases;Cancers;Cancers;Infectious diseases	ko05200//Pathways in cancer;ko04151//PI3K-Akt signaling pathway;ko04010//MAPK signaling pathway;ko04014//Ras signaling pathway;ko05205//Proteoglycans in cancer;ko04015//Rap1 signaling pathway;ko04510//Focal adhesion;ko05202//Transcriptional misregulation in cancers;ko05226//Gastric cancer;ko04360//Axon guidance;ko05225//Hepatocellular carcinoma;ko05206//MicroRNAs in cancer;ko05100//Bacterial inva…	K05099;K05099;K05099;K05099;K05099;K05099;K05099;K05099;K05099;K05099;K05099;K05099;K05099;K05099;K05099;K05099;K05099;K05099;K05099;K05099	GO:0031224//intrinsic component of membrane	GO:0004713//protein tyrosine kinase activity;GO:0032550//purine ribonucleoside binding;GO:0060089//molecular transducer activity	GO:0006468//protein phosphorylation;GO:0006935//chemotaxis;GO:0007167//enzyme linked receptor protein signaling pathway;GO:0010595//positive regulation of endothelial cell migration
ncbi_101112746	162	230	129	152	149	69	72	109	3.25	6.01	3.65	4.38	3.09	2.04	2.03	2.81	4.3225	2.4925	-0.794272	0.000303718	0.00660934	SMTNL2	PREDICTED: smoothelin-like protein 2 isoform X2 [Ovis aries musimon]	-	-	-	-	-	-	-
ncbi_101116563	170	189	118	166	135	73	102	102	2.77	3.99	2.71	3.87	2.27	1.75	2.32	2.12	3.335	2.115	-0.657029	0.000312865	0.00671931	EEPD1	PREDICTED: endonuclease/exonuclease/phosphatase family domain-containing protein 1 [Ovis aries musimon]	-	-	-	-	-	GO:0004518//nuclease activity	GO:0006259//DNA metabolic process
MSTRG.17245	83	225	158	117	101	34	27	83	1.87	6.6	5.02	3.78	2.35	1.13	0.85	2.39	4.3175	1.68	-1.36173	0.000326343	0.00696827	--	PREDICTED: myosin heavy chain IB, partial [Capra hircus]	-	-	-	-	-	-	-
ncbi_101116943	23	13	8	16	51	30	26	36	0.15	0.11	0.08	0.15	0.35	0.29	0.24	0.3	0.1225	0.295	1.26793	0.000329383	0.00702304	SCUBE3	PREDICTED: signal peptide, CUB and EGF-like domain-containing protein 3 isoform X3 [Ovis aries musimon]	-	-	-	-	GO:0044464//cell part	-	GO:0051259//protein oligomerization
ncbi_101114456	212	220	237	209	124	149	101	149	4.05	5.48	6.39	5.74	2.45	4.2	2.7	3.64	5.415	3.2475	-0.737632	0.0003366	0.00714489	ZP3R	PREDICTED: LOW QUALITY PROTEIN: C4b-binding protein alpha chain-like isoform X1 [Ovis aries]	Organismal Systems;Human Diseases	Immune system;Infectious diseases	ko04610//Complement and coagulation cascades;ko05133//Pertussis	K04002;K04002	-	-	-
ncbi_105609832	353	288	260	243	185	171	120	245	7.29	7.77	7.57	7.21	3.95	5.23	3.48	6.47	7.46	4.7825	-0.641411	0.000337032	0.00714489	MOSPD1	motile sperm domain-containing protein 1 [Bos taurus]	-	-	-	-	GO:0031224//intrinsic component of membrane;GO:0043231//intracellular membrane-bounded organelle;GO:0044444//cytoplasmic part	-	GO:0006357//regulation of transcription from RNA polymerase II promoter
ncbi_105616540	57	96	38	81	33	23	37	24	0.6	1.31	0.56	1.22	0.36	0.36	0.54	0.32	0.9225	0.395	-1.2237	0.000353983	0.00744149	KAZN	PREDICTED: kazrin-like [Ovis aries]	-	-	-	-	GO:0005911//cell-cell junction	-	-
ncbi_101116950	286	283	79	371	112	45	53	108	1.52	1.95	0.59	2.81	0.62	0.35	0.39	0.72	1.7175	0.52	-1.72373	0.000361928	0.0075856	IGSF10	PREDICTED: immunoglobulin superfamily member 10 [Ovis aries musimon]	-	-	-	-	-	-	-
ncbi_101108489	349	399	169	442	758	574	403	887	5.78	8.6	3.94	10.51	12.98	14.02	9.32	18.76	7.2075	13.77	0.933958	0.000366387	0.0076594	CXCL9	PREDICTED: C-X-C motif chemokine 9 isoform X1 [Ovis aries]	Environmental Information Processing;Organismal Systems;Organismal Systems	Signaling molecules and interaction;Immune system;Immune system	ko04060//Cytokine-cytokine receptor interaction;ko04062//Chemokine signaling pathway;ko04620//Toll-like receptor signaling pathway	K05416;K05416;K05416	-	-	-
ncbi_101103518	420	549	546	312	350	232	281	273	6.35	10.81	11.65	6.78	5.48	5.18	5.94	5.28	8.8975	5.47	-0.701859	0.000367726	0.0076594	ASB18	PREDICTED: ankyrin repeat and SOCS box protein 18 [Ovis aries]	-	-	-	-	-	-	GO:0007165//signal transduction
ncbi_101114311	100	78	34	111	63	25	26	26	4.12	3.9	1.92	5.99	2.48	1.46	1.33	1.26	3.9825	1.6325	-1.28659	0.000368538	0.0076594	CCDC197	PREDICTED: uncharacterized protein LOC101114311 isoform X2 [Ovis aries musimon]	-	-	-	-	-	-	-
ncbi_101111546	257	202	168	202	205	75	103	152	3.15	3.23	2.89	3.53	2.61	1.35	1.77	2.39	3.2	2.03	-0.656592	0.00036856	0.0076594	PIK3R2	PREDICTED: phosphatidylinositol 3-kinase regulatory subunit beta isoform X2 [Ovis aries musimon]	Human Diseases;Environmental Information Processing;Human Diseases;Human Diseases;Human Diseases;Environmental Information Processing;Cellular Processes;Environmental Information Processing;Environmental Information Processing;Human Diseases;Environmental Information Processing;Human Diseases;Human Diseases;Human Diseases;Cellular Processes;Human Diseases;Human Diseases;Organismal Systems;Organis…	Cancers;Signal transduction;Infectious diseases;Infectious diseases;Infectious diseases;Signal transduction;Cell motility;Signal transduction;Signal transduction;Cancers;Signal transduction;Cancers;Infectious diseases;Infectious diseases;Cellular community - eukaryotes;Infectious diseases;Cancers;Development;Immune system;Cancers;Immune system;Cancers;Endocrine and metabolic diseases;Cell growth …	ko05200//Pathways in cancer;ko04151//PI3K-Akt signaling pathway;ko05165//Human papillomavirus infection;ko05166//HTLV-I infection;ko05163//Human cytomegalovirus infection;ko04014//Ras signaling pathway;ko04810//Regulation of actin cytoskeleton;ko04630//Jak-STAT signaling pathway;ko04024//cAMP signaling pathway;ko05205//Proteoglycans in cancer;ko04015//Rap1 signaling pathway;ko05203//Viral carcino…	K02649;K02649;K02649;K02649;K02649;K02649;K02649;K02649;K02649;K02649;K02649;K02649;K02649;K02649;K02649;K02649;K02649;K02649;K02649;K02649;K02649;K02649;K02649;K02649;K02649;K02649;K02649;K02649;K02649;K02649;K02649;K02649;K02649;K02649;K02649;K02649;K02649;K02649;K02649;K02649;K02649;K02649;K02649;K02649;K02649;K02649;K02649;K02649;K02649;K02649;K02649;K02649;K02649;K02649;K02649;K02649;K02649;…	GO:0019898//extrinsic component of membrane;GO:0043231//intracellular membrane-bounded organelle	GO:0005488//binding;GO:0019207//kinase regulator activity;GO:0052742//phosphatidylinositol kinase activity	GO:0006357//regulation of transcription from RNA polymerase II promoter;GO:0006661//phosphatidylinositol biosynthetic process;GO:0031329//regulation of cellular catabolic process;GO:0032868//response to insulin;GO:0033554//cellular response to stress;GO:0042307//positive regulation of protein import into nucleus;GO:0043550//regulation of lipid kinase activity;GO:0048015//phosphatidylinositol-medi…
ncbi_101108417	391	460	351	321	356	162	264	236	4.7	7.19	6	5.58	4.42	2.87	4.46	3.62	5.8675	3.8425	-0.610701	0.000369832	0.00767504	NLRX1	PREDICTED: NLR family member X1 isoform X1 [Ovis aries musimon]	Human Diseases;Organismal Systems;Organismal Systems	Infectious diseases;Immune system;Immune system	ko05164//Influenza A;ko04621//NOD-like receptor signaling pathway;ko04622//RIG-I-like receptor signaling pathway	K12653;K12653;K12653	GO:0043231//intracellular membrane-bounded organelle	GO:0032550//purine ribonucleoside binding	GO:0032480//negative regulation of type I interferon production;GO:0039532//negative regulation of viral-induced cytoplasmic pattern recognition receptor signaling pathway;GO:0043122//regulation of I-kappaB kinase/NF-kappaB signaling
ncbi_101110640	148	51	50	85	165	143	143	155	3.62	1.6	1.72	2.99	4.17	5.13	4.85	4.84	2.4825	4.7475	0.935374	0.000371481	0.00769846	Pcbp3	PREDICTED: poly(rC)-binding protein 3 isoform X2 [Ovis aries musimon]	-	-	-	-	GO:0031988//membrane-bounded vesicle;GO:0043231//intracellular membrane-bounded organelle;GO:0044444//cytoplasmic part	GO:0003723//RNA binding	-
ncbi_101121771	523	765	494	597	415	380	344	403	2.27	4.38	3.1	3.72	1.86	2.43	2.08	2.23	3.3675	2.15	-0.647341	0.000376236	0.00778608	PPARGC1B	PREDICTED: peroxisome proliferator-activated receptor gamma coactivator 1-beta isoform X2 [Ovis aries musimon]	Human Diseases	Endocrine and metabolic diseases	ko04931//Insulin resistance	K17962	-	-	-
ncbi_101104372	67	34	35	53	117	77	60	87	0.95	0.63	0.7	1.08	1.72	1.61	1.19	1.58	0.84	1.525	0.860348	0.000381356	0.00786999	CA5B	PREDICTED: carbonic anhydrase 5B, mitochondrial [Capra hircus]	Metabolism	Energy metabolism	ko00910//Nitrogen metabolism	K01672	GO:0043231//intracellular membrane-bounded organelle	GO:0046914//transition metal ion binding	GO:0044237//cellular metabolic process
ncbi_101109448	653	950	558	829	656	425	374	509	10.21	19.34	12.3	18.61	10.61	9.8	8.17	10.17	15.115	9.6875	-0.641785	0.000386271	0.00796031	DDIT4L	PREDICTED: DNA damage-inducible transcript 4-like protein isoform X1 [Ovis aries]	-	-	-	-	GO:0044424//intracellular part	-	GO:0009966//regulation of signal transduction
ncbi_101115551	110	61	70	64	130	106	116	128	1.95	1.4	1.73	1.61	2.36	2.73	3.01	2.85	1.6725	2.7375	0.710853	0.000388398	0.007993	Cdk8	PREDICTED: cyclin-dependent kinase 8 isoform X1 [Myotis lucifugus]	-	-	-	-	GO:0031981//nuclear lumen;GO:0043234//protein complex	GO:0004674//protein serine/threonine kinase activity;GO:0032550//purine ribonucleoside binding	GO:0006352//DNA-templated transcription, initiation;GO:0006357//regulation of transcription from RNA polymerase II promoter;GO:0006464//cellular protein modification process;GO:0006796//phosphate-containing compound metabolic process;GO:0007049//cell cycle;GO:0007178//transmembrane receptor protein serine/threonine kinase signaling pathway
ncbi_101114643	308	118	121	214	433	587	702	306	9.68	4.78	5.33	9.72	12.73	24.65	28.19	11.09	7.3775	19.165	1.37727	0.00040678	0.00823368	TMEM171	PREDICTED: transmembrane protein 171 isoform X1 [Capra hircus]	-	-	-	-	-	-	-
ncbi_101108354	67	40	28	31	89	61	58	108	0.64	0.5	0.37	0.43	0.88	0.86	0.78	1.32	0.485	0.96	0.98505	0.000415605	0.00835507	IL1RAP	PREDICTED: interleukin-1 receptor accessory protein isoform X1 [Ovis aries]	Environmental Information Processing;Environmental Information Processing;Organismal Systems;Organismal Systems	Signaling molecules and interaction;Signal transduction;Immune system;Sensory system	ko04060//Cytokine-cytokine receptor interaction;ko04010//MAPK signaling pathway;ko04659//Th17 cell differentiation;ko04750//Inflammatory mediator regulation of TRP channels	K04723;K04723;K04723;K04723	-	GO:0004896//cytokine receptor activity	GO:0007166//cell surface receptor signaling pathway;GO:0032623//interleukin-2 production
ncbi_101115022	5	19	13	10	1	2	2	1	0.05	0.22	0.17	0.13	0.01	0.03	0.03	0.01	0.1425	0.02	-2.83289	0.000422699	0.00848561	GRIP1	PREDICTED: glutamate receptor-interacting protein 1 isoform X1 [Bos indicus]	-	-	-	-	GO:0005768//endosome;GO:0031982//vesicle;GO:0043005//neuron projection;GO:0097060//synaptic membrane;GO:0098589//membrane region	GO:0003712//transcription cofactor activity;GO:0032947//protein complex scaffold;GO:0035258//steroid hormone receptor binding	GO:0006355//regulation of transcription, DNA-templated;GO:0007267//cell-cell signaling;GO:0030518//intracellular steroid hormone receptor signaling pathway;GO:0033036//macromolecule localization
ncbi_101102245	85	74	65	70	127	124	87	144	0.88	1	0.95	1.04	1.36	1.9	1.26	1.91	0.9675	1.6075	0.732485	0.000428086	0.00857101	MTHFD1L	PREDICTED: monofunctional C1-tetrahydrofolate synthase, mitochondrial [Ovis aries]	Metabolism;Metabolism	Global and overview maps;Metabolism of cofactors and vitamins	ko01100//Metabolic pathways;ko00670//One carbon pool by folate	K13402;K13402	-	-	-
MSTRG.14885	1	0	0	0	51	54	57	0	0.07	0	0	0	3.9	5.9	5.9	0	0.0175	3.925	7.80919	0.000431187	0.00860976	--	protein C19orf12 homolog isoform X2 [Bubalus bubalis]	-	-	-	-	-	-	-
ncbi_101123247	177	185	106	152	264	246	187	255	1.44	1.96	1.22	1.78	2.22	2.95	2.13	2.65	1.6	2.4875	0.636625	0.000441183	0.00872679	PIK3R3	PREDICTED: phosphatidylinositol 3-kinase regulatory subunit gamma isoform X1 [Ovis aries]	Human Diseases;Environmental Information Processing;Human Diseases;Human Diseases;Human Diseases;Environmental Information Processing;Cellular Processes;Environmental Information Processing;Environmental Information Processing;Human Diseases;Environmental Information Processing;Human Diseases;Human Diseases;Human Diseases;Cellular Processes;Human Diseases;Human Diseases;Organismal Systems;Organis…	Cancers;Signal transduction;Infectious diseases;Infectious diseases;Infectious diseases;Signal transduction;Cell motility;Signal transduction;Signal transduction;Cancers;Signal transduction;Cancers;Infectious diseases;Infectious diseases;Cellular community - eukaryotes;Infectious diseases;Cancers;Development;Immune system;Cancers;Immune system;Cancers;Endocrine and metabolic diseases;Cell growth …	ko05200//Pathways in cancer;ko04151//PI3K-Akt signaling pathway;ko05165//Human papillomavirus infection;ko05166//HTLV-I infection;ko05163//Human cytomegalovirus infection;ko04014//Ras signaling pathway;ko04810//Regulation of actin cytoskeleton;ko04630//Jak-STAT signaling pathway;ko04024//cAMP signaling pathway;ko05205//Proteoglycans in cancer;ko04015//Rap1 signaling pathway;ko05203//Viral carcino…	K02649;K02649;K02649;K02649;K02649;K02649;K02649;K02649;K02649;K02649;K02649;K02649;K02649;K02649;K02649;K02649;K02649;K02649;K02649;K02649;K02649;K02649;K02649;K02649;K02649;K02649;K02649;K02649;K02649;K02649;K02649;K02649;K02649;K02649;K02649;K02649;K02649;K02649;K02649;K02649;K02649;K02649;K02649;K02649;K02649;K02649;K02649;K02649;K02649;K02649;K02649;K02649;K02649;K02649;K02649;K02649;K02649;…	GO:0019898//extrinsic component of membrane	GO:0016772//transferase activity, transferring phosphorus-containing groups;GO:0019207//kinase regulator activity	GO:0043550//regulation of lipid kinase activity
ncbi_101116812	100	83	74	63	56	42	47	49	2.95	3.19	3.08	2.67	1.71	1.83	1.94	1.85	2.9725	1.8325	-0.697864	0.000444036	0.0087715	PPP2R3B	PREDICTED: serine/threonine-protein phosphatase 2A regulatory subunit B'' subunit beta isoform X3 [Ovis aries musimon]	Environmental Information Processing;Human Diseases;Organismal Systems;Organismal Systems;Environmental Information Processing;Environmental Information Processing;Genetic Information Processing	Signal transduction;Infectious diseases;Circulatory system;Nervous system;Signal transduction;Signal transduction;Translation	ko04151//PI3K-Akt signaling pathway;ko05165//Human papillomavirus infection;ko04261//Adrenergic signaling in cardiomyocytes;ko04728//Dopaminergic synapse;ko04152//AMPK signaling pathway;ko04071//Sphingolipid signaling pathway;ko03015//mRNA surveillance pathway	K11583;K11583;K11583;K11583;K11583;K11583;K11583	GO:0008287//protein serine/threonine phosphatase complex;GO:0031981//nuclear lumen	GO:0004721//phosphoprotein phosphatase activity;GO:0019888//protein phosphatase regulator activity;GO:0046872//metal ion binding	GO:0006464//cellular protein modification process;GO:0019222//regulation of metabolic process;GO:0022402//cell cycle process
ncbi_101122160	67	38	49	56	97	97	69	108	0.79	0.59	0.82	0.95	1.19	1.69	1.14	1.63	0.7875	1.4125	0.842899	0.000455631	0.00896092	ZNF365	PREDICTED: protein ZNF365 [Ovis aries]	-	-	-	-	-	-	-
ncbi_101107486	182	188	172	125	441	189	332	209	4.18	5.63	5.58	4.14	10.5	6.41	10.67	6.15	4.8825	8.4325	0.78834	0.000456457	0.00896092	CYP2C21	PREDICTED: cytochrome P450 2C31-like isoform X1 [Ovis aries musimon]	Metabolism;Organismal Systems;Organismal Systems;Human Diseases;Metabolism;Metabolism;Metabolism;Metabolism	Global and overview maps;Nervous system;Sensory system;Cancers;Lipid metabolism;Metabolism of cofactors and vitamins;Lipid metabolism;Lipid metabolism	ko01100//Metabolic pathways;ko04726//Serotonergic synapse;ko04750//Inflammatory mediator regulation of TRP channels;ko05204//Chemical carcinogenesis;ko00590//Arachidonic acid metabolism;ko00830//Retinol metabolism;ko00140//Steroid hormone biosynthesis;ko00591//Linoleic acid metabolism	K07413;K07413;K07413;K07413;K07413;K07413;K07413;K07413	-	-	-
ncbi_101111341	182	127	98	151	248	201	157	236	2.31	2.1	1.75	2.75	3.25	3.76	2.78	3.82	2.2275	3.4025	0.61117	0.000457075	0.00896092	Zdhhc2	PREDICTED: palmitoyltransferase ZDHHC2 [Ovis aries musimon]	-	-	-	-	GO:0010008//endosome membrane;GO:0016021//integral component of membrane	GO:0016409//palmitoyltransferase activity;GO:0046914//transition metal ion binding	GO:0006497//protein lipidation
ncbi_101105681	59	62	20	73	19	23	12	25	2.29	3.09	1.12	4.1	0.75	1.3	0.69	1.29	2.65	1.0075	-1.39521	0.000457264	0.00896092	CD79A	PREDICTED: B-cell antigen receptor complex-associated protein alpha chain isoform X1 [Ovis aries]	Organismal Systems;Human Diseases	Immune system;Immune diseases	ko04662//B cell receptor signaling pathway;ko05340//Primary immunodeficiency	K06506;K06506	GO:0005770//late endosome;GO:0019814//immunoglobulin complex;GO:0044459//plasma membrane part;GO:0098589//membrane region	-	GO:0030098//lymphocyte differentiation;GO:0042113//B cell activation;GO:0050851//antigen receptor-mediated signaling pathway
ncbi_100125354	330	323	348	188	478	475	543	457	8.12	10.48	12.11	6.64	12.16	17.14	18.91	14.85	9.3375	15.765	0.755617	0.000462304	0.00904768	PLIN2	perilipin-2 [Ovis aries]	Organismal Systems	Endocrine system	ko03320//PPAR signaling pathway	K17284	GO:0016020//membrane;GO:0043232//intracellular non-membrane-bounded organelle;GO:0044444//cytoplasmic part	-	GO:0015908//fatty acid transport;GO:0051235//maintenance of location
ncbi_101102355	121	41	63	66	169	98	112	133	2.69	1.18	2.18	2.05	3.63	3.16	3.47	3.93	2.025	3.5475	0.808881	0.000471759	0.00917198	EVA1C	PREDICTED: protein eva-1 homolog C isoform X2 [Ovis aries musimon]	-	-	-	-	-	-	-
MSTRG.8860	537	799	530	626	435	390	377	426	4.17	8.09	5.81	7	3.5	4.47	4.1	4.23	6.2675	4.075	-0.62109	0.000483938	0.00927317	--	glycolipid transfer protein isoform X1 [Bos taurus]	-	-	-	-	-	-	-
ncbi_443460	72	153	27	142	40	25	22	50	0.95	2.62	0.5	2.68	0.54	0.48	0.4	0.84	1.6875	0.565	-1.57856	0.000501924	0.00953269	PTGS2	PREDICTED: prostaglandin G/H synthase 2 [Capra hircus]	Metabolism;Human Diseases;Human Diseases;Human Diseases;Human Diseases;Human Diseases;Organismal Systems;Organismal Systems;Environmental Information Processing;Organismal Systems;Organismal Systems;Environmental Information Processing;Human Diseases;Human Diseases;Organismal Systems;Metabolism;Human Diseases;Environmental Information Processing;Organismal Systems;Organismal Systems	Global and overview maps;Cancers;Infectious diseases;Infectious diseases;Infectious diseases;Cancers;Endocrine system;Nervous system;Signal transduction;Nervous system;Immune system;Signal transduction;Cancers;Cancers;Immune system;Lipid metabolism;Infectious diseases;Signal transduction;Endocrine system;Endocrine system	ko01100//Metabolic pathways;ko05200//Pathways in cancer;ko05165//Human papillomavirus infection;ko05163//Human cytomegalovirus infection;ko05167//Kaposi sarcoma-associated herpesvirus infection;ko05206//MicroRNAs in cancer;ko04921//Oxytocin signaling pathway;ko04723//Retrograde endocannabinoid signaling;ko04668//TNF signaling pathway;ko04726//Serotonergic synapse;ko04625//C-type lectin receptor s…	K11987;K11987;K11987;K11987;K11987;K11987;K11987;K11987;K11987;K11987;K11987;K11987;K11987;K11987;K11987;K11987;K11987;K11987;K11987;K11987	GO:0031090//organelle membrane;GO:0042995//cell projection;GO:0043231//intracellular membrane-bounded organelle	GO:0016209//antioxidant activity;GO:0016705//oxidoreductase activity, acting on paired donors, with incorporation or reduction of molecular oxygen;GO:0043169//cation binding;GO:0046906//tetrapyrrole binding;GO:0046983//protein dimerization activity	GO:0001666//response to hypoxia;GO:0002675//positive regulation of acute inflammatory response;GO:0006693//prostaglandin metabolic process;GO:0008015//blood circulation;GO:0008283//cell proliferation;GO:0019369//arachidonic acid metabolic process;GO:0045600//positive regulation of fat cell differentiation
MSTRG.5350	116	35	82	50	43	25	21	36	1.07	0.42	1.07	0.66	0.41	0.34	0.27	0.42	0.805	0.36	-1.16099	0.000512512	0.00967162	ERVPABLB-1	PREDICTED: LOW QUALITY PROTEIN: endogenous retrovirus group PABLB member 1 Env polyprotein-like [Bos indicus]	-	-	-	-	GO:0005737//cytoplasm	GO:0005488//binding;GO:0016647//oxidoreductase activity, acting on the CH-NH group of donors, oxygen as acceptor	GO:0006596//polyamine biosynthetic process;GO:0006598//polyamine catabolic process;GO:0044699//single-organism process;GO:0051234//establishment of localization
ncbi_105612076	16	22	6	33	9	2	2	3	0.24	0.43	0.12	0.68	0.12	0.04	0.03	0.06	0.3675	0.0625	-2.55582	0.000515039	0.00969454	SPIB	PREDICTED: transcription factor Spi-B isoform X1 [Bos taurus]	-	-	-	-	-	-	-
ncbi_101121539	411	139	215	235	178	86	111	174	9.67	4.26	7.13	7.94	4.33	2.99	3.65	5.23	7.25	4.05	-0.840059	0.000522549	0.00982338	CYP2F3	PREDICTED: cytochrome P450 2F3 isoform X2 [Ovis aries musimon]	Metabolism	Xenobiotics biodegradation and metabolism	ko00980//Metabolism of xenobiotics by cytochrome P450	K07416	GO:0043227//membrane-bounded organelle	GO:0004497//monooxygenase activity;GO:0046906//tetrapyrrole binding;GO:0046914//transition metal ion binding	GO:0042221//response to chemical;GO:0044710//single-organism metabolic process;GO:0090420//naphthalene-containing compound metabolic process
ncbi_101120077	156	125	91	127	101	58	75	92	3.51	3.66	2.89	4.1	2.35	1.92	2.36	2.64	3.54	2.3175	-0.61118	0.000523459	0.009828	EPHX3	PREDICTED: epoxide hydrolase 3 isoform X2 [Ovis aries musimon]	-	-	-	-	-	-	-
ncbi_105601872	196	251	192	207	356	322	262	350	2.84	4.74	3.93	4.32	5.35	6.9	5.32	6.49	3.9575	6.015	0.603975	0.000524793	0.00982806	FPGT	PREDICTED: fucose-1-phosphate guanylyltransferase isoform X1 [Ovis aries musimon]	Metabolism;Metabolism;Metabolism	Global and overview maps;Carbohydrate metabolism;Carbohydrate metabolism	ko01100//Metabolic pathways;ko00520//Amino sugar and nucleotide sugar metabolism;ko00051//Fructose and mannose metabolism	K00976;K00976;K00976	-	GO:0016772//transferase activity, transferring phosphorus-containing groups	-
ncbi_101108777	36	44	31	41	30	11	7	17	0.71	1.13	0.86	1.16	0.61	0.32	0.19	0.43	0.965	0.3875	-1.31633	0.000533119	0.00995873	LRRC14B	PREDICTED: leucine-rich repeat-containing protein 14B [Ovis aries musimon]	-	-	-	-	-	-	-
MSTRG.15881	62	47	64	54	110	99	86	88	0.53	0.53	0.78	0.67	0.98	1.26	1.03	0.97	0.6275	1.06	0.756377	0.00054041	0.0100695	fzd3	Frizzled-3, partial [Chlamydotis macqueenii]	Human Diseases;Human Diseases;Human Diseases;Human Diseases;Human Diseases;Organismal Systems;Environmental Information Processing;Human Diseases;Human Diseases;Environmental Information Processing;Human Diseases;Human Diseases;Environmental Information Processing;Cellular Processes;Organismal Systems;Human Diseases	Cancers;Infectious diseases;Infectious diseases;Cancers;Cancers;Development;Signal transduction;Cancers;Cancers;Signal transduction;Endocrine and metabolic diseases;Cancers;Signal transduction;Cellular community - eukaryotes;Endocrine system;Cancers	ko05200//Pathways in cancer;ko05165//Human papillomavirus infection;ko05166//HTLV-I infection;ko05205//Proteoglycans in cancer;ko05226//Gastric cancer;ko04360//Axon guidance;ko04390//Hippo signaling pathway;ko05225//Hepatocellular carcinoma;ko05206//MicroRNAs in cancer;ko04150//mTOR signaling pathway;ko04934//Cushing syndrome;ko05224//Breast cancer;ko04310//Wnt signaling pathway;ko04550//Signalin…	K02329;K02329;K02329;K02329;K02329;K02329;K02329;K02329;K02329;K02329;K02329;K02329;K02329;K02329;K02329;K02329	-	-	-
ncbi_100310793	16	2	17	10	53	34	20	37	0.14	0.02	0.17	0.1	0.39	0.36	0.2	0.34	0.1075	0.3225	1.58496	0.000544134	0.0101064	DIO2	PREDICTED: type II iodothyronine deiodinase isoform X1 [Ovis aries]	Organismal Systems	Endocrine system	ko04919//Thyroid hormone signaling pathway	K17904	GO:0031224//intrinsic component of membrane	GO:0005488//binding;GO:0016491//oxidoreductase activity	GO:0006575//cellular modified amino acid metabolic process;GO:0009058//biosynthetic process;GO:0019336//phenol-containing compound catabolic process;GO:0044710//single-organism metabolic process
ncbi_101118802	142	180	86	161	122	59	54	89	2.82	4.65	2.41	4.59	2.5	1.73	1.5	2.26	3.6175	1.9975	-0.856798	0.000544445	0.0101064	FAM117A	PREDICTED: protein FAM117A [Ovis aries musimon]	-	-	-	-	-	-	-
ncbi_101111152	866	502	491	663	1386	585	799	1078	11.83	8.94	9.49	13.02	19.68	11.87	15.34	18.9	10.82	16.4475	0.604168	0.000581717	0.0106117	ELN	PREDICTED: elastin isoform X2 [Ovis aries musimon]	Organismal Systems	Digestive system	ko04974//Protein digestion and absorption	K14211	-	-	-
ncbi_101109602	97	121	54	116	77	27	49	46	1.71	2.86	1.33	3.02	1.43	0.73	1.25	1.05	2.23	1.115	-1	0.000585977	0.0106627	OLFM1	PREDICTED: noelin isoform X2 [Ovis aries musimon]	-	-	-	-	GO:0008328//ionotropic glutamate receptor complex;GO:0044421//extracellular region part;GO:0044456//synapse part	GO:0042277//peptide binding	GO:0001764//neuron migration;GO:0003181//atrioventricular valve morphogenesis;GO:0006461//protein complex assembly;GO:0010468//regulation of gene expression;GO:0010717//regulation of epithelial to mesenchymal transition;GO:0034249//negative regulation of cellular amide metabolic process
ncbi_101108540	306	301	313	200	471	434	353	427	1.68	2.15	2.55	1.59	2.72	3.74	2.76	3	1.9925	3.055	0.616593	0.00058668	0.0106627	LRIG2	PREDICTED: leucine-rich repeats and immunoglobulin-like domains protein 2 isoform X1 [Capra hircus]	-	-	-	-	-	-	GO:0009966//regulation of signal transduction;GO:0044707//single-multicellular organism process
ncbi_100144429	88	49	31	81	38	24	26	29	4.65	3.35	2.32	6.16	2.1	1.85	1.9	1.99	4.12	1.96	-1.07179	0.000588797	0.010688	MCT7	tryptase-2 precursor [Ovis aries]	-	-	-	-	-	GO:0004175//endopeptidase activity	GO:0019538//protein metabolic process
MSTRG.17760	361	358	259	395	272	176	261	184	5.22	6.75	5.28	8.21	4.07	3.76	5.28	3.4	6.365	4.1275	-0.624892	0.000595975	0.0107786	APLN	PREDICTED: apelin [Capra hircus]	Environmental Information Processing	Signal transduction	ko04371//Apelin signaling pathway	K05225	-	-	-
MSTRG.15865	2	2	1	2	5	21	2	38	0.13	0.11	0.09	0.19	0.19	1.62	0.18	2.64	0.13	1.1575	3.15443	0.000598822	0.0108036	--	-	-	-	-	-	-	-	-
ncbi_101109515	195	133	117	104	126	69	82	88	10.41	9.2	8.78	7.97	6.86	5.32	6.05	5.95	9.09	6.045	-0.588538	0.00059972	0.0108067	CITED1	PREDICTED: cbp/p300-interacting transactivator 1 isoform X2 [Ovis aries musimon]	-	-	-	-	GO:0043231//intracellular membrane-bounded organelle;GO:0044444//cytoplasmic part	GO:0000975//regulatory region DNA binding;GO:0003712//transcription cofactor activity;GO:0019904//protein domain specific binding;GO:0046332//SMAD binding;GO:0046983//protein dimerization activity	GO:0001649//osteoblast differentiation;GO:0002237//response to molecule of bacterial origin;GO:0006355//regulation of transcription, DNA-templated;GO:0006582//melanin metabolic process;GO:0007178//transmembrane receptor protein serine/threonine kinase signaling pathway;GO:0007417//central nervous system development;GO:0016482//cytoplasmic transport;GO:0034097//response to cytokine;GO:0043066//neg…
ncbi_101103712	49	64	29	45	115	83	56	98	1.62	2.75	1.35	2.13	3.92	4.04	2.58	4.13	1.9625	3.6675	0.902104	0.000610495	0.0109712	CD8B	PREDICTED: T-cell surface glycoprotein CD8 beta chain [Ovis aries]	Environmental Information Processing;Organismal Systems;Organismal Systems;Organismal Systems;Human Diseases	Signaling molecules and interaction;Immune system;Immune system;Immune system;Immune diseases	ko04514//Cell adhesion molecules (CAMs);ko04640//Hematopoietic cell lineage;ko04660//T cell receptor signaling pathway;ko04612//Antigen processing and presentation;ko05340//Primary immunodeficiency	K06459;K06459;K06459;K06459;K06459	GO:0005769//early endosome;GO:0016021//integral component of membrane;GO:0043235//receptor complex;GO:0044459//plasma membrane part	GO:0038023//signaling receptor activity;GO:0042287//MHC protein binding	GO:0007167//enzyme linked receptor protein signaling pathway;GO:0044403//symbiosis, encompassing mutualism through parasitism;GO:0046649//lymphocyte activation;GO:0050688//regulation of defense response to virus
ncbi_101112468	50	17	16	45	20	0	2	4	1.93	0.85	0.87	2.49	0.8	0	0.11	0.2	1.535	0.2775	-2.46768	0.000622532	0.0111228	EPYC	PREDICTED: epiphycan [Ovis aries]	-	-	-	-	GO:0031012//extracellular matrix	-	GO:0044703//multi-organism reproductive process
ncbi_101120580	2052	863	1041	755	2180	2498	2601	1949	16.48	8.91	11.81	8.63	18.07	29.42	29.08	19.81	11.4575	24.095	1.07244	0.000644978	0.0114496	Myh6	PREDICTED: myosin-6 [Ovis aries musimon]	Environmental Information Processing;Organismal Systems;Organismal Systems;Human Diseases;Human Diseases;Human Diseases;Organismal Systems	Signal transduction;Circulatory system;Endocrine system;Cardiovascular diseases;Cardiovascular diseases;Cardiovascular diseases;Circulatory system	ko04022//cGMP - PKG signaling pathway;ko04261//Adrenergic signaling in cardiomyocytes;ko04919//Thyroid hormone signaling pathway;ko05414//Dilated cardiomyopathy (DCM);ko05416//Viral myocarditis;ko05410//Hypertrophic cardiomyopathy (HCM);ko04260//Cardiac muscle contraction	K17751;K17751;K17751;K17751;K17751;K17751;K17751	-	-	-
ncbi_100135448	16	20	13	19	6	6	3	5	0.12	0.19	0.14	0.2	0.05	0.07	0.03	0.11	0.1625	0.065	-1.32193	0.000645318	0.0114496	ARNT2	PREDICTED: aryl hydrocarbon receptor nuclear translocator 2 isoform X1 [Capra hircus]	Human Diseases;Human Diseases;Human Diseases	Cancers;Cancers;Cancers	ko05200//Pathways in cancer;ko05202//Transcriptional misregulation in cancers;ko05211//Renal cell carcinoma	K15589;K15589;K15589	GO:0043231//intracellular membrane-bounded organelle;GO:0043234//protein complex	GO:0001071//nucleic acid binding transcription factor activity;GO:0003676//nucleic acid binding;GO:0005102//receptor binding;GO:0060089//molecular transducer activity	GO:0006357//regulation of transcription from RNA polymerase II promoter;GO:0007417//central nervous system development;GO:0043009//chordate embryonic development
ncbi_101110878	517	429	342	449	476	173	278	231	10.37	11.14	9.45	13.01	10.02	5.23	7.94	6.01	10.9925	7.3	-0.590551	0.00064625	0.0114496	ISLR	PREDICTED: immunoglobulin superfamily containing leucine-rich repeat protein [Ovis aries musimon]	-	-	-	-	-	-	-
MSTRG.12020	58	54	49	44	119	63	77	80	0.61	0.74	0.72	0.66	1.29	0.97	1.13	1.07	0.6825	1.115	0.708143	0.000647559	0.0114591	ZNF471	PREDICTED: zinc finger protein 471 isoform X1 [Capra hircus]	-	-	-	-	-	-	-
ncbi_101119936	224	111	137	155	143	92	79	72	2.48	1.68	1.97	2.44	1.53	1.47	1.26	0.97	2.1425	1.3075	-0.712484	0.000678484	0.0118598	YPEL1	PREDICTED: protein yippee-like 1 [Ovis aries musimon]	-	-	-	-	-	-	-
ncbi_101113898	138	124	133	75	211	174	219	166	1.3	1.54	1.8	0.98	2	2.4	2.89	2.03	1.405	2.33	0.72976	0.000680025	0.0118598	ARHGEF26	PREDICTED: rho guanine nucleotide exchange factor 26 [Ovis aries musimon]	Human Diseases	Infectious diseases	ko05100//Bacterial invasion of epithelial cells	K13744	-	GO:0005088//Ras guanyl-nucleotide exchange factor activity	GO:0030031//cell projection assembly;GO:0043087//regulation of GTPase activity
ncbi_494440	10	6	5	12	34	15	17	34	0.11	0.09	0.08	0.2	0.4	0.25	0.27	0.49	0.12	0.3525	1.55459	0.000682981	0.0118866	SLC4A4	PREDICTED: electrogenic sodium bicarbonate cotransporter 1 isoform X4 [Ovis aries]	Organismal Systems;Organismal Systems;Organismal Systems	Digestive system;Digestive system;Excretory system	ko04976//Bile secretion;ko04972//Pancreatic secretion;ko04964//Proximal tubule bicarbonate reclamation	K13575;K13575;K13575	-	-	-
ncbi_101116172	110	128	96	101	89	44	74	63	0.97	1.46	1.19	1.27	0.81	0.57	0.91	0.71	1.2225	0.75	-0.704872	0.000716191	0.0123711	NECTIN1	PREDICTED: nectin-1 isoform X2 [Ovis aries musimon]	Human Diseases;Environmental Information Processing;Cellular Processes	Infectious diseases;Signaling molecules and interaction;Cellular community - eukaryotes	ko05168//Herpes simplex infection;ko04514//Cell adhesion molecules (CAMs);ko04520//Adherens junction	K06081;K06081;K06081	GO:0005911//cell-cell junction;GO:0016020//membrane	GO:0046983//protein dimerization activity;GO:0060089//molecular transducer activity	GO:0000041//transition metal ion transport;GO:0034505//tooth mineralization;GO:0043010//camera-type eye development;GO:0045216//cell-cell junction organization;GO:0098602//single organism cell adhesion;GO:0098742//cell-cell adhesion via plasma-membrane adhesion molecules
ncbi_101108298	394	236	334	209	596	403	457	352	3.4	2.66	4.06	2.59	5.32	5.13	5.51	3.88	3.1775	4.96	0.642448	0.000735617	0.0126243	TMTC1	PREDICTED: transmembrane and TPR repeat-containing protein 1 isoform X3 [Ovis aries]	-	-	-	-	GO:0031224//intrinsic component of membrane	-	-
ncbi_114111248	1	0	0	1	6	3	15	12	0.07	0	0	0.09	0.34	0.27	1.12	0.84	0.04	0.6425	4.00562	0.000745327	0.012776	MRPL13	PREDICTED: 39S ribosomal protein L13, mitochondrial isoform X1 [Ovis aries musimon]	Genetic Information Processing	Translation	ko03010//Ribosome	K02871	GO:0000313//organellar ribosome;GO:0019866//organelle inner membrane;GO:0043231//intracellular membrane-bounded organelle	GO:0003723//RNA binding	GO:0010467//gene expression
ncbi_101105609	76	74	59	42	8	30	25	30	2.25	2.85	2.48	1.78	0.25	1.3	1.02	1.14	2.34	0.9275	-1.33509	0.000766257	0.0130893	HLA-A	PREDICTED: BOLA class I histocompatibility antigen, alpha chain BL3-7 isoform X4 [Ovis aries musimon]	Human Diseases;Human Diseases;Cellular Processes;Human Diseases;Human Diseases;Human Diseases;Human Diseases;Human Diseases;Cellular Processes;Organismal Systems;Environmental Information Processing;Cellular Processes;Organismal Systems;Human Diseases;Human Diseases;Human Diseases;Human Diseases;Human Diseases	Infectious diseases;Infectious diseases;Transport and catabolism;Infectious diseases;Infectious diseases;Cancers;Infectious diseases;Infectious diseases;Transport and catabolism;Immune system;Signaling molecules and interaction;Cell growth and death;Immune system;Cardiovascular diseases;Immune diseases;Endocrine and metabolic diseases;Immune diseases;Immune diseases	ko05165//Human papillomavirus infection;ko05166//HTLV-I infection;ko04144//Endocytosis;ko05163//Human cytomegalovirus infection;ko05168//Herpes simplex infection;ko05203//Viral carcinogenesis;ko05169//Epstein-Barr virus infection;ko05167//Kaposi sarcoma-associated herpesvirus infection;ko04145//Phagosome;ko04650//Natural killer cell mediated cytotoxicity;ko04514//Cell adhesion molecules (CAMs);ko…	K06751;K06751;K06751;K06751;K06751;K06751;K06751;K06751;K06751;K06751;K06751;K06751;K06751;K06751;K06751;K06751;K06751;K06751	-	-	-
ncbi_101116738	32	15	11	24	11	3	1	7	0.11	0.07	0.06	0.12	0.04	0.02	0.01	0.03	0.09	0.025	-1.848	0.000770282	0.0131428	CSMD3	PREDICTED: CUB and sushi domain-containing protein 3 isoform X1 [Ovis aries]	-	-	-	-	-	-	-
ncbi_101110249	28	12	25	5	102	22	32	74	0.25	0.14	0.31	0.06	0.93	0.29	0.4	0.84	0.19	0.615	1.69459	0.000775023	0.0132085	KL	PREDICTED: klotho [Ovis aries musimon]	Metabolism;Organismal Systems;Organismal Systems;Organismal Systems;Metabolism	Global and overview maps;Endocrine system;Aging;Excretory system;Carbohydrate metabolism	ko01100//Metabolic pathways;ko04928//Parathyroid hormone synthesis, secretion and action;ko04211//Longevity regulating pathway - mammal;ko04961//Endocrine and other factor-regulated calcium reabsorption;ko00040//Pentose and glucuronate interconversions	K14756;K14756;K14756;K14756;K14756	GO:0031224//intrinsic component of membrane;GO:0031988//membrane-bounded vesicle;GO:0044421//extracellular region part	GO:0019838//growth factor binding;GO:0060089//molecular transducer activity;GO:0070851//growth factor receptor binding	GO:0008543//fibroblast growth factor receptor signaling pathway;GO:0015980//energy derivation by oxidation of organic compounds;GO:0030282//bone mineralization;GO:0044238//primary metabolic process;GO:0055065//metal ion homeostasis
ncbi_101104313	71	63	62	59	143	92	69	111	1.24	1.44	1.53	1.49	2.58	2.37	1.68	2.48	1.425	2.2775	0.676489	0.000786868	0.0133641	ZNF354B	PREDICTED: zinc finger protein 354B-like isoform X1 [Bubalus bubalis]	-	-	-	-	-	-	-
ncbi_101105154	79	26	32	51	33	17	15	15	0.67	0.29	0.38	0.62	0.29	0.21	0.18	0.16	0.49	0.21	-1.22239	0.000792641	0.0134467	KCP	PREDICTED: kielin/chordin-like protein isoform X2 [Ovis aries musimon]	-	-	-	-	GO:0044421//extracellular region part	-	GO:0030510//regulation of BMP signaling pathway
ncbi_101115803	235	319	265	177	212	138	150	137	4.12	7.16	6.24	4.25	3.87	3.43	3.72	3.02	5.4425	3.51	-0.632798	0.000798299	0.0134728	Cab39l	PREDICTED: calcium-binding protein 39-like isoform X1 [Ovis aries]	Environmental Information Processing;Environmental Information Processing	Signal transduction;Signal transduction	ko04150//mTOR signaling pathway;ko04152//AMPK signaling pathway	K08272;K08272	-	-	-
ncbi_101110974	123	70	129	31	58	12	28	39	6.88	5.12	10.21	2.5	3.37	0.99	2.2	2.8	6.1775	2.34	-1.40051	0.000821353	0.0137913	Hist1h2bm	PREDICTED: histone H2B type 1-M-like [Aotus nancymaae]	Human Diseases;Human Diseases;Human Diseases	Cancers;Substance dependence;Immune diseases	ko05203//Viral carcinogenesis;ko05034//Alcoholism;ko05322//Systemic lupus erythematosus	K11252;K11252;K11252	-	-	-
ncbi_101104833	37	27	40	26	79	45	53	64	0.44	0.42	0.67	0.44	0.97	0.79	0.88	0.97	0.4925	0.9025	0.873803	0.000834428	0.0139474	SPAG1	PREDICTED: sperm-associated antigen 1 isoform X2 [Ovis aries musimon]	-	-	-	-	GO:0005856//cytoskeleton	-	-
ncbi_101106587	676	596	593	329	869	875	792	798	10.18	11.72	12.63	7.14	13.56	19.5	16.72	15.4	10.4175	16.295	0.64542	0.000845313	0.0140695	Slc25a42	PREDICTED: mitochondrial coenzyme A transporter SLC25A42 isoform X2 [Ovis aries musimon]	-	-	-	-	GO:0019866//organelle inner membrane;GO:0031224//intrinsic component of membrane;GO:0043231//intracellular membrane-bounded organelle	GO:0000295//adenine nucleotide transmembrane transporter activity;GO:0008514//organic anion transmembrane transporter activity;GO:0017110//nucleoside-diphosphatase activity	GO:0015695//organic cation transport;GO:0015880//coenzyme A transport;GO:0044763//single-organism cellular process
ncbi_114113767	88	35	48	36	24	3	3	30	0.25	0.13	0.19	0.14	0.07	0.01	0.01	0.11	0.1775	0.05	-1.82782	0.000846575	0.0140695	--	TPA: hCG1818434-like [Bos taurus]	-	-	-	-	-	-	-
ncbi_101120392	247	98	98	239	1006	402	182	968	9.21	4.75	5.17	12.78	38.73	22.08	9.47	46.04	7.9775	29.08	1.86602	0.000847443	0.0140695	BoLA-DQB	boLa class II histocompatibility antigen, DQB*0101 beta chain precursor [Bos taurus]	Human Diseases;Human Diseases;Human Diseases;Human Diseases;Human Diseases;Cellular Processes;Environmental Information Processing;Human Diseases;Human Diseases;Organismal Systems;Organismal Systems;Human Diseases;Organismal Systems;Human Diseases;Organismal Systems;Human Diseases;Human Diseases;Human Diseases;Human Diseases;Human Diseases;Human Diseases;Human Diseases;Organismal Systems;Human Di…	Infectious diseases;Infectious diseases;Infectious diseases;Infectious diseases;Infectious diseases;Transport and catabolism;Signaling molecules and interaction;Immune diseases;Infectious diseases;Immune system;Immune system;Immune diseases;Immune system;Infectious diseases;Immune system;Cardiovascular diseases;Immune diseases;Infectious diseases;Immune diseases;Endocrine and metabolic diseases;I…	ko05166//HTLV-I infection;ko05168//Herpes simplex infection;ko05169//Epstein-Barr virus infection;ko05152//Tuberculosis;ko05164//Influenza A;ko04145//Phagosome;ko04514//Cell adhesion molecules (CAMs);ko05322//Systemic lupus erythematosus;ko05145//Toxoplasmosis;ko04659//Th17 cell differentiation;ko04640//Hematopoietic cell lineage;ko05323//Rheumatoid arthritis;ko04658//Th1 and Th2 cell differentia…	K06752;K06752;K06752;K06752;K06752;K06752;K06752;K06752;K06752;K06752;K06752;K06752;K06752;K06752;K06752;K06752;K06752;K06752;K06752;K06752;K06752;K06752;K06752;K06752	GO:0031224//intrinsic component of membrane;GO:0042611//MHC protein complex	-	GO:0019882//antigen processing and presentation
ncbi_101121399	204	201	249	190	157	118	146	133	0.94	1.21	1.62	1.26	0.75	0.8	0.94	0.78	1.2575	0.8175	-0.621268	0.000850208	0.0140837	FREM1	PREDICTED: FRAS1-related extracellular matrix protein 1 isoform X1 [Ovis aries]	-	-	-	-	GO:0031224//intrinsic component of membrane;GO:0044420//extracellular matrix component	-	GO:0009653//anatomical structure morphogenesis;GO:0031589//cell-substrate adhesion;GO:0044763//single-organism cellular process
ncbi_101118353	296	393	227	251	271	146	152	214	5.41	9.36	5.85	6.59	5.12	3.94	3.88	5	6.8025	4.485	-0.600957	0.000859563	0.0142068	BLVRA	PREDICTED: biliverdin reductase A [Ovis aries]	Metabolism;Metabolism	Global and overview maps;Metabolism of cofactors and vitamins	ko01100//Metabolic pathways;ko00860//Porphyrin and chlorophyll metabolism	K00214;K00214	GO:0031988//membrane-bounded vesicle;GO:0044424//intracellular part	GO:0003824//catalytic activity;GO:0046914//transition metal ion binding	GO:0006787//porphyrin-containing compound catabolic process;GO:0044710//single-organism metabolic process
ncbi_101102876	102	97	75	100	56	52	60	60	1.33	1.65	1.38	1.88	0.76	1	1.1	1	1.56	0.965	-0.692945	0.000875208	0.0143849	HNMT	PREDICTED: histamine N-methyltransferase [Ovis aries musimon]	Metabolism	Amino acid metabolism	ko00340//Histidine metabolism	K00546	-	-	-
ncbi_114115282	10	10	0	14	0	0	1	0	0.28	0.39	0	0.6	0	0	0.05	0	0.3175	0.0125	-4.66676	0.000877989	0.0144146	ADH6	PREDICTED: alcohol dehydrogenase 6-like isoform X2 [Ovis aries musimon]	Metabolism;Human Diseases;Metabolism;Metabolism;Metabolism;Metabolism;Metabolism;Metabolism	Global and overview maps;Cancers;Metabolism of cofactors and vitamins;Xenobiotics biodegradation and metabolism;Carbohydrate metabolism;Xenobiotics biodegradation and metabolism;Lipid metabolism;Amino acid metabolism	ko01100//Metabolic pathways;ko05204//Chemical carcinogenesis;ko00830//Retinol metabolism;ko00980//Metabolism of xenobiotics by cytochrome P450;ko00010//Glycolysis / Gluconeogenesis;ko00982//Drug metabolism - cytochrome P450;ko00071//Fatty acid degradation;ko00350//Tyrosine metabolism	K13952;K13952;K13952;K13952;K13952;K13952;K13952;K13952	-	GO:0003824//catalytic activity;GO:0043168//anion binding;GO:0046914//transition metal ion binding	GO:0006067//ethanol metabolic process
ncbi_101123470	61	67	85	53	37	27	34	43	0.34	0.49	0.67	0.42	0.21	0.22	0.26	0.31	0.48	0.25	-0.941106	0.000889168	0.0145336	UNC13C	PREDICTED: protein unc-13 homolog C isoform X1 [Ovis aries]	Organismal Systems	Nervous system	ko04721//Synaptic vesicle cycle	K15293	-	GO:0008289//lipid binding;GO:0043169//cation binding	GO:0007165//signal transduction
ncbi_101117925	103	100	82	82	177	131	138	110	2.41	3.04	2.7	2.75	4.28	4.52	4.51	3.29	2.725	4.15	0.606855	0.000897779	0.0146258	ISPD	PREDICTED: isoprenoid synthase domain-containing protein [Capra hircus]	Metabolism;Metabolism;Metabolism	Global and overview maps;Carbohydrate metabolism;Glycan biosynthesis and metabolism	ko01100//Metabolic pathways;ko00040//Pentose and glucuronate interconversions;ko00515//Mannose type O-glycan biosyntheis	K21031;K21031;K21031	-	GO:0016772//transferase activity, transferring phosphorus-containing groups	GO:0006493//protein O-linked glycosylation;GO:0006720//isoprenoid metabolic process;GO:0097485//neuron projection guidance
ncbi_101102599	473	189	264	235	282	115	150	158	24.14	12.56	19	17.23	14.89	8.66	10.7	10.3	18.2325	11.1375	-0.711087	0.000899822	0.0146429	PPP1R14B	PREDICTED: LOW QUALITY PROTEIN: protein phosphatase 1 regulatory subunit 14B-like [Ovis aries musimon]	-	-	-	-	GO:0044424//intracellular part	GO:0019212//phosphatase inhibitor activity;GO:0019888//protein phosphatase regulator activity	GO:0006952//defense response;GO:0009892//negative regulation of metabolic process;GO:0016310//phosphorylation
ncbi_114111781	46	18	28	32	48	59	84	67	1.99	1.01	1.71	1.99	2.14	3.75	5.09	3.74	1.675	3.68	1.13554	0.000906483	0.0147157	RIDA	PREDICTED: ribonuclease UK114 isoform X1 [Ovis aries]	-	-	-	-	GO:0031988//membrane-bounded vesicle;GO:0043231//intracellular membrane-bounded organelle	GO:0003723//RNA binding;GO:0004518//nuclease activity	GO:0090304//nucleic acid metabolic process
ncbi_101119259	656	355	372	357	900	518	414	787	15.14	10.67	12.11	11.84	21.48	17.64	13.36	23.21	12.44	18.9225	0.605116	0.000907284	0.0147157	CISH	PREDICTED: cytokine-inducible SH2-containing protein isoform X1 [Ovis aries]	Environmental Information Processing;Organismal Systems	Signal transduction;Endocrine system	ko04630//Jak-STAT signaling pathway;ko04917//Prolactin signaling pathway	K04701;K04701	GO:0016020//membrane	-	GO:0007186//G-protein coupled receptor signaling pathway;GO:0009968//negative regulation of signal transduction;GO:0032446//protein modification by small protein conjugation;GO:0040007//growth
MSTRG.14960	1373	403	756	529	561	360	376	435	27.51	10.53	21.38	15.23	11.63	10.65	10.55	11.13	18.6625	10.99	-0.763951	0.00091183	0.0147571	ACOT13	acyl-coenzyme A thioesterase 13-like [Ovis aries]	-	-	-	-	GO:0015630//microtubule cytoskeleton;GO:0031988//membrane-bounded vesicle;GO:0043231//intracellular membrane-bounded organelle;GO:0044444//cytoplasmic part	GO:0047617//acyl-CoA hydrolase activity	GO:0051260//protein homooligomerization
ncbi_443393	11	0	9	5	15	51	46	11	0.24	0	0.28	0.16	0.34	1.67	1.43	0.31	0.17	0.9375	2.46328	0.000938929	0.0151294	ALB	serum albumin precursor [Ovis aries]	Organismal Systems	Endocrine system	ko04918//Thyroid hormone synthesis	K16141	GO:0031988//membrane-bounded vesicle;GO:0032991//macromolecular complex;GO:0043231//intracellular membrane-bounded organelle;GO:0044421//extracellular region part	GO:0003676//nucleic acid binding;GO:0005515//protein binding;GO:0008289//lipid binding;GO:0043168//anion binding;GO:0043169//cation binding	GO:0001894//tissue homeostasis;GO:0001897//cytolysis by symbiont of host cells;GO:0033554//cellular response to stress;GO:0042981//regulation of apoptotic process;GO:0051234//establishment of localization;GO:0051646//mitochondrion localization
ncbi_101110915	54	13	40	31	15	13	8	14	1.32	0.41	1.38	1.09	0.38	0.47	0.27	0.44	1.05	0.39	-1.42884	0.000946557	0.0152357	ENTPD2	PREDICTED: ectonucleoside triphosphate diphosphohydrolase 2 isoform X2 [Ovis aries musimon]	Metabolism;Organismal Systems	Nucleotide metabolism;Sensory system	ko00230//Purine metabolism;ko04742//Taste transduction	K01509;K01509	GO:0016020//membrane;GO:0031988//membrane-bounded vesicle	GO:0016462//pyrophosphatase activity	GO:0001775//cell activation;GO:0007166//cell surface receptor signaling pathway;GO:0009137//purine nucleoside diphosphate catabolic process
ncbi_101102493	77	82	51	50	136	91	78	113	1.09	1.53	1.08	1.05	2.07	1.94	1.58	2.1	1.1875	1.9225	0.695056	0.000949519	0.0152667	ZBTB2	PREDICTED: zinc finger and BTB domain-containing protein 2 isoform X1 [Ovis aries]	-	-	-	-	GO:0043231//intracellular membrane-bounded organelle	GO:0043169//cation binding	-
ncbi_101123162	663	344	260	547	294	261	238	298	7.1	4.8	3.93	8.41	3.26	4.12	3.56	4.08	6.06	3.755	-0.690505	0.00095509	0.0153229	Dhcr24	PREDICTED: delta(24)-sterol reductase [Capra hircus]	Metabolism;Metabolism	Global and overview maps;Lipid metabolism	ko01100//Metabolic pathways;ko00100//Steroid biosynthesis	K09828;K09828	-	-	-
ncbi_101107547	36	22	26	23	13	8	15	6	0.77	0.61	0.79	0.71	0.29	0.25	0.45	0.16	0.72	0.2875	-1.32443	0.00101703	0.0161067	Cadm4	PREDICTED: cell adhesion molecule 4 isoform X2 [Ovis aries musimon]	-	-	-	-	GO:0031224//intrinsic component of membrane;GO:0031988//membrane-bounded vesicle	-	-
ncbi_101118402	42	41	40	49	81	77	63	76	0.25	0.32	0.34	0.42	0.5	0.68	0.52	0.58	0.3325	0.57	0.777608	0.00103059	0.0162692	Plcxd2	PREDICTED: PI-PLC X domain-containing protein 2 [Ovis aries]	-	-	-	-	-	GO:0042578//phosphoric ester hydrolase activity	-
MSTRG.14327	46	46	36	48	37	12	20	21	1.1	1.42	1.22	1.66	0.92	0.42	0.67	0.64	1.35	0.6625	-1.02697	0.00103863	0.0163264	--	endonuclease-reverse transcriptase [Babesia ovata]	-	-	-	-	-	-	-
MSTRG.11645	69	40	58	38	105	65	76	100	1.71	1.29	2.03	1.37	2.7	2.39	2.64	3.19	1.6	2.73	0.770829	0.00104608	0.0163772	--	-	-	-	-	-	-	-	-
ncbi_101108053	47	30	26	29	70	52	63	48	1.42	1.17	1.08	1.23	2.13	2.28	2.64	1.8	1.225	2.2125	0.852896	0.00105411	0.0164298	WDR89	PREDICTED: WD repeat-containing protein 89 [Ovis aries]	-	-	-	-	-	-	-
ncbi_101115274	95	95	88	40	46	41	43	31	0.88	1.14	1.15	0.53	0.44	0.56	0.56	0.38	0.925	0.485	-0.931469	0.00106295	0.0165327	B4galnt3	PREDICTED: beta-1,4-N-acetylgalactosaminyltransferase 3 isoform X3 [Ovis aries musimon]	Metabolism	Global and overview maps	ko01100//Metabolic pathways	K09656	GO:0000139//Golgi membrane	GO:0008194//UDP-glycosyltransferase activity	-
ncbi_101117513	758	365	330	546	834	669	801	678	3.73	2.33	2.28	3.89	4.25	4.87	5.63	4.3	3.0575	4.7625	0.639367	0.00108086	0.0167099	CD109	PREDICTED: CD109 antigen [Capra hircus]	-	-	-	-	GO:0044421//extracellular region part;GO:0044464//cell part	GO:0019838//growth factor binding;GO:0061135//endopeptidase regulator activity	GO:0000768//syncytium formation by plasma membrane fusion;GO:0010466//negative regulation of peptidase activity;GO:0010837//regulation of keratinocyte proliferation;GO:0017015//regulation of transforming growth factor beta receptor signaling pathway;GO:0022405//hair cycle process;GO:0032102//negative regulation of response to external stimulus;GO:0045604//regulation of epidermal cell differentiat…
ncbi_114118437	352	99	201	199	416	338	378	325	8	2.92	6.44	6.49	9.78	11.36	12.02	9.44	5.9625	10.65	0.836864	0.00108113	0.0167099	SNX5	PREDICTED: sorting nexin-5 isoform X3 [Ovis aries]	Cellular Processes	Transport and catabolism	ko04144//Endocytosis	K17920	-	-	-
ncbi_101116774	45	28	4	36	7	7	7	8	0.69	0.56	0.09	0.79	0.11	0.16	0.15	0.16	0.5325	0.145	-1.87673	0.00109028	0.0168163	MEP1A	PREDICTED: LOW QUALITY PROTEIN: meprin A subunit alpha [Bison bison bison]	Organismal Systems	Digestive system	ko04974//Protein digestion and absorption	K01395	GO:0031988//membrane-bounded vesicle	GO:0046914//transition metal ion binding;GO:0070011//peptidase activity, acting on L-amino acid peptides	GO:0019538//protein metabolic process
ncbi_101116460	105	85	83	89	73	55	56	53	2.67	2.81	2.97	3.25	1.92	2.06	1.99	1.72	2.925	1.9225	-0.605453	0.001096	0.0168869	TMEM163	PREDICTED: transmembrane protein 163 isoform X3 [Ovis aries musimon]	-	-	-	-	GO:0005769//early endosome;GO:0031301//integral component of organelle membrane;GO:0044433//cytoplasmic vesicle part	-	-
MSTRG.3386	6	44	5	46	298	138	58	318	0.04	0.36	0.04	0.42	1.96	1.29	0.52	2.58	0.215	1.5875	2.88435	0.00109945	0.0169223	--	endonuclease-reverse transcriptase [Babesia ovata]	Organismal Systems	Sensory system	ko04742//Taste transduction	K08474	GO:0031252//cell leading edge;GO:0070161//anchoring junction	GO:0003779//actin binding;GO:0050839//cell adhesion molecule binding	GO:0098602//single organism cell adhesion
ncbi_443231	59	64	25	72	40	23	17	22	0.43	0.61	0.26	0.76	0.3	0.25	0.17	0.21	0.515	0.2325	-1.14734	0.00110066	0.0169233	ADCYAP1R1	PREDICTED: pituitary adenylate cyclase-activating polypeptide type I receptor isoform X1 [Ovis aries musimon]	Environmental Information Processing;Environmental Information Processing;Organismal Systems;Organismal Systems;Organismal Systems	Signaling molecules and interaction;Signal transduction;Environmental adaptation;Endocrine system;Endocrine system	ko04080//Neuroactive ligand-receptor interaction;ko04024//cAMP signaling pathway;ko04713//Circadian entrainment;ko04911//Insulin secretion;ko04924//Renin secretion	K04587;K04587;K04587;K04587;K04587	GO:0031224//intrinsic component of membrane;GO:0043234//protein complex	GO:0004930//G-protein coupled receptor activity	GO:0007166//cell surface receptor signaling pathway
ncbi_101104197	195	219	122	164	61	10	51	3	12.76	18.66	11.26	15.42	4.13	0.97	4.67	0.25	14.525	2.505	-2.53566	0.00112192	0.0171431	TFF2	PREDICTED: trefoil factor 2 [Ovis aries]	-	-	-	-	GO:0031988//membrane-bounded vesicle	GO:0045236//CXCR chemokine receptor binding	GO:0002695//negative regulation of leukocyte activation;GO:0016477//cell migration;GO:0019221//cytokine-mediated signaling pathway;GO:0019932//second-messenger-mediated signaling;GO:0031348//negative regulation of defense response;GO:0042127//regulation of cell proliferation;GO:0043410//positive regulation of MAPK cascade;GO:0051048//negative regulation of secretion
ncbi_101112151	58	323	294	45	37	40	25	39	2.88	20.86	20.56	3.21	1.9	2.93	1.73	2.47	11.8775	2.2575	-2.39543	0.00117785	0.0177953	TNNI1	PREDICTED: troponin I, slow skeletal muscle isoform X3 [Ovis aries musimon]	-	-	-	-	-	-	GO:0055008//cardiac muscle tissue morphogenesis
ncbi_101122104	1044	3432	823	3095	886	543	571	674	20.76	89.04	23.08	88.59	18.23	15.92	15.87	17.12	55.3675	16.785	-1.72187	0.00120305	0.0180837	DNAJB1	PREDICTED: dnaJ homolog subfamily B member 1 isoform X2 [Ovis aries musimon]	Human Diseases;Genetic Information Processing	Infectious diseases;Folding, sorting and degradation	ko05164//Influenza A;ko04141//Protein processing in endoplasmic reticulum	K09507;K09507	GO:0031988//membrane-bounded vesicle;GO:0043231//intracellular membrane-bounded organelle;GO:0043232//intracellular non-membrane-bounded organelle;GO:0044444//cytoplasmic part	GO:0008047//enzyme activator activity;GO:0019899//enzyme binding;GO:0031072//heat shock protein binding	GO:0042026//protein refolding;GO:0043462//regulation of ATPase activity;GO:0051084//'de novo' posttranslational protein folding;GO:0051129//negative regulation of cellular component organization
ncbi_101105989	14	29	6	23	0	1	5	6	0.24	0.67	0.15	0.58	0	0.03	0.12	0.14	0.41	0.0725	-2.49957	0.00123584	0.0184266	SIGLEC14	PREDICTED: LOW QUALITY PROTEIN: sialic acid-binding Ig-like lectin 14 [Capra hircus]	-	-	-	-	-	-	-
ncbi_101111126	345	382	249	357	660	573	276	978	3.43	4.95	3.49	5.1	6.78	8.4	3.83	12.42	4.2425	7.8575	0.889156	0.00123793	0.0184392	IL7R	PREDICTED: interleukin-7 receptor subunit alpha isoform X1 [Ovis aries musimon]	Human Diseases;Environmental Information Processing;Environmental Information Processing;Environmental Information Processing;Environmental Information Processing;Organismal Systems;Human Diseases	Cancers;Signal transduction;Signaling molecules and interaction;Signal transduction;Signal transduction;Immune system;Immune diseases	ko05200//Pathways in cancer;ko04151//PI3K-Akt signaling pathway;ko04060//Cytokine-cytokine receptor interaction;ko04630//Jak-STAT signaling pathway;ko04068//FoxO signaling pathway;ko04640//Hematopoietic cell lineage;ko05340//Primary immunodeficiency	K05072;K05072;K05072;K05072;K05072;K05072;K05072	GO:0044459//plasma membrane part	GO:0004888//transmembrane signaling receptor activity	GO:0001911//negative regulation of leukocyte mediated cytotoxicity;GO:0002440//production of molecular mediator of immune response;GO:0007166//cell surface receptor signaling pathway;GO:0010467//gene expression;GO:0032535//regulation of cellular component size;GO:0033081//regulation of T cell differentiation in thymus;GO:0040007//growth;GO:0042113//B cell activation;GO:0042592//homeostatic process
MSTRG.15779	530	663	461	432	505	258	377	251	4.1	7.38	4.85	5.11	3.94	3.26	4.08	2.33	5.36	3.4025	-0.655638	0.00125537	0.0186239	--	PREDICTED: taste receptor type 2 member 42, partial [Bos mutus]	Organismal Systems	Sensory system	ko04742//Taste transduction	K08474	GO:0031224//intrinsic component of membrane;GO:0044421//extracellular region part	GO:0043169//cation binding;GO:0060089//molecular transducer activity	GO:0007162//negative regulation of cell adhesion;GO:0007169//transmembrane receptor protein tyrosine kinase signaling pathway;GO:0007606//sensory perception of chemical stimulus;GO:0010596//negative regulation of endothelial cell migration;GO:0045765//regulation of angiogenesis;GO:0048869//cellular developmental process;GO:0050922//negative regulation of chemotaxis
ncbi_114117594	63	54	0	90	0	0	0	0	1.56	1.74	0	3.2	0	0	0	0	1.625	0.001	-10.6662	0.00129984	0.0191873	Nop56	PREDICTED: nucleolar protein 56 [Ovis aries]	Genetic Information Processing	Translation	ko03008//Ribosome biogenesis in eukaryotes	K14564	-	-	-
MSTRG.8594	87	69	66	54	114	91	90	138	0.83	0.86	0.89	0.74	1.12	1.28	1.19	1.68	0.83	1.3175	0.66662	0.00131268	0.0193188	Pol	LINE-1 reverse transcriptase -like protein, partial [Trichinella papuae]	-	-	-	-	GO:0005737//cytoplasm;GO:0012505//endomembrane system;GO:0016020//membrane;GO:0043231//intracellular membrane-bounded organelle	GO:0004518//nuclease activity;GO:0005515//protein binding;GO:0016491//oxidoreductase activity;GO:0016740//transferase activity;GO:0097159//organic cyclic compound binding	GO:0006259//DNA metabolic process;GO:0006950//response to stress;GO:0009893//positive regulation of metabolic process;GO:0010035//response to inorganic substance;GO:0044249//cellular biosynthetic process;GO:0044255//cellular lipid metabolic process;GO:0044707//single-multicellular organism process;GO:0044767//single-organism developmental process;GO:0048519//negative regulation of biological proc…
MSTRG.8253	137	118	142	95	197	187	153	222	0.86	0.96	1.25	0.85	1.27	1.72	1.34	1.77	0.98	1.525	0.637956	0.00131996	0.0193813	--	-	-	-	-	-	-	-	-
ncbi_114116340	105	115	64	105	78	53	39	66	3.73	5.36	3.21	5.37	2.91	2.78	1.94	3	4.4175	2.6575	-0.73316	0.00132085	0.0193813	LY6E	PREDICTED: lymphocyte antigen 6E [Ovis aries musimon]	-	-	-	-	-	-	GO:0006584//catecholamine metabolic process;GO:0035270//endocrine system development;GO:0040007//growth;GO:0046879//hormone secretion;GO:0055008//cardiac muscle tissue morphogenesis
ncbi_101116745	104	102	111	88	86	63	58	54	3.31	4.23	4.98	4.02	2.83	2.96	2.58	2.2	4.135	2.6425	-0.645984	0.00136896	0.0197986	ARL16	PREDICTED: ADP-ribosylation factor-like protein 16 [Bubalus bubalis]	-	-	-	-	GO:0044464//cell part	GO:0032550//purine ribonucleoside binding	GO:0035556//intracellular signal transduction
ncbi_101122148	74	50	62	0	0	0	0	0	5.8	5.12	6.87	0	0	0	0	0	4.4475	0.001	-12.1188	0.00138782	0.0199868	Hist2h2aa3	PREDICTED: histone H2A type 2-A-like [Sus scrofa]	Human Diseases;Cellular Processes;Human Diseases	Substance dependence;Cell growth and death;Immune diseases	ko05034//Alcoholism;ko04217//Necroptosis;ko05322//Systemic lupus erythematosus	K11251;K11251;K11251	GO:0031988//membrane-bounded vesicle;GO:0043231//intracellular membrane-bounded organelle;GO:0043232//intracellular non-membrane-bounded organelle	GO:0003676//nucleic acid binding;GO:0046983//protein dimerization activity	-
MSTRG.10170	38	22	28	22	14	13	11	10	1.95	1.47	2.02	1.62	0.74	0.98	0.79	0.65	1.765	0.79	-1.15974	0.00148638	0.021118	--	PREDICTED: LOW QUALITY PROTEIN: cohesin subunit SA-2 [Bison bison bison]	Genetic Information Processing	Replication and repair	ko03420//Nucleotide excision repair	K10838	-	-	-
MSTRG.17054	10	11	5	7	2	0	1	1	0.75	1.08	0.53	0.76	0.16	0	0.11	0.1	0.78	0.0925	-3.07595	0.00148959	0.021123	--	-	-	-	-	-	-	-	-
ncbi_101111022	4	3	1	4	16	12	14	8	0.08	0.07	0.03	0.11	0.31	0.34	0.37	0.19	0.0725	0.3025	2.06088	0.00149458	0.0211734	ZNF300	PREDICTED: zinc finger protein 300 [Ovis aries]	-	-	-	-	-	-	-
MSTRG.5982	132	122	142	74	61	55	26	93	7.19	8.66	10.91	5.79	3.44	4.42	1.98	6.48	8.1375	4.08	-0.996016	0.00149855	0.0212094	--	hypothetical protein E2I00_003217, partial [Balaenoptera physalus]	-	-	-	-	-	-	-
ncbi_101122882	185	149	140	93	127	67	60	108	3.06	3.12	3.32	2.15	2.18	1.63	1.42	2.24	2.9125	1.8675	-0.64115	0.00150248	0.0212446	Rdh13	PREDICTED: retinol dehydrogenase 13 isoform X4 [Ovis aries musimon]	-	-	-	-	-	GO:0003824//catalytic activity	GO:0003407//neural retina development;GO:0009642//response to light intensity;GO:0042461//photoreceptor cell development;GO:0044710//single-organism metabolic process
ncbi_114114874	5978	1185	2920	2317	1792	932	1155	1113	528.1	136.32	363.79	294.04	163.75	121.53	142.71	125.68	330.562	138.417	-1.2559	0.0015056	0.0212684	RPL23	60S ribosomal protein L23 [Homo sapiens]	Genetic Information Processing	Translation	ko03010//Ribosome	K02894	GO:0005924//cell-substrate adherens junction;GO:0015934//large ribosomal subunit;GO:0031988//membrane-bounded vesicle	GO:0003723//RNA binding;GO:0005198//structural molecule activity	GO:0000956//nuclear-transcribed mRNA catabolic process;GO:0006412//translation;GO:0006606//protein import into nucleus;GO:0006613//cotranslational protein targeting to membrane;GO:0016032//viral process;GO:0032774//RNA biosynthetic process;GO:0043624//cellular protein complex disassembly
ncbi_101106244	166	142	154	101	137	67	89	78	5.47	6.1	7.21	4.78	4.68	3.28	4.15	3.3	5.89	3.8525	-0.612473	0.00153184	0.0215157	TP53I3	PREDICTED: quinone oxidoreductase PIG3 isoform X1 [Ovis aries]	Cellular Processes	Cell growth and death	ko04115//p53 signaling pathway	K10133	GO:0031988//membrane-bounded vesicle	GO:0003824//catalytic activity;GO:0043168//anion binding;GO:0046914//transition metal ion binding;GO:0046983//protein dimerization activity;GO:0048037//cofactor binding	GO:0046496//nicotinamide nucleotide metabolic process
ncbi_101118823	102	55	79	39	135	86	139	118	0.64	0.42	0.72	0.48	0.89	0.83	1.23	0.95	0.565	0.975	0.787151	0.00155102	0.0217025	ARMC12	PREDICTED: armadillo repeat-containing protein 12 isoform X1 [Capra hircus]	-	-	-	-	-	-	-
ncbi_105602432	118	70	92	28	25	29	41	7	1.74	1.34	1.84	0.57	0.35	0.63	0.79	0.13	1.3725	0.475	-1.53081	0.00158328	0.022112	PPFIA1	PREDICTED: liprin-alpha-1-like isoform X4 [Ovis aries musimon]	-	-	-	-	-	-	-
ncbi_101116038	283	108	173	161	409	210	303	243	5.29	2.59	4.55	4.29	7.82	5.74	7.82	5.76	4.18	6.785	0.698846	0.00158879	0.0221263	TMCC3	PREDICTED: transmembrane and coiled-coil domains protein 3 isoform X1 [Ovis aries]	-	-	-	-	-	-	-
ncbi_101118128	132	83	114	85	196	109	150	173	1.18	0.96	1.43	1.09	1.8	1.43	1.87	1.97	1.165	1.7675	0.60138	0.00159314	0.0221659	ZNF211	PREDICTED: zinc finger protein 850-like isoform X3 [Ovis aries musimon]	-	-	-	-	-	-	-
ncbi_101119124	28	39	29	37	19	13	17	14	0.44	0.77	0.4	0.87	0.37	0.3	0.39	0.23	0.62	0.3225	-0.942969	0.00161704	0.0223793	BCL11A	PREDICTED: B-cell lymphoma/leukemia 11A isoform X1 [Bos mutus]	-	-	-	-	GO:0043231//intracellular membrane-bounded organelle	GO:0000977//RNA polymerase II regulatory region sequence-specific DNA binding;GO:0000982//transcription factor activity, RNA polymerase II core promoter proximal region sequence-specific binding;GO:0003712//transcription cofactor activity;GO:0043169//cation binding;GO:0046983//protein dimerization activity	GO:0010468//regulation of gene expression;GO:0010556//regulation of macromolecule biosynthetic process;GO:0010977//negative regulation of neuron projection development;GO:0030098//lymphocyte differentiation;GO:0030307//positive regulation of cell growth;GO:0030308//negative regulation of cell growth
ncbi_114108638	95	47	38	80	19	32	1	26	1.58	1.02	0.88	1.91	0.32	0.79	0.03	0.55	1.3475	0.4225	-1.67326	0.00161756	0.0223793	AP5Z1	PREDICTED: AP-5 complex subunit zeta-1 isoform X2 [Ovis aries musimon]	-	-	-	-	GO:0030119//AP-type membrane coat adaptor complex;GO:0043231//intracellular membrane-bounded organelle	-	GO:1902582//single-organism intracellular transport
ncbi_101109571	140	104	79	129	92	48	74	76	2.86	2.77	2.28	3.8	1.95	1.45	2.12	1.99	2.9275	1.8775	-0.640856	0.00169309	0.02325	RAB3IL1	PREDICTED: guanine nucleotide exchange factor for Rab-3A isoform X5 [Ovis aries musimon]	-	-	-	-	-	GO:0005088//Ras guanyl-nucleotide exchange factor activity	GO:0043087//regulation of GTPase activity;GO:0051234//establishment of localization
ncbi_101102359	55	57	44	50	77	85	74	113	1.31	1.77	1.48	1.72	1.9	3	2.47	3.45	1.57	2.705	0.784864	0.00170824	0.0234146	PMAIP1	PREDICTED: phorbol-12-myristate-13-acetate-induced protein 1 [Ovis aries]	Human Diseases;Human Diseases;Cellular Processes;Human Diseases;Human Diseases;Cellular Processes;Cellular Processes	Cancers;Cancers;Cell growth and death;Cancers;Drug resistance;Cell growth and death;Cell growth and death	ko05200//Pathways in cancer;ko05203//Viral carcinogenesis;ko04210//Apoptosis;ko05210//Colorectal cancer;ko01524//Platinum drug resistance;ko04115//p53 signaling pathway;ko04215//Apoptosis - multiple species	K10131;K10131;K10131;K10131;K10131;K10131;K10131	GO:0043231//intracellular membrane-bounded organelle;GO:0044444//cytoplasmic part	-	GO:0001666//response to hypoxia;GO:0002252//immune effector process;GO:0002260//lymphocyte homeostasis;GO:0008285//negative regulation of cell proliferation;GO:0008630//intrinsic apoptotic signaling pathway in response to DNA damage;GO:0009267//cellular response to starvation;GO:0009416//response to light stimulus;GO:0010212//response to ionizing radiation;GO:0010676//positive regulation of cellu…
ncbi_114110639	200	101	112	123	131	59	72	87	3.43	2.26	2.71	3.03	2.32	1.49	1.73	1.91	2.8575	1.8625	-0.617513	0.00172135	0.0235263	VASN	PREDICTED: vasorin [Capra hircus]	-	-	-	-	GO:0005774//vacuolar membrane;GO:0031988//membrane-bounded vesicle	GO:0019838//growth factor binding	GO:0001666//response to hypoxia;GO:0010717//regulation of epithelial to mesenchymal transition;GO:0017015//regulation of transforming growth factor beta receptor signaling pathway;GO:0051775//response to redox state
ncbi_101106849	13	4	10	6	16	27	17	37	0.19	0.1	0.22	0.11	0.27	0.61	0.34	0.83	0.155	0.5125	1.72528	0.00172955	0.0235973	FSIP1	PREDICTED: fibrous sheath-interacting protein 1 isoform X1 [Ovis aries musimon]	-	-	-	-	-	-	-
MSTRG.16718	23	23	5	16	5	4	3	6	1.08	1.41	0.33	1.08	0.24	0.28	0.2	0.36	0.975	0.27	-1.85244	0.00177327	0.0240826	--	trinucleotide repeat-containing gene 18 protein isoform X3 [Bos taurus]	-	-	-	-	-	-	-
ncbi_101116740	153	77	77	83	73	41	64	59	4.91	3.22	3.49	3.83	2.42	1.94	2.87	2.42	3.8625	2.4125	-0.679006	0.00179386	0.0243176	Rab20	PREDICTED: ras-related protein Rab-20 [Ovis aries]	-	-	-	-	-	-	-
MSTRG.17234	122	110	99	80	90	40	70	66	5.88	6.39	6.31	5.58	4.21	2.4	4.07	3.66	6.04	3.585	-0.752575	0.00180282	0.0243496	--	-	-	-	-	-	-	-	-
MSTRG.3665	122	54	74	92	51	48	52	41	2.61	1.52	2.24	2.83	1.12	1.53	1.57	1.13	2.3	1.3375	-0.782095	0.00180707	0.0243847	--	-	-	-	-	-	-	-	-
ncbi_101110461	88	53	54	59	134	73	96	88	2.27	1.83	1.95	2.21	3.75	2.79	3.53	2.94	2.065	3.2525	0.655407	0.00183671	0.0246531	FEZ1	PREDICTED: fasciculation and elongation protein zeta-1 [Ovis aries]	-	-	-	-	GO:0005815//microtubule organizing center	GO:0015631//tubulin binding	-
ncbi_101117485	10	39	19	20	5	0	3	12	0.22	1.16	0.63	0.67	0.11	0	0.09	0.36	0.67	0.14	-2.25873	0.00185783	0.0248653	KYAT1	PREDICTED: kynurenine--oxoglutarate transaminase 1 isoform X2 [Capra hircus]	Metabolism;Human Diseases;Metabolism;Metabolism	Global and overview maps;Cancers;Amino acid metabolism;Metabolism of other amino acids	ko01100//Metabolic pathways;ko05204//Chemical carcinogenesis;ko00380//Tryptophan metabolism;ko00450//Selenocompound metabolism	K00816;K00816;K00816;K00816	GO:0043231//intracellular membrane-bounded organelle	GO:0036137//kynurenine aminotransferase activity;GO:0043168//anion binding;GO:0046983//protein dimerization activity;GO:0070546//L-phenylalanine aminotransferase activity;GO:0070548//L-glutamine aminotransferase activity	GO:0070189//kynurenine metabolic process
ncbi_114114876	12	30	11	0	67	41	32	50	0.55	1.79	0.7	0	3.24	2.85	2.09	2.95	0.76	2.7825	1.87231	0.00191259	0.0254726	PIGBOS1	PREDICTED: protein PIGBOS1 isoform X2 [Ovis aries musimon]	-	-	-	-	-	-	-
ncbi_101101966	79	52	46	55	45	20	22	44	1.46	1.25	1.2	1.51	0.85	0.53	0.57	1.06	1.355	0.7525	-0.848529	0.00192534	0.0255835	KCNS3	PREDICTED: potassium voltage-gated channel subfamily S member 3 [Ovis aries]	-	-	-	-	-	-	-
ncbi_101106374	161	163	30	256	1193	359	900	290	4.78	6.27	1.26	10.92	36.67	15.76	37.39	11.01	5.8075	25.2075	2.11786	0.00197269	0.0260953	HLA-A	PREDICTED: BOLA class I histocompatibility antigen, alpha chain BL3-7-like [Capra hircus]	Human Diseases;Human Diseases;Cellular Processes;Human Diseases;Human Diseases;Human Diseases;Human Diseases;Human Diseases;Cellular Processes;Organismal Systems;Environmental Information Processing;Cellular Processes;Organismal Systems;Human Diseases;Human Diseases;Human Diseases;Human Diseases;Human Diseases	Infectious diseases;Infectious diseases;Transport and catabolism;Infectious diseases;Infectious diseases;Cancers;Infectious diseases;Infectious diseases;Transport and catabolism;Immune system;Signaling molecules and interaction;Cell growth and death;Immune system;Cardiovascular diseases;Immune diseases;Endocrine and metabolic diseases;Immune diseases;Immune diseases	ko05165//Human papillomavirus infection;ko05166//HTLV-I infection;ko04144//Endocytosis;ko05163//Human cytomegalovirus infection;ko05168//Herpes simplex infection;ko05203//Viral carcinogenesis;ko05169//Epstein-Barr virus infection;ko05167//Kaposi sarcoma-associated herpesvirus infection;ko04145//Phagosome;ko04650//Natural killer cell mediated cytotoxicity;ko04514//Cell adhesion molecules (CAMs);ko…	K06751;K06751;K06751;K06751;K06751;K06751;K06751;K06751;K06751;K06751;K06751;K06751;K06751;K06751;K06751;K06751;K06751;K06751	-	-	-
ncbi_101102884	113	51	98	49	196	113	99	138	3.23	1.9	3.95	2.01	5.79	4.76	3.95	5.03	2.7725	4.8825	0.816433	0.00200577	0.0264618	CAMK2N1	calcium/calmodulin-dependent protein kinase II inhibitor 1 [Bos taurus]	-	-	-	-	GO:0043005//neuron projection;GO:0044297//cell body;GO:0097060//synaptic membrane	GO:0004860//protein kinase inhibitor activity;GO:0019900//kinase binding	GO:0001933//negative regulation of protein phosphorylation;GO:0007267//cell-cell signaling
ncbi_114110135	186	91	84	119	105	45	78	54	2.51	1.6	1.61	2.33	1.48	0.9	1.49	0.94	2.0125	1.2025	-0.742952	0.00201533	0.0265383	CRACR2B	PREDICTED: EF-hand calcium-binding domain-containing protein 4A-like isoform X3 [Ovis aries musimon]	-	-	-	-	-	-	-
ncbi_101118337	184	77	105	138	287	138	150	289	1.1	0.6	0.88	1.18	1.77	1.22	1.25	2.21	0.94	1.6125	0.778566	0.00205853	0.0269652	TNC	PREDICTED: tenascin isoform X11 [Ovis aries musimon]	Environmental Information Processing;Human Diseases;Cellular Processes;Human Diseases;Environmental Information Processing	Signal transduction;Infectious diseases;Cellular community - eukaryotes;Cancers;Signaling molecules and interaction	ko04151//PI3K-Akt signaling pathway;ko05165//Human papillomavirus infection;ko04510//Focal adhesion;ko05206//MicroRNAs in cancer;ko04512//ECM-receptor interaction	K06252;K06252;K06252;K06252;K06252	GO:0005578//proteinaceous extracellular matrix;GO:0005924//cell-substrate adherens junction;GO:0044420//extracellular matrix component	GO:0005515//protein binding	GO:0002009//morphogenesis of an epithelium;GO:0010467//gene expression;GO:0030850//prostate gland development;GO:0031103//axon regeneration;GO:0042127//regulation of cell proliferation;GO:0050808//synapse organization
ncbi_114117992	3	6	0	4	14	30	2	32	0.06	0.15	0	0.11	0.28	0.86	0.05	0.79	0.08	0.495	2.62936	0.002061	0.0269737	CYP2B11	PREDICTED: cytochrome P450 2B4 [Capra hircus]	Metabolism;Human Diseases;Metabolism;Metabolism;Metabolism	Global and overview maps;Cancers;Lipid metabolism;Metabolism of cofactors and vitamins;Lipid metabolism	ko01100//Metabolic pathways;ko05204//Chemical carcinogenesis;ko00590//Arachidonic acid metabolism;ko00830//Retinol metabolism;ko00140//Steroid hormone biosynthesis	K07412;K07412;K07412;K07412;K07412	-	GO:0004497//monooxygenase activity;GO:0016705//oxidoreductase activity, acting on paired donors, with incorporation or reduction of molecular oxygen;GO:0043169//cation binding	GO:0006629//lipid metabolic process;GO:0044237//cellular metabolic process
ncbi_101110956	65	67	65	51	119	89	83	91	1.2	1.21	1.29	1.24	2.16	2.08	1.97	1.65	1.235	1.965	0.670018	0.00207269	0.0270787	AKR1E2	PREDICTED: 1,5-anhydro-D-fructose reductase isoform X2 [Ovis aries]	-	-	-	-	GO:0031988//membrane-bounded vesicle	-	GO:0044710//single-organism metabolic process
ncbi_101112975	56	62	42	49	121	56	91	79	2	2.89	2.07	2.46	4.42	2.95	4.47	3.58	2.355	3.855	0.711004	0.00208981	0.0271665	TEAD4	PREDICTED: transcriptional enhancer factor TEF-3 isoform X5 [Ovis aries musimon]	Environmental Information Processing;Environmental Information Processing;Environmental Information Processing	Signal transduction;Signal transduction;Signal transduction	ko04390//Hippo signaling pathway;ko04391//Hippo signaling pathway -fly;ko04392//Hippo signaling pathway - multiple species	K09448;K09448;K09448	GO:0043231//intracellular membrane-bounded organelle;GO:0043234//protein complex	GO:0001071//nucleic acid binding transcription factor activity;GO:0003677//DNA binding	GO:0006357//regulation of transcription from RNA polymerase II promoter;GO:0010720//positive regulation of cell development;GO:0035556//intracellular signal transduction;GO:0043009//chordate embryonic development;GO:0045165//cell fate commitment;GO:0048646//anatomical structure formation involved in morphogenesis
ncbi_101120078	148	95	116	99	79	84	52	75	1.74	1.45	1.92	1.67	0.96	1.45	0.85	1.12	1.695	1.095	-0.630354	0.00209606	0.0271679	DIRAS1	PREDICTED: GTP-binding protein Di-Ras1 [Bos mutus]	-	-	-	-	GO:0016020//membrane	GO:0017111//nucleoside-triphosphatase activity;GO:0019901//protein kinase binding;GO:0032550//purine ribonucleoside binding	GO:0043405//regulation of MAP kinase activity
ncbi_114117547	55	61	50	47	93	78	85	80	0.41	0.59	0.52	0.5	0.71	0.85	0.88	0.75	0.505	0.7975	0.659201	0.00213076	0.0274491	NANP	PREDICTED: N-acylneuraminate-9-phosphatase [Ovis aries musimon]	Metabolism;Metabolism	Global and overview maps;Carbohydrate metabolism	ko01100//Metabolic pathways;ko00520//Amino sugar and nucleotide sugar metabolism	K01097;K01097	GO:0044444//cytoplasmic part	GO:0016791//phosphatase activity	GO:0006044//N-acetylglucosamine metabolic process;GO:0006054//N-acetylneuraminate metabolic process;GO:0006487//protein N-linked glycosylation;GO:0006796//phosphate-containing compound metabolic process
ncbi_114117592	49	13	30	23	13	10	10	12	1.27	0.42	0.98	0.77	0.3	0.39	0.3	0.37	0.86	0.34	-1.3388	0.00219301	0.0280553	PCED1A	PREDICTED: PC-esterase domain-containing protein 1A isoform X1 [Pantholops hodgsonii]	-	-	-	-	-	-	-
ncbi_101117553	35	63	53	27	30	16	11	25	0.87	2.04	1.86	0.96	0.77	0.59	0.38	0.79	1.4325	0.6325	-1.1794	0.00220986	0.028149	CCBE1	PREDICTED: collagen and calcium-binding EGF domain-containing protein 1 [Ovis aries musimon]	-	-	-	-	GO:0031012//extracellular matrix;GO:0044421//extracellular region part	GO:0019899//enzyme binding;GO:0032403//protein complex binding;GO:0046872//metal ion binding	GO:0001819//positive regulation of cytokine production;GO:0009967//positive regulation of signal transduction;GO:0010594//regulation of endothelial cell migration;GO:0045765//regulation of angiogenesis;GO:0070613//regulation of protein processing;GO:1901490//regulation of lymphangiogenesis
MSTRG.17675	82	31	43	35	642	50	207	71	3.21	1.61	2.36	1.98	26.11	2.91	11.36	3.58	2.29	10.99	2.26277	0.0022545	0.028619	YBX1	nuclease-sensitive element-binding protein 1 isoform X2 [Physeter catodon]	-	-	-	-	GO:0005681//spliceosomal complex;GO:0031090//organelle membrane;GO:0031981//nuclear lumen;GO:0031988//membrane-bounded vesicle;GO:0036464//cytoplasmic ribonucleoprotein granule;GO:0043005//neuron projection;GO:0043234//protein complex	GO:0000977//RNA polymerase II regulatory region sequence-specific DNA binding;GO:0000982//transcription factor activity, RNA polymerase II core promoter proximal region sequence-specific binding;GO:0031369//translation initiation factor binding;GO:0043566//structure-specific DNA binding;GO:0044822//poly(A) RNA binding	GO:0000377//RNA splicing, via transesterification reactions with bulged adenosine as nucleophile;GO:0006357//regulation of transcription from RNA polymerase II promoter;GO:0006403//RNA localization;GO:0006446//regulation of translational initiation;GO:0009968//negative regulation of signal transduction;GO:0031441//negative regulation of mRNA 3'-end processing;GO:0042127//regulation of cell prolif…
ncbi_114110785	7	8	7	6	1	1	0	1	0.13	0.19	0.18	0.15	0.02	0.03	0	0.02	0.1625	0.0175	-3.21501	0.00229628	0.0289998	Slc35f4	PREDICTED: solute carrier family 35 member F3-like isoform X2 [Bubalus bubalis]	-	-	-	-	GO:0031224//intrinsic component of membrane	-	-
ncbi_101103845	147	119	103	113	305	125	122	214	6.9	7.27	6.78	7.54	14.83	8.68	8.02	12.86	7.1225	11.0975	0.639779	0.00233055	0.0292576	CINP	PREDICTED: cyclin-dependent kinase 2-interacting protein isoform X1 [Ovis aries musimon]	-	-	-	-	-	-	GO:0006259//DNA metabolic process;GO:0033554//cellular response to stress;GO:0044763//single-organism cellular process
ncbi_101110495	27	10	7	14	172	8	55	18	0.68	0.33	0.25	0.51	4.49	0.3	1.94	0.58	0.4425	1.8275	2.04612	0.00234268	0.0293351	KRT8	PREDICTED: keratin, type II cytoskeletal 8 [Ovis aries musimon]	-	-	-	-	GO:0005882//intermediate filament;GO:0005886//plasma membrane;GO:0030054//cell junction;GO:0031674//I band;GO:0031981//nuclear lumen;GO:0031988//membrane-bounded vesicle	GO:0005515//protein binding	GO:0003006//developmental process involved in reproduction;GO:0019221//cytokine-mediated signaling pathway;GO:0043207//response to external biotic stimulus;GO:1904019//epithelial cell apoptotic process
ncbi_101110893	52	46	53	49	76	113	76	85	1.02	1.2	1.59	1.38	1.58	3.28	2.15	2.13	1.2975	2.285	0.81646	0.00236265	0.0295284	Iqcb1	PREDICTED: IQ calmodulin-binding motif-containing protein 1 isoform X1 [Ovis aries]	-	-	-	-	GO:0005815//microtubule organizing center;GO:0031513//nonmotile primary cilium;GO:0043231//intracellular membrane-bounded organelle;GO:0044421//extracellular region part	GO:0005515//protein binding	GO:0010927//cellular component assembly involved in morphogenesis;GO:0044707//single-multicellular organism process;GO:0045596//negative regulation of cell differentiation
MSTRG.11628	79	22	76	41	124	95	93	114	1.34	0.49	1.68	1.02	2.19	2.29	2.12	2.46	1.1325	2.265	1	0.00236534	0.0295284	--	caudal type homebox 2, partial [Bubalus bubalis]	-	-	-	-	-	-	-
ncbi_101110616	129	93	84	64	93	38	53	40	3.26	3.06	3.01	2.33	2.42	1.42	1.88	1.3	2.915	1.755	-0.732025	0.00242285	0.0299699	ACCS	PREDICTED: 1-aminocyclopropane-1-carboxylate synthase-like protein 1 isoform X4 [Ovis aries musimon]	-	-	-	-	-	GO:0043168//anion binding	GO:0008152//metabolic process
ncbi_101114872	0	0	3	2	21	6	7	7	0	0	0.12	0.08	0.63	0.26	0.29	0.26	0.05	0.36	2.848	0.00242582	0.0299699	CHAC1	PREDICTED: glutathione-specific gamma-glutamylcyclotransferase 1 [Ovis aries musimon]	Metabolism;Metabolism	Global and overview maps;Metabolism of other amino acids	ko01100//Metabolic pathways;ko00480//Glutathione metabolism	K07232;K07232	GO:0031984//organelle subcompartment;GO:0043231//intracellular membrane-bounded organelle;GO:0044444//cytoplasmic part	GO:0005102//receptor binding;GO:0016740//transferase activity	GO:0008593//regulation of Notch signaling pathway;GO:0012501//programmed cell death;GO:0030154//cell differentiation;GO:0034976//response to endoplasmic reticulum stress;GO:0035966//response to topologically incorrect protein;GO:0048731//system development;GO:0070613//regulation of protein processing
ncbi_100294642	1263	741	509	840	675	178	329	125	147.91	113.03	84.06	141.31	81.77	30.76	53.87	18.7	121.578	46.275	-1.39357	0.00248174	0.0304235	NPPB	PREDICTED: natriuretic peptides B [Capra hircus]	Environmental Information Processing	Signal transduction	ko04022//cGMP - PKG signaling pathway	K12335	GO:0032991//macromolecular complex	GO:0005515//protein binding	GO:0003018//vascular process in circulatory system;GO:0007167//enzyme linked receptor protein signaling pathway;GO:0009152//purine ribonucleotide biosynthetic process
MSTRG.5261	32	95	59	25	41	10	13	20	0.57	3.05	2.7	0.77	1.06	0.26	0.32	0.66	1.7725	0.575	-1.62415	0.00250681	0.0306121	--	Sodium channel protein type 11 subunit alpha, partial [Bos mutus]	Genetic Information Processing	Replication and repair	ko03420//Nucleotide excision repair	K10838	GO:0042579//microbody	GO:0005515//protein binding;GO:0016647//oxidoreductase activity, acting on the CH-NH group of donors, oxygen as acceptor	GO:0006596//polyamine biosynthetic process;GO:0006598//polyamine catabolic process;GO:0031328//positive regulation of cellular biosynthetic process;GO:0044710//single-organism metabolic process
ncbi_101103171	106	83	88	78	74	32	67	47	1.66	1.7	1.95	1.76	1.2	0.74	1.47	0.94	1.7675	1.0875	-0.700695	0.0025377	0.0308882	TLDC1	PREDICTED: TLD domain-containing protein 1 isoform X1 [Ovis aries musimon]	-	-	-	-	-	-	-
ncbi_114115302	93	102	70	47	171	127	86	126	3.74	5.35	3.98	2.69	7.07	7.51	4.8	6.45	3.94	6.4575	0.71278	0.00253778	0.0308882	TMED5	PREDICTED: transmembrane emp24 domain-containing protein 5 [Ovis aries]	-	-	-	-	GO:0031090//organelle membrane;GO:0031224//intrinsic component of membrane;GO:0044432//endoplasmic reticulum part	-	GO:0007030//Golgi organization;GO:0008104//protein localization;GO:0051234//establishment of localization
ncbi_101111669	56	18	32	20	11	3	11	19	1.35	0.57	1.09	0.69	0.28	0.11	0.37	0.59	0.925	0.3375	-1.45457	0.00257422	0.0311776	HIST1H2AC	PREDICTED: histone H2A type 1-like [Cavia porcellus]	Human Diseases;Cellular Processes;Human Diseases	Substance dependence;Cell growth and death;Immune diseases	ko05034//Alcoholism;ko04217//Necroptosis;ko05322//Systemic lupus erythematosus	K11251;K11251;K11251	GO:0000786//nucleosome;GO:0031988//membrane-bounded vesicle;GO:0043231//intracellular membrane-bounded organelle	GO:0003676//nucleic acid binding;GO:0046983//protein dimerization activity	GO:0006281//DNA repair;GO:0008283//cell proliferation;GO:0034728//nucleosome organization
ncbi_101111100	38	4	14	40	33	176	109	174	1.51	0.21	0.79	2.29	1.36	10.34	6.07	8.85	1.2	6.655	2.4714	0.00258793	0.0312923	CXCL13	PREDICTED: C-X-C motif chemokine 13 [Ovis aries]	Environmental Information Processing;Organismal Systems	Signaling molecules and interaction;Immune system	ko04060//Cytokine-cytokine receptor interaction;ko04062//Chemokine signaling pathway	K10032;K10032	-	-	-
ncbi_443218	236	4480	144	4221	258	263	117	357	5.19	128.44	4.47	133.46	5.87	8.54	3.6	10.04	67.89	7.0125	-3.2752	0.0026472	0.0318526	FOS	proto-oncogene c-Fos [Ovis aries]	Human Diseases;Environmental Information Processing;Human Diseases;Environmental Information Processing;Human Diseases;Human Diseases;Human Diseases;Human Diseases;Cellular Processes;Organismal Systems;Human Diseases;Organismal Systems;Organismal Systems;Organismal Systems;Organismal Systems;Environmental Information Processing;Human Diseases;Organismal Systems;Organismal Systems;Organismal Syste…	Cancers;Signal transduction;Infectious diseases;Signal transduction;Infectious diseases;Infectious diseases;Infectious diseases;Cancers;Cell growth and death;Endocrine system;Cardiovascular diseases;Endocrine system;Endocrine system;Development;Nervous system;Signal transduction;Infectious diseases;Immune system;Immune system;Immune system;Nervous system;Immune diseases;Immune system;Endocrine sy…	ko05200//Pathways in cancer;ko04010//MAPK signaling pathway;ko05166//HTLV-I infection;ko04024//cAMP signaling pathway;ko05168//Herpes simplex infection;ko05167//Kaposi sarcoma-associated herpesvirus infection;ko05161//Hepatitis B;ko05224//Breast cancer;ko04210//Apoptosis;ko04921//Oxytocin signaling pathway;ko05418//Fluid shear stress and atherosclerosis;ko04926//Relaxin signaling pathway;ko04915/…	K04379;K04379;K04379;K04379;K04379;K04379;K04379;K04379;K04379;K04379;K04379;K04379;K04379;K04379;K04379;K04379;K04379;K04379;K04379;K04379;K04379;K04379;K04379;K04379;K04379;K04379;K04379;K04379;K04379;K04379;K04379;K04379;K04379;K04379;K04379	GO:0043231//intracellular membrane-bounded organelle;GO:0043234//protein complex;GO:0044444//cytoplasmic part	GO:0000977//RNA polymerase II regulatory region sequence-specific DNA binding;GO:0001071//nucleic acid binding transcription factor activity;GO:0043566//structure-specific DNA binding;GO:0046332//SMAD binding;GO:0046983//protein dimerization activity	GO:0000302//response to reactive oxygen species;GO:0002763//positive regulation of myeloid leukocyte differentiation;GO:0006357//regulation of transcription from RNA polymerase II promoter;GO:0007178//transmembrane receptor protein serine/threonine kinase signaling pathway;GO:0007519//skeletal muscle tissue development;GO:0051592//response to calcium ion
ncbi_114108605	3682	25538	3740	22827	3964	2598	2794	3533	69.37	626.73	99.37	617.84	77.25	72.25	73.61	85.06	353.327	77.0425	-2.19728	0.00266034	0.0319847	HSPA1B	PREDICTED: heat shock 70 kDa protein 1B [Ovis aries]	Environmental Information Processing;Cellular Processes;Human Diseases;Human Diseases;Genetic Information Processing;Human Diseases;Genetic Information Processing;Organismal Systems;Human Diseases;Organismal Systems;Human Diseases;Organismal Systems;Human Diseases	Signal transduction;Transport and catabolism;Infectious diseases;Infectious diseases;Folding, sorting and degradation;Infectious diseases;Transcription;Endocrine system;Infectious diseases;Immune system;Infectious diseases;Aging;Neurodegenerative diseases	ko04010//MAPK signaling pathway;ko04144//Endocytosis;ko05169//Epstein-Barr virus infection;ko05164//Influenza A;ko04141//Protein processing in endoplasmic reticulum;ko05162//Measles;ko03040//Spliceosome;ko04915//Estrogen signaling pathway;ko05145//Toxoplasmosis;ko04612//Antigen processing and presentation;ko05134//Legionellosis;ko04213//Longevity regulating pathway - multiple species;ko05020//Pri…	K03283;K03283;K03283;K03283;K03283;K03283;K03283;K03283;K03283;K03283;K03283;K03283;K03283	-	GO:0032550//purine ribonucleoside binding	-
ncbi_114115573	0	1344	0	1401	0	0	2	2	0	193.6	0	222.63	0	0	0.26	0.24	104.058	0.125	-9.70124	0.00267919	0.0321329	COX7C	PREDICTED: cytochrome c oxidase subunit 7C, mitochondrial [Capra hircus]	Metabolism;Organismal Systems;Human Diseases;Human Diseases;Human Diseases;Human Diseases;Metabolism;Organismal Systems	Global and overview maps;Environmental adaptation;Neurodegenerative diseases;Neurodegenerative diseases;Endocrine and metabolic diseases;Neurodegenerative diseases;Energy metabolism;Circulatory system	ko01100//Metabolic pathways;ko04714//Thermogenesis;ko05016//Huntington disease;ko05010//Alzheimer disease;ko04932//Non-alcoholic fatty liver disease (NAFLD);ko05012//Parkinson disease;ko00190//Oxidative phosphorylation;ko04260//Cardiac muscle contraction	K02272;K02272;K02272;K02272;K02272;K02272;K02272;K02272	GO:0019866//organelle inner membrane;GO:0031224//intrinsic component of membrane;GO:0043231//intracellular membrane-bounded organelle	-	GO:0015992//proton transport
ncbi_101118419	192	298	294	134	133	154	114	110	3.33	6.56	7.32	3.46	2.38	3.9	2.78	2.35	5.1675	2.8525	-0.85724	0.00273693	0.03264	FRZB	PREDICTED: secreted frizzled-related protein 3 [Ovis aries]	-	-	-	-	-	-	-
ncbi_443491	43	19	26	13	72	49	28	57	0.82	0.47	0.7	0.36	1.42	1.38	0.75	1.39	0.5875	1.235	1.07185	0.0027663	0.032937	SLC6A4	sodium-dependent serotonin transporter [Ovis aries]	Organismal Systems	Nervous system	ko04726//Serotonergic synapse	K05037	GO:0016021//integral component of membrane;GO:0031090//organelle membrane;GO:0043231//intracellular membrane-bounded organelle;GO:0044444//cytoplasmic part;GO:0098589//membrane region	GO:0003779//actin binding;GO:0005328//neurotransmitter:sodium symporter activity;GO:0017016//Ras GTPase binding;GO:0043169//cation binding	GO:0001504//neurotransmitter uptake;GO:0006461//protein complex assembly;GO:0006812//cation transport;GO:0009887//organ morphogenesis;GO:0010033//response to organic substance;GO:0010467//gene expression;GO:0045926//negative regulation of growth;GO:0051703//intraspecies interaction between organisms;GO:0051726//regulation of cell cycle
ncbi_101119286	222	71	80	108	320	151	200	156	3.22	1.34	1.64	2.25	4.8	3.23	4.06	2.89	2.1125	3.745	0.826014	0.0027891	0.0331551	INHBB	PREDICTED: inhibin beta B chain isoform X2 [Ovis aries musimon]	Environmental Information Processing;Cellular Processes;Environmental Information Processing	Signaling molecules and interaction;Cellular community - eukaryotes;Signal transduction	ko04060//Cytokine-cytokine receptor interaction;ko04550//Signaling pathways regulating pluripotency of stem cells;ko04350//TGF-beta signaling pathway	K22687;K22687;K22687	-	-	-
ncbi_101102588	43	38	43	27	12	17	19	23	0.83	0.96	1.17	0.75	0.24	0.48	0.51	0.57	0.9275	0.45	-1.04342	0.00279303	0.033175	IRX2	PREDICTED: iroquois-class homeodomain protein IRX-2 isoform X1 [Ovis aries musimon]	-	-	-	-	GO:0043231//intracellular membrane-bounded organelle	GO:0003677//DNA binding	GO:0010468//regulation of gene expression;GO:0072081//specification of nephron tubule identity
ncbi_101120207	30	30	15	33	13	9	7	17	0.45	0.5	0.29	0.72	0.16	0.23	0.17	0.26	0.49	0.205	-1.25716	0.0028572	0.0336935	PDE4DIP	PREDICTED: myomegalin-like [Ovis aries musimon]	-	-	-	-	-	-	-
ncbi_101112325	34	24	27	17	58	44	29	62	0.24	0.22	0.27	0.18	0.43	0.47	0.29	0.62	0.2275	0.4525	0.992051	0.0028912	0.0339486	PPDPFL	PREDICTED: pancreatic progenitor cell differentiation and proliferation factor-like protein isoform X1 [Ovis aries]	-	-	-	-	-	-	GO:0048869//cellular developmental process
MSTRG.15398	2237	2079	2445	780	4714	3849	3497	3457	9.56	11.57	14.74	4.79	20.84	24.27	20.89	18.87	10.165	21.2175	1.06164	0.00292478	0.0341094	--	LORF2 protein, partial [Crocuta crocuta]	-	-	-	-	GO:0005622//intracellular;GO:0016020//membrane;GO:0031988//membrane-bounded vesicle;GO:0043005//neuron projection;GO:0044421//extracellular region part	GO:0004518//nuclease activity;GO:0016740//transferase activity;GO:0032934//sterol binding;GO:0046872//metal ion binding;GO:0046983//protein dimerization activity;GO:0071813//lipoprotein particle binding	GO:0002526//acute inflammatory response;GO:0006259//DNA metabolic process;GO:0006956//complement activation;GO:0009611//response to wounding;GO:0009628//response to abiotic stimulus;GO:0010467//gene expression;GO:0010976//positive regulation of neuron projection development;GO:0010984//regulation of lipoprotein particle clearance;GO:0031328//positive regulation of cellular biosynthetic process;GO…
ncbi_780468	22	21	6	16	59	21	49	26	0.7	0.87	0.27	0.73	1.94	0.99	2.18	1.06	0.6425	1.5425	1.2635	0.00293166	0.0341626	ARG2	PREDICTED: arginase-2, mitochondrial [Ovis aries]	Metabolism;Human Diseases;Metabolism;Metabolism;Metabolism	Global and overview maps;Infectious diseases;Global and overview maps;Amino acid metabolism;Amino acid metabolism	ko01100//Metabolic pathways;ko05146//Amoebiasis;ko01230//Biosynthesis of amino acids;ko00330//Arginine and proline metabolism;ko00220//Arginine biosynthesis	K01476;K01476;K01476;K01476;K01476	GO:0043231//intracellular membrane-bounded organelle	GO:0016813//hydrolase activity, acting on carbon-nitrogen (but not peptide) bonds, in linear amidines;GO:0043169//cation binding	GO:0006936//muscle contraction;GO:0009064//glutamine family amino acid metabolic process;GO:0019627//urea metabolic process;GO:0035295//tube development
ncbi_101111694	189	125	104	134	498	179	294	107	6.58	5.67	5.12	6.69	17.95	9.2	14.33	4.78	6.015	11.565	0.943129	0.00297442	0.0345519	HLA-A	PREDICTED: BOLA class I histocompatibility antigen, alpha chain BL3-7 isoform X5 [Ovis aries musimon]	Human Diseases;Human Diseases;Cellular Processes;Human Diseases;Human Diseases;Human Diseases;Human Diseases;Human Diseases;Cellular Processes;Organismal Systems;Environmental Information Processing;Cellular Processes;Organismal Systems;Human Diseases;Human Diseases;Human Diseases;Human Diseases;Human Diseases	Infectious diseases;Infectious diseases;Transport and catabolism;Infectious diseases;Infectious diseases;Cancers;Infectious diseases;Infectious diseases;Transport and catabolism;Immune system;Signaling molecules and interaction;Cell growth and death;Immune system;Cardiovascular diseases;Immune diseases;Endocrine and metabolic diseases;Immune diseases;Immune diseases	ko05165//Human papillomavirus infection;ko05166//HTLV-I infection;ko04144//Endocytosis;ko05163//Human cytomegalovirus infection;ko05168//Herpes simplex infection;ko05203//Viral carcinogenesis;ko05169//Epstein-Barr virus infection;ko05167//Kaposi sarcoma-associated herpesvirus infection;ko04145//Phagosome;ko04650//Natural killer cell mediated cytotoxicity;ko04514//Cell adhesion molecules (CAMs);ko…	K06751;K06751;K06751;K06751;K06751;K06751;K06751;K06751;K06751;K06751;K06751;K06751;K06751;K06751;K06751;K06751;K06751;K06751	-	-	-
ncbi_100534656	16	21	5	20	34	33	37	35	0.16	0.27	0.07	0.3	0.36	0.49	0.51	0.46	0.2	0.455	1.18587	0.00301467	0.0349371	HNF4A	PREDICTED: hepatocyte nuclear factor 4-alpha isoform X4 [Capra hircus]	Environmental Information Processing;Human Diseases	Signal transduction;Endocrine and metabolic diseases	ko04152//AMPK signaling pathway;ko04950//Maturity onset diabetes of the young	K07292;K07292	GO:0043231//intracellular membrane-bounded organelle	GO:0000975//regulatory region DNA binding;GO:0000981//RNA polymerase II transcription factor activity, sequence-specific DNA binding;GO:0001085//RNA polymerase II transcription factor binding;GO:0008289//lipid binding;GO:0038023//signaling receptor activity;GO:0046914//transition metal ion binding;GO:0046983//protein dimerization activity	GO:0001558//regulation of cell growth;GO:0003006//developmental process involved in reproduction;GO:0006357//regulation of transcription from RNA polymerase II promoter;GO:0006629//lipid metabolic process;GO:0007369//gastrulation;GO:0007599//hemostasis;GO:0008283//cell proliferation;GO:0009746//response to hexose;GO:0009755//hormone-mediated signaling pathway;GO:0032846//positive regulation of ho…
MSTRG.1087	149	75	67	102	28	62	36	62	2.54	1.6	1.65	2.45	0.49	1.52	0.85	1.31	2.06	1.0425	-0.982597	0.00303828	0.0350948	--	endonuclease-reverse transcriptase [Babesia ovata]	-	-	-	-	-	-	-
ncbi_101117519	97	59	75	78	62	47	42	49	2.27	1.85	2.56	2.64	1.52	1.66	1.37	1.5	2.33	1.5125	-0.623395	0.00313121	0.0358675	DCAKD	PREDICTED: dephospho-CoA kinase domain-containing protein [Ovis aries]	-	-	-	-	GO:0043231//intracellular membrane-bounded organelle	GO:0032550//purine ribonucleoside binding	GO:0006796//phosphate-containing compound metabolic process;GO:0009108//coenzyme biosynthetic process
ncbi_114108623	1	1	1	2	44	1	1	15	0.03	0.04	0.05	0.09	1.86	0.05	0.04	0.79	0.0525	0.685	3.70571	0.00313379	0.0358675	NME6	PREDICTED: nucleoside diphosphate kinase 6 [Ovis aries]	Metabolism;Metabolism;Metabolism;Metabolism	Global and overview maps;Nucleotide metabolism;Nucleotide metabolism;Xenobiotics biodegradation and metabolism	ko01100//Metabolic pathways;ko00230//Purine metabolism;ko00240//Pyrimidine metabolism;ko00983//Drug metabolism - other enzymes	K00940;K00940;K00940;K00940	-	-	-
ncbi_114116628	7	13	13	12	73	14	18	33	0.13	0.31	0.35	0.32	1.41	0.38	0.47	0.79	0.2775	0.7625	1.45825	0.00318707	0.0362806	SETD7	PREDICTED: histone-lysine N-methyltransferase SETD7 isoform X2 [Ovis aries musimon]	Environmental Information Processing;Metabolism	Signal transduction;Amino acid metabolism	ko04068//FoxO signaling pathway;ko00310//Lysine degradation	K11431;K11431	GO:0031981//nuclear lumen;GO:0043232//intracellular non-membrane-bounded organelle	GO:0005515//protein binding;GO:0016279//protein-lysine N-methyltransferase activity	GO:0010468//regulation of gene expression;GO:0016571//histone methylation;GO:0018022//peptidyl-lysine methylation;GO:0033554//cellular response to stress;GO:0034645//cellular macromolecule biosynthetic process
ncbi_101105501	365	115	249	166	416	381	296	362	5.26	2.09	4.98	3.38	6.05	7.93	5.87	6.63	3.9275	6.62	0.75322	0.00320533	0.0364042	LNX1	PREDICTED: E3 ubiquitin-protein ligase LNX isoform X1 [Ovis aries musimon]	-	-	-	-	GO:0044424//intracellular part	GO:0019904//protein domain specific binding;GO:0046914//transition metal ion binding	GO:0016567//protein ubiquitination;GO:0019941//modification-dependent protein catabolic process;GO:0051259//protein oligomerization
ncbi_101109468	87	54	54	63	107	90	77	111	3.2	2.56	2.7	3.26	3.97	4.86	3.74	5.17	2.93	4.435	0.598033	0.0033676	0.0376912	RPP38	PREDICTED: ribonuclease P protein subunit p38 [Ovis aries]	Genetic Information Processing;Genetic Information Processing	Translation;Translation	ko03013//RNA transport;ko03008//Ribosome biogenesis in eukaryotes	K14523;K14523	GO:0043231//intracellular membrane-bounded organelle;GO:0043232//intracellular non-membrane-bounded organelle	GO:0003824//catalytic activity	GO:0006399//tRNA metabolic process;GO:0090501//RNA phosphodiester bond hydrolysis
ncbi_101109147	208	40	101	36	57	15	44	29	7.04	1.77	4.83	1.75	2	0.75	2.08	1.26	3.8475	1.5225	-1.33748	0.00336966	0.0376912	CENPP	PREDICTED: centromere protein P [Ovis aries]	-	-	-	-	-	-	GO:0043486//histone exchange
ncbi_101121774	26	29	25	14	18	4	4	11	0.56	0.81	0.76	0.43	0.4	0.13	0.12	0.3	0.64	0.2375	-1.43014	0.00337622	0.037736	NR2F1	COUP transcription factor 1 [Bos taurus]	-	-	-	-	GO:0031981//nuclear lumen	GO:0000981//RNA polymerase II transcription factor activity, sequence-specific DNA binding;GO:0003712//transcription cofactor activity;GO:0038023//signaling receptor activity;GO:0044212//transcription regulatory region DNA binding;GO:0046914//transition metal ion binding	GO:0003002//regionalization;GO:0006352//DNA-templated transcription, initiation;GO:0006357//regulation of transcription from RNA polymerase II promoter;GO:0009755//hormone-mediated signaling pathway;GO:0010557//positive regulation of macromolecule biosynthetic process;GO:0010975//regulation of neuron projection development;GO:0016477//cell migration
ncbi_101113960	131	32	52	54	62	18	17	22	4.92	1.57	2.76	2.92	2.41	1	0.89	1.06	3.0425	1.34	-1.18302	0.00338377	0.0377633	Rsph14	PREDICTED: radial spoke head 14 homolog isoform X2 [Ovis aries musimon]	-	-	-	-	-	-	-
ncbi_101121578	29	148	18	167	21	18	15	24	0.34	2.21	0.3	2.72	0.25	0.31	0.25	0.35	1.3925	0.29	-2.26355	0.00339313	0.0378106	Egr3	TPA: early growth response 3-like [Bos taurus]	Human Diseases;Human Diseases;Organismal Systems	Cancers;Infectious diseases;Immune system	ko05203//Viral carcinogenesis;ko05161//Hepatitis B;ko04625//C-type lectin receptor signaling pathway	K12497;K12497;K12497	-	-	-
ncbi_101122061	155	76	103	97	197	128	120	209	2.93	1.87	2.75	2.64	3.86	3.58	3.18	5.05	2.5475	3.9175	0.620851	0.0034351	0.0381919	ID4	PREDICTED: DNA-binding protein inhibitor ID-4 isoform X2 [Ovis aries musimon]	Cellular Processes;Environmental Information Processing	Cellular community - eukaryotes;Signal transduction	ko04550//Signaling pathways regulating pluripotency of stem cells;ko04350//TGF-beta signaling pathway	K17695;K17695	GO:0043231//intracellular membrane-bounded organelle	GO:0003712//transcription cofactor activity;GO:0008134//transcription factor binding	GO:0006357//regulation of transcription from RNA polymerase II promoter;GO:0008104//protein localization;GO:0021543//pallium development;GO:0021953//central nervous system neuron differentiation;GO:0032291//axon ensheathment in central nervous system;GO:0042127//regulation of cell proliferation;GO:0044772//mitotic cell cycle phase transition;GO:0045597//positive regulation of cell differentiation…
ncbi_101102206	104	123	95	132	170	177	149	206	1.91	3.02	2.49	3.44	3.18	4.85	3.77	4.61	2.715	4.1025	0.595551	0.00345218	0.0383242	ABHD17B	PREDICTED: alpha/beta hydrolase domain-containing protein 17B isoform X1 [Ovis aries musimon]	Metabolism	Lipid metabolism	ko00062//Fatty acid elongation	K01076	-	GO:0003824//catalytic activity	-
ncbi_114112984	91	65	45	49	49	30	39	33	3.42	3.18	2.35	2.64	1.91	1.66	2.05	1.58	2.8975	1.8	-0.686812	0.00355249	0.0390272	RHOBTB2	PREDICTED: rho-related BTB domain-containing protein 2-like, partial [Capra hircus]	Genetic Information Processing	Folding, sorting and degradation	ko04120//Ubiquitin mediated proteolysis	K07868	GO:0044464//cell part	GO:0032550//purine ribonucleoside binding	GO:0035556//intracellular signal transduction
ncbi_105605861	37	17	21	14	11	0	9	0	0.68	0.4	0.46	0.41	0.22	0	0.23	0	0.4875	0.1125	-2.11548	0.0035569	0.0390467	--	PREDICTED: zinc finger protein 347-like isoform X2 [Capra hircus]	-	-	-	-	-	-	-
ncbi_114116943	249	176	148	205	117	10	21	88	1.53	1.41	1.27	1.8	0.74	0.09	0.18	0.69	1.5025	0.425	-1.82183	0.00356211	0.0390747	LRIG2	PREDICTED: leucine-rich repeats and immunoglobulin-like domains protein 2 isoform X2 [Ovis aries musimon]	-	-	-	-	-	-	GO:0009966//regulation of signal transduction;GO:0044707//single-multicellular organism process
ncbi_101110463	149	214	168	136	155	101	81	114	1.38	2.57	2.19	1.8	1.48	1.38	1.05	1.34	1.985	1.3125	-0.596822	0.00356821	0.0391127	RAVER2	PREDICTED: ribonucleoprotein PTB-binding 2 [Bison bison bison]	-	-	-	-	GO:0043231//intracellular membrane-bounded organelle	GO:0003723//RNA binding	-
ncbi_101112687	109	68	72	91	83	42	23	55	2.39	1.98	2.3	3.01	1.9	1.4	0.73	1.58	2.42	1.4025	-0.787006	0.00360685	0.0394307	ALDH3B1	PREDICTED: aldehyde dehydrogenase family 3 member B1 isoform X3 [Ovis aries musimon]	Metabolism;Human Diseases;Metabolism;Metabolism;Metabolism;Metabolism;Metabolism;Metabolism;Metabolism	Global and overview maps;Cancers;Xenobiotics biodegradation and metabolism;Carbohydrate metabolism;Xenobiotics biodegradation and metabolism;Amino acid metabolism;Metabolism of other amino acids;Amino acid metabolism;Amino acid metabolism	ko01100//Metabolic pathways;ko05204//Chemical carcinogenesis;ko00980//Metabolism of xenobiotics by cytochrome P450;ko00010//Glycolysis / Gluconeogenesis;ko00982//Drug metabolism - cytochrome P450;ko00350//Tyrosine metabolism;ko00410//beta-Alanine metabolism;ko00340//Histidine metabolism;ko00360//Phenylalanine metabolism	K00129;K00129;K00129;K00129;K00129;K00129;K00129;K00129;K00129	-	-	-
ncbi_101115387	55	63	53	60	54	25	34	23	1.31	1.95	1.78	2.05	1.33	0.88	1.13	0.7	1.7725	1.01	-0.81143	0.00364002	0.0396352	SHLD1	PREDICTED: uncharacterized protein C20orf196 homolog [Ovis aries]	-	-	-	-	-	-	-
ncbi_101117347	5	4	2	2	16	8	16	8	0.02	0.02	0.01	0.01	0.07	0.05	0.09	0.05	0.015	0.065	2.11548	0.00364874	0.0396503	QRICH2	PREDICTED: glutamine-rich protein 2 isoform X1 [Ovis aries]	-	-	-	-	-	-	-
ncbi_101122452	86	44	40	35	100	63	76	86	1.52	1.01	1	0.89	1.82	1.65	1.85	1.91	1.105	1.8075	0.709949	0.00368445	0.0399131	SLC16A5	PREDICTED: monocarboxylate transporter 6 isoform X2 [Ovis aries musimon]	-	-	-	-	-	-	-
ncbi_101105524	190	90	91	141	248	134	178	207	3.32	2.05	2.24	3.54	4.48	3.45	4.34	4.62	2.7875	4.2225	0.599126	0.00369189	0.0399586	SLC43A3	PREDICTED: solute carrier family 43 member 3 [Ovis aries]	-	-	-	-	GO:0031224//intrinsic component of membrane	-	GO:0044763//single-organism cellular process
ncbi_101111479	75	42	56	45	91	80	92	77	0.84	0.63	0.91	0.74	1.07	1.36	1.45	1.08	0.78	1.24	0.668794	0.00374615	0.0403448	Kctd15	PREDICTED: BTB/POZ domain-containing protein KCTD15 [Ovis aries]	-	-	-	-	-	GO:0005488//binding	GO:0044707//single-multicellular organism process;GO:0051259//protein oligomerization
ncbi_101101961	44	31	9	66	24	9	12	9	0.24	0.22	0.07	0.51	0.13	0.07	0.09	0.06	0.26	0.0875	-1.57116	0.0037554	0.0403914	PCDH19	PREDICTED: protocadherin-19 isoform X2 [Bos taurus]	-	-	-	-	GO:0031224//intrinsic component of membrane	-	GO:0098742//cell-cell adhesion via plasma-membrane adhesion molecules
ncbi_101123308	118	127	54	127	211	159	128	186	1.65	2.25	1	2.39	2.85	3.24	2.45	3.06	1.8225	2.9	0.670134	0.00382558	0.0409022	SLA	PREDICTED: src-like-adapter isoform X3 [Ovis aries]	-	-	-	-	-	-	-
ncbi_100127221	1602	628	460	805	712	175	156	369	85.08	43.44	34.45	61.41	39.11	13.71	11.58	25.04	56.095	22.36	-1.32695	0.00391711	0.0415799	ASIP	agouti-signaling protein precursor [Ovis aries]	Organismal Systems	Endocrine system	ko04916//Melanogenesis	K08725	-	GO:0031779//melanocortin receptor binding	GO:0006139//nucleobase-containing compound metabolic process;GO:0006582//melanin metabolic process;GO:0007165//signal transduction;GO:0007631//feeding behavior;GO:0032400//melanosome localization;GO:0048753//pigment granule organization;GO:0065009//regulation of molecular function
ncbi_105616456	242	125	155	134	410	181	188	216	4.67	3.13	4.19	3.72	8.15	5.17	5.05	5.34	3.9275	5.9275	0.593812	0.00392386	0.0416216	HIC1	PREDICTED: hypermethylated in cancer 1 protein isoform X1 [Ovis aries musimon]	-	-	-	-	GO:0031981//nuclear lumen;GO:0032991//macromolecular complex	GO:0001071//nucleic acid binding transcription factor activity;GO:0003677//DNA binding;GO:0019899//enzyme binding;GO:0043169//cation binding	GO:0006357//regulation of transcription from RNA polymerase II promoter;GO:0007166//cell surface receptor signaling pathway;GO:0009968//negative regulation of signal transduction;GO:0043516//regulation of DNA damage response, signal transduction by p53 class mediator;GO:0044707//single-multicellular organism process
ncbi_443524	9	20	10	22	44	29	24	45	0.07	0.37	0.13	0.23	0.34	0.32	0.34	0.42	0.2	0.355	0.827819	0.00396474	0.0420251	INHBA	inhibin beta A chain precursor [Capra hircus]	Environmental Information Processing;Cellular Processes;Environmental Information Processing	Signaling molecules and interaction;Cellular community - eukaryotes;Signal transduction	ko04060//Cytokine-cytokine receptor interaction;ko04550//Signaling pathways regulating pluripotency of stem cells;ko04350//TGF-beta signaling pathway	K04667;K04667;K04667	-	-	-
ncbi_101116045	7	19	8	18	23	106	15	138	0.07	0.24	0.11	0.26	0.23	1.54	0.21	1.74	0.17	0.93	2.4517	0.00398405	0.0421391	ANLN	PREDICTED: actin-binding protein anillin isoform X2 [Ovis aries]	-	-	-	-	GO:0005856//cytoskeleton;GO:0032155//cell division site part;GO:0043231//intracellular membrane-bounded organelle	GO:0008092//cytoskeletal protein binding	GO:0030097//hemopoiesis
ncbi_101117702	1173	357	561	481	535	332	385	306	61.23	24.27	41.29	36.07	28.89	25.57	28.1	20.41	40.715	25.7425	-0.661408	0.00400767	0.0423183	MCEE	PREDICTED: methylmalonyl-CoA epimerase, mitochondrial [Ovis aries]	Metabolism;Metabolism;Metabolism;Metabolism;Metabolism	Global and overview maps;Global and overview maps;Amino acid metabolism;Carbohydrate metabolism;Carbohydrate metabolism	ko01100//Metabolic pathways;ko01200//Carbon metabolism;ko00280//Valine, leucine and isoleucine degradation;ko00640//Propanoate metabolism;ko00630//Glyoxylate and dicarboxylate metabolism	K05606;K05606;K05606;K05606;K05606	GO:0043231//intracellular membrane-bounded organelle	GO:0003824//catalytic activity;GO:0043169//cation binding	GO:0015936//coenzyme A metabolic process
ncbi_105602801	277	273	272	231	397	311	304	387	5.39	7.16	7.35	6.53	8.97	10.01	9.73	11.19	6.6075	9.975	0.594212	0.00400959	0.0423183	NUDT6	PREDICTED: nucleoside diphosphate-linked moiety X motif 6 isoform X1 [Ovis aries]	-	-	-	-	-	GO:0003824//catalytic activity	-
ncbi_100423047	34	18	12	30	83	29	38	44	0.47	0.32	0.26	0.59	1.3	0.72	0.81	0.77	0.41	0.9	1.1343	0.00406146	0.0427133	ITGB3	PREDICTED: integrin beta-3 isoform X2 [Ovis aries musimon]	Environmental Information Processing;Human Diseases;Human Diseases;Cellular Processes;Human Diseases;Environmental Information Processing;Cellular Processes;Cellular Processes;Human Diseases;Human Diseases;Organismal Systems;Organismal Systems;Organismal Systems;Organismal Systems;Human Diseases;Environmental Information Processing;Human Diseases;Human Diseases	Signal transduction;Infectious diseases;Infectious diseases;Cell motility;Cancers;Signal transduction;Cellular community - eukaryotes;Transport and catabolism;Cancers;Cardiovascular diseases;Development;Immune system;Endocrine system;Immune system;Cardiovascular diseases;Signaling molecules and interaction;Cardiovascular diseases;Cardiovascular diseases	ko04151//PI3K-Akt signaling pathway;ko05165//Human papillomavirus infection;ko05163//Human cytomegalovirus infection;ko04810//Regulation of actin cytoskeleton;ko05205//Proteoglycans in cancer;ko04015//Rap1 signaling pathway;ko04510//Focal adhesion;ko04145//Phagosome;ko05206//MicroRNAs in cancer;ko05418//Fluid shear stress and atherosclerosis;ko04380//Osteoclast differentiation;ko04611//Platelet a…	K06493;K06493;K06493;K06493;K06493;K06493;K06493;K06493;K06493;K06493;K06493;K06493;K06493;K06493;K06493;K06493;K06493;K06493	GO:0005902//microvillus;GO:0005924//cell-substrate adherens junction;GO:0008305//integrin complex;GO:0030667//secretory granule membrane;GO:0031253//cell projection membrane;GO:0048770//pigment granule	GO:0005172//vascular endothelial growth factor receptor binding;GO:0016864//intramolecular oxidoreductase activity, transposing S-S bonds;GO:0019899//enzyme binding	GO:0000904//cell morphogenesis involved in differentiation;GO:0001525//angiogenesis;GO:0001936//regulation of endothelial cell proliferation;GO:0002376//immune system process;GO:0006887//exocytosis;GO:0007169//transmembrane receptor protein tyrosine kinase signaling pathway;GO:0008284//positive regulation of cell proliferation;GO:0009967//positive regulation of signal transduction;GO:0010594//reg…
ncbi_101103308	1	2	4	1	13	8	8	9	0.02	0.06	0.14	0.04	0.33	0.29	0.27	0.28	0.065	0.2925	2.16993	0.00407813	0.0427972	IL1R2	PREDICTED: interleukin-1 receptor type 2 isoform X1 [Ovis aries]	Environmental Information Processing;Human Diseases;Human Diseases;Human Diseases;Human Diseases;Human Diseases;Organismal Systems	Signaling molecules and interaction;Infectious diseases;Cancers;Cardiovascular diseases;Infectious diseases;Cancers;Immune system	ko04060//Cytokine-cytokine receptor interaction;ko05166//HTLV-I infection;ko05202//Transcriptional misregulation in cancers;ko05418//Fluid shear stress and atherosclerosis;ko05146//Amoebiasis;ko05215//Prostate cancer;ko04640//Hematopoietic cell lineage	K04387;K04387;K04387;K04387;K04387;K04387;K04387	-	GO:0004908//interleukin-1 receptor activity	GO:0007166//cell surface receptor signaling pathway
ncbi_101122820	27	32	12	48	21	11	8	5	0.66	1.02	0.42	1.73	0.53	0.4	0.27	0.16	0.9575	0.34	-1.49374	0.00413655	0.0432566	LTB	PREDICTED: lymphotoxin-beta isoform X1 [Ovis aries musimon]	Environmental Information Processing;Environmental Information Processing;Human Diseases	Signaling molecules and interaction;Signal transduction;Immune diseases	ko04060//Cytokine-cytokine receptor interaction;ko04064//NF-kappa B signaling pathway;ko05323//Rheumatoid arthritis	K03157;K03157;K03157	GO:0031224//intrinsic component of membrane;GO:0044421//extracellular region part	GO:0032813//tumor necrosis factor receptor superfamily binding	GO:0032735//positive regulation of interleukin-12 production;GO:0043170//macromolecule metabolic process;GO:0048534//hematopoietic or lymphoid organ development
MSTRG.1781	16	21	21	12	22	59	55	31	0.25	0.43	0.46	0.27	0.36	1.36	1.21	0.62	0.3525	0.8875	1.33212	0.00414362	0.0432662	--	hypothetical protein FD754_020643 [Muntiacus muntjak]	-	-	-	-	-	-	-
ncbi_101112240	138	72	93	89	292	100	122	141	2.43	1.65	2.31	2.25	5.32	2.6	3	3.17	2.16	3.5225	0.705568	0.00420883	0.0436647	PDPN	PREDICTED: podoplanin [Ovis aries]	-	-	-	-	GO:0031224//intrinsic component of membrane;GO:0031252//cell leading edge;GO:0042995//cell projection;GO:0044459//plasma membrane part	-	GO:0000082//G1/S transition of mitotic cell cycle;GO:0006692//prostanoid metabolic process;GO:0009653//anatomical structure morphogenesis;GO:0030323//respiratory tube development;GO:0048522//positive regulation of cellular process;GO:0098602//single organism cell adhesion
ncbi_101113905	20	15	11	10	7	4	3	5	0.39	0.39	0.32	0.28	0.14	0.12	0.09	0.12	0.345	0.1175	-1.55394	0.00421103	0.0436647	LRRC31	PREDICTED: leucine-rich repeat-containing protein 31 isoform X5 [Ovis aries musimon]	-	-	-	-	-	-	-
ncbi_101111294	27	25	11	38	113	31	27	85	0.61	0.73	0.35	1.23	2.63	1.03	0.85	2.45	0.73	1.74	1.25312	0.00433846	0.0448438	Stmn2	stathmin-2 [Mus musculus]	-	-	-	-	-	-	-
ncbi_101120989	32	34	18	39	43	85	39	92	0.53	0.74	0.42	0.94	0.74	2.09	0.91	1.96	0.6575	1.425	1.1159	0.00434554	0.0448705	KCNE4	PREDICTED: LOW QUALITY PROTEIN: potassium voltage-gated channel subfamily E member 4 [Pantholops hodgsonii]	-	-	-	-	-	-	GO:0034220//ion transmembrane transport
ncbi_114118465	156	72	59	130	69	44	67	56	1.19	0.72	0.62	1.39	0.54	0.5	0.72	0.53	0.98	0.5725	-0.775506	0.00437057	0.045066	LRRC55	PREDICTED: leucine-rich repeat-containing protein 55 [Capra hircus]	-	-	-	-	-	-	-
ncbi_101112843	249	149	175	239	151	124	154	101	3.28	2.56	3.26	4.51	2.06	2.41	2.84	1.7	3.4025	2.2525	-0.595068	0.00441099	0.0452931	SLC7A3	PREDICTED: LOW QUALITY PROTEIN: cationic amino acid transporter 3-like [Capra hircus]	-	-	-	-	-	-	-
ncbi_100286737	1909	555	834	956	954	436	601	651	36.03	13.64	22.2	25.92	18.62	12.14	15.86	15.7	24.4475	15.58	-0.649992	0.00443268	0.0454527	IGFBP3	insulin-like growth factor-binding protein 3 precursor [Capra hircus]	Human Diseases;Cellular Processes;Cellular Processes	Cancers;Cell growth and death;Cell growth and death	ko05202//Transcriptional misregulation in cancers;ko04218//Cellular senescence;ko04115//p53 signaling pathway	K10138;K10138;K10138	-	-	-
ncbi_101105772	83	84	48	96	56	47	45	40	1.69	2.23	1.38	2.81	1.19	1.41	1.28	1.04	2.0275	1.23	-0.721044	0.0044505	0.0455721	PHLDB3	PREDICTED: pleckstrin homology-like domain family B member 3 [Capra hircus]	-	-	-	-	-	-	-
MSTRG.4839	1	1	3	3	14	10	7	7	0.08	0.1	0.33	0.33	1.12	1.16	0.74	0.68	0.21	0.925	2.13906	0.00445945	0.0456006	EEF1AKMT2	EEF1A lysine methyltransferase 2 isoform X3 [Pteropus vampyrus]	-	-	-	-	-	GO:0003880//protein C-terminal carboxyl O-methyltransferase activity;GO:0008649//rRNA methyltransferase activity;GO:0016274//protein-arginine N-methyltransferase activity;GO:0016300//tRNA (uracil) methyltransferase activity;GO:0016423//tRNA (guanine) methyltransferase activity;GO:0016427//tRNA (cytosine) methyltransferase activity;GO:0016429//tRNA (adenine-N1-)-methyltransferase activity;GO:00305…	GO:0008152//metabolic process
ncbi_101122242	80	55	60	55	118	88	95	73	2.55	2.28	2.69	2.51	3.88	4.13	4.23	2.97	2.5075	3.8025	0.600699	0.00448469	0.0457637	SETMAR	PREDICTED: histone-lysine N-methyltransferase SETMAR isoform X1 [Ovis aries]	Metabolism	Amino acid metabolism	ko00310//Lysine degradation	K11433	GO:0043231//intracellular membrane-bounded organelle;GO:0044427//chromosomal part	GO:0004520//endodeoxyribonuclease activity;GO:0018024//histone-lysine N-methyltransferase activity;GO:0019899//enzyme binding;GO:0043566//structure-specific DNA binding;GO:0046914//transition metal ion binding;GO:0046983//protein dimerization activity	GO:0006303//double-strand break repair via nonhomologous end joining;GO:0006308//DNA catabolic process;GO:0006310//DNA recombination;GO:0007093//mitotic cell cycle checkpoint;GO:0010452//histone H3-K36 methylation;GO:0010912//positive regulation of isomerase activity;GO:0010948//negative regulation of cell cycle process
MSTRG.11171	85	50	85	13	128	142	114	110	0.85	0.65	1.19	0.19	1.32	2.09	1.59	1.4	0.72	1.6	1.152	0.00451314	0.0459726	Pol	LINE-1 reverse transcriptase -like protein, partial [Trichinella papuae]	Genetic Information Processing	Replication and repair	ko03420//Nucleotide excision repair	K10838	GO:0016020//membrane;GO:0042995//cell projection;GO:0043227//membrane-bounded organelle;GO:0044421//extracellular region part	GO:0004518//nuclease activity;GO:0005515//protein binding;GO:0016740//transferase activity	GO:0006259//DNA metabolic process;GO:0006950//response to stress;GO:0010038//response to metal ion;GO:0016043//cellular component organization;GO:0031325//positive regulation of cellular metabolic process;GO:0044249//cellular biosynthetic process;GO:0044255//cellular lipid metabolic process;GO:0044707//single-multicellular organism process;GO:0044765//single-organism transport;GO:0045595//regulat…
ncbi_101120673	16	18	7	9	28	43	42	13	0.07	0.1	0.04	0.06	0.12	0.27	0.25	0.07	0.0675	0.1775	1.39486	0.0045145	0.0459726	KCNQ3	PREDICTED: potassium voltage-gated channel subfamily KQT member 3 [Capra hircus]	Organismal Systems	Nervous system	ko04725//Cholinergic synapse	K04928	-	-	-
ncbi_101122416	22	7	11	29	8	4	4	6	0.4	0.16	0.28	0.75	0.15	0.11	0.1	0.14	0.3975	0.125	-1.66903	0.00456184	0.0463708	FAM124B	PREDICTED: protein FAM124B [Ovis aries]	-	-	-	-	-	-	-
ncbi_101119359	128	101	86	97	117	57	45	59	1.37	1.5	1.34	1.53	1.32	0.9	0.69	0.75	1.435	0.915	-0.649207	0.00465327	0.0470025	ORAI2	PREDICTED: protein orai-2 isoform X1 [Ovis aries]	Environmental Information Processing	Signal transduction	ko04020//Calcium signaling pathway	K16057	GO:0031224//intrinsic component of membrane	-	-
ncbi_100145863	85	56	46	47	30	44	28	23	1.28	1.1	0.98	1.02	0.47	0.98	0.59	0.44	1.095	0.62	-0.820591	0.00473844	0.0475324	QRFPR	PREDICTED: pyroglutamylated RFamide peptide receptor [Ovis aries musimon]	-	-	-	-	-	-	-
ncbi_105605968	0	0	0	0	15	0	19	31	0	0	0	0	0.3	0	0.52	0.78	0.001	0.4	8.64386	0.00483918	0.0483459	DNAJA1	PREDICTED: dnaJ homolog subfamily A member 1 [Orcinus orca]	Genetic Information Processing	Folding, sorting and degradation	ko04141//Protein processing in endoplasmic reticulum	K09502	-	-	-
MSTRG.13428	53	43	15	53	18	19	8	25	6.17	6.5	2.45	8.86	2.18	3.28	1.31	3.74	5.995	2.6275	-1.19007	0.00492211	0.0489758	IGLV1-40	immunoglobulin V lambda chain, partial [Ovis aries]	-	-	-	-	GO:0016020//membrane	GO:0005488//binding	GO:0002431//Fc receptor mediated stimulatory signaling pathway;GO:0006897//endocytosis;GO:0006952//defense response;GO:0006956//complement activation;GO:0038093//Fc receptor signaling pathway
MSTRG.8395	304	139	181	133	185	42	58	136	5.82	3.47	4.89	3.66	3.66	1.19	1.55	3.33	4.46	2.4325	-0.874604	0.00503106	0.0498251	TIGD1	tigger transposable element-derived protein 1 [Echinops telfairi]	-	-	-	-	GO:0031224//intrinsic component of membrane	GO:0060089//molecular transducer activity;GO:0097159//organic cyclic compound binding	GO:0007166//cell surface receptor signaling pathway;GO:0007606//sensory perception of chemical stimulus
ncbi_101115866	48	45	40	58	109	77	55	71	1.83	2.22	2.14	3.16	4.28	4.31	2.92	3.46	2.3375	3.7425	0.679036	0.00505387	0.0498987	MAGOHB	Protein mago nashi-like protein 2, partial [Bos mutus]	Genetic Information Processing;Genetic Information Processing;Genetic Information Processing	Translation;Transcription;Translation	ko03013//RNA transport;ko03040//Spliceosome;ko03015//mRNA surveillance pathway	K12877;K12877;K12877	-	-	-
ncbi_101118828	98	14	62	32	134	120	58	142	6.47	1.2	5.76	3.01	9.21	11.7	5.34	12.01	4.11	9.565	1.21863	0.00505584	0.0498987	Magoh	PREDICTED: protein mago nashi homolog [Octodon degus]	Genetic Information Processing;Genetic Information Processing;Genetic Information Processing	Translation;Transcription;Translation	ko03013//RNA transport;ko03040//Spliceosome;ko03015//mRNA surveillance pathway	K12877;K12877;K12877	-	-	-

## Sheet: TS25-vs-TS45.filter.annot
Supplementary material 1.1 Significant DEmRNAs were identified between TS25 and TS45
id	L-1_count	L-2_count	L-3_count	L-4_count	H-1_count	H-2_count	H-3_count	H-4_count	L-1_fpkm	L-2_fpkm	L-3_fpkm	L-4_fpkm	H-1_fpkm	H-2_fpkm	H-3_fpkm	H-4_fpkm	L_mean	H_mean	log2(fc)	PValue	FDR	Symbol	Description	KEGG_A_class	KEGG_B_class	Pathway	K_ID	GO Component	GO Function	GO Process
ncbi_106990107	317	273	274	236	62608	24700	47525	21637	12.09	13.55	14.75	12.96	2212.58	1311.98	2454.99	1117.53	13.3375	1774.27	7.05559	4.99e-254	7.7e-250	TPT1	PREDICTED: translationally-controlled tumor protein [Bubalus bubalis]	-	-	-	-	GO:0005770//late endosome;GO:0031981//nuclear lumen;GO:0031988//membrane-bounded vesicle;GO:0043234//protein complex;GO:0044421//extracellular region part	GO:0003723//RNA binding;GO:0005515//protein binding;GO:0046872//metal ion binding	GO:0006875//cellular metal ion homeostasis;GO:0007398//ectoderm development;GO:0044707//single-multicellular organism process;GO:0051707//response to other organism;GO:0070838//divalent metal ion transport;GO:1902229//regulation of intrinsic apoptotic signaling pathway in response to DNA damage
ncbi_101113394	482	847	561	476	28	11	10	18	5.31	12.15	8.71	7.52	0.29	0.17	0.15	0.27	8.4225	0.22	-5.25867	7.09e-74	5.48e-70	EXTL1	PREDICTED: exostosin-like 1 isoform X1 [Capra hircus]	Metabolism;Metabolism	Global and overview maps;Glycan biosynthesis and metabolism	ko01100//Metabolic pathways;ko00534//Glycosaminoglycan biosynthesis - heparan sulfate / heparin	K02368;K02368	GO:0031224//intrinsic component of membrane	-	GO:0006464//cellular protein modification process;GO:0030166//proteoglycan biosynthetic process
ncbi_101121742	542	476	381	413	2250	1725	1553	1604	3.39	3.92	3.45	3.75	13.34	15.41	13.47	13.95	3.6275	14.0425	1.95275	9.02e-72	4.64e-68	ARID5B	PREDICTED: AT-rich interactive domain-containing protein 5B isoform X1 [Ovis aries]	-	-	-	-	-	-	-
ncbi_101115746	969	801	771	805	3205	2149	2370	2106	11.04	11.74	12.43	13.13	33.8	34.17	36.5	32.42	12.085	34.2225	1.50173	8.06e-66	3.11e-62	ITPRIP	PREDICTED: inositol 1,4,5-trisphosphate receptor-interacting protein isoform X2 [Ovis aries musimon]	-	-	-	-	-	-	-
ncbi_101118605	1767	1582	1249	1392	711	412	489	501	53.06	61.87	52.89	60.04	19.77	17.22	19.88	20.36	56.965	19.3075	-1.56091	7.58e-61	2.34e-57	TUBA8	PREDICTED: tubulin alpha-8 chain isoform X1 [Ovis aries]	Cellular Processes;Cellular Processes;Cellular Processes;Human Diseases;Cellular Processes	Transport and catabolism;Cellular community - eukaryotes;Cell growth and death;Infectious diseases;Cellular community - eukaryotes	ko04145//Phagosome;ko04530//Tight junction;ko04210//Apoptosis;ko05130//Pathogenic Escherichia coli infection;ko04540//Gap junction	K07374;K07374;K07374;K07374;K07374	GO:0015630//microtubule cytoskeleton;GO:0032991//macromolecular complex	GO:0005198//structural molecule activity;GO:0017111//nucleoside-triphosphatase activity;GO:0032550//purine ribonucleoside binding	GO:0043623//cellular protein complex assembly;GO:0044763//single-organism cellular process
ncbi_101104337	613	368	339	463	103	54	45	85	10.94	8.55	8.53	11.87	1.7	1.34	1.09	2.05	9.9725	1.545	-2.69035	2.03e-41	5.21e-38	ELMOD1	PREDICTED: ELMO domain-containing protein 1 isoform X6 [Ovis aries]	-	-	-	-	GO:0043232//intracellular non-membrane-bounded organelle	GO:0008047//enzyme activator activity	GO:0006897//endocytosis;GO:0010822//positive regulation of mitochondrion organization;GO:0043087//regulation of GTPase activity
ncbi_443255	686	778	588	636	4173	5767	4113	4041	13.33	20.54	16.32	18.18	79.04	165.08	114.05	111.91	17.0925	117.52	2.78147	5.61e-41	1.24e-37	RCAN1	PREDICTED: calcipressin-1 isoform X1 [Capra hircus]	Human Diseases;Organismal Systems;Organismal Systems	Infectious diseases;Endocrine system;Endocrine system	ko05167//Kaposi sarcoma-associated herpesvirus infection;ko04921//Oxytocin signaling pathway;ko04919//Thyroid hormone signaling pathway	K17901;K17901;K17901	-	-	-
ncbi_101117747	261	178	156	156	41	25	34	30	5.65	5.01	4.76	4.84	0.82	0.75	1	0.88	5.065	0.8625	-2.55397	3.38e-40	6.53e-37	PRMT8	PREDICTED: protein arginine N-methyltransferase 8 isoform X1 [Capra hircus]	-	-	-	-	-	-	-
ncbi_114113800	5	4	2	1	255	164	146	172	0.09	0.09	0.05	0.02	4.03	3.9	3.37	3.98	0.0625	3.82	5.93357	4.79e-37	8.22e-34	APOL6	PREDICTED: LOW QUALITY PROTEIN: apolipoprotein L3-like isoform X1, partial [Ovis aries]	Human Diseases	Infectious diseases	ko05143//African trypanosomiasis	K14480	-	-	-
ncbi_100820742	3486	3058	2915	2169	991	913	956	726	171.75	196.24	202.54	153.51	45.22	62.62	63.77	48.42	181.01	55.0075	-1.71837	3.12e-36	4.82e-33	GPX1	PREDICTED: glutathione peroxidase 1 [Ovis aries musimon]	Human Diseases;Metabolism;Organismal Systems;Human Diseases;Metabolism	Neurodegenerative diseases;Lipid metabolism;Endocrine system;Neurodegenerative diseases;Metabolism of other amino acids	ko05016//Huntington disease;ko00590//Arachidonic acid metabolism;ko04918//Thyroid hormone synthesis;ko05014//Amyotrophic lateral sclerosis (ALS);ko00480//Glutathione metabolism	K00432;K00432;K00432;K00432;K00432	GO:0044424//intracellular part	GO:0004601//peroxidase activity	GO:0006790//sulfur compound metabolic process;GO:0006950//response to stress;GO:0042743//hydrogen peroxide metabolic process;GO:0044710//single-organism metabolic process;GO:0048522//positive regulation of cellular process
ncbi_101116101	2767	2002	1794	1882	1548	952	1165	1015	24.1	22.71	22.04	23.55	12.49	11.54	13.74	11.97	23.1	12.435	-0.893486	5.21e-33	7.31e-30	KCNJ5	PREDICTED: G protein-activated inward rectifier potassium channel 4 [Ovis aries]	Organismal Systems;Organismal Systems;Organismal Systems;Organismal Systems;Organismal Systems;Organismal Systems;Organismal Systems;Human Diseases	Endocrine system;Nervous system;Endocrine system;Nervous system;Nervous system;Environmental adaptation;Endocrine system;Substance dependence	ko04921//Oxytocin signaling pathway;ko04723//Retrograde endocannabinoid signaling;ko04915//Estrogen signaling pathway;ko04728//Dopaminergic synapse;ko04726//Serotonergic synapse;ko04713//Circadian entrainment;ko04925//Aldosterone synthesis and secretion;ko05032//Morphine addiction	K04999;K04999;K04999;K04999;K04999;K04999;K04999;K04999	-	-	-
ncbi_101111516	3528	2422	2261	2248	1907	1151	1194	1253	108.07	96.63	97.67	98.92	54.11	49.08	49.52	51.96	100.323	51.1675	-0.971346	1.74e-31	2.24e-28	PPIF	PREDICTED: peptidyl-prolyl cis-trans isomerase F, mitochondrial isoform X2 [Ovis aries musimon]	Human Diseases;Environmental Information Processing;Environmental Information Processing;Human Diseases;Human Diseases	Neurodegenerative diseases;Signal transduction;Signal transduction;Neurodegenerative diseases;Infectious diseases	ko05016//Huntington disease;ko04020//Calcium signaling pathway;ko04022//cGMP - PKG signaling pathway;ko05012//Parkinson disease;ko05145//Toxoplasmosis	K09565;K09565;K09565;K09565;K09565	-	-	-
ncbi_101108489	349	399	169	442	3008	1834	1881	1704	5.78	8.6	3.94	10.51	46.11	42.25	42.15	38.17	7.2075	42.17	2.54865	2.62e-30	3.11e-27	CXCL9	PREDICTED: C-X-C motif chemokine 9 isoform X1 [Ovis aries]	Environmental Information Processing;Organismal Systems;Organismal Systems	Signaling molecules and interaction;Immune system;Immune system	ko04060//Cytokine-cytokine receptor interaction;ko04062//Chemokine signaling pathway;ko04620//Toll-like receptor signaling pathway	K05416;K05416;K05416	-	-	-
ncbi_101116035	25857	22669	18933	18990	19024	12499	13493	11930	702.53	802.22	725.43	741.17	478.74	472.76	496.32	438.77	742.837	471.647	-0.655338	5e-29	5.51e-26	MDH1	malate dehydrogenase, cytoplasmic isoform MDH1 [Bos taurus]	Metabolism;Metabolism;Metabolism;Metabolism;Metabolism;Metabolism;Organismal Systems	Global and overview maps;Global and overview maps;Amino acid metabolism;Carbohydrate metabolism;Carbohydrate metabolism;Carbohydrate metabolism;Excretory system	ko01100//Metabolic pathways;ko01200//Carbon metabolism;ko00270//Cysteine and methionine metabolism;ko00620//Pyruvate metabolism;ko00020//Citrate cycle (TCA cycle);ko00630//Glyoxylate and dicarboxylate metabolism;ko04964//Proximal tubule bicarbonate reclamation	K00025;K00025;K00025;K00025;K00025;K00025;K00025	GO:0005815//microtubule organizing center;GO:0031988//membrane-bounded vesicle;GO:0043231//intracellular membrane-bounded organelle;GO:0044421//extracellular region part;GO:0044444//cytoplasmic part	GO:0016615//malate dehydrogenase activity	GO:0005975//carbohydrate metabolic process;GO:0006101//citrate metabolic process;GO:0043648//dicarboxylic acid metabolic process
ncbi_101121534	3615	4071	3543	2958	2044	1099	1370	1334	130.21	190.99	179.97	153.05	68.19	55.11	66.81	65.04	163.555	63.7875	-1.35843	1.27e-27	1.31e-24	MYL9	Myosin regulatory light chain 2, smooth muscle major isoform, partial [Bos mutus]	Cellular Processes;Environmental Information Processing;Cellular Processes;Cellular Processes;Environmental Information Processing;Organismal Systems;Organismal Systems;Organismal Systems	Cell motility;Signal transduction;Cellular community - eukaryotes;Cellular community - eukaryotes;Signal transduction;Endocrine system;Immune system;Circulatory system	ko04810//Regulation of actin cytoskeleton;ko04024//cAMP signaling pathway;ko04510//Focal adhesion;ko04530//Tight junction;ko04022//cGMP - PKG signaling pathway;ko04921//Oxytocin signaling pathway;ko04670//Leukocyte transendothelial migration;ko04270//Vascular smooth muscle contraction	K12755;K12755;K12755;K12755;K12755;K12755;K12755;K12755	GO:0016459//myosin complex;GO:0031674//I band	GO:0046872//metal ion binding	GO:0030168//platelet activation
ncbi_106991367	805	700	509	616	3020	1416	1690	1946	5.79	6.55	5.16	6.36	20.11	14.17	16.45	18.93	5.965	17.415	1.54574	1.7e-27	1.64e-24	IRS2	PREDICTED: insulin receptor substrate 2-like [Ovis aries musimon]	Human Diseases;Environmental Information Processing;Human Diseases;Organismal Systems;Environmental Information Processing;Cellular Processes;Environmental Information Processing;Human Diseases;Organismal Systems;Organismal Systems;Organismal Systems;Organismal Systems;Human Diseases	Cancers;Signal transduction;Endocrine and metabolic diseases;Endocrine system;Signal transduction;Transport and catabolism;Signal transduction;Endocrine and metabolic diseases;Aging;Endocrine system;Aging;Endocrine system;Endocrine and metabolic diseases	ko05206//MicroRNAs in cancer;ko04022//cGMP - PKG signaling pathway;ko04932//Non-alcoholic fatty liver disease (NAFLD);ko04910//Insulin signaling pathway;ko04068//FoxO signaling pathway;ko04140//Autophagy - animal;ko04152//AMPK signaling pathway;ko04931//Insulin resistance;ko04211//Longevity regulating pathway - mammal;ko04920//Adipocytokine signaling pathway;ko04213//Longevity regulating pathway …	K07187;K07187;K07187;K07187;K07187;K07187;K07187;K07187;K07187;K07187;K07187;K07187;K07187	-	-	-
ncbi_101107952	61	56	36	47	299	215	218	293	0.44	0.52	0.36	0.48	1.98	2.14	2.11	2.84	0.45	2.2675	2.33311	2.93e-27	2.66e-24	SHISAL1	TPA: mKIAA1644 protein-like [Bos taurus]	-	-	-	-	-	-	-
ncbi_101120123	596	530	474	390	1571	1045	1119	1009	2.41	2.8	2.7	2.27	5.89	5.88	6.13	5.52	2.545	5.855	1.202	1.47e-26	1.26e-23	SLC5A3	PREDICTED: sodium/myo-inositol cotransporter [Capra hircus]	-	-	-	-	GO:0031224//intrinsic component of membrane	GO:0015291//secondary active transmembrane transporter activity	GO:0007399//nervous system development;GO:0015791//polyol transport;GO:0019751//polyol metabolic process;GO:0030001//metal ion transport;GO:0044763//single-organism cellular process;GO:0051239//regulation of multicellular organismal process
ncbi_100125358	110	115	72	141	679	410	402	430	3.6	4.57	2.94	6.17	22.27	20.1	19.03	20.96	4.32	20.59	2.25284	3.67e-26	2.88e-23	CREM	PREDICTED: cAMP-responsive element modulator isoform X10 [Ovis aries]	Human Diseases;Organismal Systems	Infectious diseases;Circulatory system	ko05166//HTLV-I infection;ko04261//Adrenergic signaling in cardiomyocytes	K09052;K09052	GO:0043231//intracellular membrane-bounded organelle;GO:0043234//protein complex	GO:0000976//transcription regulatory region sequence-specific DNA binding;GO:0001071//nucleic acid binding transcription factor activity	GO:0006357//regulation of transcription from RNA polymerase II promoter;GO:0006664//glycolipid metabolic process;GO:0007623//circadian rhythm;GO:0046683//response to organophosphorus
ncbi_100271925	1189	902	827	793	2532	1527	1749	1604	15.7	15.52	15.4	15.05	30.97	28.08	31.27	28.68	15.4175	29.75	0.948321	3.73e-26	2.88e-23	HEY2	PREDICTED: hairy/enhancer-of-split related with YRPW motif protein 2 [Ovis aries musimon]	Human Diseases;Human Diseases;Human Diseases	Cancers;Infectious diseases;Cancers	ko05200//Pathways in cancer;ko05165//Human papillomavirus infection;ko05224//Breast cancer	K09091;K09091;K09091	GO:0070822//Sin3-type complex	GO:0000981//RNA polymerase II transcription factor activity, sequence-specific DNA binding;GO:0001085//RNA polymerase II transcription factor binding;GO:0003696//satellite DNA binding;GO:0019899//enzyme binding	GO:0000122//negative regulation of transcription from RNA polymerase II promoter;GO:0001570//vasculogenesis;GO:0002027//regulation of heart rate;GO:0003177//pulmonary valve development;GO:0003188//heart valve formation;GO:0003299//muscle hypertrophy in response to stress;GO:0008284//positive regulation of cell proliferation;GO:0008593//regulation of Notch signaling pathway;GO:0009798//axis specif…
ncbi_101119226	2519	1460	1217	1490	972	501	606	609	26.21	19.38	17.55	22.33	9.22	7.13	8.38	8.4	21.3675	8.2825	-1.36728	1.47e-25	1.08e-22	LYNX1	PREDICTED: ly-6/neurotoxin-like protein 1 [Ovis aries]	-	-	-	-	GO:0031224//intrinsic component of membrane;GO:0031988//membrane-bounded vesicle;GO:0043005//neuron projection	GO:0016248//channel inhibitor activity;GO:0030547//receptor inhibitor activity	GO:0007268//synaptic transmission;GO:0010469//regulation of receptor activity
MSTRG.7365	195	103	193	66	3	3	4	0	17.71	12.23	24.76	8.62	0.27	0.4	0.52	0	15.83	0.2975	-5.73363	1.61e-25	1.13e-22	HINT1	histidine triad nucleotide-binding protein 1-like [Phocoena sinus]	-	-	-	-	GO:0016020//membrane;GO:0031988//membrane-bounded vesicle;GO:0043232//intracellular non-membrane-bounded organelle;GO:0044451//nucleoplasm part	GO:0004551//nucleotide diphosphatase activity;GO:0019901//protein kinase binding;GO:0036094//small molecule binding	GO:0006195//purine nucleotide catabolic process;GO:0010468//regulation of gene expression;GO:0012501//programmed cell death;GO:0034645//cellular macromolecule biosynthetic process;GO:0072331//signal transduction by p53 class mediator
ncbi_101120910	345	179	206	252	1199	848	676	981	9.68	6.54	8.15	10.16	31.16	33.12	25.68	37.25	8.6325	31.8025	1.88129	1.7e-24	1.14e-21	HMOX1	PREDICTED: heme oxygenase 1 isoform X2 [Ovis aries musimon]	Metabolism;Human Diseases;Human Diseases;Human Diseases;Human Diseases;Environmental Information Processing;Organismal Systems;Cellular Processes;Metabolism	Global and overview maps;Cancers;Cancers;Cancers;Cardiovascular diseases;Signal transduction;Digestive system;Cell growth and death;Metabolism of cofactors and vitamins	ko01100//Metabolic pathways;ko05200//Pathways in cancer;ko05225//Hepatocellular carcinoma;ko05206//MicroRNAs in cancer;ko05418//Fluid shear stress and atherosclerosis;ko04066//HIF-1 signaling pathway;ko04978//Mineral absorption;ko04216//Ferroptosis;ko00860//Porphyrin and chlorophyll metabolism	K00510;K00510;K00510;K00510;K00510;K00510;K00510;K00510;K00510	GO:0031090//organelle membrane;GO:0043231//intracellular membrane-bounded organelle;GO:0044444//cytoplasmic part	GO:0016705//oxidoreductase activity, acting on paired donors, with incorporation or reduction of molecular oxygen;GO:0043169//cation binding;GO:0046906//tetrapyrrole binding;GO:0046983//protein dimerization activity;GO:0060089//molecular transducer activity	GO:0001666//response to hypoxia;GO:0002262//myeloid cell homeostasis;GO:0006357//regulation of transcription from RNA polymerase II promoter;GO:0006787//porphyrin-containing compound catabolic process;GO:0008284//positive regulation of cell proliferation;GO:0008285//negative regulation of cell proliferation;GO:0014070//response to organic cyclic compound;GO:0043122//regulation of I-kappaB kinase/…
ncbi_101108565	11841	10892	8882	9348	8051	5369	5897	5922	406.01	486.44	429.49	460.44	255.69	256.28	273.75	274.87	445.595	265.147	-0.748938	6.58e-23	4.23e-20	TPI1	PREDICTED: triosephosphate isomerase isoform X2 [Ovis aries musimon]	Metabolism;Metabolism;Metabolism;Metabolism;Metabolism;Metabolism	Global and overview maps;Global and overview maps;Carbohydrate metabolism;Carbohydrate metabolism;Global and overview maps;Carbohydrate metabolism	ko01100//Metabolic pathways;ko01200//Carbon metabolism;ko00562//Inositol phosphate metabolism;ko00010//Glycolysis / Gluconeogenesis;ko01230//Biosynthesis of amino acids;ko00051//Fructose and mannose metabolism	K01803;K01803;K01803;K01803;K01803;K01803	GO:0031988//membrane-bounded vesicle;GO:0043231//intracellular membrane-bounded organelle;GO:0044421//extracellular region part;GO:0044444//cytoplasmic part	GO:0005488//binding;GO:0016861//intramolecular oxidoreductase activity, interconverting aldoses and ketoses	GO:0006007//glucose catabolic process;GO:0006081//cellular aldehyde metabolic process;GO:0006090//pyruvate metabolic process;GO:0006739//NADP metabolic process;GO:0044707//single-multicellular organism process;GO:0051704//multi-organism process
ncbi_101106659	419	436	382	293	66	91	86	96	7.32	9.91	9.41	7.35	1.07	2.21	2.03	2.27	8.4975	1.895	-2.16484	8.58e-23	5.3e-20	MAOB	PREDICTED: amine oxidase [flavin-containing] B isoform X2 [Ovis aries musimon]	Metabolism;Human Diseases;Organismal Systems;Organismal Systems;Metabolism;Human Diseases;Metabolism;Metabolism;Metabolism;Human Diseases;Metabolism;Metabolism;Metabolism	Global and overview maps;Substance dependence;Nervous system;Nervous system;Xenobiotics biodegradation and metabolism;Substance dependence;Amino acid metabolism;Amino acid metabolism;Amino acid metabolism;Substance dependence;Amino acid metabolism;Amino acid metabolism;Amino acid metabolism	ko01100//Metabolic pathways;ko05034//Alcoholism;ko04728//Dopaminergic synapse;ko04726//Serotonergic synapse;ko00982//Drug metabolism - cytochrome P450;ko05031//Amphetamine addiction;ko00330//Arginine and proline metabolism;ko00260//Glycine, serine and threonine metabolism;ko00380//Tryptophan metabolism;ko05030//Cocaine addiction;ko00350//Tyrosine metabolism;ko00340//Histidine metabolism;ko00360//…	K00274;K00274;K00274;K00274;K00274;K00274;K00274;K00274;K00274;K00274;K00274;K00274;K00274	GO:0019866//organelle inner membrane;GO:0031224//intrinsic component of membrane;GO:0031966//mitochondrial membrane;GO:0031988//membrane-bounded vesicle	GO:0003824//catalytic activity	GO:0044710//single-organism metabolic process;GO:0048856//anatomical structure development
ncbi_101105373	679	630	589	522	278	267	228	227	16.51	19.96	20.2	18.24	6.26	9.04	7.51	7.47	18.7275	7.57	-1.30679	1.51e-22	8.98e-20	PCP4L1	Purkinje cell protein 4-like protein 1 [Bos taurus]	-	-	-	-	-	-	-
ncbi_101115250	1085	804	744	729	2928	1429	1782	1599	39.64	38.26	38.34	38.26	99.09	72.69	88.15	79.09	38.625	84.755	1.13376	2.36e-22	1.35e-19	YPEL3	PREDICTED: protein yippee-like 3 isoform X2, partial [Ovis aries musimon]	-	-	-	-	GO:0043231//intracellular membrane-bounded organelle	-	-
ncbi_100135436	2819	2105	1905	2115	5711	3558	3639	3348	47.95	46.63	45.69	51.71	89.94	84.25	83.8	77.13	47.995	83.78	0.803722	4.33e-22	2.39e-19	PABPC1	polyadenylate-binding protein 1 [Bos taurus]	Genetic Information Processing;Genetic Information Processing;Genetic Information Processing	Translation;Translation;Folding, sorting and degradation	ko03013//RNA transport;ko03015//mRNA surveillance pathway;ko03018//RNA degradation	K13126;K13126;K13126	GO:0005681//spliceosomal complex;GO:0005924//cell-substrate adherens junction;GO:0031988//membrane-bounded vesicle;GO:0036464//cytoplasmic ribonucleoprotein granule	GO:0005515//protein binding;GO:0008187//poly-pyrimidine tract binding;GO:0036094//small molecule binding;GO:0044822//poly(A) RNA binding;GO:0070717//poly-purine tract binding	GO:0000184//nuclear-transcribed mRNA catabolic process, nonsense-mediated decay;GO:0016458//gene silencing;GO:0031442//positive regulation of mRNA 3'-end processing;GO:0061014//positive regulation of mRNA catabolic process
ncbi_101119613	215	148	122	165	33	30	43	42	1.69	1.52	1.36	1.87	0.24	0.33	0.46	0.45	1.61	0.37	-2.12146	9.89e-22	5.26e-19	PHF24	PREDICTED: PHD finger protein 24 isoform X1 [Ovis aries]	-	-	-	-	-	-	-
ncbi_101121166	668	629	496	661	1893	1535	1435	1553	13.75	16.86	14.4	19.54	36.09	43.98	39.99	43.27	16.1375	40.8325	1.3393	1.41e-21	7.26e-19	Maff	PREDICTED: transcription factor MafF [Ovis aries musimon]	-	-	-	-	GO:0043231//intracellular membrane-bounded organelle	GO:0001071//nucleic acid binding transcription factor activity;GO:0003677//DNA binding	GO:0007519//skeletal muscle tissue development;GO:0009913//epidermal cell differentiation;GO:0010468//regulation of gene expression;GO:0034645//cellular macromolecule biosynthetic process
ncbi_100528012	606	389	441	378	303	155	153	166	18.48	15.45	18.96	16.56	8.56	6.58	6.32	6.85	17.3625	7.0775	-1.29466	3.29e-21	1.64e-18	HMBS	PREDICTED: porphobilinogen deaminase isoform X1 [Ovis aries]	Metabolism;Metabolism	Global and overview maps;Metabolism of cofactors and vitamins	ko01100//Metabolic pathways;ko00860//Porphyrin and chlorophyll metabolism	K01749;K01749	-	GO:0003824//catalytic activity	GO:0006779//porphyrin-containing compound biosynthetic process;GO:0018065//protein-cofactor linkage
ncbi_101120984	113	110	84	85	362	242	271	233	0.71	0.93	0.74	0.8	2.14	2.17	2.36	2.06	0.795	2.1825	1.45695	3.97e-21	1.92e-18	ZBTB21	PREDICTED: zinc finger and BTB domain-containing protein 21 isoform X2 [Ovis aries musimon]	-	-	-	-	GO:0043231//intracellular membrane-bounded organelle	GO:0000166//nucleotide binding;GO:0043169//cation binding	GO:0006355//regulation of transcription, DNA-templated
ncbi_101104853	101	88	74	89	15	14	20	15	5.84	6.63	6.03	7.39	0.8	1.13	1.57	1.17	6.4725	1.1675	-2.4709	1.22e-20	5.7e-18	SLN	PREDICTED: sarcolipin isoform X2 [Ovis aries musimon]	-	-	-	-	-	-	-
ncbi_101119329	1786	1033	1066	838	757	406	436	399	83.58	62.96	70.35	56.33	32.81	26.45	27.62	25.27	68.305	28.0375	-1.28463	1.41e-20	6.39e-18	SELENOW	PREDICTED: LOW QUALITY PROTEIN: selenoprotein W, 1 [Bubalus bubalis]	-	-	-	-	GO:0044424//intracellular part	GO:0005488//binding	GO:0019725//cellular homeostasis
ncbi_101122940	1115	708	833	761	490	386	316	375	10.71	8.89	11.36	10.53	4.31	5.09	4.15	4.82	10.3725	4.5925	-1.17541	1.55e-20	6.82e-18	A2M	PREDICTED: alpha-2-macroglobulin isoform X2 [Ovis aries musimon]	Organismal Systems	Immune system	ko04610//Complement and coagulation cascades	K03910	-	-	-
ncbi_100216440	4542	3633	3043	3499	2929	2206	2270	2098	118.61	123.57	112.06	131.25	70.84	80.19	80.25	74.16	121.373	76.36	-0.668553	2.22e-20	9.51e-18	PGK1	phosphoglycerate kinase 1 [Ovis aries]	Metabolism;Metabolism;Environmental Information Processing;Metabolism;Metabolism	Global and overview maps;Global and overview maps;Signal transduction;Carbohydrate metabolism;Global and overview maps	ko01100//Metabolic pathways;ko01200//Carbon metabolism;ko04066//HIF-1 signaling pathway;ko00010//Glycolysis / Gluconeogenesis;ko01230//Biosynthesis of amino acids	K00927;K00927;K00927;K00927;K00927	GO:0031988//membrane-bounded vesicle;GO:0044444//cytoplasmic part	GO:0016301//kinase activity;GO:0032550//purine ribonucleoside binding	GO:0006007//glucose catabolic process;GO:0006090//pyruvate metabolic process;GO:0006796//phosphate-containing compound metabolic process;GO:0030154//cell differentiation;GO:0051704//multi-organism process
ncbi_100049064	164	128	167	72	23	1	13	11	17.1	17.38	24.56	10.78	2.22	0.15	1.84	1.55	17.455	1.44	-3.5995	3.19e-20	1.33e-17	HBB	hemoglobin subunit beta [Ovis aries]	Human Diseases;Human Diseases	Infectious diseases;Infectious diseases	ko05144//Malaria;ko05143//African trypanosomiasis	K13823;K13823	GO:0043234//protein complex	GO:0022892//substrate-specific transporter activity;GO:0046906//tetrapyrrole binding;GO:0046914//transition metal ion binding	GO:0015669//gas transport
ncbi_443410	6108	4238	3940	4045	3767	1887	2178	2381	490.26	443.3	446.07	466.59	280.08	210.82	236.57	259.06	461.555	246.632	-0.90414	4.39e-20	1.79e-17	ATP5MC1	PREDICTED: ATP synthase F(0) complex subunit C1, mitochondrial isoform X1 [Ovis aries]	Metabolism;Organismal Systems;Human Diseases;Human Diseases;Human Diseases;Metabolism	Global and overview maps;Environmental adaptation;Neurodegenerative diseases;Neurodegenerative diseases;Neurodegenerative diseases;Energy metabolism	ko01100//Metabolic pathways;ko04714//Thermogenesis;ko05016//Huntington disease;ko05010//Alzheimer disease;ko05012//Parkinson disease;ko00190//Oxidative phosphorylation	K02128;K02128;K02128;K02128;K02128;K02128	GO:0019866//organelle inner membrane;GO:0031224//intrinsic component of membrane;GO:0033177//proton-transporting two-sector ATPase complex, proton-transporting domain;GO:0044455//mitochondrial membrane part	GO:0005488//binding;GO:0015077//monovalent inorganic cation transmembrane transporter activity	GO:0006754//ATP biosynthetic process;GO:0015988//energy coupled proton transmembrane transport, against electrochemical gradient
ncbi_101112853	5151	4863	4185	3855	3027	2237	2108	2429	104.98	129.09	120.28	112.86	57.14	63.47	58.16	67.01	116.802	61.445	-0.926704	5.34e-20	2.12e-17	ALAS1	PREDICTED: 5-aminolevulinate synthase, nonspecific, mitochondrial isoform X1 [Ovis aries musimon]	Metabolism;Metabolism;Metabolism	Global and overview maps;Amino acid metabolism;Metabolism of cofactors and vitamins	ko01100//Metabolic pathways;ko00260//Glycine, serine and threonine metabolism;ko00860//Porphyrin and chlorophyll metabolism	K00643;K00643;K00643	GO:0044429//mitochondrial part	GO:0016749//N-succinyltransferase activity;GO:0043168//anion binding	GO:0006779//porphyrin-containing compound biosynthetic process
ncbi_101102400	1015	1329	697	1179	4374	3212	3244	3586	12.55	21.41	12.16	20.95	50.1	55.3	54.32	60.03	16.7675	54.9375	1.71212	1.04e-19	4e-17	TRIB1	PREDICTED: tribbles homolog 1 isoform X2 [Ovis aries musimon]	-	-	-	-	-	-	-
ncbi_101111554	254787	246880	223988	178407	151848	97298	106625	117874	7910.81	9983.9	9807.41	7957.15	4366.8	4205.54	4481.94	4954.14	8914.82	4502.1	-0.985606	4.92e-19	1.85e-16	ACTC1	PREDICTED: actin, alpha cardiac muscle 1 [Pygocentrus nattereri]	Organismal Systems;Human Diseases;Human Diseases;Organismal Systems	Circulatory system;Cardiovascular diseases;Cardiovascular diseases;Circulatory system	ko04261//Adrenergic signaling in cardiomyocytes;ko05414//Dilated cardiomyopathy (DCM);ko05410//Hypertrophic cardiomyopathy (HCM);ko04260//Cardiac muscle contraction	K12314;K12314;K12314;K12314	GO:0005884//actin filament;GO:0005924//cell-substrate adherens junction;GO:0031988//membrane-bounded vesicle;GO:0044421//extracellular region part;GO:0044449//contractile fiber part	GO:0008092//cytoskeletal protein binding;GO:0017111//nucleoside-triphosphatase activity;GO:0032550//purine ribonucleoside binding	GO:0003015//heart process;GO:0006941//striated muscle contraction;GO:0007015//actin filament organization;GO:0030239//myofibril assembly;GO:0033275//actin-myosin filament sliding;GO:0042981//regulation of apoptotic process;GO:0060415//muscle tissue morphogenesis;GO:0097305//response to alcohol
ncbi_101122510	9400	7356	5073	7211	4990	2870	2846	3547	301.87	307.62	229.7	332.64	148.35	128.29	123.78	154.1	292.957	138.63	-1.07945	7.11e-19	2.61e-16	FHL2	PREDICTED: four and a half LIM domains protein 2 [Ovis aries]	Organismal Systems	Development	ko04380//Osteoclast differentiation	K14380	GO:0005856//cytoskeleton;GO:0005924//cell-substrate adherens junction;GO:0043231//intracellular membrane-bounded organelle	GO:0005515//protein binding;GO:0046914//transition metal ion binding	GO:0001503//ossification;GO:0006357//regulation of transcription from RNA polymerase II promoter;GO:0009719//response to endogenous stimulus;GO:0042981//regulation of apoptotic process;GO:0055013//cardiac muscle cell development;GO:0060343//trabecula formation
ncbi_100196903	91	136	54	144	1101	447	685	414	3.32	6.47	2.78	7.55	37.23	22.72	33.86	20.46	5.03	28.5675	2.50574	8.53e-19	3.06e-16	IDO1	indoleamine 2,3-dioxygenase 1 [Ovis aries]	Metabolism;Human Diseases;Metabolism	Global and overview maps;Infectious diseases;Amino acid metabolism	ko01100//Metabolic pathways;ko05143//African trypanosomiasis;ko00380//Tryptophan metabolism	K00463;K00463;K00463	GO:0043292//contractile fiber	GO:0016702//oxidoreductase activity, acting on single donors with incorporation of molecular oxygen, incorporation of two atoms of oxygen;GO:0046906//tetrapyrrole binding	GO:0001818//negative regulation of cytokine production;GO:0001819//positive regulation of cytokine production;GO:0002237//response to molecule of bacterial origin;GO:0002645//positive regulation of tolerance induction;GO:0002676//regulation of chronic inflammatory response;GO:0002828//regulation of type 2 immune response;GO:0006569//tryptophan catabolic process;GO:0007626//locomotory behavior;GO:…
ncbi_101104396	6580	4514	3361	4813	2936	2260	2313	2269	157.83	141.02	113.71	165.85	65.23	75.46	75.11	73.67	144.602	72.3675	-0.998679	1.21e-18	4.24e-16	CALR	PREDICTED: calreticulin [Ovis aries]	Human Diseases;Human Diseases;Cellular Processes;Genetic Information Processing;Human Diseases;Organismal Systems	Infectious diseases;Infectious diseases;Transport and catabolism;Folding, sorting and degradation;Infectious diseases;Immune system	ko05166//HTLV-I infection;ko05163//Human cytomegalovirus infection;ko04145//Phagosome;ko04141//Protein processing in endoplasmic reticulum;ko05142//Chagas disease (American trypanosomiasis);ko04612//Antigen processing and presentation	K08057;K08057;K08057;K08057;K08057;K08057	GO:0005788//endoplasmic reticulum lumen;GO:0005924//cell-substrate adherens junction;GO:0030529//intracellular ribonucleoprotein complex;GO:0031988//membrane-bounded vesicle;GO:0043234//protein complex;GO:0044421//extracellular region part;GO:0044459//plasma membrane part	GO:0035258//steroid hormone receptor binding;GO:0044389//ubiquitin-like protein ligase binding;GO:0044822//poly(A) RNA binding;GO:0046872//metal ion binding	GO:0002397//MHC class I protein complex assembly;GO:0002407//dendritic cell chemotaxis;GO:0006275//regulation of DNA replication;GO:0006355//regulation of transcription, DNA-templated;GO:0006886//intracellular protein transport;GO:0007126//meiotic nuclear division;GO:0007569//cell aging;GO:0009968//negative regulation of signal transduction;GO:0010770//positive regulation of cell morphogenesis in…
ncbi_101106898	6476	4931	4676	4514	3701	2789	2857	3045	148.24	146.68	150.58	148.11	77.95	88.08	87.99	93.4	148.403	86.855	-0.772835	1.75e-18	6e-16	POPDC2	PREDICTED: popeye domain-containing protein 2 isoform X1 [Ovis aries]	-	-	-	-	GO:0031224//intrinsic component of membrane	GO:0030551//cyclic nucleotide binding	GO:0008016//regulation of heart contraction;GO:0060926//cardiac pacemaker cell development;GO:0065008//regulation of biological quality
ncbi_105616427	1734	1031	1085	988	928	533	605	563	17.82	13.8	15.73	14.59	8.84	7.63	8.42	7.83	15.485	8.18	-0.920699	2.96e-18	9.95e-16	SMIM5	PREDICTED: small integral membrane protein 5 [Ovis aries musimon]	-	-	-	-	-	-	-
ncbi_101119894	1263	633	701	687	546	305	369	302	10.77	7.25	7.56	8.02	4.6	3.78	4.21	3.81	8.4	4.1	-1.03477	4.87e-17	1.6e-14	GPD1	PREDICTED: glycerol-3-phosphate dehydrogenase [NAD(+)], cytoplasmic [Ovis aries musimon]	Metabolism	Lipid metabolism	ko00564//Glycerophospholipid metabolism	K00006	GO:0031988//membrane-bounded vesicle;GO:0043231//intracellular membrane-bounded organelle;GO:0044444//cytoplasmic part	GO:0000166//nucleotide binding;GO:0016901//oxidoreductase activity, acting on the CH-OH group of donors, quinone or similar compound as acceptor;GO:0046983//protein dimerization activity;GO:0048037//cofactor binding	GO:0006006//glucose metabolic process;GO:0006072//glycerol-3-phosphate metabolic process;GO:0006110//regulation of glycolytic process;GO:0006839//mitochondrial transport;GO:0034612//response to tumor necrosis factor;GO:0051591//response to cAMP
ncbi_101116510	2130	1388	1194	1565	1235	799	901	744	70.81	60.1	55.95	74.72	38.03	36.95	40.53	33.49	65.395	37.25	-0.81194	6.03e-17	1.9e-14	NDUFC1	PREDICTED: NADH dehydrogenase [ubiquinone] 1 subunit C1, mitochondrial [Ovis aries]	Metabolism;Organismal Systems;Human Diseases;Human Diseases;Human Diseases;Human Diseases;Organismal Systems;Metabolism	Global and overview maps;Environmental adaptation;Neurodegenerative diseases;Neurodegenerative diseases;Endocrine and metabolic diseases;Neurodegenerative diseases;Nervous system;Energy metabolism	ko01100//Metabolic pathways;ko04714//Thermogenesis;ko05016//Huntington disease;ko05010//Alzheimer disease;ko04932//Non-alcoholic fatty liver disease (NAFLD);ko05012//Parkinson disease;ko04723//Retrograde endocannabinoid signaling;ko00190//Oxidative phosphorylation	K03967;K03967;K03967;K03967;K03967;K03967;K03967;K03967	GO:0019866//organelle inner membrane;GO:0031224//intrinsic component of membrane;GO:0044455//mitochondrial membrane part	-	GO:0044710//single-organism metabolic process
ncbi_101108285	13528	8821	8687	8705	9381	5094	5946	5309	830.46	705.3	752.04	767.63	533.39	435.33	494.16	441.17	763.857	476.012	-0.682304	6.04e-17	1.9e-14	ATP5MC3	PREDICTED: ATP synthase F(0) complex subunit C3, mitochondrial [Ovis aries]	Metabolism;Organismal Systems;Human Diseases;Human Diseases;Human Diseases;Metabolism	Global and overview maps;Environmental adaptation;Neurodegenerative diseases;Neurodegenerative diseases;Neurodegenerative diseases;Energy metabolism	ko01100//Metabolic pathways;ko04714//Thermogenesis;ko05016//Huntington disease;ko05010//Alzheimer disease;ko05012//Parkinson disease;ko00190//Oxidative phosphorylation	K02128;K02128;K02128;K02128;K02128;K02128	GO:0031224//intrinsic component of membrane;GO:0033177//proton-transporting two-sector ATPase complex, proton-transporting domain;GO:0044455//mitochondrial membrane part	GO:0005488//binding;GO:0015077//monovalent inorganic cation transmembrane transporter activity	GO:0006754//ATP biosynthetic process;GO:0006839//mitochondrial transport;GO:0015988//energy coupled proton transmembrane transport, against electrochemical gradient;GO:0022900//electron transport chain
ncbi_101102336	27	34	24	20	144	106	122	93	0.64	1.05	0.8	0.68	3.16	3.5	3.91	2.98	0.7925	3.3875	2.09574	6.22e-17	1.92e-14	FGB	PREDICTED: fibrinogen beta chain [Ovis aries]	Organismal Systems;Organismal Systems	Immune system;Immune system	ko04611//Platelet activation;ko04610//Complement and coagulation cascades	K03904;K03904	GO:0030141//secretory granule;GO:0043234//protein complex;GO:0044421//extracellular region part;GO:0044459//plasma membrane part	GO:0005515//protein binding	GO:0002793//positive regulation of peptide secretion;GO:0006952//defense response;GO:0010038//response to metal ion;GO:0017157//regulation of exocytosis;GO:0019229//regulation of vasoconstriction;GO:0022409//positive regulation of cell-cell adhesion;GO:0030168//platelet activation;GO:0031589//cell-substrate adhesion;GO:0043410//positive regulation of MAPK cascade;GO:0043623//cellular protein comp…
ncbi_101107605	1971	1873	1679	1439	4729	3032	3324	3576	9.97	12.34	11.97	10.45	22.15	21.35	22.76	24.48	11.1825	22.685	1.0205	7e-17	2.09e-14	LTBP2	PREDICTED: latent-transforming growth factor beta-binding protein 2 isoform X3 [Ovis aries musimon]	-	-	-	-	GO:0031988//membrane-bounded vesicle;GO:0043205//fibril	GO:0005515//protein binding;GO:0005539//glycosaminoglycan binding;GO:0046872//metal ion binding	-
ncbi_101103252	201	212	140	178	84	70	65	61	4.07	5.58	4.01	5.16	1.57	1.98	1.77	1.67	4.705	1.7475	-1.4289	7.02e-17	2.09e-14	METTL11B	PREDICTED: alpha N-terminal protein methyltransferase 1B isoform X1 [Ovis aries musimon]	-	-	-	-	-	-	-
ncbi_101110819	740	611	598	565	499	362	375	308	30.34	32.42	34.52	32.07	19.22	21.12	20.86	17.63	32.3375	19.7075	-0.714463	1.81e-16	5.27e-14	RBM3	PREDICTED: RNA-binding protein 3 isoform X1 [Ovis aries]	-	-	-	-	-	GO:0003723//RNA binding;GO:0043021//ribonucleoprotein complex binding	GO:0006950//response to stress;GO:0070918//production of small RNA involved in gene silencing by RNA
MSTRG.13929	1104	1061	868	731	527	357	246	413	12.87	16.12	14.28	12.21	5.69	5.76	3.89	6.5	13.87	5.46	-1.34499	1.97e-16	5.64e-14	--	endonuclease-reverse transcriptase [Babesia ovata]	Human Diseases;Human Diseases;Environmental Information Processing;Organismal Systems;Human Diseases;Human Diseases;Cellular Processes;Human Diseases	Cancers;Cancers;Signal transduction;Immune system;Infectious diseases;Cardiovascular diseases;Cellular community - eukaryotes;Cancers	ko05200//Pathways in cancer;ko05226//Gastric cancer;ko04390//Hippo signaling pathway;ko04670//Leukocyte transendothelial migration;ko05100//Bacterial invasion of epithelial cells;ko05412//Arrhythmogenic right ventricular cardiomyopathy (ARVC);ko04520//Adherens junction;ko05213//Endometrial cancer	K05691;K05691;K05691;K05691;K05691;K05691;K05691;K05691	-	-	-
ncbi_101122156	257	178	168	243	113	80	85	69	12.94	11.67	11.93	17.58	5.27	5.61	5.79	4.7	13.53	5.3425	-1.34057	3.88e-16	1.09e-13	ARHGDIG	PREDICTED: rho GDP-dissociation inhibitor 3 isoform X2 [Ovis aries musimon]	Organismal Systems;Organismal Systems	Nervous system;Excretory system	ko04722//Neurotrophin signaling pathway;ko04962//Vasopressin-regulated water reabsorption	K12462;K12462	GO:0044424//intracellular part	GO:0005092//GDP-dissociation inhibitor activity;GO:0008047//enzyme activator activity	GO:0008104//protein localization;GO:0043087//regulation of GTPase activity
ncbi_100885768	2745	3873	3233	2352	790	1136	746	880	24.07	44.15	39.9	29.57	6.41	13.84	8.84	10.45	34.4225	9.885	-1.80004	5.55e-16	1.53e-13	TFRC	PREDICTED: transferrin receptor protein 1 isoform X1 [Ovis aries]	Cellular Processes;Cellular Processes;Organismal Systems;Environmental Information Processing;Cellular Processes	Transport and catabolism;Transport and catabolism;Immune system;Signal transduction;Cell growth and death	ko04144//Endocytosis;ko04145//Phagosome;ko04640//Hematopoietic cell lineage;ko04066//HIF-1 signaling pathway;ko04216//Ferroptosis	K06503;K06503;K06503;K06503;K06503	GO:0005768//endosome;GO:0031988//membrane-bounded vesicle;GO:0044421//extracellular region part;GO:0044459//plasma membrane part	GO:0003723//RNA binding;GO:0005515//protein binding;GO:0038024//cargo receptor activity	GO:0002573//myeloid leukocyte differentiation;GO:0006826//iron ion transport;GO:0006897//endocytosis;GO:0015031//protein transport;GO:0032846//positive regulation of homeostatic process;GO:0046916//cellular transition metal ion homeostasis
ncbi_114116869	20	11	8	12	86	106	72	87	0.29	0.22	0.17	0.26	1.2	2.21	1.46	1.76	0.235	1.6575	2.81828	1.29e-15	3.49e-13	CASP3	PREDICTED: caspase-3 [Ovis aries musimon]	Human Diseases;Human Diseases;Environmental Information Processing;Human Diseases;Human Diseases;Human Diseases;Human Diseases;Human Diseases;Human Diseases;Human Diseases;Human Diseases;Organismal Systems;Human Diseases;Human Diseases;Human Diseases;Cellular Processes;Human Diseases;Human Diseases;Human Diseases;Environmental Information Processing;Organismal Systems;Human Diseases;Human Disease…	Cancers;Infectious diseases;Signal transduction;Infectious diseases;Infectious diseases;Cancers;Cancers;Neurodegenerative diseases;Infectious diseases;Infectious diseases;Neurodegenerative diseases;Immune system;Cancers;Endocrine and metabolic diseases;Infectious diseases;Cell growth and death;Neurodegenerative diseases;Infectious diseases;Infectious diseases;Signal transduction;Nervous system;En…	ko05200//Pathways in cancer;ko05165//Human papillomavirus infection;ko04010//MAPK signaling pathway;ko05163//Human cytomegalovirus infection;ko05168//Herpes simplex infection;ko05205//Proteoglycans in cancer;ko05203//Viral carcinogenesis;ko05016//Huntington disease;ko05167//Kaposi sarcoma-associated herpesvirus infection;ko05152//Tuberculosis;ko05010//Alzheimer disease;ko04650//Natural killer cel…	K02187;K02187;K02187;K02187;K02187;K02187;K02187;K02187;K02187;K02187;K02187;K02187;K02187;K02187;K02187;K02187;K02187;K02187;K02187;K02187;K02187;K02187;K02187;K02187;K02187;K02187;K02187;K02187;K02187;K02187;K02187;K02187;K02187	-	-	-
ncbi_101106106	545	590	498	445	1449	981	1060	938	3.27	4.61	4.21	3.84	8.05	8.2	8.61	7.62	3.9825	8.12	1.02781	1.71e-15	4.55e-13	PGM2L1	PREDICTED: glucose 1,6-bisphosphate synthase isoform X1 [Ovis aries]	Metabolism	Carbohydrate metabolism	ko00500//Starch and sucrose metabolism	K11809	-	-	-
ncbi_101119554	270	374	313	248	1064	798	767	797	0.94	1.7	1.54	1.24	3.43	3.87	3.62	3.76	1.355	3.67	1.43749	2.29e-15	5.99e-13	PLXNA4	PREDICTED: plexin-A4 [Ovis aries musimon]	Organismal Systems	Development	ko04360//Axon guidance	K06820	GO:0031224//intrinsic component of membrane;GO:0044464//cell part	GO:0004888//transmembrane signaling receptor activity	GO:0008045//motor neuron axon guidance;GO:0021559//trigeminal nerve development;GO:0021604//cranial nerve structural organization;GO:0021952//central nervous system projection neuron axonogenesis;GO:0030516//regulation of axon extension;GO:0048483//autonomic nervous system development;GO:0050920//regulation of chemotaxis;GO:0061643//chemorepulsion of axon;GO:1902285//semaphorin-plexin signaling p…
ncbi_101110157	1219	811	805	758	769	495	540	500	39.65	34.36	36.93	35.42	23.17	22.42	23.78	22.02	36.59	22.8475	-0.679413	2.48e-15	6.38e-13	MRPS7	PREDICTED: 28S ribosomal protein S7, mitochondrial [Ovis aries]	Genetic Information Processing	Translation	ko03010//Ribosome	K02992	GO:0015935//small ribosomal subunit;GO:0019866//organelle inner membrane;GO:0043231//intracellular membrane-bounded organelle	GO:0003723//RNA binding;GO:0005198//structural molecule activity	GO:0010467//gene expression
ncbi_101120580	2052	863	1041	755	450	336	305	425	16.48	8.91	11.81	8.63	3.32	3.79	3.3	4.62	11.4575	3.7575	-1.60845	3.12e-15	7.91e-13	Myh6	PREDICTED: myosin-6 [Ovis aries musimon]	Environmental Information Processing;Organismal Systems;Organismal Systems;Human Diseases;Human Diseases;Human Diseases;Organismal Systems	Signal transduction;Circulatory system;Endocrine system;Cardiovascular diseases;Cardiovascular diseases;Cardiovascular diseases;Circulatory system	ko04022//cGMP - PKG signaling pathway;ko04261//Adrenergic signaling in cardiomyocytes;ko04919//Thyroid hormone signaling pathway;ko05414//Dilated cardiomyopathy (DCM);ko05416//Viral myocarditis;ko05410//Hypertrophic cardiomyopathy (HCM);ko04260//Cardiac muscle contraction	K17751;K17751;K17751;K17751;K17751;K17751;K17751	-	-	-
ncbi_106991334	1800	1356	1086	1205	1211	642	752	785	41.75	40.85	35.14	39.96	25.91	20.64	23.26	24.2	39.425	23.5025	-0.746297	3.37e-15	8.39e-13	GPT	PREDICTED: alanine aminotransferase 1 isoform X5 [Ovis aries musimon]	Metabolism;Metabolism;Metabolism;Metabolism;Metabolism;Metabolism	Global and overview maps;Global and overview maps;Global and overview maps;Amino acid metabolism;Amino acid metabolism;Global and overview maps	ko01100//Metabolic pathways;ko01200//Carbon metabolism;ko01230//Biosynthesis of amino acids;ko00250//Alanine, aspartate and glutamate metabolism;ko00220//Arginine biosynthesis;ko01210//2-Oxocarboxylic acid metabolism	K00814;K00814;K00814;K00814;K00814;K00814	GO:0031988//membrane-bounded vesicle;GO:0044424//intracellular part	GO:0016769//transferase activity, transferring nitrogenous groups;GO:0043168//anion binding	GO:0006524//alanine catabolic process
ncbi_101102228	320	278	241	208	192	81	114	102	5.62	6	6.49	5.28	2.94	1.86	2.73	2.37	5.8475	2.475	-1.24039	6.54e-15	1.58e-12	CRHR2	PREDICTED: corticotropin-releasing factor receptor 2 isoform X11 [Ovis aries musimon]	Environmental Information Processing;Human Diseases	Signaling molecules and interaction;Endocrine and metabolic diseases	ko04080//Neuroactive ligand-receptor interaction;ko04934//Cushing syndrome	K04579;K04579	GO:0031224//intrinsic component of membrane;GO:0043231//intracellular membrane-bounded organelle	GO:0004930//G-protein coupled receptor activity;GO:0005102//receptor binding	GO:0007166//cell surface receptor signaling pathway;GO:0043435//response to corticotropin-releasing hormone;GO:0043949//regulation of cAMP-mediated signaling;GO:0045765//regulation of angiogenesis
ncbi_100302357	22270	17494	17423	14266	10548	9576	9721	9191	690.98	706.98	762.35	635.84	303.12	413.62	408.34	386.02	699.038	377.775	-0.887843	7.73e-15	1.84e-12	TUBA4A	tubulin alpha-4A chain isoform 1 [Mus musculus]	Cellular Processes;Cellular Processes;Cellular Processes;Human Diseases;Cellular Processes	Transport and catabolism;Cellular community - eukaryotes;Cell growth and death;Infectious diseases;Cellular community - eukaryotes	ko04145//Phagosome;ko04530//Tight junction;ko04210//Apoptosis;ko05130//Pathogenic Escherichia coli infection;ko04540//Gap junction	K07374;K07374;K07374;K07374;K07374	GO:0015630//microtubule cytoskeleton;GO:0031988//membrane-bounded vesicle;GO:0032991//macromolecular complex	GO:0005198//structural molecule activity;GO:0017111//nucleoside-triphosphatase activity;GO:0032550//purine ribonucleoside binding	GO:0043623//cellular protein complex assembly;GO:0044763//single-organism cellular process
ncbi_114110327	0	0	0	0	0	2235	0	2601	0	0	0	0	0	236.03	0	267.14	0.001	125.793	16.9407	8.1e-15	1.88e-12	RPL12	PREDICTED: 60S ribosomal protein L12 [Bubalus bubalis]	Genetic Information Processing	Translation	ko03010//Ribosome	K02870	GO:0005924//cell-substrate adherens junction;GO:0015934//large ribosomal subunit;GO:0031988//membrane-bounded vesicle;GO:0043231//intracellular membrane-bounded organelle	GO:0003723//RNA binding;GO:0005198//structural molecule activity	GO:0006412//translation;GO:0006613//cotranslational protein targeting to membrane;GO:0016032//viral process;GO:0032774//RNA biosynthetic process;GO:0043624//cellular protein complex disassembly
ncbi_101115314	138	111	107	68	44	12	28	17	1.31	1.37	1.43	0.93	0.39	0.16	0.36	0.22	1.26	0.2825	-2.1571	8.17e-15	1.88e-12	Hcn1	PREDICTED: potassium/sodium hyperpolarization-activated cyclic nucleotide-gated channel 1 isoform X2 [Ovis aries musimon]	-	-	-	-	-	-	-
ncbi_101106281	1582	1215	1143	1112	1074	725	759	812	44.11	44.13	44.94	44.54	27.74	28.14	28.65	30.65	44.43	28.795	-0.625716	8.47e-15	1.92e-12	TMX2	PREDICTED: thioredoxin-related transmembrane protein 2 [Ovis aries]	-	-	-	-	GO:0031224//intrinsic component of membrane	-	-
MSTRG.4274	651	557	518	355	1532	1071	1062	1076	10.15	11.31	11.39	7.94	22.11	23.22	22.4	22.69	10.1975	22.605	1.14843	8.75e-15	1.96e-12	PABPC4	polyadenylate-binding protein 4 isoform X11 [Delphinapterus leucas]	Genetic Information Processing;Genetic Information Processing;Genetic Information Processing	Translation;Translation;Folding, sorting and degradation	ko03013//RNA transport;ko03015//mRNA surveillance pathway;ko03018//RNA degradation	K13126;K13126;K13126	GO:0036464//cytoplasmic ribonucleoprotein granule;GO:0043231//intracellular membrane-bounded organelle	GO:0005515//protein binding;GO:0008187//poly-pyrimidine tract binding;GO:0070717//poly-purine tract binding	GO:0007599//hemostasis;GO:0010468//regulation of gene expression;GO:0016070//RNA metabolic process;GO:0034645//cellular macromolecule biosynthetic process
ncbi_101109582	3221	2304	2252	2131	2188	1468	1434	1568	61.6	57.4	60.74	58.55	38.76	39.09	37.13	40.6	59.5725	38.895	-0.615062	9.84e-15	2.17e-12	PTTG1IP	PREDICTED: pituitary tumor-transforming gene 1 protein-interacting protein [Ovis aries]	-	-	-	-	GO:0031988//membrane-bounded vesicle;GO:0043231//intracellular membrane-bounded organelle	-	GO:0006886//intracellular protein transport;GO:0044707//single-multicellular organism process
ncbi_101120868	6990	5510	4876	4852	4270	3639	3448	3072	121.43	124.68	119.46	121.08	68.71	88.01	81.1	72.24	121.662	77.515	-0.650337	2.34e-14	5.09e-12	IDH3A	PREDICTED: isocitrate dehydrogenase [NAD] subunit alpha, mitochondrial [Bison bison bison]	Metabolism;Metabolism;Metabolism;Metabolism;Metabolism	Global and overview maps;Global and overview maps;Global and overview maps;Carbohydrate metabolism;Global and overview maps	ko01100//Metabolic pathways;ko01200//Carbon metabolism;ko01230//Biosynthesis of amino acids;ko00020//Citrate cycle (TCA cycle);ko01210//2-Oxocarboxylic acid metabolism	K00030;K00030;K00030;K00030;K00030	GO:0030062//mitochondrial tricarboxylic acid cycle enzyme complex	GO:0000166//nucleotide binding;GO:0004448//isocitrate dehydrogenase activity;GO:0046872//metal ion binding	GO:0006101//citrate metabolic process;GO:0019674//NAD metabolic process;GO:0043648//dicarboxylic acid metabolic process
ncbi_114113767	88	35	48	36	0	0	0	0	0.25	0.13	0.19	0.14	0	0	0	0	0.1775	0.001	-7.47168	2.62e-14	5.61e-12	--	TPA: hCG1818434-like [Bos taurus]	-	-	-	-	-	-	-
ncbi_101120029	315	210	199	241	962	440	552	434	13.23	11.54	11.66	14.57	37.71	25.98	31.55	24.92	12.75	30.04	1.23639	3.55e-14	7.5e-12	PLA2G16	PREDICTED: HRAS-like suppressor 3 [Ovis aries musimon]	Metabolism;Environmental Information Processing;Metabolism;Metabolism;Organismal Systems;Metabolism;Metabolism;Metabolism	Global and overview maps;Signal transduction;Lipid metabolism;Lipid metabolism;Endocrine system;Lipid metabolism;Lipid metabolism;Lipid metabolism	ko01100//Metabolic pathways;ko04014//Ras signaling pathway;ko00564//Glycerophospholipid metabolism;ko00590//Arachidonic acid metabolism;ko04923//Regulation of lipolysis in adipocyte;ko00565//Ether lipid metabolism;ko00591//Linoleic acid metabolism;ko00592//alpha-Linolenic acid metabolism	K16817;K16817;K16817;K16817;K16817;K16817;K16817;K16817	GO:0044444//cytoplasmic part	-	GO:0006644//phospholipid metabolic process
ncbi_101111152	866	502	491	663	1687	1507	1383	1272	11.83	8.94	9.49	13.02	21.36	28.83	25.71	23.65	10.82	24.8875	1.20172	3.71e-14	7.75e-12	ELN	PREDICTED: elastin isoform X2 [Ovis aries musimon]	Organismal Systems	Digestive system	ko04974//Protein digestion and absorption	K14211	-	-	-
ncbi_101112858	180	138	104	128	449	351	374	237	2.76	2.76	2.25	2.82	6.38	7.49	7.77	4.92	2.6475	6.64	1.32655	4.33e-14	8.92e-12	NELL1	PREDICTED: protein kinase C-binding protein NELL1 isoform X1 [Ovis aries]	-	-	-	-	-	GO:0016772//transferase activity, transferring phosphorus-containing groups	GO:0006796//phosphate-containing compound metabolic process
ncbi_114108675	996	2567	2684	827	33351	19045	18448	20833	32.92	103.75	117.45	44.22	1010.16	845.51	796.48	899.92	74.585	888.018	3.57363	4.81e-14	9.78e-12	HLA-A	MHC class I antigen [Ovis aries]	Human Diseases;Human Diseases;Cellular Processes;Human Diseases;Human Diseases;Human Diseases;Human Diseases;Human Diseases;Cellular Processes;Organismal Systems;Environmental Information Processing;Cellular Processes;Organismal Systems;Human Diseases;Human Diseases;Human Diseases;Human Diseases;Human Diseases	Infectious diseases;Infectious diseases;Transport and catabolism;Infectious diseases;Infectious diseases;Cancers;Infectious diseases;Infectious diseases;Transport and catabolism;Immune system;Signaling molecules and interaction;Cell growth and death;Immune system;Cardiovascular diseases;Immune diseases;Endocrine and metabolic diseases;Immune diseases;Immune diseases	ko05165//Human papillomavirus infection;ko05166//HTLV-I infection;ko04144//Endocytosis;ko05163//Human cytomegalovirus infection;ko05168//Herpes simplex infection;ko05203//Viral carcinogenesis;ko05169//Epstein-Barr virus infection;ko05167//Kaposi sarcoma-associated herpesvirus infection;ko04145//Phagosome;ko04650//Natural killer cell mediated cytotoxicity;ko04514//Cell adhesion molecules (CAMs);ko…	K06751;K06751;K06751;K06751;K06751;K06751;K06751;K06751;K06751;K06751;K06751;K06751;K06751;K06751;K06751;K06751;K06751;K06751	GO:0005886//plasma membrane;GO:0044425//membrane part	-	GO:0002376//immune system process
ncbi_101116085	643	877	477	991	3832	2395	2652	1727	3.73	6.62	3.9	8.25	20.58	19.33	20.82	13.55	5.625	18.57	1.72305	5.78e-14	1.16e-11	GVINP1	PREDICTED: interferon-induced very large GTPase 1-like [Capra hircus]	-	-	-	-	-	-	-
ncbi_114108599	620	517	515	546	338	224	151	95	18.25	19.82	21.39	23.09	9.2	9.17	6.02	3.77	20.6375	7.04	-1.55162	7.18e-14	1.42e-11	CDC42	cell division control protein 42 homolog isoform 1 precursor [Homo sapiens]	Human Diseases;Human Diseases;Environmental Information Processing;Cellular Processes;Environmental Information Processing;Cellular Processes;Human Diseases;Environmental Information Processing;Human Diseases;Cellular Processes;Organismal Systems;Organismal Systems;Cellular Processes;Human Diseases;Organismal Systems;Organismal Systems;Organismal Systems;Human Diseases;Human Diseases;Human Diseas…	Cancers;Infectious diseases;Signal transduction;Transport and catabolism;Signal transduction;Cell motility;Cancers;Signal transduction;Cancers;Cellular community - eukaryotes;Development;Immune system;Cellular community - eukaryotes;Endocrine and metabolic diseases;Immune system;Nervous system;Immune system;Endocrine and metabolic diseases;Infectious diseases;Infectious diseases;Immune system;Inf…	ko05200//Pathways in cancer;ko05165//Human papillomavirus infection;ko04010//MAPK signaling pathway;ko04144//Endocytosis;ko04014//Ras signaling pathway;ko04810//Regulation of actin cytoskeleton;ko05205//Proteoglycans in cancer;ko04015//Rap1 signaling pathway;ko05203//Viral carcinogenesis;ko04510//Focal adhesion;ko04360//Axon guidance;ko04062//Chemokine signaling pathway;ko04530//Tight junction;ko…	K04393;K04393;K04393;K04393;K04393;K04393;K04393;K04393;K04393;K04393;K04393;K04393;K04393;K04393;K04393;K04393;K04393;K04393;K04393;K04393;K04393;K04393;K04393;K04393;K04393;K04393;K04393;K04393;K04393	GO:0005819//spindle;GO:0005924//cell-substrate adherens junction;GO:0012505//endomembrane system;GO:0031090//organelle membrane;GO:0031988//membrane-bounded vesicle;GO:0035770//ribonucleoprotein granule;GO:0042995//cell projection;GO:0044297//cell body;GO:0044444//cytoplasmic part;GO:0044459//plasma membrane part	GO:0017111//nucleoside-triphosphatase activity;GO:0019901//protein kinase binding;GO:0032550//purine ribonucleoside binding;GO:0034190//apolipoprotein receptor binding	GO:0001525//angiogenesis;GO:0001709//cell fate determination;GO:0001934//positive regulation of protein phosphorylation;GO:0002009//morphogenesis of an epithelium;GO:0002064//epithelial cell development;GO:0002431//Fc receptor mediated stimulatory signaling pathway;GO:0002573//myeloid leukocyte differentiation;GO:0003015//heart process;GO:0006275//regulation of DNA replication;GO:0006952//defense…
ncbi_101113095	5432	2744	1136	4977	330	421	326	277	42.16	27.59	12.44	55.28	2.36	4.49	3.4	2.92	34.3675	3.2925	-3.38379	8.92e-14	1.72e-11	SCN3B	sodium channel subunit beta-3 precursor [Bos taurus]	-	-	-	-	GO:0005887//integral component of plasma membrane;GO:0031674//I band	GO:0005248//voltage-gated sodium channel activity;GO:0005515//protein binding;GO:0016247//channel regulator activity	GO:0002027//regulation of heart rate;GO:0002028//regulation of sodium ion transport;GO:0003254//regulation of membrane depolarization;GO:0007009//plasma membrane organization;GO:0007600//sensory perception;GO:0032412//regulation of ion transmembrane transporter activity;GO:0048731//system development;GO:0086002//cardiac muscle cell action potential involved in contraction;GO:0086010//membrane dep…
ncbi_101106995	187	120	88	161	64	37	46	43	1.99	1.67	1.32	2.47	0.63	0.55	0.66	0.62	1.8625	0.615	-1.59858	9.64e-14	1.84e-11	LSS	PREDICTED: lanosterol synthase isoform X2 [Ovis aries musimon]	Metabolism;Metabolism	Global and overview maps;Lipid metabolism	ko01100//Metabolic pathways;ko00100//Steroid biosynthesis	K01852;K01852	GO:0031090//organelle membrane;GO:0043231//intracellular membrane-bounded organelle;GO:0043232//intracellular non-membrane-bounded organelle	GO:0031559//oxidosqualene cyclase activity	GO:0008203//cholesterol metabolic process
ncbi_101114695	25	34	15	41	189	212	109	265	0.51	0.96	0.43	1.39	3.62	6.06	3.11	8.01	0.8225	5.2	2.66042	1.12e-13	2.11e-11	ARID5A	PREDICTED: AT-rich interactive domain-containing protein 5A isoform X3 [Ovis aries musimon]	-	-	-	-	-	-	-
ncbi_101121751	852	736	549	671	583	397	430	411	23.46	26.39	21.31	26.54	14.87	15.22	16.03	15.32	24.425	15.36	-0.66918	1.17e-13	2.17e-11	MRPL44	PREDICTED: 39S ribosomal protein L44, mitochondrial [Ovis aries]	-	-	-	-	GO:0019866//organelle inner membrane;GO:0030529//intracellular ribonucleoprotein complex;GO:0043231//intracellular membrane-bounded organelle	GO:0003723//RNA binding;GO:0016891//endoribonuclease activity, producing 5'-phosphomonoesters	GO:0006414//translational elongation;GO:0090501//RNA phosphodiester bond hydrolysis
ncbi_101102280	92	75	80	76	23	18	9	26	3.12	3.33	3.83	3.7	0.72	0.85	0.41	1.19	3.495	0.7925	-2.14081	1.18e-13	2.17e-11	CRYM	PREDICTED: ketimine reductase mu-crystallin [Capra hircus]	-	-	-	-	GO:0031988//membrane-bounded vesicle;GO:0043231//intracellular membrane-bounded organelle	GO:0000166//nucleotide binding;GO:0003712//transcription cofactor activity;GO:0016646//oxidoreductase activity, acting on the CH-NH group of donors, NAD or NADP as acceptor;GO:0042562//hormone binding;GO:0046983//protein dimerization activity	GO:0006575//cellular modified amino acid metabolic process;GO:0009914//hormone transport;GO:0044710//single-organism metabolic process;GO:0050954//sensory perception of mechanical stimulus
ncbi_101104932	878	513	575	645	1647	1156	1276	1188	24.62	18.73	22.73	25.98	42.77	45.12	48.43	45.09	23.015	45.3525	0.978608	1.2e-13	2.18e-11	UCP2	mitochondrial uncoupling protein 2 [Ovis aries]	-	-	-	-	GO:0019866//organelle inner membrane;GO:0031224//intrinsic component of membrane;GO:0043231//intracellular membrane-bounded organelle	-	GO:0042391//regulation of membrane potential;GO:1902582//single-organism intracellular transport
ncbi_101106433	744	914	511	849	2614	1626	1935	1640	5.91	9.49	5.72	9.72	19.28	18.04	20.83	17.65	7.71	18.95	1.2974	1.25e-13	2.24e-11	THBS1	PREDICTED: thrombospondin-1 isoform X3 [Ovis aries musimon]	Environmental Information Processing;Human Diseases;Human Diseases;Environmental Information Processing;Cellular Processes;Cellular Processes;Human Diseases;Environmental Information Processing;Cellular Processes;Environmental Information Processing;Human Diseases;Human Diseases	Signal transduction;Infectious diseases;Cancers;Signal transduction;Cellular community - eukaryotes;Transport and catabolism;Cancers;Signaling molecules and interaction;Cell growth and death;Signal transduction;Infectious diseases;Cancers	ko04151//PI3K-Akt signaling pathway;ko05165//Human papillomavirus infection;ko05205//Proteoglycans in cancer;ko04015//Rap1 signaling pathway;ko04510//Focal adhesion;ko04145//Phagosome;ko05206//MicroRNAs in cancer;ko04512//ECM-receptor interaction;ko04115//p53 signaling pathway;ko04350//TGF-beta signaling pathway;ko05144//Malaria;ko05219//Bladder cancer	K16857;K16857;K16857;K16857;K16857;K16857;K16857;K16857;K16857;K16857;K16857;K16857	GO:0034774//secretory granule lumen;GO:0043234//protein complex;GO:0044421//extracellular region part;GO:0044432//endoplasmic reticulum part;GO:0044459//plasma membrane part	GO:0001948//glycoprotein binding;GO:0005102//receptor binding;GO:0005518//collagen binding;GO:0005539//glycosaminoglycan binding;GO:0005543//phospholipid binding;GO:0019838//growth factor binding;GO:0046872//metal ion binding;GO:0071813//lipoprotein particle binding	GO:0001818//negative regulation of cytokine production;GO:0001936//regulation of endothelial cell proliferation;GO:0001953//negative regulation of cell-matrix adhesion;GO:0002578//negative regulation of antigen processing and presentation;GO:0002690//positive regulation of leukocyte chemotaxis;GO:0002696//positive regulation of leukocyte activation;GO:0006417//regulation of translation;GO:0006493…
ncbi_114114923	47	41	36	31	4	3	2	4	0.93	1.06	1.01	0.89	0.07	0.09	0.06	0.11	0.9725	0.0825	-3.55923	1.33e-13	2.35e-11	FAM151A	PREDICTED: protein FAM151A-like isoform X2 [Ovis aries musimon]	-	-	-	-	-	-	-
ncbi_114108623	1	1	1	2	59	64	40	57	0.03	0.04	0.05	0.09	2.27	3.43	2.25	3.26	0.0525	2.8025	5.73825	1.38e-13	2.41e-11	NME6	PREDICTED: nucleoside diphosphate kinase 6 [Ovis aries]	Metabolism;Metabolism;Metabolism;Metabolism	Global and overview maps;Nucleotide metabolism;Nucleotide metabolism;Xenobiotics biodegradation and metabolism	ko01100//Metabolic pathways;ko00230//Purine metabolism;ko00240//Pyrimidine metabolism;ko00983//Drug metabolism - other enzymes	K00940;K00940;K00940;K00940	-	-	-
ncbi_101116370	200	179	124	172	57	70	55	59	4.89	5.7	4.27	6.04	1.29	2.38	1.82	1.95	5.225	1.86	-1.49013	1.79e-13	3.1e-11	HS3ST2	PREDICTED: heparan sulfate glucosamine 3-O-sulfotransferase 2 [Ovis aries musimon]	Metabolism	Glycan biosynthesis and metabolism	ko00534//Glycosaminoglycan biosynthesis - heparan sulfate / heparin	K07808	GO:0031090//organelle membrane;GO:0031224//intrinsic component of membrane;GO:0043231//intracellular membrane-bounded organelle	GO:0034483//heparan sulfate sulfotransferase activity	GO:0006023//aminoglycan biosynthetic process;GO:0044238//primary metabolic process;GO:0051704//multi-organism process
ncbi_105614203	27	87	48	61	3	0	2	0	0.25	1.04	0.62	0.8	0.03	0	0.02	0	0.6775	0.0125	-5.76022	3.37e-13	5.78e-11	ABCC4	PREDICTED: LOW QUALITY PROTEIN: multidrug resistance-associated protein 4 [Capra hircus]	Environmental Information Processing;Organismal Systems;Environmental Information Processing;Human Diseases	Signal transduction;Digestive system;Membrane transport;Drug resistance	ko04024//cAMP signaling pathway;ko04976//Bile secretion;ko02010//ABC transporters;ko01523//Antifolate resistance	K05673;K05673;K05673;K05673	GO:0031224//intrinsic component of membrane	GO:0015405//P-P-bond-hydrolysis-driven transmembrane transporter activity;GO:0017111//nucleoside-triphosphatase activity;GO:0036094//small molecule binding	GO:0044763//single-organism cellular process;GO:0051234//establishment of localization
ncbi_101121670	2791	1795	1688	1657	1721	1125	1107	1185	94.56	79.21	80.65	80.65	54.01	53.06	50.78	54.35	83.7675	53.05	-0.659038	3.6e-13	6.11e-11	TXN2	PREDICTED: thioredoxin, mitochondrial [Ovis aries]	Organismal Systems;Human Diseases	Immune system;Cardiovascular diseases	ko04621//NOD-like receptor signaling pathway;ko05418//Fluid shear stress and atherosclerosis	K03671;K03671	-	-	-
ncbi_101109910	986	870	908	596	556	181	371	259	10.73	12.33	13.94	9.32	5.61	2.74	5.47	3.82	11.58	4.41	-1.39278	4.11e-13	6.89e-11	STC2	PREDICTED: stanniocalcin-2 [Capra hircus]	-	-	-	-	GO:0043231//intracellular membrane-bounded organelle;GO:0044421//extracellular region part;GO:0044444//cytoplasmic part	GO:0046906//tetrapyrrole binding;GO:0046983//protein dimerization activity	GO:0002115//store-operated calcium entry;GO:0006875//cellular metal ion homeostasis;GO:0007165//signal transduction;GO:0010468//regulation of gene expression;GO:0031326//regulation of cellular biosynthetic process;GO:0033554//cellular response to stress;GO:0040014//regulation of multicellular organism growth
ncbi_101103286	711	668	534	484	1673	2003	1677	1145	5.65	6.92	5.99	5.53	12.32	22.17	18.05	12.32	6.0225	16.215	1.42889	5.35e-13	8.88e-11	SLC35D2	UDP-N-acetylglucosamine/UDP-glucose/GDP-mannose transporter [Bos taurus]	-	-	-	-	-	-	-
ncbi_101108836	408	328	336	313	875	774	659	600	2.12	2.22	2.46	2.34	4.21	5.6	4.64	4.22	2.285	4.6675	1.03046	6.16e-13	1.01e-10	JMY	PREDICTED: junction-mediating and -regulatory protein [Ovis aries musimon]	-	-	-	-	GO:0044464//cell part	GO:0008092//cytoskeletal protein binding	GO:0006355//regulation of transcription, DNA-templated;GO:0022402//cell cycle process;GO:0042981//regulation of apoptotic process;GO:0044093//positive regulation of molecular function;GO:0045010//actin nucleation;GO:0048870//cell motility;GO:0072331//signal transduction by p53 class mediator
ncbi_101119164	1287	1037	884	833	952	610	580	612	44.54	46.44	43.02	41.49	30.3	29.23	26.97	28.66	43.8725	28.79	-0.607749	7.12e-13	1.16e-10	COQ5	PREDICTED: 2-methoxy-6-polyprenyl-1,4-benzoquinol methylase, mitochondrial isoform X1 [Ovis aries musimon]	Metabolism;Metabolism	Global and overview maps;Metabolism of cofactors and vitamins	ko01100//Metabolic pathways;ko00130//Ubiquinone and other terpenoid-quinone biosynthesis	K06127;K06127	-	GO:0016741//transferase activity, transferring one-carbon groups	GO:0008152//metabolic process
[truncated: 1,256 more rows]

## Sheet: TS35-vs-TS45.filter.annot
Supplementary material 1.1 Significant DEmRNAs were identified between TS35 and TS45
id	C-1_count	C-2_count	C-3_count	C-4_count	H-1_count	H-2_count	H-3_count	H-4_count	C-1_fpkm	C-2_fpkm	C-3_fpkm	C-4_fpkm	H-1_fpkm	H-2_fpkm	H-3_fpkm	H-4_fpkm	C_mean	H_mean	log2(fc)	PValue	FDR	Symbol	Description	KEGG_A_class	KEGG_B_class	Pathway	K_ID	GO Component	GO Function	GO Process
[truncated: 1,418 more rows]
