# Supplementary material for: Changes in the Mitochondrial Dynamics and Functions Together with the mRNA/miRNA Network in the Heart Tissue Contribute to Hypoxia Adaptation in Tibetan Sheep
Source: Animals (Basel). 2022 Feb 25;12(5):583. doi: 10.3390/ani12050583 (PMC8909807; doi:10.3390/ani12050583)
Supplement: Supplementary file 1 [file animals-12-00583-s001.zip › Supplementary material 1/Supplementary material 1.2 Novel mRNAs infomation.xlsx]

## Sheet: novel mRNAs
Supplementary material 1.2 Novel mRNAs infomation
GeneID	Symbol	Description	KEGG_A_class	KEGG_B_class	Pathway	K_ID	GO Component	GO Function	GO Process
MSTRG.1	--	endonuclease-reverse transcriptase [Babesia ovata]	-	-	-	-	-	-	-
MSTRG.10021	PPIA	peptidyl-prolyl cis-trans isomerase A-like [Odocoileus virginianus texanus]	Cellular Processes	Cell growth and death	ko04217//Necroptosis	K03767	-	-	-
MSTRG.10049	--	-	-	-	-	-	-	-	-
MSTRG.10133	Kiaa2013	TPA: KIAA2013 protein precursor [Bos taurus]	-	-	-	-	GO:0031224//intrinsic component of membrane	-	-
MSTRG.10169	--	lambda-crystallin homolog isoform X2 [Phocoena sinus]	-	-	-	-	-	-	-
MSTRG.10170	--	PREDICTED: LOW QUALITY PROTEIN: cohesin subunit SA-2 [Bison bison bison]	Genetic Information Processing	Replication and repair	ko03420//Nucleotide excision repair	K10838	-	-	-
MSTRG.10174	--	dehydrogenase/reductase SDR family member 12 isoform X4 [Bos taurus]	Cellular Processes	Transport and catabolism	ko04146//Peroxisome	K00308	GO:0042579//microbody	GO:0005515//protein binding;GO:0016647//oxidoreductase activity, acting on the CH-NH group of donors, oxygen as acceptor	GO:0006596//polyamine biosynthetic process;GO:0006598//polyamine catabolic process;GO:0009653//anatomical structure morphogenesis;GO:0016043//cellular component organization;GO:0031328//positive regulation of cellular biosynthetic process;GO:0044710//single-organism metabolic process;GO:0044763//single-organism cellular process;GO:0048523//negative regulation of cellular process;GO:0048731//syste…
MSTRG.10197	--	bitter taste receptor Bota-T2R65A [Bos taurus]	Organismal Systems	Sensory system	ko04742//Taste transduction	K08474	GO:0031224//intrinsic component of membrane	GO:0060089//molecular transducer activity	GO:0007166//cell surface receptor signaling pathway;GO:0007606//sensory perception of chemical stimulus
MSTRG.10223	--	collagen alpha-1(I) chain-like [Odocoileus virginianus texanus]	Organismal Systems;Organismal Systems;Organismal Systems;Human Diseases;Human Diseases	Endocrine system;Digestive system;Immune system;Infectious diseases;Endocrine and metabolic diseases	ko04926//Relaxin signaling pathway;ko04974//Protein digestion and absorption;ko04611//Platelet activation;ko05146//Amoebiasis;ko04933//AGE-RAGE signaling pathway in diabetic complications	K19720;K19720;K19720;K19720;K19720	-	-	-
MSTRG.10228	--	-	-	-	-	-	-	-	-
MSTRG.10279	--	endonuclease-reverse transcriptase [Babesia ovata]	-	-	-	-	-	-	-
MSTRG.10297	--	hypothetical protein Celaphus_00011131 [Cervus elaphus hippelaphus]	-	-	-	-	-	-	-
MSTRG.10333	--	uncharacterized protein KIAA1614 homolog isoform X1 [Bos indicus x Bos taurus]	-	-	-	-	-	-	-
MSTRG.10363	--	-	-	-	-	-	-	-	-
MSTRG.10388	--	GRAM domain-containing protein 2B isoform X1 [Bos taurus]	Genetic Information Processing	Replication and repair	ko03420//Nucleotide excision repair	K10838	GO:0005911//cell-cell junction;GO:0005912//adherens junction;GO:0042579//microbody;GO:0044425//membrane part	GO:0005515//protein binding;GO:0016647//oxidoreductase activity, acting on the CH-NH group of donors, oxygen as acceptor	GO:0002824//positive regulation of adaptive immune response based on somatic recombination of immune receptors built from immunoglobulin superfamily domains;GO:0006596//polyamine biosynthetic process;GO:0006598//polyamine catabolic process;GO:0007010//cytoskeleton organization;GO:0007155//cell adhesion;GO:0007281//germ cell development;GO:0019058//viral life cycle;GO:0031328//positive regulation …
MSTRG.10392	--	-	-	-	-	-	-	-	-
MSTRG.10415	--	DTW domain-containing protein 1 isoform X2 [Bos indicus x Bos taurus]	Organismal Systems	Sensory system	ko04742//Taste transduction	K08474	GO:0031224//intrinsic component of membrane;GO:0044421//extracellular region part	GO:0043169//cation binding;GO:0060089//molecular transducer activity	GO:0007162//negative regulation of cell adhesion;GO:0007169//transmembrane receptor protein tyrosine kinase signaling pathway;GO:0007606//sensory perception of chemical stimulus;GO:0010596//negative regulation of endothelial cell migration;GO:0045765//regulation of angiogenesis;GO:0048869//cellular developmental process;GO:0050922//negative regulation of chemotaxis
MSTRG.1042	--	-	-	-	-	-	-	-	-
MSTRG.10429	--	-	-	-	-	-	-	-	-
MSTRG.10430	--	DTW domain-containing protein 1 isoform X2 [Bos indicus x Bos taurus]	Organismal Systems	Sensory system	ko04742//Taste transduction	K08474	GO:0005634//nucleus;GO:0005737//cytoplasm;GO:0031224//intrinsic component of membrane;GO:0044421//extracellular region part	GO:0003676//nucleic acid binding;GO:0005515//protein binding;GO:0016647//oxidoreductase activity, acting on the CH-NH group of donors, oxygen as acceptor;GO:0043169//cation binding;GO:0060089//molecular transducer activity	GO:0006596//polyamine biosynthetic process;GO:0006598//polyamine catabolic process;GO:0007162//negative regulation of cell adhesion;GO:0007169//transmembrane receptor protein tyrosine kinase signaling pathway;GO:0007606//sensory perception of chemical stimulus;GO:0010596//negative regulation of endothelial cell migration;GO:0031326//regulation of cellular biosynthetic process;GO:0044238//primary …
MSTRG.10460	Pol	endonuclease-reverse transcriptase [Babesia ovata]	Human Diseases;Human Diseases;Environmental Information Processing;Organismal Systems;Human Diseases;Human Diseases;Cellular Processes;Human Diseases	Cancers;Cancers;Signal transduction;Immune system;Infectious diseases;Cardiovascular diseases;Cellular community - eukaryotes;Cancers	ko05200//Pathways in cancer;ko05226//Gastric cancer;ko04390//Hippo signaling pathway;ko04670//Leukocyte transendothelial migration;ko05100//Bacterial invasion of epithelial cells;ko05412//Arrhythmogenic right ventricular cardiomyopathy (ARVC);ko04520//Adherens junction;ko05213//Endometrial cancer	K05691;K05691;K05691;K05691;K05691;K05691;K05691;K05691	GO:0031252//cell leading edge;GO:0070161//anchoring junction	GO:0003779//actin binding;GO:0050839//cell adhesion molecule binding	GO:0010468//regulation of gene expression;GO:0098602//single organism cell adhesion
MSTRG.10471	--	-	-	-	-	-	-	-	-
MSTRG.1048	CFDP2	endonuclease/exonuclease/phosphatase family protein [Trichuris suis]	-	-	-	-	-	-	-
MSTRG.1049	--	endonuclease-reverse transcriptase [Babesia ovata]	Cellular Processes;Organismal Systems;Human Diseases;Environmental Information Processing	Transport and catabolism;Immune system;Substance dependence;Signal transduction	ko04144//Endocytosis;ko04062//Chemokine signaling pathway;ko05032//Morphine addiction;ko04341//Hedgehog signaling pathway - fly	K08291;K08291;K08291;K08291	-	-	-
MSTRG.10530	--	Sodium channel protein type 7 subunit alpha, partial [Bos mutus]	-	-	-	-	-	-	-
MSTRG.10550	TMCO5B	endonuclease-reverse transcriptase [Babesia ovata]	-	-	-	-	-	-	-
MSTRG.10578	--	endonuclease-reverse transcriptase [Babesia ovata]	-	-	-	-	-	-	-
MSTRG.10626	--	endonuclease-reverse transcriptase [Babesia ovata]	-	-	-	-	-	-	-
MSTRG.10642	--	LINE-1 retrotransposable element ORF2 protein [Camelus dromedarius]	-	-	-	-	GO:0031988//membrane-bounded vesicle	-	-
MSTRG.10701	--	LOW QUALITY PROTEIN: paraneoplastic antigen-like protein 8B [Bos taurus]	Cellular Processes	Transport and catabolism	ko04146//Peroxisome	K00308	GO:0016020//membrane;GO:0030054//cell junction;GO:0042579//microbody	GO:0005515//protein binding;GO:0016647//oxidoreductase activity, acting on the CH-NH group of donors, oxygen as acceptor;GO:0036094//small molecule binding;GO:0043169//cation binding;GO:0097159//organic cyclic compound binding;GO:1901363//heterocyclic compound binding	GO:0006351//transcription, DNA-templated;GO:0006596//polyamine biosynthetic process;GO:0006598//polyamine catabolic process;GO:0006996//organelle organization;GO:0010468//regulation of gene expression;GO:0019953//sexual reproduction;GO:0022610//biological adhesion;GO:0031328//positive regulation of cellular biosynthetic process;GO:0044403//symbiosis, encompassing mutualism through parasitism;GO:0…
MSTRG.10722	CDS2	PREDICTED: phosphatidate cytidylyltransferase 2 [Bos mutus]	Metabolism;Environmental Information Processing;Metabolism	Global and overview maps;Signal transduction;Lipid metabolism	ko01100//Metabolic pathways;ko04070//Phosphatidylinositol signaling system;ko00564//Glycerophospholipid metabolism	K00981;K00981;K00981	GO:0019866//organelle inner membrane;GO:0031224//intrinsic component of membrane;GO:0043231//intracellular membrane-bounded organelle	GO:0070567//cytidylyltransferase activity	GO:0043410//positive regulation of MAPK cascade;GO:0044723//single-organism carbohydrate metabolic process;GO:0046341//CDP-diacylglycerol metabolic process;GO:0046471//phosphatidylglycerol metabolic process;GO:0048646//anatomical structure formation involved in morphogenesis
MSTRG.10769	IDH3B	isocitrate dehydrogenase [NAD] subunit beta, mitochondrial isoform X2 [Mesocricetus auratus]	Metabolism;Metabolism;Metabolism;Metabolism;Metabolism	Global and overview maps;Global and overview maps;Global and overview maps;Carbohydrate metabolism;Global and overview maps	ko01100//Metabolic pathways;ko01200//Carbon metabolism;ko01230//Biosynthesis of amino acids;ko00020//Citrate cycle (TCA cycle);ko01210//2-Oxocarboxylic acid metabolism	K00030;K00030;K00030;K00030;K00030	GO:0030062//mitochondrial tricarboxylic acid cycle enzyme complex	GO:0000166//nucleotide binding;GO:0004448//isocitrate dehydrogenase activity;GO:0046872//metal ion binding	GO:0006101//citrate metabolic process;GO:0019674//NAD metabolic process;GO:0043648//dicarboxylic acid metabolic process
MSTRG.10780	SIRPA	LOW QUALITY PROTEIN: signal-regulatory protein beta-1-like [Bos indicus x Bos taurus]	Organismal Systems	Development	ko04380//Osteoclast differentiation	K06551	GO:0016021//integral component of membrane;GO:0031988//membrane-bounded vesicle	GO:0019904//protein domain specific binding	GO:0002376//immune system process;GO:0006952//defense response;GO:0007165//signal transduction;GO:0007599//hemostasis;GO:0034112//positive regulation of homotypic cell-cell adhesion;GO:0042127//regulation of cell proliferation
MSTRG.10845	--	-	-	-	-	-	-	-	-
MSTRG.10864	--	LOW QUALITY PROTEIN: paraneoplastic antigen-like protein 8B [Bos taurus]	Genetic Information Processing	Replication and repair	ko03420//Nucleotide excision repair	K10838	GO:0005737//cytoplasm	GO:0016647//oxidoreductase activity, acting on the CH-NH group of donors, oxygen as acceptor	GO:0006596//polyamine biosynthetic process;GO:0006598//polyamine catabolic process
MSTRG.1087	--	endonuclease-reverse transcriptase [Babesia ovata]	-	-	-	-	-	-	-
MSTRG.10952	--	disintegrin and metalloproteinase domain-containing protein 20-like [Neomonachus schauinslandi]	-	-	-	-	-	-	-
MSTRG.10967	--	LOW QUALITY PROTEIN: ankyrin repeat domain-containing protein 26-like [Bos taurus]	-	-	-	-	-	-	-
MSTRG.10981	--	uncharacterized protein LOC113624399 [Lagenorhynchus obliquidens]	-	-	-	-	-	-	-
MSTRG.11008	--	PREDICTED: metallothionein-3 isoform X1 [Bos mutus]	-	-	-	-	-	GO:0005488//binding;GO:0016647//oxidoreductase activity, acting on the CH-NH group of donors, oxygen as acceptor	GO:0006598//polyamine catabolic process
MSTRG.11051	--	-	-	-	-	-	-	-	-
MSTRG.11057	--	serine/arginine repetitive matrix protein 3-like [Theropithecus gelada]	-	-	-	-	-	-	-
MSTRG.11060	ERVPABLB-1	envelope protein syncytin-rum1 [Ovis aries]	-	-	-	-	-	-	GO:0044767//single-organism developmental process;GO:0048856//anatomical structure development
MSTRG.11081	--	-	-	-	-	-	-	-	-
MSTRG.11105	PDPR	pyruvate dehydrogenase phosphatase regulatory subunit, mitochondrial [Ovis aries]	-	-	-	-	GO:0031988//membrane-bounded vesicle;GO:0044429//mitochondrial part	GO:0008168//methyltransferase activity	GO:0006544//glycine metabolic process;GO:0009653//anatomical structure morphogenesis;GO:0017015//regulation of transforming growth factor beta receptor signaling pathway;GO:0045595//regulation of cell differentiation;GO:0050812//regulation of acyl-CoA biosynthetic process;GO:0070613//regulation of protein processing
MSTRG.11120	--	-	-	-	-	-	-	-	-
MSTRG.11124	--	-	-	-	-	-	-	-	-
MSTRG.11155	--	endonuclease-reverse transcriptase [Babesia ovata]	-	-	-	-	-	-	-
MSTRG.11171	Pol	LINE-1 reverse transcriptase -like protein, partial [Trichinella papuae]	Genetic Information Processing	Replication and repair	ko03420//Nucleotide excision repair	K10838	GO:0016020//membrane;GO:0042995//cell projection;GO:0043227//membrane-bounded organelle;GO:0044421//extracellular region part	GO:0004518//nuclease activity;GO:0005515//protein binding;GO:0016740//transferase activity	GO:0006259//DNA metabolic process;GO:0006950//response to stress;GO:0010038//response to metal ion;GO:0016043//cellular component organization;GO:0031325//positive regulation of cellular metabolic process;GO:0044249//cellular biosynthetic process;GO:0044255//cellular lipid metabolic process;GO:0044707//single-multicellular organism process;GO:0044765//single-organism transport;GO:0045595//regulat…
MSTRG.11184	--	bitter taste receptor Bota-T2R65A [Bos taurus]	Organismal Systems	Sensory system	ko04742//Taste transduction	K08474	GO:0008023//transcription elongation factor complex;GO:0031224//intrinsic component of membrane	GO:0003677//DNA binding;GO:0060089//molecular transducer activity	GO:0007166//cell surface receptor signaling pathway;GO:0007275//multicellular organism development;GO:0007606//sensory perception of chemical stimulus;GO:0010467//gene expression;GO:0034645//cellular macromolecule biosynthetic process;GO:0044238//primary metabolic process;GO:0048519//negative regulation of biological process;GO:0051234//establishment of localization
MSTRG.11207	--	-	-	-	-	-	-	-	-
MSTRG.1121	--	endonuclease-reverse transcriptase [Babesia ovata]	-	-	-	-	GO:0031252//cell leading edge;GO:0070161//anchoring junction	GO:0003779//actin binding;GO:0050839//cell adhesion molecule binding	GO:0010468//regulation of gene expression;GO:0098602//single organism cell adhesion
MSTRG.11241	TUBB3	PREDICTED: tubulin beta-3 chain [Capra hircus]	Cellular Processes;Human Diseases;Cellular Processes	Transport and catabolism;Infectious diseases;Cellular community - eukaryotes	ko04145//Phagosome;ko05130//Pathogenic Escherichia coli infection;ko04540//Gap junction	K07375;K07375;K07375	GO:0005635//nuclear envelope;GO:0015630//microtubule cytoskeleton;GO:0031224//intrinsic component of membrane;GO:0031988//membrane-bounded vesicle;GO:0035770//ribonucleoprotein granule;GO:0043005//neuron projection;GO:0043234//protein complex;GO:0044297//cell body	GO:0003723//RNA binding;GO:0004888//transmembrane signaling receptor activity;GO:0005198//structural molecule activity;GO:0017111//nucleoside-triphosphatase activity;GO:0032550//purine ribonucleoside binding;GO:0033218//amide binding;GO:0042287//MHC protein binding;GO:0044389//ubiquitin-like protein ligase binding	GO:0000280//nuclear division;GO:0006458//'de novo' protein folding;GO:0007166//cell surface receptor signaling pathway;GO:0043623//cellular protein complex assembly;GO:0097485//neuron projection guidance
MSTRG.11284	--	NFATC2-interacting protein isoform X1 [Bubalus bubalis]	Genetic Information Processing	Replication and repair	ko03420//Nucleotide excision repair	K10838	-	-	-
MSTRG.11287	--	colorectal neoplasia differentially expressed peptide isoform X1 [Ursus arctos horribilis]	-	-	-	-	-	-	-
MSTRG.11303	gna0	guanine nucleotide binding protein, alpha o, isoform CRA_a, partial [Mus musculus]	Human Diseases;Environmental Information Processing;Human Diseases;Organismal Systems;Organismal Systems;Organismal Systems;Organismal Systems;Organismal Systems;Human Diseases;Organismal Systems;Human Diseases;Organismal Systems;Organismal Systems;Organismal Systems;Organismal Systems;Human Diseases;Organismal Systems;Organismal Systems	Infectious diseases;Signal transduction;Substance dependence;Endocrine system;Nervous system;Endocrine system;Endocrine system;Nervous system;Infectious diseases;Nervous system;Infectious diseases;Nervous system;Nervous system;Endocrine system;Environmental adaptation;Substance dependence;Nervous system;Nervous system	ko05163//Human cytomegalovirus infection;ko04015//Rap1 signaling pathway;ko05034//Alcoholism;ko04921//Oxytocin signaling pathway;ko04723//Retrograde endocannabinoid signaling;ko04926//Relaxin signaling pathway;ko04915//Estrogen signaling pathway;ko04728//Dopaminergic synapse;ko05145//Toxoplasmosis;ko04726//Serotonergic synapse;ko05142//Chagas disease (American trypanosomiasis);ko04725//Cholinergi…	K04534;K04534;K04534;K04534;K04534;K04534;K04534;K04534;K04534;K04534;K04534;K04534;K04534;K04534;K04534;K04534;K04534;K04534	-	-	-
MSTRG.11558	SIPA1L3	PREDICTED: signal-induced proliferation-associated 1-like protein 3 isoform X4 [Capra hircus]	Environmental Information Processing	Signal transduction	ko04015//Rap1 signaling pathway	K17703	GO:0044421//extracellular region part	GO:0008047//enzyme activator activity	GO:0030097//hemopoiesis;GO:0043087//regulation of GTPase activity
MSTRG.1162	NIT2	omega-amidase NIT2 isoform X3 [Bos taurus]	Metabolism	Amino acid metabolism	ko00250//Alanine, aspartate and glutamate metabolism	K13566	GO:0005815//microtubule organizing center;GO:0031988//membrane-bounded vesicle;GO:0043231//intracellular membrane-bounded organelle;GO:0044421//extracellular region part	GO:0016811//hydrolase activity, acting on carbon-nitrogen (but not peptide) bonds, in linear amides;GO:0043169//cation binding	GO:0007162//negative regulation of cell adhesion;GO:0007169//transmembrane receptor protein tyrosine kinase signaling pathway;GO:0009064//glutamine family amino acid metabolic process;GO:0009066//aspartate family amino acid metabolic process;GO:0010596//negative regulation of endothelial cell migration;GO:0043648//dicarboxylic acid metabolic process;GO:0045765//regulation of angiogenesis;GO:00488…
MSTRG.11628	--	caudal type homebox 2, partial [Bubalus bubalis]	-	-	-	-	-	-	-
MSTRG.11629	--	uncharacterized protein LOC100848419 isoform X1 [Bos taurus]	-	-	-	-	-	-	-
MSTRG.11642	pol	PREDICTED: endogenous retrovirus group K member 11 Pol protein-like [Marmota marmota marmota]	-	-	-	-	GO:0016020//membrane;GO:0019012//virion;GO:0044424//intracellular part	GO:0003676//nucleic acid binding;GO:0004518//nuclease activity;GO:0016779//nucleotidyltransferase activity	GO:0006259//DNA metabolic process
MSTRG.11643	--	-	-	-	-	-	-	-	-
MSTRG.11644	--	-	-	-	-	-	-	-	-
MSTRG.11645	--	-	-	-	-	-	-	-	-
MSTRG.11646	--	-	-	-	-	-	-	-	-
MSTRG.11668	--	uncharacterized protein LOC106990358 isoform X2 [Ovis aries]	-	-	-	-	-	-	-
MSTRG.11669	--	bitter taste receptor Bota-T2R65A [Bos taurus]	Organismal Systems	Sensory system	ko04742//Taste transduction	K08474	GO:0031224//intrinsic component of membrane	GO:0060089//molecular transducer activity	GO:0007166//cell surface receptor signaling pathway;GO:0007606//sensory perception of chemical stimulus
MSTRG.11670	--	IKAROS family zinc finger 2 (Helios) [Bos taurus]	-	-	-	-	-	-	-
MSTRG.11671	--	-	-	-	-	-	-	-	-
MSTRG.11672	--	uncharacterized protein LOC106990358 isoform X2 [Ovis aries]	-	-	-	-	-	-	-
MSTRG.1172	--	uncharacterized protein LOC114890266 [Monodon monoceros]	-	-	-	-	-	-	-
MSTRG.11723	--	DNA excision repair protein ERCC-1 isoform X4 [Odocoileus virginianus texanus]	-	-	-	-	-	-	-
MSTRG.1173	--	PREDICTED: uncharacterized protein LOC109569523 [Bos indicus]	-	-	-	-	-	-	-
MSTRG.11853	DHX34	probable ATP-dependent RNA helicase DHX34 isoform X2 [Ovis aries]	-	-	-	-	-	-	-
MSTRG.11864	--	PREDICTED: zinc finger protein 175 isoform X1 [Capra hircus]	-	-	-	-	GO:0005856//cytoskeleton;GO:0043231//intracellular membrane-bounded organelle	GO:0043169//cation binding	GO:0010468//regulation of gene expression
MSTRG.11892	--	-	-	-	-	-	-	-	-
MSTRG.11923	SLC7A3	PREDICTED: cationic amino acid transporter 3-like isoform X2 [Capra hircus]	-	-	-	-	-	-	-
MSTRG.11942	--	reverse transcriptase-like [Bos taurus]	Human Diseases;Human Diseases;Environmental Information Processing;Organismal Systems;Human Diseases;Human Diseases;Cellular Processes;Human Diseases	Cancers;Cancers;Signal transduction;Immune system;Infectious diseases;Cardiovascular diseases;Cellular community - eukaryotes;Cancers	ko05200//Pathways in cancer;ko05226//Gastric cancer;ko04390//Hippo signaling pathway;ko04670//Leukocyte transendothelial migration;ko05100//Bacterial invasion of epithelial cells;ko05412//Arrhythmogenic right ventricular cardiomyopathy (ARVC);ko04520//Adherens junction;ko05213//Endometrial cancer	K05691;K05691;K05691;K05691;K05691;K05691;K05691;K05691	GO:0031252//cell leading edge;GO:0070161//anchoring junction	GO:0003779//actin binding;GO:0050839//cell adhesion molecule binding	GO:0098602//single organism cell adhesion
MSTRG.11948	ARPC1A	actin related protein 2/3 complex subunit 1A variant, partial [Homo sapiens]	Cellular Processes;Cellular Processes;Human Diseases;Human Diseases;Organismal Systems;Human Diseases;Human Diseases	Transport and catabolism;Cell motility;Infectious diseases;Infectious diseases;Immune system;Infectious diseases;Infectious diseases	ko04144//Endocytosis;ko04810//Regulation of actin cytoskeleton;ko05130//Pathogenic Escherichia coli infection;ko05100//Bacterial invasion of epithelial cells;ko04666//Fc gamma R-mediated phagocytosis;ko05132//Salmonella infection;ko05131//Shigellosis	K05757;K05757;K05757;K05757;K05757;K05757;K05757	-	-	-
MSTRG.11952	SSC5D	PREDICTED: LOW QUALITY PROTEIN: soluble scavenger receptor cysteine-rich domain-containing protein SSC5D, partial [Bison bison bison]	-	-	-	-	GO:0005622//intracellular;GO:0044421//extracellular region part	GO:0005515//protein binding;GO:0038024//cargo receptor activity	GO:0006897//endocytosis;GO:0032490//detection of molecule of bacterial origin;GO:0032717//negative regulation of interleukin-8 production;GO:0042742//defense response to bacterium
MSTRG.12014	--	-	-	-	-	-	-	-	-
MSTRG.12020	ZNF471	PREDICTED: zinc finger protein 471 isoform X1 [Capra hircus]	-	-	-	-	-	-	-
MSTRG.12035	ZNF792	endonuclease-reverse transcriptase [Babesia ovata]	-	-	-	-	-	-	-
MSTRG.1206	--	-	-	-	-	-	-	-	-
MSTRG.12062	ZNF134	zinc finger protein 134 [Ovis aries]	-	-	-	-	-	-	-
MSTRG.12077	Pol	endonuclease reverse transcriptase [Bos taurus]	Organismal Systems	Nervous system	ko04722//Neurotrophin signaling pathway	K12458	GO:0030141//secretory granule;GO:0031090//organelle membrane;GO:0043005//neuron projection;GO:0044421//extracellular region part;GO:0044425//membrane part	GO:0001846//opsonin binding;GO:0015179//L-amino acid transmembrane transporter activity;GO:0032934//sterol binding;GO:0046872//metal ion binding;GO:0046983//protein dimerization activity;GO:0070325//lipoprotein particle receptor binding;GO:0071813//lipoprotein particle binding	GO:0002526//acute inflammatory response;GO:0006575//cellular modified amino acid metabolic process;GO:0006643//membrane lipid metabolic process;GO:0006644//phospholipid metabolic process;GO:0006956//complement activation;GO:0007610//behavior;GO:0009611//response to wounding;GO:0009628//response to abiotic stimulus;GO:0010467//gene expression;GO:0010743//regulation of macrophage derived foam cell …
MSTRG.12082	CFDP2	reverse transcriptase [Trichuris suis]	-	-	-	-	-	-	-
MSTRG.12214	--	-	-	-	-	-	-	-	-
MSTRG.12218	APOC3	apolipoprotein A-I isoform X2 [Bubalus bubalis]	Organismal Systems;Organismal Systems	Endocrine system;Digestive system	ko03320//PPAR signaling pathway;ko04979//Cholesterol metabolism	K08759;K08759	-	-	-
MSTRG.1224	--	PREDICTED: limbic system-associated membrane protein isoform X2 [Crocodylus porosus]	-	-	-	-	-	-	-
MSTRG.12267	--	arginase-1 isoform X1 [Larimichthys crocea]	Cellular Processes	Transport and catabolism	ko04146//Peroxisome	K00308	-	-	-
MSTRG.12280	--	uncharacterized protein LOC110141080 isoform X2 [Odocoileus virginianus texanus]	-	-	-	-	-	-	-
MSTRG.12296	RPL6	60S ribosomal protein L6 [Ovis aries]	Genetic Information Processing	Translation	ko03010//Ribosome	K02934	GO:0005924//cell-substrate adherens junction;GO:0015934//large ribosomal subunit;GO:0035770//ribonucleoprotein granule;GO:0043231//intracellular membrane-bounded organelle	GO:0003723//RNA binding;GO:0005198//structural molecule activity	GO:0000956//nuclear-transcribed mRNA catabolic process;GO:0006412//translation;GO:0006613//cotranslational protein targeting to membrane;GO:0010468//regulation of gene expression;GO:0016032//viral process;GO:0032774//RNA biosynthetic process;GO:0043624//cellular protein complex disassembly;GO:0044767//single-organism developmental process
MSTRG.1235	--	-	-	-	-	-	-	-	-
MSTRG.12398	--	PREDICTED: endogenous retrovirus group PABLB member 1 Env polyprotein-like [Bos indicus]	-	-	-	-	-	-	-
MSTRG.12565	--	-	-	-	-	-	-	-	-
MSTRG.12612	--	reverse transcriptase-like [Bos taurus]	-	-	-	-	-	-	-
MSTRG.12654	ATP5PB	ATP synthase F(0) complex subunit B1, mitochondrial [Ovis aries]	Metabolism;Organismal Systems;Human Diseases;Human Diseases;Human Diseases;Metabolism	Global and overview maps;Environmental adaptation;Neurodegenerative diseases;Neurodegenerative diseases;Neurodegenerative diseases;Energy metabolism	ko01100//Metabolic pathways;ko04714//Thermogenesis;ko05016//Huntington disease;ko05010//Alzheimer disease;ko05012//Parkinson disease;ko00190//Oxidative phosphorylation	K02127;K02127;K02127;K02127;K02127;K02127	-	-	-
MSTRG.12686	--	-	-	-	-	-	-	-	-
MSTRG.12693	--	hypothetical protein EI555_017644 [Monodon monoceros]	-	-	-	-	-	-	-
MSTRG.127	UTP11	PREDICTED: probable U3 small nucleolar RNA-associated protein 11 isoform X2 [Chlorocebus sabaeus]	-	-	-	-	-	-	-
MSTRG.12700	--	PREDICTED: taste receptor type 2 member 42, partial [Bos mutus]	Organismal Systems	Sensory system	ko04742//Taste transduction	K08474	GO:0031224//intrinsic component of membrane;GO:0042579//microbody;GO:0044421//extracellular region part	GO:0005515//protein binding;GO:0016647//oxidoreductase activity, acting on the CH-NH group of donors, oxygen as acceptor;GO:0043169//cation binding;GO:0060089//molecular transducer activity	GO:0006596//polyamine biosynthetic process;GO:0006598//polyamine catabolic process;GO:0007162//negative regulation of cell adhesion;GO:0007169//transmembrane receptor protein tyrosine kinase signaling pathway;GO:0007606//sensory perception of chemical stimulus;GO:0010596//negative regulation of endothelial cell migration;GO:0031328//positive regulation of cellular biosynthetic process;GO:0044238/…
MSTRG.12725	RPS2	ribosomal protein S2, partial [Capra hircus]	Genetic Information Processing	Translation	ko03010//Ribosome	K02981	-	-	-
MSTRG.12778	--	hCG39586, partial [Homo sapiens]	-	-	-	-	-	-	-
MSTRG.12784	--	hypothetical protein FD755_019955 [Muntiacus reevesi]	-	-	-	-	-	-	-
MSTRG.12789	--	endonuclease-reverse transcriptase [Babesia ovata]	Human Diseases;Human Diseases;Environmental Information Processing;Organismal Systems;Human Diseases;Human Diseases;Cellular Processes;Human Diseases	Cancers;Cancers;Signal transduction;Immune system;Infectious diseases;Cardiovascular diseases;Cellular community - eukaryotes;Cancers	ko05200//Pathways in cancer;ko05226//Gastric cancer;ko04390//Hippo signaling pathway;ko04670//Leukocyte transendothelial migration;ko05100//Bacterial invasion of epithelial cells;ko05412//Arrhythmogenic right ventricular cardiomyopathy (ARVC);ko04520//Adherens junction;ko05213//Endometrial cancer	K05691;K05691;K05691;K05691;K05691;K05691;K05691;K05691	GO:0044464//cell part	-	GO:0010468//regulation of gene expression
MSTRG.12790	--	-	-	-	-	-	-	-	-
MSTRG.12792	--	microtubule-associated protein 9 isoform X1 [Bos taurus]	Cellular Processes	Transport and catabolism	ko04146//Peroxisome	K00308	GO:0016020//membrane;GO:0030054//cell junction;GO:0042579//microbody	GO:0005515//protein binding;GO:0016647//oxidoreductase activity, acting on the CH-NH group of donors, oxygen as acceptor	GO:0006596//polyamine biosynthetic process;GO:0006598//polyamine catabolic process;GO:0009653//anatomical structure morphogenesis;GO:0019953//sexual reproduction;GO:0022610//biological adhesion;GO:0031328//positive regulation of cellular biosynthetic process;GO:0032501//multicellular organismal process;GO:0044403//symbiosis, encompassing mutualism through parasitism;GO:0044702//single organism re…
MSTRG.12848	--	endonuclease-reverse transcriptase [Babesia ovata]	-	-	-	-	-	-	-
MSTRG.12850	--	endonuclease-reverse transcriptase [Babesia ovata]	Cellular Processes;Organismal Systems;Human Diseases;Environmental Information Processing	Transport and catabolism;Immune system;Substance dependence;Signal transduction	ko04144//Endocytosis;ko04062//Chemokine signaling pathway;ko05032//Morphine addiction;ko04341//Hedgehog signaling pathway - fly	K08291;K08291;K08291;K08291	-	-	-
MSTRG.12856	--	PREDICTED: translation initiation factor IF-2-like, partial [Chinchilla lanigera]	-	-	-	-	-	-	-
MSTRG.12859	--	peroxisomal N(1)-acetyl-spermine/spermidine oxidase isoform X2 [Bos indicus x Bos taurus]	Cellular Processes	Transport and catabolism	ko04146//Peroxisome	K00308	GO:0005737//cytoplasm	GO:0016647//oxidoreductase activity, acting on the CH-NH group of donors, oxygen as acceptor	GO:0006596//polyamine biosynthetic process;GO:0006598//polyamine catabolic process
MSTRG.12876	--	atrial natriuretic peptide receptor 3 isoform X5 [Zalophus californianus]	-	-	-	-	-	-	-
MSTRG.12914	--	hypothetical protein EI555_013769, partial [Monodon monoceros]	-	-	-	-	-	-	-
MSTRG.12929	--	-	-	-	-	-	-	-	-
MSTRG.12952	--	LOW QUALITY PROTEIN: conserved oligomeric Golgi complex subunit 2-like [Odocoileus virginianus texanus]	-	-	-	-	-	-	-
MSTRG.12977	--	-	-	-	-	-	-	-	-
MSTRG.12998	RPS8	PREDICTED: 40S ribosomal protein S8-like [Elephantulus edwardii]	Genetic Information Processing	Translation	ko03010//Ribosome	K02995	-	-	-
MSTRG.13009	Pol	endonuclease/reverse transcriptase [Sus scrofa]	-	-	-	-	-	GO:0015666//restriction endodeoxyribonuclease activity;GO:0034061//DNA polymerase activity	GO:0001171//reverse transcription;GO:0006308//DNA catabolic process;GO:0032196//transposition
MSTRG.13032	--	PREDICTED: ras-related protein Rab-33B isoform X2 [Bison bison bison]	-	-	-	-	-	-	-
MSTRG.13036	--	basic proline-rich protein-like [Camelus ferus]	-	-	-	-	-	-	-
MSTRG.13040	--	-	-	-	-	-	-	-	-
MSTRG.13059	--	-	-	-	-	-	-	-	-
MSTRG.13062	SETMAR	endonuclease-reverse transcriptase-like protein [Dinothrombium tinctorium]	-	-	-	-	-	-	-
MSTRG.13141	FTSJ1	ribosomal rna [Lynx pardinus]	-	-	-	-	GO:0044424//intracellular part	GO:0008173//RNA methyltransferase activity	GO:0006412//translation;GO:0030488//tRNA methylation
MSTRG.13157	PPFIA1	PREDICTED: liprin-alpha-1-like [Capra hircus]	-	-	-	-	GO:0005924//cell-substrate adherens junction;GO:0044444//cytoplasmic part;GO:0044456//synapse part	GO:0005488//binding;GO:0060089//molecular transducer activity	GO:0001505//regulation of neurotransmitter levels;GO:0006835//dicarboxylic acid transport;GO:0007267//cell-cell signaling;GO:0031589//cell-substrate adhesion;GO:0032232//negative regulation of actin filament bundle assembly
MSTRG.13265	--	LOW QUALITY PROTEIN: paraneoplastic antigen-like protein 8B [Bos taurus]	-	-	-	-	GO:0005737//cytoplasm;GO:0005886//plasma membrane;GO:0005911//cell-cell junction;GO:0005912//adherens junction;GO:0043231//intracellular membrane-bounded organelle;GO:0044425//membrane part	GO:0005515//protein binding;GO:0016647//oxidoreductase activity, acting on the CH-NH group of donors, oxygen as acceptor	GO:0002824//positive regulation of adaptive immune response based on somatic recombination of immune receptors built from immunoglobulin superfamily domains;GO:0006351//transcription, DNA-templated;GO:0006464//cellular protein modification process;GO:0006596//polyamine biosynthetic process;GO:0006598//polyamine catabolic process;GO:0007155//cell adhesion;GO:0007281//germ cell development;GO:00104…
MSTRG.13301	--	endonuclease-reverse transcriptase [Babesia ovata]	-	-	-	-	-	-	-
MSTRG.13303	--	TPA: coiled-coil domain containing 64-like [Bos taurus]	-	-	-	-	-	-	-
MSTRG.13332	--	TPA: hCG39052-like [Bos taurus]	-	-	-	-	-	-	GO:0006811//ion transport;GO:0044763//single-organism cellular process
MSTRG.1334	--	reverse transcriptase-like [Bos taurus]	-	-	-	-	-	-	-
MSTRG.13411	--	mCG1041133, partial [Mus musculus]	-	-	-	-	-	-	-
MSTRG.13428	IGLV1-40	immunoglobulin V lambda chain, partial [Ovis aries]	-	-	-	-	GO:0016020//membrane	GO:0005488//binding	GO:0002431//Fc receptor mediated stimulatory signaling pathway;GO:0006897//endocytosis;GO:0006952//defense response;GO:0006956//complement activation;GO:0038093//Fc receptor signaling pathway
MSTRG.13429	IGLV1-40	immunoglobulin V lambda chain, partial [Ovis aries]	-	-	-	-	GO:0016020//membrane	GO:0005488//binding	GO:0002431//Fc receptor mediated stimulatory signaling pathway;GO:0006897//endocytosis;GO:0006952//defense response;GO:0006956//complement activation;GO:0038093//Fc receptor signaling pathway
MSTRG.13430	SFI1	LOW QUALITY PROTEIN: protein SFI1 homolog [Ovis aries]	-	-	-	-	GO:0043232//intracellular non-membrane-bounded organelle;GO:0044444//cytoplasmic part	GO:0019899//enzyme binding	GO:0007049//cell cycle;GO:0010921//regulation of phosphatase activity
MSTRG.13431	IGLV1-40	immunoglobulin lambda-1d light chain variable region, partial [Ovis aries]	-	-	-	-	GO:0016020//membrane	GO:0005488//binding	GO:0002431//Fc receptor mediated stimulatory signaling pathway;GO:0006897//endocytosis;GO:0006952//defense response;GO:0006956//complement activation;GO:0038093//Fc receptor signaling pathway
MSTRG.13432	IGLV1-40	immunoglobulin lambda light chain variable region, partial [Bos taurus]	-	-	-	-	GO:0016020//membrane	GO:0005488//binding	GO:0002431//Fc receptor mediated stimulatory signaling pathway;GO:0006897//endocytosis;GO:0006952//defense response;GO:0006956//complement activation;GO:0038093//Fc receptor signaling pathway
MSTRG.13433	IGLV1-40	immunoglobulin V lambda chain, partial [Ovis aries]	-	-	-	-	GO:0016020//membrane	GO:0005488//binding	GO:0002431//Fc receptor mediated stimulatory signaling pathway;GO:0006897//endocytosis;GO:0006952//defense response;GO:0006956//complement activation;GO:0038093//Fc receptor signaling pathway
MSTRG.13434	IGLV1-40	immunoglobulin V lambda chain, partial [Ovis aries]	-	-	-	-	GO:0016020//membrane	GO:0005488//binding	GO:0002431//Fc receptor mediated stimulatory signaling pathway;GO:0006897//endocytosis;GO:0006952//defense response;GO:0006956//complement activation;GO:0038093//Fc receptor signaling pathway
MSTRG.13435	IGLV1-40	immunoglobulin V lambda chain, partial [Ovis aries]	-	-	-	-	GO:0016020//membrane	GO:0005488//binding	GO:0002431//Fc receptor mediated stimulatory signaling pathway;GO:0006897//endocytosis;GO:0006952//defense response;GO:0006956//complement activation;GO:0038093//Fc receptor signaling pathway
MSTRG.13436	IGLV1-40	immunoglobulin V lambda chain, partial [Ovis aries]	-	-	-	-	GO:0016020//membrane	GO:0005488//binding	GO:0002431//Fc receptor mediated stimulatory signaling pathway;GO:0006897//endocytosis;GO:0006952//defense response;GO:0006956//complement activation;GO:0038093//Fc receptor signaling pathway
MSTRG.13437	IGLV1-40	immunoglobulin V lambda chain, partial [Ovis aries]	-	-	-	-	GO:0016020//membrane	GO:0005488//binding	GO:0002431//Fc receptor mediated stimulatory signaling pathway;GO:0006897//endocytosis;GO:0006952//defense response;GO:0006956//complement activation;GO:0038093//Fc receptor signaling pathway
MSTRG.13438	IGLV1-40	immunoglobulin lambda-chain, partial [Ovis aries]	-	-	-	-	GO:0016020//membrane	GO:0005488//binding	GO:0002431//Fc receptor mediated stimulatory signaling pathway;GO:0006897//endocytosis;GO:0006952//defense response;GO:0006956//complement activation;GO:0038093//Fc receptor signaling pathway
MSTRG.13441	IGLV1-40	immunoglobulin lambda-chain, partial [Ovis aries]	-	-	-	-	GO:0016020//membrane	GO:0005488//binding	GO:0002431//Fc receptor mediated stimulatory signaling pathway;GO:0006897//endocytosis;GO:0006952//defense response;GO:0006956//complement activation;GO:0038093//Fc receptor signaling pathway
MSTRG.13442	IGLV1-40	immunoglobulin V lambda chain, partial [Ovis aries]	-	-	-	-	GO:0016020//membrane	GO:0005488//binding	GO:0002431//Fc receptor mediated stimulatory signaling pathway;GO:0006897//endocytosis;GO:0006952//defense response;GO:0006956//complement activation;GO:0038093//Fc receptor signaling pathway
MSTRG.13444	IGLV2-11	immunoglobulin lambda-2b light chain variable region, partial [Ovis aries]	-	-	-	-	GO:0016020//membrane	GO:0005488//binding	GO:0002431//Fc receptor mediated stimulatory signaling pathway;GO:0006897//endocytosis;GO:0006952//defense response;GO:0006956//complement activation;GO:0038093//Fc receptor signaling pathway
MSTRG.13445	IGLV2-14	Immunoglobulin lambda variable 2-8 [Camelus dromedarius]	-	-	-	-	GO:0016020//membrane	GO:0005488//binding	GO:0002431//Fc receptor mediated stimulatory signaling pathway;GO:0006897//endocytosis;GO:0006952//defense response;GO:0006956//complement activation;GO:0038093//Fc receptor signaling pathway
MSTRG.13446	IGLV2-11	immunoglobulin lambda-2b light chain variable region, partial [Ovis aries]	-	-	-	-	GO:0005886//plasma membrane;GO:0005903//brush border;GO:0012506//vesicle membrane;GO:0034702//ion channel complex;GO:0043231//intracellular membrane-bounded organelle;GO:0044441//ciliary part	GO:0005253//anion channel activity;GO:0005310//dicarboxylic acid transmembrane transporter activity;GO:0008028//monocarboxylic acid transmembrane transporter activity;GO:0015103//inorganic anion transmembrane transporter activity;GO:0015291//secondary active transmembrane transporter activity;GO:0015562//efflux transmembrane transporter activity;GO:0015563//uptake transmembrane transporter activi…	GO:0002431//Fc receptor mediated stimulatory signaling pathway;GO:0003006//developmental process involved in reproduction;GO:0006821//chloride transport;GO:0006897//endocytosis;GO:0006956//complement activation;GO:0007186//G-protein coupled receptor signaling pathway;GO:0008272//sulfate transport;GO:0008643//carbohydrate transport;GO:0009750//response to fructose;GO:0015718//monocarboxylic acid t…
MSTRG.13447	IGLV2-14	Immunoglobulin lambda variable 2-8 [Camelus dromedarius]	-	-	-	-	GO:0016020//membrane	GO:0005488//binding	GO:0002431//Fc receptor mediated stimulatory signaling pathway;GO:0006897//endocytosis;GO:0006952//defense response;GO:0006956//complement activation;GO:0038093//Fc receptor signaling pathway
MSTRG.13448	IGLV2-11	immunoglobulin lambda-2b light chain variable region, partial [Ovis aries]	-	-	-	-	GO:0005886//plasma membrane;GO:0005903//brush border;GO:0012506//vesicle membrane;GO:0034702//ion channel complex;GO:0043231//intracellular membrane-bounded organelle;GO:0044441//ciliary part	GO:0005253//anion channel activity;GO:0005310//dicarboxylic acid transmembrane transporter activity;GO:0008028//monocarboxylic acid transmembrane transporter activity;GO:0015103//inorganic anion transmembrane transporter activity;GO:0015291//secondary active transmembrane transporter activity;GO:0015562//efflux transmembrane transporter activity;GO:0015563//uptake transmembrane transporter activi…	GO:0002431//Fc receptor mediated stimulatory signaling pathway;GO:0003006//developmental process involved in reproduction;GO:0006821//chloride transport;GO:0006897//endocytosis;GO:0006956//complement activation;GO:0007186//G-protein coupled receptor signaling pathway;GO:0008272//sulfate transport;GO:0008643//carbohydrate transport;GO:0009750//response to fructose;GO:0015718//monocarboxylic acid t…
MSTRG.13449	IGLV2-11	immunoglobulin lambda-2b light chain variable region, partial [Ovis aries]	-	-	-	-	GO:0016020//membrane	GO:0005488//binding	GO:0002431//Fc receptor mediated stimulatory signaling pathway;GO:0006897//endocytosis;GO:0006952//defense response;GO:0006956//complement activation;GO:0038093//Fc receptor signaling pathway
MSTRG.13450	IGLV2-11	immunoglobulin lambda-2b light chain variable region, partial [Ovis aries]	-	-	-	-	GO:0016020//membrane	GO:0005488//binding	GO:0002431//Fc receptor mediated stimulatory signaling pathway;GO:0006897//endocytosis;GO:0006952//defense response;GO:0006956//complement activation;GO:0038093//Fc receptor signaling pathway
MSTRG.13451	IGLV3-25	immunoglobulin lambda-6c light chain variable region, partial [Ovis aries]	-	-	-	-	GO:0016020//membrane;GO:0031988//membrane-bounded vesicle;GO:0044421//extracellular region part	GO:0005488//binding	GO:0002431//Fc receptor mediated stimulatory signaling pathway;GO:0006897//endocytosis;GO:0006952//defense response;GO:0006956//complement activation;GO:0038093//Fc receptor signaling pathway
MSTRG.13452	IGLV3-25	immunoglobulin lambda-1 light chain-like isoform X4 [Bos taurus]	-	-	-	-	GO:0016020//membrane;GO:0031988//membrane-bounded vesicle;GO:0044421//extracellular region part	GO:0005488//binding	GO:0002431//Fc receptor mediated stimulatory signaling pathway;GO:0006897//endocytosis;GO:0006952//defense response;GO:0006956//complement activation;GO:0038093//Fc receptor signaling pathway
MSTRG.13476	--	uncharacterized protein LOC105498491 [Macaca nemestrina]	-	-	-	-	-	-	-
MSTRG.135	--	-	-	-	-	-	-	-	-
MSTRG.13506	--	ORF2 [Mus musculus domesticus]	-	-	-	-	-	-	-
MSTRG.13525	CFDP2	reverse transcriptase [Trichuris suis]	-	-	-	-	GO:0043231//intracellular membrane-bounded organelle	-	-
MSTRG.13551	--	endonuclease-reverse transcriptase [Babesia ovata]	-	-	-	-	-	-	-
MSTRG.13552	--	PREDICTED: uncharacterized protein LOC104984283 isoform X3 [Bison bison bison]	-	-	-	-	-	-	-
MSTRG.13553	--	LINE-1 type transposase domain-containing 1-like protein [Babesia ovata]	-	-	-	-	-	-	-
MSTRG.1356	--	hypothetical protein Celaphus_00012598, partial [Cervus elaphus hippelaphus]	-	-	-	-	-	-	-
MSTRG.13597	--	PREDICTED: LOW QUALITY PROTEIN: cohesin subunit SA-2 [Bison bison bison]	Cellular Processes	Transport and catabolism	ko04146//Peroxisome	K00308	GO:0005737//cytoplasm	GO:0005515//protein binding;GO:0016647//oxidoreductase activity, acting on the CH-NH group of donors, oxygen as acceptor	GO:0006596//polyamine biosynthetic process;GO:0006598//polyamine catabolic process;GO:0010467//gene expression;GO:0031326//regulation of cellular biosynthetic process;GO:0044238//primary metabolic process
MSTRG.13599	FAM174B	PREDICTED: membrane protein FAM174B [Lepisosteus oculatus]	-	-	-	-	GO:0031224//intrinsic component of membrane	-	-
MSTRG.13604	CFDP2	endonuclease-reverse transcriptase [Babesia ovata]	-	-	-	-	-	-	-
MSTRG.13614	--	PREDICTED: myeloid-associated differentiation marker-like [Capra hircus]	-	-	-	-	GO:0030054//cell junction;GO:0030863//cortical cytoskeleton;GO:0031252//cell leading edge;GO:0031988//membrane-bounded vesicle;GO:0098589//membrane region	-	GO:0001885//endothelial cell development;GO:0001932//regulation of protein phosphorylation;GO:0006612//protein targeting to membrane;GO:0010468//regulation of gene expression;GO:0010770//positive regulation of cell morphogenesis involved in differentiation;GO:0022408//negative regulation of cell-cell adhesion;GO:0030334//regulation of cell migration;GO:0030833//regulation of actin filament polyme…
MSTRG.13640	ADI1	LOW QUALITY PROTEIN: paraneoplastic antigen-like protein 8B [Bos taurus]	Cellular Processes	Transport and catabolism	ko04146//Peroxisome	K00308	GO:0005634//nucleus;GO:0005737//cytoplasm;GO:0016020//membrane	GO:0005488//binding;GO:0016491//oxidoreductase activity	GO:0009086//methionine biosynthetic process
MSTRG.13653	--	PREDICTED: elongator complex protein 4 isoform X1 [Capra hircus]	-	-	-	-	-	-	-
MSTRG.13669	KIF11	kinesin-like protein KIF11 [Bubalus bubalis]	-	-	-	-	-	-	-
MSTRG.13696	PPFIA1	PREDICTED: liprin-alpha-1-like [Capra hircus]	-	-	-	-	GO:0005924//cell-substrate adherens junction;GO:0044444//cytoplasmic part;GO:0044456//synapse part	GO:0005488//binding;GO:0060089//molecular transducer activity	GO:0001505//regulation of neurotransmitter levels;GO:0006835//dicarboxylic acid transport;GO:0007267//cell-cell signaling;GO:0031589//cell-substrate adhesion;GO:0032232//negative regulation of actin filament bundle assembly
MSTRG.13721	--	LOW QUALITY PROTEIN: paraneoplastic antigen-like protein 8B [Bos taurus]	-	-	-	-	-	GO:0016647//oxidoreductase activity, acting on the CH-NH group of donors, oxygen as acceptor	GO:0006598//polyamine catabolic process
MSTRG.13755	--	-	-	-	-	-	-	-	-
MSTRG.13878	--	-	-	-	-	-	-	-	-
MSTRG.13928	--	endonuclease-reverse transcriptase [Babesia ovata]	Human Diseases;Human Diseases;Environmental Information Processing;Organismal Systems;Human Diseases;Human Diseases;Cellular Processes;Human Diseases	Cancers;Cancers;Signal transduction;Immune system;Infectious diseases;Cardiovascular diseases;Cellular community - eukaryotes;Cancers	ko05200//Pathways in cancer;ko05226//Gastric cancer;ko04390//Hippo signaling pathway;ko04670//Leukocyte transendothelial migration;ko05100//Bacterial invasion of epithelial cells;ko05412//Arrhythmogenic right ventricular cardiomyopathy (ARVC);ko04520//Adherens junction;ko05213//Endometrial cancer	K05691;K05691;K05691;K05691;K05691;K05691;K05691;K05691	GO:0031252//cell leading edge;GO:0070161//anchoring junction	GO:0003779//actin binding;GO:0050839//cell adhesion molecule binding	GO:0010468//regulation of gene expression;GO:0098602//single organism cell adhesion
MSTRG.13929	--	endonuclease-reverse transcriptase [Babesia ovata]	Human Diseases;Human Diseases;Environmental Information Processing;Organismal Systems;Human Diseases;Human Diseases;Cellular Processes;Human Diseases	Cancers;Cancers;Signal transduction;Immune system;Infectious diseases;Cardiovascular diseases;Cellular community - eukaryotes;Cancers	ko05200//Pathways in cancer;ko05226//Gastric cancer;ko04390//Hippo signaling pathway;ko04670//Leukocyte transendothelial migration;ko05100//Bacterial invasion of epithelial cells;ko05412//Arrhythmogenic right ventricular cardiomyopathy (ARVC);ko04520//Adherens junction;ko05213//Endometrial cancer	K05691;K05691;K05691;K05691;K05691;K05691;K05691;K05691	-	-	-
MSTRG.13930	--	-	-	-	-	-	-	-	-
MSTRG.13954	--	PREDICTED: rho GTPase-activating protein 44 isoform X3 [Capra hircus]	-	-	-	-	-	-	-
MSTRG.13970	--	-	-	-	-	-	-	-	-
MSTRG.13997	ATP5MPL	ATP synthase subunit ATP5MPL, mitochondrial [Bos taurus]	-	-	-	-	GO:0031224//intrinsic component of membrane;GO:0043231//intracellular membrane-bounded organelle	-	-
MSTRG.14026	IGHA1	immunoglobulin alpha heavy chain, partial [Ovis aries]	Environmental Information Processing;Human Diseases;Human Diseases;Environmental Information Processing;Human Diseases;Cellular Processes;Organismal Systems;Human Diseases;Human Diseases;Environmental Information Processing;Human Diseases;Organismal Systems;Environmental Information Processing;Human Diseases;Organismal Systems;Human Diseases;Human Diseases;Human Diseases;Organismal Systems;Human …	Signal transduction;Infectious diseases;Infectious diseases;Signal transduction;Cancers;Transport and catabolism;Immune system;Infectious diseases;Immune diseases;Signal transduction;Infectious diseases;Immune system;Signal transduction;Immune diseases;Immune system;Infectious diseases;Cardiovascular diseases;Cardiovascular diseases;Immune system;Immune diseases;Infectious diseases;Immune system;…	ko04151//PI3K-Akt signaling pathway;ko05169//Epstein-Barr virus infection;ko05152//Tuberculosis;ko04020//Calcium signaling pathway;ko05202//Transcriptional misregulation in cancers;ko04145//Phagosome;ko04650//Natural killer cell mediated cytotoxicity;ko05162//Measles;ko05322//Systemic lupus erythematosus;ko04072//Phospholipase D signaling pathway;ko05146//Amoebiasis;ko04640//Hematopoietic cell li…	K06856;K06856;K06856;K06856;K06856;K06856;K06856;K06856;K06856;K06856;K06856;K06856;K06856;K06856;K06856;K06856;K06856;K06856;K06856;K06856;K06856;K06856;K06856;K06856;K06856;K06856;K06856	GO:0031988//membrane-bounded vesicle;GO:0044444//cytoplasmic part;GO:0044459//plasma membrane part;GO:0071750//dimeric IgA immunoglobulin complex;GO:0071754//IgM immunoglobulin complex, circulating	GO:0005102//receptor binding;GO:0005539//glycosaminoglycan binding;GO:0005543//phospholipid binding;GO:0038023//signaling receptor activity;GO:0043566//structure-specific DNA binding	GO:0001894//tissue homeostasis;GO:0001934//positive regulation of protein phosphorylation;GO:0006959//humoral immune response;GO:0019724//B cell mediated immunity;GO:0030100//regulation of endocytosis;GO:0030888//regulation of B cell proliferation;GO:0042742//defense response to bacterium;GO:0050851//antigen receptor-mediated signaling pathway;GO:0097205//renal filtration
MSTRG.14027	IGHG4	immunoglobulin G2 heavy chain consant region, partial [Felis catus]	Environmental Information Processing;Human Diseases;Human Diseases;Environmental Information Processing;Human Diseases;Cellular Processes;Organismal Systems;Human Diseases;Human Diseases;Environmental Information Processing;Human Diseases;Organismal Systems;Environmental Information Processing;Human Diseases;Organismal Systems;Human Diseases;Human Diseases;Human Diseases;Organismal Systems;Human …	Signal transduction;Infectious diseases;Infectious diseases;Signal transduction;Cancers;Transport and catabolism;Immune system;Infectious diseases;Immune diseases;Signal transduction;Infectious diseases;Immune system;Signal transduction;Immune diseases;Immune system;Infectious diseases;Cardiovascular diseases;Cardiovascular diseases;Immune system;Immune diseases;Infectious diseases;Immune system;…	ko04151//PI3K-Akt signaling pathway;ko05169//Epstein-Barr virus infection;ko05152//Tuberculosis;ko04020//Calcium signaling pathway;ko05202//Transcriptional misregulation in cancers;ko04145//Phagosome;ko04650//Natural killer cell mediated cytotoxicity;ko05162//Measles;ko05322//Systemic lupus erythematosus;ko04072//Phospholipase D signaling pathway;ko05146//Amoebiasis;ko04640//Hematopoietic cell li…	K06856;K06856;K06856;K06856;K06856;K06856;K06856;K06856;K06856;K06856;K06856;K06856;K06856;K06856;K06856;K06856;K06856;K06856;K06856;K06856;K06856;K06856;K06856;K06856;K06856;K06856;K06856	GO:0031988//membrane-bounded vesicle;GO:0044459//plasma membrane part;GO:0071754//IgM immunoglobulin complex, circulating	GO:0005102//receptor binding;GO:0005539//glycosaminoglycan binding;GO:0005543//phospholipid binding;GO:0043566//structure-specific DNA binding	GO:0001796//regulation of type IIa hypersensitivity;GO:0001810//regulation of type I hypersensitivity;GO:0001894//tissue homeostasis;GO:0002431//Fc receptor mediated stimulatory signaling pathway;GO:0006909//phagocytosis;GO:0006956//complement activation;GO:0010324//membrane invagination;GO:0042742//defense response to bacterium;GO:0045807//positive regulation of endocytosis
MSTRG.14029	IGHG1	immunoglobulin gamma-1 chain F7-299, partial [Capra hircus]	Environmental Information Processing;Human Diseases;Human Diseases;Environmental Information Processing;Human Diseases;Cellular Processes;Organismal Systems;Human Diseases;Human Diseases;Environmental Information Processing;Human Diseases;Organismal Systems;Environmental Information Processing;Human Diseases;Organismal Systems;Human Diseases;Human Diseases;Human Diseases;Organismal Systems;Human …	Signal transduction;Infectious diseases;Infectious diseases;Signal transduction;Cancers;Transport and catabolism;Immune system;Infectious diseases;Immune diseases;Signal transduction;Infectious diseases;Immune system;Signal transduction;Immune diseases;Immune system;Infectious diseases;Cardiovascular diseases;Cardiovascular diseases;Immune system;Immune diseases;Infectious diseases;Immune system;…	ko04151//PI3K-Akt signaling pathway;ko05169//Epstein-Barr virus infection;ko05152//Tuberculosis;ko04020//Calcium signaling pathway;ko05202//Transcriptional misregulation in cancers;ko04145//Phagosome;ko04650//Natural killer cell mediated cytotoxicity;ko05162//Measles;ko05322//Systemic lupus erythematosus;ko04072//Phospholipase D signaling pathway;ko05146//Amoebiasis;ko04640//Hematopoietic cell li…	K06856;K06856;K06856;K06856;K06856;K06856;K06856;K06856;K06856;K06856;K06856;K06856;K06856;K06856;K06856;K06856;K06856;K06856;K06856;K06856;K06856;K06856;K06856;K06856;K06856;K06856;K06856	GO:0005615//extracellular space;GO:0005770//late endosome;GO:0031988//membrane-bounded vesicle	GO:0005488//binding	GO:0001796//regulation of type IIa hypersensitivity;GO:0001810//regulation of type I hypersensitivity;GO:0002431//Fc receptor mediated stimulatory signaling pathway;GO:0006508//proteolysis;GO:0006909//phagocytosis;GO:0006956//complement activation;GO:0007041//lysosomal transport;GO:0010324//membrane invagination;GO:0042742//defense response to bacterium;GO:0045807//positive regulation of endocyto…
MSTRG.14031	IGHV4-39	immunoglobulin heavy chain variable region, partial [Bos taurus]	-	-	-	-	-	-	-
MSTRG.14053	IGHV4-39	Ig heavy chain V region PJ14, partial [Bos mutus]	-	-	-	-	-	-	-
MSTRG.14056	IGHV4-39	Ig heavy chain V region PJ14, partial [Bos mutus]	-	-	-	-	-	-	-
MSTRG.14057	SEC61G	PREDICTED: protein transport protein Sec61 subunit gamma [Chinchilla lanigera]	Cellular Processes;Genetic Information Processing;Human Diseases;Genetic Information Processing	Transport and catabolism;Folding, sorting and degradation;Infectious diseases;Folding, sorting and degradation	ko04145//Phagosome;ko04141//Protein processing in endoplasmic reticulum;ko05110//Vibrio cholerae infection;ko03060//Protein export	K07342;K07342;K07342;K07342	GO:0031224//intrinsic component of membrane;GO:0071256//translocon complex	GO:0005488//binding;GO:0008320//protein transmembrane transporter activity	GO:0006605//protein targeting;GO:0010467//gene expression;GO:0030154//cell differentiation;GO:0034645//cellular macromolecule biosynthetic process;GO:0065002//intracellular protein transmembrane transport
MSTRG.1407	--	eukaryotic initiation factor 4A-like [Monodon monoceros]	-	-	-	-	-	-	GO:0008152//metabolic process
MSTRG.14070	--	uncharacterized protein LOC110567295 [Aotus nancymaae]	-	-	-	-	-	-	-
MSTRG.14112	--	dehydrogenase/reductase SDR family member 12 isoform X4 [Bos taurus]	Cellular Processes	Transport and catabolism	ko04146//Peroxisome	K00308	GO:0008023//transcription elongation factor complex;GO:0042579//microbody	GO:0003677//DNA binding;GO:0005515//protein binding;GO:0016647//oxidoreductase activity, acting on the CH-NH group of donors, oxygen as acceptor;GO:0016791//phosphatase activity	GO:0006464//cellular protein modification process;GO:0006596//polyamine biosynthetic process;GO:0006598//polyamine catabolic process;GO:0006796//phosphate-containing compound metabolic process;GO:0006915//apoptotic process;GO:0009653//anatomical structure morphogenesis;GO:0010467//gene expression;GO:0030036//actin cytoskeleton organization;GO:0031328//positive regulation of cellular biosynthetic …
MSTRG.14117	--	-	-	-	-	-	-	-	-
MSTRG.14132	Pol	LINE-1 reverse transcriptase-like protein [Bos mutus]	-	-	-	-	-	-	-
MSTRG.14197	env	envelope glycoprotein [Mus caroli]	-	-	-	-	-	GO:0031779//melanocortin receptor binding	GO:0006725//cellular aromatic compound metabolic process;GO:0033059//cellular pigmentation;GO:0065007//biological regulation;GO:1901360//organic cyclic compound metabolic process
MSTRG.1429	--	basic proline-rich protein-like [Physeter catodon]	-	-	-	-	-	-	-
MSTRG.14327	--	endonuclease-reverse transcriptase [Babesia ovata]	-	-	-	-	-	-	-
MSTRG.1439	FNDC3B	fibronectin type III domain containing 3B, isoform CRA_b [Homo sapiens]	-	-	-	-	GO:0031224//intrinsic component of membrane	GO:0003723//RNA binding	GO:0000904//cell morphogenesis involved in differentiation;GO:0001649//osteoblast differentiation;GO:0008284//positive regulation of cell proliferation;GO:0045597//positive regulation of cell differentiation;GO:0048870//cell motility;GO:0060487//lung epithelial cell differentiation
MSTRG.1444	--	endonuclease-reverse transcriptase [Babesia ovata]	-	-	-	-	GO:0043231//intracellular membrane-bounded organelle	-	GO:0015980//energy derivation by oxidation of organic compounds
MSTRG.14444	ERVK-19	PREDICTED: endogenous retrovirus group K member 7 Env polyprotein-like [Capra hircus]	-	-	-	-	GO:0016020//membrane;GO:0019012//virion;GO:0044424//intracellular part	GO:0003676//nucleic acid binding;GO:0004518//nuclease activity;GO:0016740//transferase activity	GO:0006259//DNA metabolic process
MSTRG.14446	--	protein eva-1 homolog C isoform X3 [Bos taurus]	Cellular Processes	Transport and catabolism	ko04146//Peroxisome	K00308	GO:0005737//cytoplasm;GO:0005886//plasma membrane;GO:0005912//adherens junction;GO:0043231//intracellular membrane-bounded organelle;GO:0044421//extracellular region part;GO:0044425//membrane part	GO:0005515//protein binding;GO:0016647//oxidoreductase activity, acting on the CH-NH group of donors, oxygen as acceptor;GO:0036094//small molecule binding;GO:0043169//cation binding;GO:0097159//organic cyclic compound binding;GO:1901363//heterocyclic compound binding	GO:0006596//polyamine biosynthetic process;GO:0006598//polyamine catabolic process;GO:0007162//negative regulation of cell adhesion;GO:0007169//transmembrane receptor protein tyrosine kinase signaling pathway;GO:0010596//negative regulation of endothelial cell migration;GO:0019953//sexual reproduction;GO:0022607//cellular component assembly;GO:0030154//cell differentiation;GO:0032270//positive re…
MSTRG.14500	--	PREDICTED: U6 snRNA-associated Sm-like protein LSm3 isoform X1 [Capra hircus]	-	-	-	-	-	-	-
MSTRG.14506	Pol	Retrovirus-related Pol polyprotein LINE-1 [Bos mutus]	Organismal Systems	Sensory system	ko04742//Taste transduction	K08474	-	-	-
MSTRG.14529	--	formin-like protein 5 [Delphinapterus leucas]	-	-	-	-	-	-	-
MSTRG.14532	--	-	Environmental Information Processing	Signal transduction	ko04310//Wnt signaling pathway	K04499	-	-	-
MSTRG.14548	--	LOW QUALITY PROTEIN: paraneoplastic antigen-like protein 8B [Bos taurus]	Metabolism	Metabolism of cofactors and vitamins	ko00670//One carbon pool by folate	K00289	-	-	-
MSTRG.14559	KIAA1586	LOW QUALITY PROTEIN: E3 SUMO-protein ligase KIAA1586 homolog [Physeter catodon]	-	-	-	-	-	GO:0005488//binding	-
MSTRG.1463	MT-ND5	NADH dehydrogenase subunit 5 [Ovis aries]	Metabolism;Organismal Systems;Human Diseases;Organismal Systems;Metabolism	Global and overview maps;Environmental adaptation;Neurodegenerative diseases;Nervous system;Energy metabolism	ko01100//Metabolic pathways;ko04714//Thermogenesis;ko05012//Parkinson disease;ko04723//Retrograde endocannabinoid signaling;ko00190//Oxidative phosphorylation	K03883;K03883;K03883;K03883;K03883	GO:0019866//organelle inner membrane;GO:0031224//intrinsic component of membrane;GO:0044455//mitochondrial membrane part	GO:0050136//NADH dehydrogenase (quinone) activity	GO:0022904//respiratory electron transport chain
MSTRG.14634	--	-	-	-	-	-	-	-	-
MSTRG.14704	--	-	-	-	-	-	-	-	-
MSTRG.14739	--	-	-	-	-	-	-	-	-
MSTRG.14764	RPS2	PREDICTED: 40S ribosomal protein S2 [Cebus capucinus imitator]	Genetic Information Processing	Translation	ko03010//Ribosome	K02981	-	-	-
MSTRG.14797	--	hypothetical protein DBR06_SOUSAS11910036, partial [Sousa chinensis]	-	-	-	-	-	-	-
MSTRG.14875	--	-	-	-	-	-	-	-	-
MSTRG.14885	--	protein C19orf12 homolog isoform X2 [Bubalus bubalis]	-	-	-	-	-	-	-
MSTRG.14908	--	Syntaxin-binding protein 5 [Bos mutus]	-	-	-	-	-	-	-
MSTRG.14927	--	-	-	-	-	-	-	-	-
MSTRG.14943	--	LOW QUALITY PROTEIN: paraneoplastic antigen-like protein 8B [Bos taurus]	Organismal Systems	Digestive system	ko04974//Protein digestion and absorption	K14211	GO:0005737//cytoplasm	GO:0005515//protein binding;GO:0016647//oxidoreductase activity, acting on the CH-NH group of donors, oxygen as acceptor;GO:0032550//purine ribonucleoside binding	GO:0006351//transcription, DNA-templated;GO:0006596//polyamine biosynthetic process;GO:0006598//polyamine catabolic process;GO:0031326//regulation of cellular biosynthetic process
MSTRG.14960	ACOT13	acyl-coenzyme A thioesterase 13-like [Ovis aries]	-	-	-	-	GO:0015630//microtubule cytoskeleton;GO:0031988//membrane-bounded vesicle;GO:0043231//intracellular membrane-bounded organelle;GO:0044444//cytoplasmic part	GO:0047617//acyl-CoA hydrolase activity	GO:0051260//protein homooligomerization
MSTRG.15008	--	-	-	-	-	-	-	-	-
MSTRG.15030	--	bitter taste receptor Bota-T2R65A [Bos taurus]	-	-	-	-	GO:0005737//cytoplasm;GO:0031224//intrinsic component of membrane	GO:0005488//binding;GO:0016647//oxidoreductase activity, acting on the CH-NH group of donors, oxygen as acceptor;GO:0060089//molecular transducer activity	GO:0006596//polyamine biosynthetic process;GO:0006598//polyamine catabolic process;GO:0007166//cell surface receptor signaling pathway;GO:0007606//sensory perception of chemical stimulus
MSTRG.15031	--	-	-	-	-	-	-	-	-
MSTRG.15032	--	-	-	-	-	-	-	-	-
MSTRG.15039	--	-	-	-	-	-	-	-	-
MSTRG.15048	--	-	-	-	-	-	-	-	-
MSTRG.15050	--	peroxisomal N(1)-acetyl-spermine/spermidine oxidase isoform X5 [Bos indicus x Bos taurus]	Cellular Processes	Transport and catabolism	ko04146//Peroxisome	K00308	GO:0042579//microbody	GO:0005515//protein binding;GO:0016647//oxidoreductase activity, acting on the CH-NH group of donors, oxygen as acceptor	GO:0006596//polyamine biosynthetic process;GO:0006598//polyamine catabolic process;GO:0031328//positive regulation of cellular biosynthetic process;GO:0044710//single-organism metabolic process
MSTRG.15097	--	single-pass membrane and coiled-coil domain-containing protein 4 [Bos taurus]	-	-	-	-	GO:0031224//intrinsic component of membrane	GO:0005488//binding	-
MSTRG.15228	--	-	-	-	-	-	-	-	-
MSTRG.15238	--	PREDICTED: uncharacterized protein LOC104992011 [Bison bison bison]	-	-	-	-	-	-	-
MSTRG.15342	--	Syntaxin-binding protein 5 [Bos mutus]	-	-	-	-	-	-	-
MSTRG.15352	--	ADP-ribosylation factor-like protein 6-interacting protein 6 isoform X3 [Monodon monoceros]	-	-	-	-	-	-	-
MSTRG.15397	--	LORF2 protein, partial [Crocuta crocuta]	-	-	-	-	GO:0005622//intracellular;GO:0016020//membrane;GO:0031988//membrane-bounded vesicle;GO:0043005//neuron projection;GO:0044421//extracellular region part	GO:0004518//nuclease activity;GO:0016740//transferase activity;GO:0032934//sterol binding;GO:0046872//metal ion binding;GO:0046983//protein dimerization activity;GO:0071813//lipoprotein particle binding	GO:0002526//acute inflammatory response;GO:0006259//DNA metabolic process;GO:0006956//complement activation;GO:0009611//response to wounding;GO:0009628//response to abiotic stimulus;GO:0010467//gene expression;GO:0010976//positive regulation of neuron projection development;GO:0010984//regulation of lipoprotein particle clearance;GO:0031328//positive regulation of cellular biosynthetic process;GO…
MSTRG.15398	--	LORF2 protein, partial [Crocuta crocuta]	-	-	-	-	GO:0005622//intracellular;GO:0016020//membrane;GO:0031988//membrane-bounded vesicle;GO:0043005//neuron projection;GO:0044421//extracellular region part	GO:0004518//nuclease activity;GO:0016740//transferase activity;GO:0032934//sterol binding;GO:0046872//metal ion binding;GO:0046983//protein dimerization activity;GO:0071813//lipoprotein particle binding	GO:0002526//acute inflammatory response;GO:0006259//DNA metabolic process;GO:0006956//complement activation;GO:0009611//response to wounding;GO:0009628//response to abiotic stimulus;GO:0010467//gene expression;GO:0010976//positive regulation of neuron projection development;GO:0010984//regulation of lipoprotein particle clearance;GO:0031328//positive regulation of cellular biosynthetic process;GO…
MSTRG.15399	--	Metastasis-associated lung adenocarcinoma transcript 1, partial [Bos mutus]	-	-	-	-	-	-	-
MSTRG.1547	--	ATP-binding cassette sub-family B member 7, mitochondrial isoform 2 [Bos taurus]	-	-	-	-	-	-	GO:0006351//transcription, DNA-templated
MSTRG.15483	--	TPA: choline kinase alpha-like [Bos taurus]	-	-	-	-	-	-	-
MSTRG.15518	--	Enterin neuropeptide, partial [Heterocephalus glaber]	-	-	-	-	-	-	-
MSTRG.15520	--	LOW QUALITY PROTEIN: collagen alpha-1(IV) chain-like [Phocoena sinus]	-	-	-	-	-	-	-
MSTRG.15521	--	LOW QUALITY PROTEIN: collagen alpha-1(IV) chain-like [Phocoena sinus]	-	-	-	-	-	-	-
MSTRG.1553	TM4SF1	PREDICTED: transmembrane 4 L6 family member 1 isoform X1 [Colobus angolensis palliatus]	-	-	-	-	-	-	-
MSTRG.15558	COX8B	COX8B [Cervus elaphus hippelaphus]	Metabolism;Organismal Systems;Human Diseases;Human Diseases;Human Diseases;Human Diseases;Metabolism;Organismal Systems	Global and overview maps;Environmental adaptation;Neurodegenerative diseases;Neurodegenerative diseases;Endocrine and metabolic diseases;Neurodegenerative diseases;Energy metabolism;Circulatory system	ko01100//Metabolic pathways;ko04714//Thermogenesis;ko05016//Huntington disease;ko05010//Alzheimer disease;ko04932//Non-alcoholic fatty liver disease (NAFLD);ko05012//Parkinson disease;ko00190//Oxidative phosphorylation;ko04260//Cardiac muscle contraction	K02273;K02273;K02273;K02273;K02273;K02273;K02273;K02273	GO:0019866//organelle inner membrane;GO:0031224//intrinsic component of membrane;GO:0031966//mitochondrial membrane;GO:0043234//protein complex	GO:0009055//electron carrier activity	GO:0015992//proton transport;GO:0022904//respiratory electron transport chain;GO:0042221//response to chemical
MSTRG.15579	MT-CO2	cytochrome c oxidase subunit II [Ovis orientalis]	Metabolism;Organismal Systems;Human Diseases;Human Diseases;Human Diseases;Human Diseases;Metabolism;Organismal Systems	Global and overview maps;Environmental adaptation;Neurodegenerative diseases;Neurodegenerative diseases;Endocrine and metabolic diseases;Neurodegenerative diseases;Energy metabolism;Circulatory system	ko01100//Metabolic pathways;ko04714//Thermogenesis;ko05016//Huntington disease;ko05010//Alzheimer disease;ko04932//Non-alcoholic fatty liver disease (NAFLD);ko05012//Parkinson disease;ko00190//Oxidative phosphorylation;ko04260//Cardiac muscle contraction	K02261;K02261;K02261;K02261;K02261;K02261;K02261;K02261	GO:0043231//intracellular membrane-bounded organelle;GO:0043234//protein complex;GO:0044425//membrane part	GO:0003824//catalytic activity;GO:0009055//electron carrier activity;GO:0046872//metal ion binding	GO:0009987//cellular process;GO:0015992//proton transport;GO:0044710//single-organism metabolic process
MSTRG.15580	MT-CO2	cytochrome oxidase subunit II, partial [Hemitragus hylocrius]	Metabolism;Organismal Systems;Human Diseases;Human Diseases;Human Diseases;Human Diseases;Metabolism;Organismal Systems	Global and overview maps;Environmental adaptation;Neurodegenerative diseases;Neurodegenerative diseases;Endocrine and metabolic diseases;Neurodegenerative diseases;Energy metabolism;Circulatory system	ko01100//Metabolic pathways;ko04714//Thermogenesis;ko05016//Huntington disease;ko05010//Alzheimer disease;ko04932//Non-alcoholic fatty liver disease (NAFLD);ko05012//Parkinson disease;ko00190//Oxidative phosphorylation;ko04260//Cardiac muscle contraction	K02261;K02261;K02261;K02261;K02261;K02261;K02261;K02261	GO:0019866//organelle inner membrane;GO:0031224//intrinsic component of membrane;GO:0043231//intracellular membrane-bounded organelle;GO:0043234//protein complex	GO:0003824//catalytic activity;GO:0009055//electron carrier activity;GO:0046914//transition metal ion binding	GO:0006091//generation of precursor metabolites and energy;GO:0015992//proton transport;GO:0044710//single-organism metabolic process
MSTRG.15584	--	endonuclease-reverse transcriptase [Babesia ovata]	-	-	-	-	GO:0031252//cell leading edge;GO:0070161//anchoring junction	GO:0003779//actin binding;GO:0050839//cell adhesion molecule binding	GO:0010468//regulation of gene expression;GO:0098602//single organism cell adhesion
MSTRG.15585	--	peroxisomal N(1)-acetyl-spermine/spermidine oxidase isoform X2 [Bos indicus x Bos taurus]	Environmental Information Processing	Signaling molecules and interaction	ko04514//Cell adhesion molecules (CAMs)	K06797	-	GO:0016647//oxidoreductase activity, acting on the CH-NH group of donors, oxygen as acceptor	GO:0006598//polyamine catabolic process
MSTRG.15590	--	-	-	-	-	-	-	-	-
MSTRG.15614	--	angiogenic factor with G patch and FHA domains 1 isoform X1 [Bos taurus]	Cellular Processes	Transport and catabolism	ko04146//Peroxisome	K00308	-	GO:0016647//oxidoreductase activity, acting on the CH-NH group of donors, oxygen as acceptor;GO:0036094//small molecule binding;GO:0097159//organic cyclic compound binding;GO:1901363//heterocyclic compound binding	GO:0006595//polyamine metabolic process
MSTRG.1575	MED30	FHR5 protein, partial [Crocuta crocuta]	Organismal Systems	Endocrine system	ko04919//Thyroid hormone signaling pathway	K15143	GO:0043231//intracellular membrane-bounded organelle;GO:0043234//protein complex	GO:0000989//transcription factor activity, transcription factor binding;GO:0008134//transcription factor binding;GO:0060089//molecular transducer activity	GO:0006352//DNA-templated transcription, initiation;GO:0006355//regulation of transcription, DNA-templated;GO:0030518//intracellular steroid hormone receptor signaling pathway;GO:0044707//single-multicellular organism process
MSTRG.15758	--	endonuclease-reverse transcriptase [Babesia ovata]	-	-	-	-	-	-	-
MSTRG.15779	--	PREDICTED: taste receptor type 2 member 42, partial [Bos mutus]	Organismal Systems	Sensory system	ko04742//Taste transduction	K08474	GO:0031224//intrinsic component of membrane;GO:0044421//extracellular region part	GO:0043169//cation binding;GO:0060089//molecular transducer activity	GO:0007162//negative regulation of cell adhesion;GO:0007169//transmembrane receptor protein tyrosine kinase signaling pathway;GO:0007606//sensory perception of chemical stimulus;GO:0010596//negative regulation of endothelial cell migration;GO:0045765//regulation of angiogenesis;GO:0048869//cellular developmental process;GO:0050922//negative regulation of chemotaxis
MSTRG.15781	--	-	-	-	-	-	-	-	-
MSTRG.15782	--	glycolipid transfer protein isoform X1 [Bos taurus]	-	-	-	-	-	-	-
MSTRG.15785	--	PREDICTED: translation initiation factor IF-2-like [Capra hircus]	-	-	-	-	-	-	-
MSTRG.1580	--	reverse transcriptase-like [Bos taurus]	-	-	-	-	-	-	-
MSTRG.15863	--	-	-	-	-	-	-	-	-
MSTRG.15865	--	-	-	-	-	-	-	-	-
MSTRG.15881	fzd3	Frizzled-3, partial [Chlamydotis macqueenii]	Human Diseases;Human Diseases;Human Diseases;Human Diseases;Human Diseases;Organismal Systems;Environmental Information Processing;Human Diseases;Human Diseases;Environmental Information Processing;Human Diseases;Human Diseases;Environmental Information Processing;Cellular Processes;Organismal Systems;Human Diseases	Cancers;Infectious diseases;Infectious diseases;Cancers;Cancers;Development;Signal transduction;Cancers;Cancers;Signal transduction;Endocrine and metabolic diseases;Cancers;Signal transduction;Cellular community - eukaryotes;Endocrine system;Cancers	ko05200//Pathways in cancer;ko05165//Human papillomavirus infection;ko05166//HTLV-I infection;ko05205//Proteoglycans in cancer;ko05226//Gastric cancer;ko04360//Axon guidance;ko04390//Hippo signaling pathway;ko05225//Hepatocellular carcinoma;ko05206//MicroRNAs in cancer;ko04150//mTOR signaling pathway;ko04934//Cushing syndrome;ko05224//Breast cancer;ko04310//Wnt signaling pathway;ko04550//Signalin…	K02329;K02329;K02329;K02329;K02329;K02329;K02329;K02329;K02329;K02329;K02329;K02329;K02329;K02329;K02329;K02329	-	-	-
MSTRG.15897	--	-	-	-	-	-	-	-	-
MSTRG.15907	--	LOW QUALITY PROTEIN: zinc finger protein 510 [Bos taurus]	Human Diseases;Human Diseases;Environmental Information Processing;Organismal Systems;Human Diseases;Human Diseases;Cellular Processes;Human Diseases	Cancers;Cancers;Signal transduction;Immune system;Infectious diseases;Cardiovascular diseases;Cellular community - eukaryotes;Cancers	ko05200//Pathways in cancer;ko05226//Gastric cancer;ko04390//Hippo signaling pathway;ko04670//Leukocyte transendothelial migration;ko05100//Bacterial invasion of epithelial cells;ko05412//Arrhythmogenic right ventricular cardiomyopathy (ARVC);ko04520//Adherens junction;ko05213//Endometrial cancer	K05691;K05691;K05691;K05691;K05691;K05691;K05691;K05691	GO:0031252//cell leading edge;GO:0070161//anchoring junction	GO:0003779//actin binding;GO:0050839//cell adhesion molecule binding	GO:0010468//regulation of gene expression;GO:0098602//single organism cell adhesion
MSTRG.15917	--	CREB-regulated transcription coactivator 3 isoform X6 [Phocoena sinus]	-	-	-	-	-	-	-
MSTRG.15918	CFDP2	endonuclease-reverse transcriptase [Babesia ovata]	-	-	-	-	GO:0043231//intracellular membrane-bounded organelle	-	-
MSTRG.15990	--	LOW QUALITY PROTEIN: paraneoplastic antigen-like protein 8B [Bos taurus]	Cellular Processes	Transport and catabolism	ko04146//Peroxisome	K00308	GO:0042579//microbody	GO:0005515//protein binding;GO:0016647//oxidoreductase activity, acting on the CH-NH group of donors, oxygen as acceptor	GO:0002708//positive regulation of lymphocyte mediated immunity;GO:0006351//transcription, DNA-templated;GO:0006596//polyamine biosynthetic process;GO:0006598//polyamine catabolic process;GO:0016043//cellular component organization;GO:0031328//positive regulation of cellular biosynthetic process;GO:0044710//single-organism metabolic process;GO:0044763//single-organism cellular process;GO:0050778/…
MSTRG.16033	--	ATP-binding cassette sub-family B member 7, mitochondrial isoform 2 [Bos taurus]	-	-	-	-	-	-	-
MSTRG.16068	--	PREDICTED: RING finger protein 165 [Panthera pardus]	-	-	-	-	-	-	-
MSTRG.16085	--	endonuclease-reverse transcriptase [Babesia ovata]	Organismal Systems	Sensory system	ko04742//Taste transduction	K08474	-	-	-
MSTRG.16111	--	transcription factor IIIB 90 kDa subunit isoform X4 [Bos taurus]	Human Diseases;Environmental Information Processing;Environmental Information Processing;Environmental Information Processing;Cellular Processes;Environmental Information Processing;Human Diseases;Human Diseases;Human Diseases	Cancers;Signal transduction;Signal transduction;Signal transduction;Cell motility;Signal transduction;Cancers;Cancers;Cancers	ko05200//Pathways in cancer;ko04151//PI3K-Akt signaling pathway;ko04010//MAPK signaling pathway;ko04014//Ras signaling pathway;ko04810//Regulation of actin cytoskeleton;ko04015//Rap1 signaling pathway;ko05226//Gastric cancer;ko05224//Breast cancer;ko05218//Melanoma	K04358;K04358;K04358;K04358;K04358;K04358;K04358;K04358;K04358	-	GO:0005488//binding	GO:0006351//transcription, DNA-templated
MSTRG.16135	--	reverse transcriptase-like [Bos taurus]	-	-	-	-	-	-	-
MSTRG.1617	PGAM1	PREDICTED: LOW QUALITY PROTEIN: phosphoglycerate mutase 1-like [Bos indicus]	Metabolism;Metabolism;Organismal Systems;Metabolism;Metabolism;Human Diseases;Metabolism	Global and overview maps;Global and overview maps;Endocrine system;Carbohydrate metabolism;Global and overview maps;Cancers;Amino acid metabolism	ko01100//Metabolic pathways;ko01200//Carbon metabolism;ko04922//Glucagon signaling pathway;ko00010//Glycolysis / Gluconeogenesis;ko01230//Biosynthesis of amino acids;ko05230//Central carbon metabolism in cancer;ko00260//Glycine, serine and threonine metabolism	K01834;K01834;K01834;K01834;K01834;K01834;K01834	GO:0031988//membrane-bounded vesicle;GO:0043231//intracellular membrane-bounded organelle;GO:0044441//ciliary part;GO:0044444//cytoplasmic part	GO:0016779//nucleotidyltransferase activity;GO:0016868//intramolecular transferase activity, phosphotransferases;GO:0019900//kinase binding;GO:0034416//bisphosphoglycerate phosphatase activity	GO:0006007//glucose catabolic process;GO:0006090//pyruvate metabolic process;GO:0006259//DNA metabolic process;GO:0006796//phosphate-containing compound metabolic process;GO:0006936//muscle contraction;GO:0009118//regulation of nucleoside metabolic process;GO:0010906//regulation of glucose metabolic process;GO:0051704//multi-organism process;GO:1901317//regulation of sperm motility
MSTRG.16179	Pol	reverse transcriptase-like [Bos taurus]	-	-	-	-	-	-	-
MSTRG.16250	--	-	-	-	-	-	-	-	-
MSTRG.16275	TIGD7	PREDICTED: tigger transposable element-derived protein 7 [Capra hircus]	-	-	-	-	GO:0043231//intracellular membrane-bounded organelle	GO:0003676//nucleic acid binding	-
MSTRG.16392	LYRM1	PREDICTED: LYR motif-containing protein 1 [Chinchilla lanigera]	-	-	-	-	GO:0031981//nuclear lumen;GO:0044421//extracellular region part	-	-
MSTRG.16484	--	diacylglycerol kinase zeta isoform X6 [Bos taurus]	Human Diseases;Environmental Information Processing;Environmental Information Processing;Environmental Information Processing;Cellular Processes;Environmental Information Processing;Human Diseases;Human Diseases;Human Diseases	Cancers;Signal transduction;Signal transduction;Signal transduction;Cell motility;Signal transduction;Cancers;Cancers;Cancers	ko05200//Pathways in cancer;ko04151//PI3K-Akt signaling pathway;ko04010//MAPK signaling pathway;ko04014//Ras signaling pathway;ko04810//Regulation of actin cytoskeleton;ko04015//Rap1 signaling pathway;ko05226//Gastric cancer;ko05224//Breast cancer;ko05218//Melanoma	K04358;K04358;K04358;K04358;K04358;K04358;K04358;K04358;K04358	GO:0044424//intracellular part	GO:0005488//binding;GO:0016647//oxidoreductase activity, acting on the CH-NH group of donors, oxygen as acceptor	GO:0006598//polyamine catabolic process;GO:0009653//anatomical structure morphogenesis;GO:0016043//cellular component organization;GO:0031325//positive regulation of cellular metabolic process;GO:0044763//single-organism cellular process;GO:0048523//negative regulation of cellular process;GO:0048731//system development;GO:0051179//localization
MSTRG.16519	--	LOW QUALITY PROTEIN: lysine-specific demethylase 2B-like [Peromyscus leucopus]	-	-	-	-	-	-	-
MSTRG.16573	--	PREDICTED: GATS-like protein 2-like [Lipotes vexillifer]	-	-	-	-	-	-	-
MSTRG.16591	--	-	-	-	-	-	-	-	-
MSTRG.16596	--	putative SCAN domain-containing protein SCAND2P [Equus caballus]	-	-	-	-	-	-	-
MSTRG.16619	--	hypothetical protein DBR06_SOUSAS8310198, partial [Sousa chinensis]	-	-	-	-	-	-	-
MSTRG.16665	ERVK-6	PREDICTED: endogenous retrovirus group K member 7 Env polyprotein-like [Capra hircus]	-	-	-	-	GO:0016020//membrane;GO:0043231//intracellular membrane-bounded organelle;GO:0044423//virion part	GO:0003676//nucleic acid binding;GO:0004519//endonuclease activity;GO:0008233//peptidase activity;GO:0034061//DNA polymerase activity;GO:0046872//metal ion binding	GO:0006259//DNA metabolic process;GO:0006810//transport;GO:0034645//cellular macromolecule biosynthetic process;GO:0090305//nucleic acid phosphodiester bond hydrolysis
MSTRG.16698	USP42	PREDICTED: ubiquitin carboxyl-terminal hydrolase 42-like, partial [Ailuropoda melanoleuca]	-	-	-	-	-	-	-
MSTRG.16699	USP42	USP42 isoform 2 [Pan troglodytes]	-	-	-	-	-	-	-
MSTRG.16710	CFDP2	endonuclease-reverse transcriptase [Babesia ovata]	-	-	-	-	-	-	-
MSTRG.16713	--	PREDICTED: formin-like protein 3 [Bos mutus]	-	-	-	-	-	-	-
MSTRG.16718	--	trinucleotide repeat-containing gene 18 protein isoform X3 [Bos taurus]	-	-	-	-	-	-	-
MSTRG.16732	--	-	-	-	-	-	-	-	-
MSTRG.16734	--	hypothetical protein FD754_016293 [Muntiacus muntjak]	-	-	-	-	-	-	-
MSTRG.16758	--	endonuclease-reverse transcriptase [Babesia ovata]	Human Diseases;Human Diseases;Environmental Information Processing;Organismal Systems;Human Diseases;Human Diseases;Cellular Processes;Human Diseases	Cancers;Cancers;Signal transduction;Immune system;Infectious diseases;Cardiovascular diseases;Cellular community - eukaryotes;Cancers	ko05200//Pathways in cancer;ko05226//Gastric cancer;ko04390//Hippo signaling pathway;ko04670//Leukocyte transendothelial migration;ko05100//Bacterial invasion of epithelial cells;ko05412//Arrhythmogenic right ventricular cardiomyopathy (ARVC);ko04520//Adherens junction;ko05213//Endometrial cancer	K05691;K05691;K05691;K05691;K05691;K05691;K05691;K05691	-	-	-
MSTRG.16762	--	PREDICTED: collagen alpha-1(III) chain-like [Chlorocebus sabaeus]	Human Diseases;Environmental Information Processing;Environmental Information Processing;Human Diseases;Environmental Information Processing;Cellular Processes;Environmental Information Processing;Environmental Information Processing;Cellular Processes;Human Diseases;Human Diseases;Environmental Information Processing;Human Diseases;Human Diseases;Human Diseases;Cellular Processes;Human Diseases;…	Cancers;Signal transduction;Signal transduction;Infectious diseases;Signal transduction;Cell motility;Signal transduction;Signal transduction;Cellular community - eukaryotes;Cancers;Cancers;Signal transduction;Cardiovascular diseases;Cancers;Cancers;Cellular community - eukaryotes;Drug resistance;Cancers;Cancers	ko05200//Pathways in cancer;ko04151//PI3K-Akt signaling pathway;ko04010//MAPK signaling pathway;ko05166//HTLV-I infection;ko04014//Ras signaling pathway;ko04810//Regulation of actin cytoskeleton;ko04630//Jak-STAT signaling pathway;ko04015//Rap1 signaling pathway;ko04510//Focal adhesion;ko05202//Transcriptional misregulation in cancers;ko05206//MicroRNAs in cancer;ko04072//Phospholipase D signalin…	K04359;K04359;K04359;K04359;K04359;K04359;K04359;K04359;K04359;K04359;K04359;K04359;K04359;K04359;K04359;K04359;K04359;K04359;K04359	-	-	-
MSTRG.16774	SETMAR	mariner transposase [Homo sapiens]	Metabolism	Amino acid metabolism	ko00310//Lysine degradation	K11433	GO:0043231//intracellular membrane-bounded organelle;GO:0044427//chromosomal part	GO:0004520//endodeoxyribonuclease activity;GO:0018024//histone-lysine N-methyltransferase activity;GO:0019899//enzyme binding;GO:0043566//structure-specific DNA binding;GO:0046872//metal ion binding;GO:0046983//protein dimerization activity	GO:0006303//double-strand break repair via nonhomologous end joining;GO:0006308//DNA catabolic process;GO:0007093//mitotic cell cycle checkpoint;GO:0010452//histone H3-K36 methylation;GO:0010912//positive regulation of isomerase activity;GO:0010948//negative regulation of cell cycle process
MSTRG.16795	GNPAT	dihydroxyacetone phosphate acyltransferase [Ovis aries]	Cellular Processes;Metabolism	Transport and catabolism;Lipid metabolism	ko04146//Peroxisome;ko00564//Glycerophospholipid metabolism	K00649;K00649	GO:0044439//peroxisomal part	GO:0005515//protein binding;GO:0016413//O-acetyltransferase activity;GO:0047617//acyl-CoA hydrolase activity	GO:0001101//response to acid chemical;GO:0006950//response to stress;GO:0007043//cell-cell junction assembly;GO:0008366//axon ensheathment;GO:0009653//anatomical structure morphogenesis;GO:0031667//response to nutrient levels;GO:0046473//phosphatidic acid metabolic process;GO:0046485//ether lipid metabolic process
MSTRG.16801	--	-	-	-	-	-	-	-	-
MSTRG.16802	--	lambda-crystallin homolog isoform X2 [Phocoena sinus]	-	-	-	-	-	-	-
MSTRG.16848	JUP	JUP protein, partial [Homo sapiens]	Human Diseases;Human Diseases;Human Diseases;Human Diseases;Human Diseases	Cancers;Cancers;Cancers;Cardiovascular diseases;Cancers	ko05200//Pathways in cancer;ko05202//Transcriptional misregulation in cancers;ko05226//Gastric cancer;ko05412//Arrhythmogenic right ventricular cardiomyopathy (ARVC);ko05221//Acute myeloid leukemia	K10056;K10056;K10056;K10056;K10056	-	-	-
MSTRG.169	--	endonuclease-reverse transcriptase [Babesia ovata]	Human Diseases;Human Diseases;Environmental Information Processing;Organismal Systems;Human Diseases;Human Diseases;Cellular Processes;Human Diseases	Cancers;Cancers;Signal transduction;Immune system;Infectious diseases;Cardiovascular diseases;Cellular community - eukaryotes;Cancers	ko05200//Pathways in cancer;ko05226//Gastric cancer;ko04390//Hippo signaling pathway;ko04670//Leukocyte transendothelial migration;ko05100//Bacterial invasion of epithelial cells;ko05412//Arrhythmogenic right ventricular cardiomyopathy (ARVC);ko04520//Adherens junction;ko05213//Endometrial cancer	K05691;K05691;K05691;K05691;K05691;K05691;K05691;K05691	-	-	-
MSTRG.16949	--	PREDICTED: endogenous retrovirus group K member 25 Env polyprotein-like [Orcinus orca]	Organismal Systems	Endocrine system	ko04918//Thyroid hormone synthesis	K14702	GO:0016020//membrane;GO:0043231//intracellular membrane-bounded organelle;GO:0044423//virion part	GO:0003676//nucleic acid binding;GO:0004519//endonuclease activity;GO:0008233//peptidase activity;GO:0016779//nucleotidyltransferase activity;GO:0046872//metal ion binding	GO:0006259//DNA metabolic process;GO:0006810//transport;GO:0090305//nucleic acid phosphodiester bond hydrolysis
MSTRG.17002	--	-	-	-	-	-	-	-	-
MSTRG.17017	--	-	-	-	-	-	-	-	-
MSTRG.17043	--	bitter taste receptor Bota-T2R65A [Bos taurus]	Organismal Systems	Sensory system	ko04742//Taste transduction	K08474	GO:0031224//intrinsic component of membrane	GO:0060089//molecular transducer activity	GO:0007166//cell surface receptor signaling pathway;GO:0007606//sensory perception of chemical stimulus
MSTRG.17054	--	-	-	-	-	-	-	-	-
MSTRG.17077	--	-	-	-	-	-	-	-	-
MSTRG.17080	--	uncharacterized protein LOC110256910 [Sus scrofa]	-	-	-	-	-	-	-
MSTRG.17132	--	-	-	-	-	-	-	-	-
MSTRG.17221	--	-	-	-	-	-	-	-	-
MSTRG.17234	--	-	-	-	-	-	-	-	-
MSTRG.17239	--	-	-	-	-	-	-	-	-
MSTRG.17245	--	PREDICTED: myosin heavy chain IB, partial [Capra hircus]	-	-	-	-	-	-	-
MSTRG.17273	--	caudal type homebox 2, partial [Bubalus bubalis]	-	-	-	-	-	-	-
MSTRG.17279	--	hypothetical protein FD755_004029, partial [Muntiacus reevesi]	-	-	-	-	-	-	-
MSTRG.17280	--	-	-	-	-	-	-	-	-
MSTRG.17302	--	dehydrogenase/reductase SDR family member 12 isoform X4 [Bos taurus]	Cellular Processes	Transport and catabolism	ko04146//Peroxisome	K00308	GO:0042579//microbody	GO:0005515//protein binding;GO:0016647//oxidoreductase activity, acting on the CH-NH group of donors, oxygen as acceptor	GO:0006596//polyamine biosynthetic process;GO:0006598//polyamine catabolic process;GO:0031328//positive regulation of cellular biosynthetic process;GO:0044710//single-organism metabolic process;GO:0051234//establishment of localization
MSTRG.17316	CA5B	PREDICTED: carbonic anhydrase 5B, mitochondrial [Capra hircus]	Metabolism	Energy metabolism	ko00910//Nitrogen metabolism	K01672	GO:0044429//mitochondrial part	GO:0016836//hydro-lyase activity;GO:0046914//transition metal ion binding	GO:0015711//organic anion transport;GO:0044237//cellular metabolic process;GO:0044710//single-organism metabolic process
MSTRG.17457	--	LOW QUALITY PROTEIN: paraneoplastic antigen-like protein 8B [Bos taurus]	Cellular Processes	Transport and catabolism	ko04146//Peroxisome	K00308	-	GO:0016647//oxidoreductase activity, acting on the CH-NH group of donors, oxygen as acceptor	GO:0006598//polyamine catabolic process
MSTRG.1750	--	PREDICTED: taste receptor type 2 member 42, partial [Bos mutus]	Organismal Systems	Sensory system	ko04742//Taste transduction	K08474	GO:0031224//intrinsic component of membrane;GO:0044421//extracellular region part	GO:0043169//cation binding;GO:0060089//molecular transducer activity	GO:0007162//negative regulation of cell adhesion;GO:0007169//transmembrane receptor protein tyrosine kinase signaling pathway;GO:0007606//sensory perception of chemical stimulus;GO:0010596//negative regulation of endothelial cell migration;GO:0045765//regulation of angiogenesis;GO:0048869//cellular developmental process;GO:0050922//negative regulation of chemotaxis
MSTRG.17501	--	-	-	-	-	-	-	-	-
MSTRG.17502	--	endogenous retrovirus group K member 25 Env polyprotein-like [Odocoileus virginianus texanus]	-	-	-	-	-	GO:0016787//hydrolase activity	GO:0009987//cellular process;GO:0043170//macromolecule metabolic process;GO:0044238//primary metabolic process
MSTRG.17505	MT-CO3	cytochrome c oxidase subunit III [Ovis ammon]	Metabolism;Organismal Systems;Human Diseases;Human Diseases;Human Diseases;Human Diseases;Metabolism;Organismal Systems	Global and overview maps;Environmental adaptation;Neurodegenerative diseases;Neurodegenerative diseases;Endocrine and metabolic diseases;Neurodegenerative diseases;Energy metabolism;Circulatory system	ko01100//Metabolic pathways;ko04714//Thermogenesis;ko05016//Huntington disease;ko05010//Alzheimer disease;ko04932//Non-alcoholic fatty liver disease (NAFLD);ko05012//Parkinson disease;ko00190//Oxidative phosphorylation;ko04260//Cardiac muscle contraction	K02262;K02262;K02262;K02262;K02262;K02262;K02262;K02262	GO:0019866//organelle inner membrane;GO:0031224//intrinsic component of membrane;GO:0043231//intracellular membrane-bounded organelle;GO:0043234//protein complex	GO:0009055//electron carrier activity;GO:0016491//oxidoreductase activity	GO:0015992//proton transport;GO:0017004//cytochrome complex assembly;GO:0022904//respiratory electron transport chain
MSTRG.17506	MT-CO3	cytochrome c oxidase subunit III [Ovis ammon]	Metabolism;Organismal Systems;Human Diseases;Human Diseases;Human Diseases;Human Diseases;Metabolism;Organismal Systems	Global and overview maps;Environmental adaptation;Neurodegenerative diseases;Neurodegenerative diseases;Endocrine and metabolic diseases;Neurodegenerative diseases;Energy metabolism;Circulatory system	ko01100//Metabolic pathways;ko04714//Thermogenesis;ko05016//Huntington disease;ko05010//Alzheimer disease;ko04932//Non-alcoholic fatty liver disease (NAFLD);ko05012//Parkinson disease;ko00190//Oxidative phosphorylation;ko04260//Cardiac muscle contraction	K02262;K02262;K02262;K02262;K02262;K02262;K02262;K02262	GO:0019866//organelle inner membrane;GO:0031224//intrinsic component of membrane;GO:0043231//intracellular membrane-bounded organelle;GO:0043234//protein complex	GO:0009055//electron carrier activity;GO:0016491//oxidoreductase activity	GO:0015992//proton transport;GO:0017004//cytochrome complex assembly;GO:0022904//respiratory electron transport chain
MSTRG.17554	--	LOW QUALITY PROTEIN: ankyrin repeat domain-containing protein 26-like [Bos taurus]	-	-	-	-	-	-	-
MSTRG.17574	CFDP2	endonuclease-reverse transcriptase [Babesia ovata]	-	-	-	-	-	-	-
MSTRG.17576	CFDP2	LINE-1 type transposase domain-containing protein 1 [Phyllostomus discolor]	-	-	-	-	GO:0000323//lytic vacuole;GO:0036464//cytoplasmic ribonucleoprotein granule	GO:0003723//RNA binding;GO:0005515//protein binding;GO:0043566//structure-specific DNA binding	GO:0032196//transposition
MSTRG.17578	--	endonuclease-reverse transcriptase [Babesia ovata]	Organismal Systems	Sensory system	ko04742//Taste transduction	K08474	-	-	-
MSTRG.17579	--	endonuclease-reverse transcriptase [Babesia ovata]	Organismal Systems	Sensory system	ko04742//Taste transduction	K08474	-	-	-
MSTRG.17584	ERVK-7	endogenous retrovirus group K member 7 Env polyprotein-like [Ovis aries]	-	-	-	-	-	GO:0005488//binding;GO:0016787//hydrolase activity	GO:0090304//nucleic acid metabolic process
MSTRG.1759	--	-	-	-	-	-	-	-	-
MSTRG.1762	--	ADP-ribosylation factor-like protein 6-interacting protein 6 isoform X3 [Monodon monoceros]	-	-	-	-	-	-	-
MSTRG.17623	--	Activating molecule in BECN1-regulated autophagy protein 1 [Bos mutus]	-	-	-	-	-	-	-
MSTRG.17625	--	-	-	-	-	-	-	-	-
MSTRG.17675	YBX1	nuclease-sensitive element-binding protein 1 isoform X2 [Physeter catodon]	-	-	-	-	GO:0005681//spliceosomal complex;GO:0031090//organelle membrane;GO:0031981//nuclear lumen;GO:0031988//membrane-bounded vesicle;GO:0036464//cytoplasmic ribonucleoprotein granule;GO:0043005//neuron projection;GO:0043234//protein complex	GO:0000977//RNA polymerase II regulatory region sequence-specific DNA binding;GO:0000982//transcription factor activity, RNA polymerase II core promoter proximal region sequence-specific binding;GO:0031369//translation initiation factor binding;GO:0043566//structure-specific DNA binding;GO:0044822//poly(A) RNA binding	GO:0000377//RNA splicing, via transesterification reactions with bulged adenosine as nucleophile;GO:0006357//regulation of transcription from RNA polymerase II promoter;GO:0006403//RNA localization;GO:0006446//regulation of translational initiation;GO:0009968//negative regulation of signal transduction;GO:0031441//negative regulation of mRNA 3'-end processing;GO:0042127//regulation of cell prolif…
MSTRG.17702	SMIM10L2A	small integral membrane protein 10-like protein 2A [Bos indicus x Bos taurus]	-	-	-	-	GO:0031224//intrinsic component of membrane;GO:0043231//intracellular membrane-bounded organelle	-	-
MSTRG.17709	RTL8A	RTL8 protein, partial [Crocuta crocuta]	-	-	-	-	GO:0016020//membrane;GO:0043231//intracellular membrane-bounded organelle;GO:0043232//intracellular non-membrane-bounded organelle	-	GO:0008283//cell proliferation
MSTRG.17710	RTL8A	PREDICTED: protein FAM127-like [Equus asinus]	-	-	-	-	GO:0005737//cytoplasm;GO:0016020//membrane;GO:0043231//intracellular membrane-bounded organelle;GO:0043232//intracellular non-membrane-bounded organelle	GO:0016647//oxidoreductase activity, acting on the CH-NH group of donors, oxygen as acceptor	GO:0006596//polyamine biosynthetic process;GO:0006598//polyamine catabolic process;GO:0008283//cell proliferation;GO:0050794//regulation of cellular process
MSTRG.17731	TAF15	TATA-binding protein-associated factor 2N isoform X5 [Mus musculus]	Human Diseases;Genetic Information Processing	Cancers;Transcription	ko05202//Transcriptional misregulation in cancers;ko03022//Basal transcription factors	K14651;K14651	GO:0031981//nuclear lumen;GO:0043232//intracellular non-membrane-bounded organelle	GO:0003723//RNA binding;GO:0046914//transition metal ion binding	GO:0006355//regulation of transcription, DNA-templated
MSTRG.17760	APLN	PREDICTED: apelin [Capra hircus]	Environmental Information Processing	Signal transduction	ko04371//Apelin signaling pathway	K05225	-	-	-
MSTRG.17773	--	PREDICTED: fibrous sheath-interacting protein 2-like [Equus asinus]	-	-	-	-	-	-	-
MSTRG.17777	--	-	-	-	-	-	-	-	-
MSTRG.17782	DOCK11	PREDICTED: LOW QUALITY PROTEIN: dedicator of cytokinesis protein 11-like [Rhinopithecus bieti]	-	-	-	-	GO:0044444//cytoplasmic part	GO:0005088//Ras guanyl-nucleotide exchange factor activity;GO:0017016//Ras GTPase binding	GO:0007599//hemostasis;GO:0043087//regulation of GTPase activity
MSTRG.17793	--	endonuclease-reverse transcriptase [Babesia ovata]	-	-	-	-	-	-	-
MSTRG.17801	--	endonuclease-reverse transcriptase [Babesia ovata]	-	-	-	-	-	-	-
MSTRG.17802	--	-	-	-	-	-	-	-	-
MSTRG.17805	gag	LOW QUALITY PROTEIN: testis-specific Y-encoded protein 1-like [Bos indicus x Bos taurus]	Human Diseases;Organismal Systems	Infectious diseases;Development	ko05166//HTLV-I infection;ko04360//Axon guidance	K06724;K06724	GO:0044424//intracellular part	-	GO:0009987//cellular process;GO:0044702//single organism reproductive process;GO:0044707//single-multicellular organism process;GO:0044767//single-organism developmental process
MSTRG.1781	--	hypothetical protein FD754_020643 [Muntiacus muntjak]	-	-	-	-	-	-	-
MSTRG.17859	--	endonuclease-reverse transcriptase [Babesia ovata]	-	-	-	-	-	-	-
MSTRG.17861	ERVW-1	syncytin-1 precursor [Gorilla gorilla]	-	-	-	-	GO:0031224//intrinsic component of membrane;GO:0044421//extracellular region part	GO:0043169//cation binding;GO:0060089//molecular transducer activity	GO:0006949//syncytium formation;GO:0007162//negative regulation of cell adhesion;GO:0007169//transmembrane receptor protein tyrosine kinase signaling pathway;GO:0007606//sensory perception of chemical stimulus;GO:0010596//negative regulation of endothelial cell migration;GO:0044238//primary metabolic process;GO:0044702//single organism reproductive process;GO:0045765//regulation of angiogenesis;G…
MSTRG.17905	--	endonuclease-reverse transcriptase [Babesia ovata]	-	-	-	-	GO:0031090//organelle membrane;GO:0031252//cell leading edge;GO:0043231//intracellular membrane-bounded organelle;GO:0070161//anchoring junction	GO:0003723//RNA binding;GO:0003779//actin binding;GO:0017016//Ras GTPase binding;GO:0022892//substrate-specific transporter activity;GO:0050839//cell adhesion molecule binding	GO:0010468//regulation of gene expression;GO:0042306//regulation of protein import into nucleus;GO:0043200//response to amino acid;GO:0098602//single organism cell adhesion
MSTRG.17917	--	endonuclease-reverse transcriptase [Babesia ovata]	-	-	-	-	-	-	-
MSTRG.17923	--	PREDICTED: uncharacterized protein LOC104984283 isoform X4 [Bison bison bison]	-	-	-	-	-	-	-
MSTRG.17925	PARP14	protein mono-ADP-ribosyltransferase PARP14 [Ovis aries]	-	-	-	-	GO:0016020//membrane;GO:0043231//intracellular membrane-bounded organelle	GO:0016763//transferase activity, transferring pentosyl groups;GO:0097159//organic cyclic compound binding	GO:0010468//regulation of gene expression;GO:0034645//cellular macromolecule biosynthetic process
MSTRG.17938	Foxk1	forkhead box protein K1 [Ovis aries]	-	-	-	-	-	-	-
MSTRG.17948	OBSCN	obscurin [Ovis aries]	-	-	-	-	-	-	-
MSTRG.17955	--	endonuclease-reverse transcriptase [Babesia ovata]	-	-	-	-	-	-	-
MSTRG.17956	--	endonuclease-reverse transcriptase [Babesia ovata]	-	-	-	-	-	-	-
MSTRG.17957	ALDH9A1	4-trimethylaminobutyraldehyde dehydrogenase [Ovis aries]	Metabolism;Metabolism;Metabolism;Metabolism;Metabolism;Metabolism;Metabolism;Metabolism;Metabolism;Metabolism;Metabolism;Metabolism	Global and overview maps;Amino acid metabolism;Carbohydrate metabolism;Lipid metabolism;Amino acid metabolism;Lipid metabolism;Amino acid metabolism;Amino acid metabolism;Metabolism of other amino acids;Carbohydrate metabolism;Carbohydrate metabolism;Amino acid metabolism	ko01100//Metabolic pathways;ko00310//Lysine degradation;ko00010//Glycolysis / Gluconeogenesis;ko00561//Glycerolipid metabolism;ko00280//Valine, leucine and isoleucine degradation;ko00071//Fatty acid degradation;ko00330//Arginine and proline metabolism;ko00380//Tryptophan metabolism;ko00410//beta-Alanine metabolism;ko00620//Pyruvate metabolism;ko00053//Ascorbate and aldarate metabolism;ko00340//Hi…	K00149;K00149;K00149;K00149;K00149;K00149;K00149;K00149;K00149;K00149;K00149;K00149	-	-	-
MSTRG.17959	EML1	echinoderm microtubule-associated protein-like 1 isoform X8 [Bubalus bubalis]	-	-	-	-	GO:0000922//spindle pole;GO:0043234//protein complex;GO:0044444//cytoplasmic part;GO:0051233//spindle midzone	GO:0015631//tubulin binding;GO:0046872//metal ion binding	GO:0007051//spindle organization;GO:0007417//central nervous system development;GO:0030097//hemopoiesis;GO:0061351//neural precursor cell proliferation
MSTRG.17974	--	PREDICTED: taste receptor type 2 member 42, partial [Bos mutus]	-	-	-	-	GO:0031224//intrinsic component of membrane;GO:0044421//extracellular region part	GO:0043169//cation binding;GO:0060089//molecular transducer activity	GO:0007162//negative regulation of cell adhesion;GO:0007169//transmembrane receptor protein tyrosine kinase signaling pathway;GO:0007606//sensory perception of chemical stimulus;GO:0010596//negative regulation of endothelial cell migration;GO:0044238//primary metabolic process;GO:0044710//single-organism metabolic process;GO:0045765//regulation of angiogenesis;GO:0048869//cellular developmental p…
MSTRG.17987	GBP2	guanylate-binding protein 2-like [Ovis aries]	Organismal Systems	Immune system	ko04621//NOD-like receptor signaling pathway	K20897	GO:0031090//organelle membrane;GO:0031982//vesicle;GO:0033643//host cell part;GO:0043231//intracellular membrane-bounded organelle;GO:0044444//cytoplasmic part	GO:0005515//protein binding;GO:0017111//nucleoside-triphosphatase activity;GO:0032550//purine ribonucleoside binding	GO:0001562//response to protozoan;GO:0002252//immune effector process;GO:0019221//cytokine-mediated signaling pathway;GO:0022610//biological adhesion;GO:0032496//response to lipopolysaccharide;GO:0034341//response to interferon-gamma;GO:0035456//response to interferon-beta;GO:0042742//defense response to bacterium
MSTRG.17994	Hspg2	LOW QUALITY PROTEIN: basement membrane-specific heparan sulfate proteoglycan core protein [Ovis aries]	Human Diseases;Human Diseases;Environmental Information Processing	Cancers;Infectious diseases;Signaling molecules and interaction	ko05205//Proteoglycans in cancer;ko05161//Hepatitis B;ko04512//ECM-receptor interaction	K06255;K06255;K06255	GO:0005604//basement membrane;GO:0005775//vacuolar lumen;GO:0005924//cell-substrate adherens junction;GO:0016020//membrane;GO:0031988//membrane-bounded vesicle;GO:0044431//Golgi apparatus part	GO:0019899//enzyme binding	GO:0006023//aminoglycan biosynthetic process;GO:0006026//aminoglycan catabolic process;GO:0006790//sulfur compound metabolic process;GO:0007417//central nervous system development;GO:0007602//phototransduction;GO:0014706//striated muscle tissue development;GO:0019538//protein metabolic process;GO:0022411//cellular component disassembly;GO:0030154//cell differentiation;GO:0033036//macromolecule lo…
MSTRG.17998	MT-CO1	cytochrome c oxidase subunit I [Bison bison bison]	Metabolism;Organismal Systems;Human Diseases;Human Diseases;Human Diseases;Human Diseases;Metabolism;Organismal Systems	Global and overview maps;Environmental adaptation;Neurodegenerative diseases;Neurodegenerative diseases;Endocrine and metabolic diseases;Neurodegenerative diseases;Energy metabolism;Circulatory system	ko01100//Metabolic pathways;ko04714//Thermogenesis;ko05016//Huntington disease;ko05010//Alzheimer disease;ko04932//Non-alcoholic fatty liver disease (NAFLD);ko05012//Parkinson disease;ko00190//Oxidative phosphorylation;ko04260//Cardiac muscle contraction	K02256;K02256;K02256;K02256;K02256;K02256;K02256;K02256	GO:0019866//organelle inner membrane;GO:0031224//intrinsic component of membrane;GO:0043234//protein complex;GO:0044455//mitochondrial membrane part	GO:0003824//catalytic activity;GO:0009055//electron carrier activity;GO:0046906//tetrapyrrole binding;GO:0046914//transition metal ion binding	GO:0015992//proton transport;GO:0045333//cellular respiration
MSTRG.17999	MT-CO1	cytochrome c oxidase subunit I [Bison bison bison]	Metabolism;Organismal Systems;Human Diseases;Human Diseases;Human Diseases;Human Diseases;Metabolism;Organismal Systems	Global and overview maps;Environmental adaptation;Neurodegenerative diseases;Neurodegenerative diseases;Endocrine and metabolic diseases;Neurodegenerative diseases;Energy metabolism;Circulatory system	ko01100//Metabolic pathways;ko04714//Thermogenesis;ko05016//Huntington disease;ko05010//Alzheimer disease;ko04932//Non-alcoholic fatty liver disease (NAFLD);ko05012//Parkinson disease;ko00190//Oxidative phosphorylation;ko04260//Cardiac muscle contraction	K02256;K02256;K02256;K02256;K02256;K02256;K02256;K02256	GO:0019866//organelle inner membrane;GO:0031224//intrinsic component of membrane;GO:0043234//protein complex;GO:0044455//mitochondrial membrane part	GO:0003824//catalytic activity;GO:0009055//electron carrier activity;GO:0046906//tetrapyrrole binding;GO:0046914//transition metal ion binding	GO:0015992//proton transport;GO:0045333//cellular respiration
MSTRG.1800	--	reverse transcriptase-like [Bos taurus]	-	-	-	-	-	-	-
MSTRG.1857	--	PREDICTED: LOW QUALITY PROTEIN: polypyrimidine tract-binding protein 3 [Bos mutus]	-	-	-	-	-	-	-
MSTRG.1905	--	PREDICTED: semaphorin-4D isoform X2 [Capra hircus]	Organismal Systems	Development	ko04360//Axon guidance	K06521	GO:0016021//integral component of membrane;GO:0044421//extracellular region part	GO:0005102//receptor binding;GO:0038023//signaling receptor activity	GO:0001649//osteoblast differentiation;GO:0001933//negative regulation of protein phosphorylation;GO:0001934//positive regulation of protein phosphorylation;GO:0002376//immune system process;GO:0006357//regulation of transcription from RNA polymerase II promoter;GO:0007159//leukocyte cell-cell adhesion;GO:0010692//regulation of alkaline phosphatase activity;GO:0010770//positive regulation of cell…
MSTRG.1916	--	-	-	-	-	-	-	-	-
MSTRG.1950	--	diacylglycerol kinase zeta isoform X6 [Bos taurus]	-	-	-	-	-	-	-
MSTRG.2008	DCAF12	DDB1- and CUL4-associated factor 12, partial [Bos mutus]	-	-	-	-	GO:0005815//microtubule organizing center;GO:0031461//cullin-RING ubiquitin ligase complex	-	GO:0032446//protein modification by small protein conjugation
MSTRG.2016	--	GRAM domain-containing protein 2B isoform X2 [Bos taurus]	Cellular Processes	Transport and catabolism	ko04146//Peroxisome	K00308	GO:0005737//cytoplasm	GO:0016647//oxidoreductase activity, acting on the CH-NH group of donors, oxygen as acceptor	GO:0006596//polyamine biosynthetic process;GO:0006598//polyamine catabolic process
MSTRG.2027	--	Sodium channel protein type 7 subunit alpha, partial [Bos mutus]	Organismal Systems	Sensory system	ko04742//Taste transduction	K08474	GO:0031224//intrinsic component of membrane;GO:0042579//microbody;GO:0044421//extracellular region part	GO:0005515//protein binding;GO:0016647//oxidoreductase activity, acting on the CH-NH group of donors, oxygen as acceptor;GO:0043169//cation binding;GO:0060089//molecular transducer activity	GO:0006596//polyamine biosynthetic process;GO:0006598//polyamine catabolic process;GO:0007162//negative regulation of cell adhesion;GO:0007169//transmembrane receptor protein tyrosine kinase signaling pathway;GO:0007606//sensory perception of chemical stimulus;GO:0010596//negative regulation of endothelial cell migration;GO:0031328//positive regulation of cellular biosynthetic process;GO:0044710/…
MSTRG.2047	--	-	-	-	-	-	-	-	-
MSTRG.2071	--	PREDICTED: oocyte zinc finger protein XlCOF19-like [Capra hircus]	-	-	-	-	-	-	-
MSTRG.2073	--	spermatogenesis-associated protein 31A6-like [Ovis aries]	-	-	-	-	-	-	-
MSTRG.2074	--	-	-	-	-	-	-	-	-
MSTRG.2137	--	PREDICTED: condensin complex subunit 3 isoform X1 [Capra hircus]	-	-	-	-	-	-	-
MSTRG.215	--	hypothetical protein DBR06_SOUSAS210268 [Sousa chinensis]	-	-	-	-	-	-	-
MSTRG.2171	--	-	-	-	-	-	-	-	-
MSTRG.2195	Pip5k1b	PREDICTED: phosphatidylinositol 4-phosphate 5-kinase type-1 beta isoform X2 [Capra hircus]	Metabolism;Cellular Processes;Cellular Processes;Cellular Processes;Environmental Information Processing;Environmental Information Processing;Human Diseases;Organismal Systems;Metabolism	Global and overview maps;Transport and catabolism;Cell motility;Cellular community - eukaryotes;Signal transduction;Signal transduction;Cancers;Immune system;Carbohydrate metabolism	ko01100//Metabolic pathways;ko04144//Endocytosis;ko04810//Regulation of actin cytoskeleton;ko04510//Focal adhesion;ko04072//Phospholipase D signaling pathway;ko04070//Phosphatidylinositol signaling system;ko05231//Choline metabolism in cancer;ko04666//Fc gamma R-mediated phagocytosis;ko00562//Inositol phosphate metabolism	K00889;K00889;K00889;K00889;K00889;K00889;K00889;K00889;K00889	GO:0031254//cell trailing edge;GO:0043231//intracellular membrane-bounded organelle;GO:0044444//cytoplasmic part	GO:0005506//iron ion binding;GO:0016307//phosphatidylinositol phosphate kinase activity;GO:0016724//oxidoreductase activity, oxidizing metal ions, oxygen as acceptor;GO:0032550//purine ribonucleoside binding	GO:0046474//glycerophospholipid biosynthetic process;GO:0046488//phosphatidylinositol metabolic process
MSTRG.2196	PIP5K1B	PREDICTED: phosphatidylinositol 4-phosphate 5-kinase type-1 beta-like, partial [Eurypyga helias]	Metabolism;Cellular Processes;Cellular Processes;Cellular Processes;Environmental Information Processing;Environmental Information Processing;Human Diseases;Organismal Systems;Metabolism	Global and overview maps;Transport and catabolism;Cell motility;Cellular community - eukaryotes;Signal transduction;Signal transduction;Cancers;Immune system;Carbohydrate metabolism	ko01100//Metabolic pathways;ko04144//Endocytosis;ko04810//Regulation of actin cytoskeleton;ko04510//Focal adhesion;ko04072//Phospholipase D signaling pathway;ko04070//Phosphatidylinositol signaling system;ko05231//Choline metabolism in cancer;ko04666//Fc gamma R-mediated phagocytosis;ko00562//Inositol phosphate metabolism	K00889;K00889;K00889;K00889;K00889;K00889;K00889;K00889;K00889	GO:0031254//cell trailing edge;GO:0043231//intracellular membrane-bounded organelle;GO:0044444//cytoplasmic part	GO:0005506//iron ion binding;GO:0016307//phosphatidylinositol phosphate kinase activity;GO:0016724//oxidoreductase activity, oxidizing metal ions, oxygen as acceptor;GO:0032550//purine ribonucleoside binding	GO:0046474//glycerophospholipid biosynthetic process;GO:0046488//phosphatidylinositol metabolic process
MSTRG.2230	--	KRAB domain containing protein isoform 1 [Ovis aries]	Human Diseases;Human Diseases;Environmental Information Processing;Organismal Systems;Human Diseases;Human Diseases;Cellular Processes;Human Diseases	Cancers;Cancers;Signal transduction;Immune system;Infectious diseases;Cardiovascular diseases;Cellular community - eukaryotes;Cancers	ko05200//Pathways in cancer;ko05226//Gastric cancer;ko04390//Hippo signaling pathway;ko04670//Leukocyte transendothelial migration;ko05100//Bacterial invasion of epithelial cells;ko05412//Arrhythmogenic right ventricular cardiomyopathy (ARVC);ko04520//Adherens junction;ko05213//Endometrial cancer	K05691;K05691;K05691;K05691;K05691;K05691;K05691;K05691	GO:0031252//cell leading edge;GO:0070161//anchoring junction	GO:0003779//actin binding;GO:0050839//cell adhesion molecule binding	GO:0010468//regulation of gene expression;GO:0098602//single organism cell adhesion
MSTRG.2265	--	endonuclease-reverse transcriptase [Babesia ovata]	-	-	-	-	-	-	-
MSTRG.2327	--	hypothetical protein FD754_010885, partial [Muntiacus muntjak]	-	-	-	-	-	-	-
MSTRG.2344	--	caudal type homebox 2, partial [Bubalus bubalis]	Cellular Processes	Transport and catabolism	ko04146//Peroxisome	K00308	GO:0005737//cytoplasm	GO:0016647//oxidoreductase activity, acting on the CH-NH group of donors, oxygen as acceptor	GO:0006596//polyamine biosynthetic process;GO:0006598//polyamine catabolic process
MSTRG.2345	--	-	-	-	-	-	-	-	-
MSTRG.2356	--	PREDICTED: uncharacterized protein LOC102171788 [Capra hircus]	-	-	-	-	-	-	-
MSTRG.2358	--	-	-	-	-	-	-	-	-
MSTRG.2359	--	peroxisomal N(1)-acetyl-spermine/spermidine oxidase isoform X1 [Bos indicus x Bos taurus]	Cellular Processes	Transport and catabolism	ko04146//Peroxisome	K00308	GO:0042579//microbody	GO:0005515//protein binding;GO:0016647//oxidoreductase activity, acting on the CH-NH group of donors, oxygen as acceptor	GO:0006596//polyamine biosynthetic process;GO:0006598//polyamine catabolic process;GO:0031328//positive regulation of cellular biosynthetic process;GO:0044710//single-organism metabolic process
MSTRG.2362	--	Sodium channel protein type 7 subunit alpha, partial [Bos mutus]	-	-	-	-	GO:0005576//extracellular region	-	GO:0001525//angiogenesis;GO:0040013//negative regulation of locomotion;GO:0044763//single-organism cellular process;GO:0048523//negative regulation of cellular process;GO:0050896//response to stimulus;GO:0051241//negative regulation of multicellular organismal process
MSTRG.2427	--	UPF0547 protein C16orf87-like [Globicephala melas]	-	-	-	-	-	-	-
MSTRG.2430	--	ATP-binding cassette sub-family B member 7, mitochondrial isoform 2 [Bos taurus]	-	-	-	-	-	-	-
MSTRG.2434	--	Sodium channel protein type 11 subunit alpha, partial [Bos mutus]	Genetic Information Processing	Replication and repair	ko03420//Nucleotide excision repair	K10838	GO:0005622//intracellular	GO:0016647//oxidoreductase activity, acting on the CH-NH group of donors, oxygen as acceptor	GO:0006598//polyamine catabolic process;GO:0044271//cellular nitrogen compound biosynthetic process;GO:1901576//organic substance biosynthetic process
MSTRG.2463	--	-	-	-	-	-	-	-	-
MSTRG.2486	--	janus kinase and microtubule-interacting protein 3 isoform X16 [Bos taurus]	Organismal Systems	Digestive system	ko04974//Protein digestion and absorption	K14211	-	-	-
MSTRG.25	--	TPA: calpain 10 [Bos taurus]	-	-	-	-	GO:0043231//intracellular membrane-bounded organelle	GO:0004197//cysteine-type endopeptidase activity	GO:0010828//positive regulation of glucose transport;GO:0030036//actin cytoskeleton organization;GO:0032386//regulation of intracellular transport;GO:0032868//response to insulin;GO:0050796//regulation of insulin secretion;GO:0097050//type B pancreatic cell apoptotic process
MSTRG.2664	CCDC25	coiled-coil domain-containing protein 25 isoform X3 [Ictidomys tridecemlineatus]	-	-	-	-	GO:0031988//membrane-bounded vesicle	-	-
MSTRG.2741	--	hypothetical protein FD754_007472 [Muntiacus muntjak]	-	-	-	-	-	-	-
MSTRG.2745	--	B-cell receptor CD22 isoform X4 [Bos taurus]	-	-	-	-	-	-	-
MSTRG.2840	--	Small ubiquitin-related modifier 1 [Bos mutus]	-	-	-	-	-	GO:0005488//binding;GO:0016647//oxidoreductase activity, acting on the CH-NH group of donors, oxygen as acceptor	GO:0006351//transcription, DNA-templated;GO:0006598//polyamine catabolic process;GO:0019222//regulation of metabolic process
MSTRG.2887	GTF2IRD2B	general transcription factor II-I repeat domain-containing protein 2-like isoform X1 [Acinonyx jubatus]	-	-	-	-	GO:0043231//intracellular membrane-bounded organelle	GO:0003676//nucleic acid binding	GO:0010467//gene expression;GO:0014733//regulation of skeletal muscle adaptation;GO:0034645//cellular macromolecule biosynthetic process
MSTRG.289	RPS20	PREDICTED: 40S ribosomal protein S20, partial [Callithrix jacchus]	Genetic Information Processing	Translation	ko03010//Ribosome	K02969	-	-	-
MSTRG.2951	--	-	-	-	-	-	-	-	-
MSTRG.2956	--	LORF2 protein, partial [Crocuta crocuta]	-	-	-	-	-	GO:0015666//restriction endodeoxyribonuclease activity;GO:0034061//DNA polymerase activity	GO:0001171//reverse transcription;GO:0006308//DNA catabolic process;GO:0032196//transposition
MSTRG.2961	--	-	-	-	-	-	-	-	-
MSTRG.3001	CD52	CAMPATH-1 antigen precursor [Ovis aries]	-	-	-	-	GO:0031224//intrinsic component of membrane	-	-
MSTRG.3060	SCAND1	SCAN domain-containing protein 1-like [Ovis aries]	-	-	-	-	-	-	-
MSTRG.3075	--	-	-	-	-	-	-	-	-
MSTRG.3095	--	GRAM domain-containing protein 2B isoform X2 [Bos taurus]	-	-	-	-	-	GO:0005488//binding	GO:0006351//transcription, DNA-templated
MSTRG.3108	--	PREDICTED: uncharacterized protein LOC106503629 isoform X1 [Capra hircus]	-	-	-	-	-	-	-
MSTRG.3134	--	UDP-N-acetylhexosamine pyrophosphorylase-like protein 1 isoform X1 [Bos indicus x Bos taurus]	Environmental Information Processing;Environmental Information Processing;Environmental Information Processing;Environmental Information Processing;Human Diseases;Environmental Information Processing;Human Diseases;Human Diseases;Organismal Systems;Organismal Systems;Organismal Systems;Human Diseases;Human Diseases;Human Diseases;Human Diseases	Signaling molecules and interaction;Signal transduction;Signal transduction;Signal transduction;Neurodegenerative diseases;Signal transduction;Substance dependence;Neurodegenerative diseases;Nervous system;Environmental adaptation;Nervous system;Substance dependence;Neurodegenerative diseases;Substance dependence;Substance dependence	ko04080//Neuroactive ligand-receptor interaction;ko04014//Ras signaling pathway;ko04024//cAMP signaling pathway;ko04015//Rap1 signaling pathway;ko05016//Huntington disease;ko04020//Calcium signaling pathway;ko05034//Alcoholism;ko05010//Alzheimer disease;ko04724//Glutamatergic synapse;ko04713//Circadian entrainment;ko04720//Long-term potentiation;ko05031//Amphetamine addiction;ko05014//Amyotrophic…	K05208;K05208;K05208;K05208;K05208;K05208;K05208;K05208;K05208;K05208;K05208;K05208;K05208;K05208;K05208	-	-	-
MSTRG.3179	--	endonuclease-reverse transcriptase [Babesia ovata]	Human Diseases;Human Diseases;Environmental Information Processing;Organismal Systems;Human Diseases;Human Diseases;Cellular Processes;Human Diseases	Cancers;Cancers;Signal transduction;Immune system;Infectious diseases;Cardiovascular diseases;Cellular community - eukaryotes;Cancers	ko05200//Pathways in cancer;ko05226//Gastric cancer;ko04390//Hippo signaling pathway;ko04670//Leukocyte transendothelial migration;ko05100//Bacterial invasion of epithelial cells;ko05412//Arrhythmogenic right ventricular cardiomyopathy (ARVC);ko04520//Adherens junction;ko05213//Endometrial cancer	K05691;K05691;K05691;K05691;K05691;K05691;K05691;K05691	-	-	-
MSTRG.3180	--	uncharacterized protein LOC113901827 [Bos indicus x Bos taurus]	-	-	-	-	-	-	-
MSTRG.3200	Pol	endonuclease-reverse transcriptase [Babesia ovata]	-	-	-	-	-	-	-
MSTRG.3223	--	PREDICTED: collagen alpha-1(I) chain-like [Capra hircus]	-	-	-	-	-	-	-
MSTRG.323	--	battenin isoform X2 [Bubalus bubalis]	-	-	-	-	GO:0042579//microbody	GO:0005515//protein binding;GO:0016647//oxidoreductase activity, acting on the CH-NH group of donors, oxygen as acceptor;GO:0046872//metal ion binding	GO:0006352//DNA-templated transcription, initiation;GO:0006596//polyamine biosynthetic process;GO:0006598//polyamine catabolic process;GO:0006915//apoptotic process;GO:0009653//anatomical structure morphogenesis;GO:0010468//regulation of gene expression;GO:0030036//actin cytoskeleton organization;GO:0031328//positive regulation of cellular biosynthetic process;GO:0035023//regulation of Rho protei…
MSTRG.328	--	-	-	-	-	-	-	-	-
MSTRG.337	--	endogenous retrovirus group V member 2 Env polyprotein-like [Globicephala melas]	-	-	-	-	GO:0031224//intrinsic component of membrane	GO:0060089//molecular transducer activity	GO:0007166//cell surface receptor signaling pathway;GO:0007606//sensory perception of chemical stimulus;GO:0048514//blood vessel morphogenesis;GO:0048519//negative regulation of biological process
MSTRG.3386	--	endonuclease-reverse transcriptase [Babesia ovata]	Organismal Systems	Sensory system	ko04742//Taste transduction	K08474	GO:0031252//cell leading edge;GO:0070161//anchoring junction	GO:0003779//actin binding;GO:0050839//cell adhesion molecule binding	GO:0098602//single organism cell adhesion
MSTRG.3396	--	-	-	-	-	-	-	-	-
MSTRG.3398	--	protein O-mannosyl-transferase 2 isoform X1 [Phocoena sinus]	-	-	-	-	-	-	-
MSTRG.3406	--	PREDICTED: taste receptor type 2 member 42, partial [Bos mutus]	Organismal Systems	Sensory system	ko04742//Taste transduction	K08474	GO:0008023//transcription elongation factor complex;GO:0031224//intrinsic component of membrane;GO:0044421//extracellular region part	GO:0003676//nucleic acid binding;GO:0043169//cation binding;GO:0060089//molecular transducer activity	GO:0007162//negative regulation of cell adhesion;GO:0007169//transmembrane receptor protein tyrosine kinase signaling pathway;GO:0007606//sensory perception of chemical stimulus;GO:0010596//negative regulation of endothelial cell migration;GO:0044238//primary metabolic process;GO:0044260//cellular macromolecule metabolic process;GO:0045765//regulation of angiogenesis;GO:0048869//cellular developm…
MSTRG.3495	--	reverse transcriptase-like [Bos taurus]	-	-	-	-	-	-	-
MSTRG.3497	--	Sodium channel protein type 7 subunit alpha, partial [Bos mutus]	Organismal Systems	Sensory system	ko04742//Taste transduction	K08474	-	-	-
MSTRG.3504	NFU1	PREDICTED: NFU1 iron-sulfur cluster scaffold homolog, mitochondrial [Capra hircus]	-	-	-	-	GO:0031981//nuclear lumen;GO:0044444//cytoplasmic part	GO:0046914//transition metal ion binding;GO:0051536//iron-sulfur cluster binding	GO:0009058//biosynthetic process
MSTRG.3520	Nfu1	PREDICTED: NFU1 iron-sulfur cluster scaffold homolog, mitochondrial [Capra hircus]	-	-	-	-	GO:0031981//nuclear lumen;GO:0044444//cytoplasmic part	GO:0046914//transition metal ion binding;GO:0051536//iron-sulfur cluster binding	GO:0009058//biosynthetic process
MSTRG.3528	--	-	-	-	-	-	-	-	-
MSTRG.3567	--	PREDICTED: translation initiation factor IF-2-like [Capra hircus]	-	-	-	-	-	-	-
MSTRG.358	--	-	-	-	-	-	-	-	-
MSTRG.3603	IGKV2-29	IGK protein [Bos taurus]	-	-	-	-	GO:0016020//membrane;GO:0031988//membrane-bounded vesicle;GO:0044421//extracellular region part	GO:0005488//binding	GO:0002431//Fc receptor mediated stimulatory signaling pathway;GO:0006897//endocytosis;GO:0006952//defense response;GO:0006956//complement activation;GO:0038093//Fc receptor signaling pathway
MSTRG.3604	IGKV1-33	immunoglobulin kappa-4 light chain variable region, partial [Ovis aries]	-	-	-	-	GO:0016020//membrane;GO:0031988//membrane-bounded vesicle;GO:0044421//extracellular region part	GO:0005488//binding	GO:0002431//Fc receptor mediated stimulatory signaling pathway;GO:0006897//endocytosis;GO:0006952//defense response;GO:0006956//complement activation;GO:0038093//Fc receptor signaling pathway
MSTRG.3605	IGKV2-29	immunoglobulin kappa-2.1 light chain variable region, partial [Ovis aries]	-	-	-	-	GO:0016020//membrane;GO:0031988//membrane-bounded vesicle;GO:0044421//extracellular region part	GO:0005488//binding	GO:0002431//Fc receptor mediated stimulatory signaling pathway;GO:0006897//endocytosis;GO:0006952//defense response;GO:0006956//complement activation;GO:0038093//Fc receptor signaling pathway
MSTRG.3665	--	-	-	-	-	-	-	-	-
MSTRG.3666	RAPGEF1	rap guanine nucleotide exchange factor 1 isoform X6 [Ovis aries]	Environmental Information Processing;Cellular Processes;Organismal Systems;Organismal Systems;Human Diseases	Signal transduction;Cellular community - eukaryotes;Endocrine system;Nervous system;Cancers	ko04015//Rap1 signaling pathway;ko04510//Focal adhesion;ko04910//Insulin signaling pathway;ko04722//Neurotrophin signaling pathway;ko05211//Renal cell carcinoma	K06277;K06277;K06277;K06277;K06277	GO:0005768//endosome	GO:0005088//Ras guanyl-nucleotide exchange factor activity;GO:0019904//protein domain specific binding;GO:0030674//protein binding, bridging;GO:0060089//molecular transducer activity	GO:0001885//endothelial cell development;GO:0001944//vasculature development;GO:0007169//transmembrane receptor protein tyrosine kinase signaling pathway;GO:0008285//negative regulation of cell proliferation;GO:0010975//regulation of neuron projection development;GO:0030178//negative regulation of Wnt signaling pathway;GO:0032147//activation of protein kinase activity;GO:0038179//neurotrophin sig…
MSTRG.3671	RPL7A	60S ribosomal protein L7a-like [Papio anubis]	Genetic Information Processing	Translation	ko03010//Ribosome	K02936	GO:0005924//cell-substrate adherens junction;GO:0015934//large ribosomal subunit;GO:0031988//membrane-bounded vesicle;GO:0043231//intracellular membrane-bounded organelle	GO:0003723//RNA binding;GO:0005198//structural molecule activity	GO:0006412//translation;GO:0006613//cotranslational protein targeting to membrane;GO:0016032//viral process;GO:0022613//ribonucleoprotein complex biogenesis;GO:0032774//RNA biosynthetic process;GO:0043624//cellular protein complex disassembly
MSTRG.3711	--	-	-	-	-	-	-	-	-
MSTRG.3719	--	endonuclease-reverse transcriptase [Babesia ovata]	-	-	-	-	GO:0031224//intrinsic component of membrane	GO:0043168//anion binding	-
MSTRG.3720	Pol	LINE-1 retrotransposable element ORF2 protein [Camelus dromedarius]	-	-	-	-	-	-	-
MSTRG.3727	--	-	-	-	-	-	-	-	-
MSTRG.3785	--	DTW domain-containing protein 1 isoform X2 [Bos indicus x Bos taurus]	Organismal Systems	Sensory system	ko04742//Taste transduction	K08474	GO:0031224//intrinsic component of membrane	GO:0060089//molecular transducer activity	GO:0007166//cell surface receptor signaling pathway;GO:0007606//sensory perception of chemical stimulus
MSTRG.3844	--	synaptotagmin-12 isoform X1 [Ovis aries]	-	-	-	-	-	-	-
MSTRG.3895	--	-	-	-	-	-	-	-	-
MSTRG.39	--	PER2 [Cervus elaphus hippelaphus]	Human Diseases;Human Diseases;Organismal Systems;Human Diseases;Organismal Systems;Organismal Systems	Infectious diseases;Cancers;Environmental adaptation;Cancers;Environmental adaptation;Environmental adaptation	ko05168//Herpes simplex infection;ko05202//Transcriptional misregulation in cancers;ko04713//Circadian entrainment;ko05221//Acute myeloid leukemia;ko04710//Circadian rhythm;ko04711//Circadian rhythm - fly	K02633;K02633;K02633;K02633;K02633;K02633	-	-	-
MSTRG.3909	--	tubulin polyglutamylase TTLL11 isoform X4 [Phocoena sinus]	-	-	-	-	-	-	-
MSTRG.4030	--	LOW QUALITY PROTEIN: paraneoplastic antigen-like protein 8B [Bos taurus]	-	-	-	-	GO:0005634//nucleus;GO:0005737//cytoplasm;GO:0031224//intrinsic component of membrane	GO:0005515//protein binding;GO:0016647//oxidoreductase activity, acting on the CH-NH group of donors, oxygen as acceptor;GO:0060089//molecular transducer activity	GO:0006596//polyamine biosynthetic process;GO:0006598//polyamine catabolic process;GO:0007166//cell surface receptor signaling pathway;GO:0007606//sensory perception of chemical stimulus;GO:0031326//regulation of cellular biosynthetic process;GO:0044238//primary metabolic process
MSTRG.4033	pol	endonuclease-reverse transcriptase [Babesia ovata]	-	-	-	-	-	-	-
MSTRG.4095	--	PREDICTED: myosin-1 [Capra hircus]	-	-	-	-	-	-	-
MSTRG.41	--	uncharacterized protein LOC114487403 [Physeter catodon]	-	-	-	-	-	-	-
MSTRG.4100	Pol	Retrovirus-related Pol polyprotein LINE-1 [Bos mutus]	-	-	-	-	-	-	-
MSTRG.4238	--	PREDICTED: retinoic acid receptor responder protein 1 [Panthera pardus]	-	-	-	-	-	-	-
MSTRG.4274	PABPC4	polyadenylate-binding protein 4 isoform X11 [Delphinapterus leucas]	Genetic Information Processing;Genetic Information Processing;Genetic Information Processing	Translation;Translation;Folding, sorting and degradation	ko03013//RNA transport;ko03015//mRNA surveillance pathway;ko03018//RNA degradation	K13126;K13126;K13126	GO:0036464//cytoplasmic ribonucleoprotein granule;GO:0043231//intracellular membrane-bounded organelle	GO:0005515//protein binding;GO:0008187//poly-pyrimidine tract binding;GO:0070717//poly-purine tract binding	GO:0007599//hemostasis;GO:0010468//regulation of gene expression;GO:0016070//RNA metabolic process;GO:0034645//cellular macromolecule biosynthetic process
MSTRG.4338	--	-	-	-	-	-	-	-	-
MSTRG.4347	APOL3	apolipoprotein L2-like [Ovis aries]	Human Diseases	Infectious diseases	ko05143//African trypanosomiasis	K14480	GO:0005576//extracellular region;GO:0031090//organelle membrane	GO:0005515//protein binding;GO:0022892//substrate-specific transporter activity;GO:0071813//lipoprotein particle binding	GO:0002526//acute inflammatory response;GO:0016125//sterol metabolic process;GO:0019538//protein metabolic process;GO:0043122//regulation of I-kappaB kinase/NF-kappaB signaling;GO:0044702//single organism reproductive process;GO:0044707//single-multicellular organism process;GO:0044765//single-organism transport
MSTRG.4349	APOL2	apolipoprotein L3-like, partial [Odocoileus virginianus texanus]	Human Diseases	Infectious diseases	ko05143//African trypanosomiasis	K14480	-	GO:0005488//binding;GO:0022892//substrate-specific transporter activity	GO:0006810//transport;GO:0006952//defense response;GO:0043122//regulation of I-kappaB kinase/NF-kappaB signaling;GO:0044238//primary metabolic process;GO:0071704//organic substance metabolic process
MSTRG.4351	--	PREDICTED: LOW QUALITY PROTEIN: zinc finger protein 160-like [Capra hircus]	-	-	-	-	-	-	-
MSTRG.4358	--	-	-	-	-	-	-	-	-
MSTRG.4420	ITPR2	inositol 1,4,5 trisphosphate receptor type2 [Mus musculus]	Human Diseases;Human Diseases;Human Diseases;Environmental Information Processing;Organismal Systems;Human Diseases;Environmental Information Processing;Cellular Processes;Human Diseases;Cellular Processes;Organismal Systems;Organismal Systems;Environmental Information Processing;Organismal Systems;Organismal Systems;Organismal Systems;Organismal Systems;Organismal Systems;Cellular Processes;Orga…	Infectious diseases;Cancers;Infectious diseases;Signal transduction;Immune system;Neurodegenerative diseases;Signal transduction;Cell growth and death;Endocrine and metabolic diseases;Cell growth and death;Endocrine system;Nervous system;Signal transduction;Endocrine system;Circulatory system;Nervous system;Immune system;Nervous system;Cell growth and death;Immune system;Nervous system;Nervous sy…	ko05163//Human cytomegalovirus infection;ko05205//Proteoglycans in cancer;ko05167//Kaposi sarcoma-associated herpesvirus infection;ko04020//Calcium signaling pathway;ko04621//NOD-like receptor signaling pathway;ko05010//Alzheimer disease;ko04022//cGMP - PKG signaling pathway;ko04218//Cellular senescence;ko04934//Cushing syndrome;ko04210//Apoptosis;ko04921//Oxytocin signaling pathway;ko04723//Retr…	K04959;K04959;K04959;K04959;K04959;K04959;K04959;K04959;K04959;K04959;K04959;K04959;K04959;K04959;K04959;K04959;K04959;K04959;K04959;K04959;K04959;K04959;K04959;K04959;K04959;K04959;K04959;K04959;K04959;K04959;K04959;K04959;K04959;K04959;K04959;K04959;K04959	GO:0005789//endoplasmic reticulum membrane;GO:0008287//protein serine/threonine phosphatase complex;GO:0019866//organelle inner membrane;GO:0030667//secretory granule membrane;GO:0031224//intrinsic component of membrane;GO:0043005//neuron projection;GO:0043232//intracellular non-membrane-bounded organelle;GO:0044297//cell body;GO:0044456//synapse part	GO:0005057//receptor signaling protein activity;GO:0005217//intracellular ligand-gated ion channel activity;GO:0005246//calcium channel regulator activity;GO:0005262//calcium channel activity;GO:0005543//phospholipid binding;GO:0019902//phosphatase binding;GO:0046872//metal ion binding	GO:0001666//response to hypoxia;GO:0001775//cell activation;GO:0002220//innate immune response activating cell surface receptor signaling pathway;GO:0002431//Fc receptor mediated stimulatory signaling pathway;GO:0006816//calcium ion transport;GO:0007599//hemostasis;GO:0010863//positive regulation of phospholipase C activity;GO:0012501//programmed cell death;GO:0015980//energy derivation by oxidat…
MSTRG.448	--	-	-	-	-	-	-	-	-
MSTRG.4485	--	PREDICTED: uncharacterized protein LOC103552731 [Equus przewalskii]	-	-	-	-	-	-	-
MSTRG.4486	--	-	-	-	-	-	-	-	-
MSTRG.4508	--	-	-	-	-	-	-	-	-
MSTRG.4515	--	cerebellar degeneration-related protein 2-like isoform X1 [Bos indicus x Bos taurus]	-	-	-	-	-	-	-
MSTRG.4539	--	PREDICTED: antigen WC1.1-like [Capra hircus]	-	-	-	-	GO:0031224//intrinsic component of membrane	-	GO:0006897//endocytosis
MSTRG.4557	--	antigen WC1.1-like [Balaenoptera acutorostrata scammoni]	-	-	-	-	-	-	-
MSTRG.4600	--	caudal type homebox 2, partial [Bubalus bubalis]	-	-	-	-	-	-	-
MSTRG.4617	--	-	-	-	-	-	-	-	-
MSTRG.4620	--	LOW QUALITY PROTEIN: paraneoplastic antigen-like protein 8B [Bos taurus]	Cellular Processes	Transport and catabolism	ko04146//Peroxisome	K00308	GO:0005911//cell-cell junction;GO:0005912//adherens junction;GO:0008023//transcription elongation factor complex;GO:0042579//microbody;GO:0044425//membrane part	GO:0003677//DNA binding;GO:0005515//protein binding;GO:0016647//oxidoreductase activity, acting on the CH-NH group of donors, oxygen as acceptor	GO:0002824//positive regulation of adaptive immune response based on somatic recombination of immune receptors built from immunoglobulin superfamily domains;GO:0006464//cellular protein modification process;GO:0006596//polyamine biosynthetic process;GO:0006598//polyamine catabolic process;GO:0006915//apoptotic process;GO:0007155//cell adhesion;GO:0007281//germ cell development;GO:0010467//gene ex…
MSTRG.4623	TSPAN11	PREDICTED: LOW QUALITY PROTEIN: tetraspanin-11-like [Lipotes vexillifer]	-	-	-	-	GO:0031224//intrinsic component of membrane	-	-
MSTRG.4626	--	-	-	-	-	-	-	-	-
MSTRG.463	--	guanylate-binding protein 4-like [Ovis aries]	Organismal Systems	Immune system	ko04621//NOD-like receptor signaling pathway	K20899	GO:0031988//membrane-bounded vesicle;GO:0033643//host cell part;GO:0043229//intracellular organelle;GO:0044444//cytoplasmic part	GO:0017111//nucleoside-triphosphatase activity;GO:0032550//purine ribonucleoside binding	GO:0001562//response to protozoan;GO:0001932//regulation of protein phosphorylation;GO:0002697//regulation of immune effector process;GO:0022610//biological adhesion;GO:0031396//regulation of protein ubiquitination;GO:0032480//negative regulation of type I interferon production;GO:0032496//response to lipopolysaccharide;GO:0034341//response to interferon-gamma;GO:0035456//response to interferon-b…
MSTRG.4661	--	-	-	-	-	-	-	-	-
MSTRG.467	--	bitter taste receptor Bota-T2R65A [Bos taurus]	Organismal Systems	Sensory system	ko04742//Taste transduction	K08474	GO:0031224//intrinsic component of membrane;GO:0044421//extracellular region part	GO:0043169//cation binding;GO:0060089//molecular transducer activity	GO:0007162//negative regulation of cell adhesion;GO:0007169//transmembrane receptor protein tyrosine kinase signaling pathway;GO:0007606//sensory perception of chemical stimulus;GO:0010596//negative regulation of endothelial cell migration;GO:0044238//primary metabolic process;GO:0045765//regulation of angiogenesis;GO:0048869//cellular developmental process;GO:0050922//negative regulation of chem…
MSTRG.4742	pro-pol	PREDICTED: endogenous retrovirus group K member 11 Pol protein-like [Rhinopithecus bieti]	-	-	-	-	-	-	-
MSTRG.4750	CYP2D14	PREDICTED: cytochrome P450 2D14-like [Capra hircus]	Organismal Systems;Metabolism	Nervous system;Lipid metabolism	ko04726//Serotonergic synapse;ko00140//Steroid hormone biosynthesis	K07414;K07414	-	-	-
MSTRG.4754	CYP2D14	endonuclease-reverse transcriptase [Babesia ovata]	Organismal Systems;Metabolism	Nervous system;Lipid metabolism	ko04726//Serotonergic synapse;ko00140//Steroid hormone biosynthesis	K07414;K07414	-	-	-
MSTRG.4759	--	-	-	-	-	-	-	-	-
MSTRG.4796	--	endonuclease-reverse transcriptase [Babesia ovata]	Human Diseases;Human Diseases;Environmental Information Processing;Organismal Systems;Human Diseases;Human Diseases;Cellular Processes;Human Diseases	Cancers;Cancers;Signal transduction;Immune system;Infectious diseases;Cardiovascular diseases;Cellular community - eukaryotes;Cancers	ko05200//Pathways in cancer;ko05226//Gastric cancer;ko04390//Hippo signaling pathway;ko04670//Leukocyte transendothelial migration;ko05100//Bacterial invasion of epithelial cells;ko05412//Arrhythmogenic right ventricular cardiomyopathy (ARVC);ko04520//Adherens junction;ko05213//Endometrial cancer	K05691;K05691;K05691;K05691;K05691;K05691;K05691;K05691	-	-	-
MSTRG.4812	--	endonuclease-reverse transcriptase [Babesia ovata]	-	-	-	-	-	-	-
MSTRG.4820	--	PREDICTED: outer dense fiber protein 3B [Bos mutus]	-	-	-	-	GO:0031224//intrinsic component of membrane	GO:0043168//anion binding	-
MSTRG.4832	CFDP2	PREDICTED: LOW QUALITY PROTEIN: craniofacial development protein 2-like, partial [Gekko japonicus]	-	-	-	-	GO:0031224//intrinsic component of membrane;GO:0043231//intracellular membrane-bounded organelle	GO:0060089//molecular transducer activity	GO:0007166//cell surface receptor signaling pathway;GO:0007606//sensory perception of chemical stimulus
MSTRG.4839	EEF1AKMT2	EEF1A lysine methyltransferase 2 isoform X3 [Pteropus vampyrus]	-	-	-	-	-	GO:0003880//protein C-terminal carboxyl O-methyltransferase activity;GO:0008649//rRNA methyltransferase activity;GO:0016274//protein-arginine N-methyltransferase activity;GO:0016300//tRNA (uracil) methyltransferase activity;GO:0016423//tRNA (guanine) methyltransferase activity;GO:0016427//tRNA (cytosine) methyltransferase activity;GO:0016429//tRNA (adenine-N1-)-methyltransferase activity;GO:00305…	GO:0008152//metabolic process
MSTRG.4850	AKAP9	A-kinase anchor protein 9 isoform X3 [Ovis aries]	-	-	-	-	GO:0034705//potassium channel complex;GO:0043231//intracellular membrane-bounded organelle;GO:0044450//microtubule organizing center part	GO:0005515//protein binding;GO:0016247//channel regulator activity;GO:0016772//transferase activity, transferring phosphorus-containing groups	GO:0001934//positive regulation of protein phosphorylation;GO:0002027//regulation of heart rate;GO:0002064//epithelial cell development;GO:0007267//cell-cell signaling;GO:0032414//positive regulation of ion transmembrane transporter activity;GO:0044772//mitotic cell cycle phase transition;GO:0048232//male gamete generation;GO:0051591//response to cAMP;GO:0060306//regulation of membrane repolariza…
MSTRG.4869	SAMD9	LOW QUALITY PROTEIN: sterile alpha motif domain-containing protein 9 [Ovis aries]	-	-	-	-	GO:0005768//endosome	GO:0005488//binding	GO:0006906//vesicle fusion;GO:0008283//cell proliferation;GO:0009894//regulation of catabolic process;GO:0048534//hematopoietic or lymphoid organ development;GO:0051301//cell division
MSTRG.4904	NDUFA4	cytochrome c oxidase subunit NDUFA4-like [Rhinolophus ferrumequinum]	Metabolism;Organismal Systems;Human Diseases;Human Diseases;Human Diseases;Human Diseases;Organismal Systems;Metabolism	Global and overview maps;Environmental adaptation;Neurodegenerative diseases;Neurodegenerative diseases;Endocrine and metabolic diseases;Neurodegenerative diseases;Nervous system;Energy metabolism	ko01100//Metabolic pathways;ko04714//Thermogenesis;ko05016//Huntington disease;ko05010//Alzheimer disease;ko04932//Non-alcoholic fatty liver disease (NAFLD);ko05012//Parkinson disease;ko04723//Retrograde endocannabinoid signaling;ko00190//Oxidative phosphorylation	K03948;K03948;K03948;K03948;K03948;K03948;K03948;K03948	GO:0019866//organelle inner membrane;GO:0031988//membrane-bounded vesicle;GO:0044455//mitochondrial membrane part	GO:0005515//protein binding;GO:0009055//electron carrier activity;GO:0050136//NADH dehydrogenase (quinone) activity	GO:0015992//proton transport;GO:0022904//respiratory electron transport chain
MSTRG.4905	--	cytochrome c oxidase subunit NDUFA4 [Vulpes vulpes]	-	-	-	-	GO:0043231//intracellular membrane-bounded organelle	-	GO:0006357//regulation of transcription from RNA polymerase II promoter;GO:0010464//regulation of mesenchymal cell proliferation;GO:0010642//negative regulation of platelet-derived growth factor receptor signaling pathway;GO:0044767//single-organism developmental process;GO:0051093//negative regulation of developmental process
MSTRG.4917	--	-	-	-	-	-	-	-	-
MSTRG.4931	HDAC9	histone deacetylase 9 isoform 1 [Ovis aries]	Human Diseases;Human Diseases;Human Diseases	Infectious diseases;Cancers;Substance dependence	ko05165//Human papillomavirus infection;ko05203//Viral carcinogenesis;ko05034//Alcoholism	K11409;K11409;K11409	GO:0034708//methyltransferase complex;GO:0044451//nucleoplasm part	GO:0003712//transcription cofactor activity;GO:0008134//transcription factor binding;GO:0017136//NAD-dependent histone deacetylase activity;GO:0019901//protein kinase binding;GO:0043169//cation binding	GO:0006357//regulation of transcription from RNA polymerase II promoter;GO:0006952//defense response;GO:0007166//cell surface receptor signaling pathway;GO:0010830//regulation of myotube differentiation;GO:0014075//response to amine;GO:0016202//regulation of striated muscle tissue development;GO:0016575//histone deacetylation;GO:0030098//lymphocyte differentiation;GO:0032868//response to insulin;…
MSTRG.4943	--	-	-	-	-	-	-	-	-
MSTRG.4947	--	-	-	-	-	-	-	-	-
MSTRG.4974	CD36	LOW QUALITY PROTEIN: platelet glycoprotein 4 [Dasypus novemcinctus]	Cellular Processes;Environmental Information Processing;Organismal Systems;Human Diseases;Environmental Information Processing;Organismal Systems;Organismal Systems;Human Diseases;Organismal Systems;Organismal Systems	Transport and catabolism;Signal transduction;Immune system;Endocrine and metabolic diseases;Signaling molecules and interaction;Endocrine system;Endocrine system;Infectious diseases;Digestive system;Digestive system	ko04145//Phagosome;ko04152//AMPK signaling pathway;ko04640//Hematopoietic cell lineage;ko04931//Insulin resistance;ko04512//ECM-receptor interaction;ko03320//PPAR signaling pathway;ko04920//Adipocytokine signaling pathway;ko05144//Malaria;ko04975//Fat digestion and absorption;ko04979//Cholesterol metabolism	K06259;K06259;K06259;K06259;K06259;K06259;K06259;K06259;K06259;K06259	GO:0016021//integral component of membrane;GO:0030139//endocytic vesicle;GO:0030667//secretory granule membrane;GO:0032991//macromolecular complex;GO:0044421//extracellular region part;GO:0044459//plasma membrane part;GO:0098589//membrane region	GO:0008329//signaling pattern recognition receptor activity;GO:0019838//growth factor binding;GO:0030228//lipoprotein particle receptor activity;GO:0036041//long-chain fatty acid binding;GO:0071813//lipoprotein particle binding	GO:0001775//cell activation;GO:0001819//positive regulation of cytokine production;GO:0001934//positive regulation of protein phosphorylation;GO:0001952//regulation of cell-matrix adhesion;GO:0002224//toll-like receptor signaling pathway;GO:0003073//regulation of systemic arterial blood pressure;GO:0006631//fatty acid metabolic process;GO:0006639//acylglycerol metabolic process;GO:0006887//exocyt…
MSTRG.5009	Pol	LINE-1 retrotransposable element ORF2 protein [Camelus dromedarius]	Organismal Systems	Sensory system	ko04742//Taste transduction	K08474	GO:0031224//intrinsic component of membrane	GO:0015666//restriction endodeoxyribonuclease activity;GO:0034061//DNA polymerase activity;GO:0060089//molecular transducer activity	GO:0001171//reverse transcription;GO:0006308//DNA catabolic process;GO:0007166//cell surface receptor signaling pathway;GO:0007606//sensory perception of chemical stimulus;GO:0032196//transposition
MSTRG.5042	TRGC2	PREDICTED: T-cell receptor gamma-2 chain C region [Capra hircus]	-	-	-	-	GO:0016020//membrane	-	-
MSTRG.5043	TRGC1	PREDICTED: T-cell receptor gamma-2 chain C region [Capra hircus]	-	-	-	-	GO:0016021//integral component of membrane	GO:0005488//binding	-
MSTRG.5044	TRGV8	T cell receptor gamma chain, partial [Bos taurus]	-	-	-	-	-	-	-
MSTRG.505	ACADM	Medium-chain specific acyl-CoA dehydrogenase; mitochondrial [Camelus dromedarius]	Metabolism;Metabolism;Organismal Systems;Metabolism;Metabolism;Metabolism;Metabolism;Metabolism	Global and overview maps;Global and overview maps;Endocrine system;Amino acid metabolism;Global and overview maps;Lipid metabolism;Metabolism of other amino acids;Carbohydrate metabolism	ko01100//Metabolic pathways;ko01200//Carbon metabolism;ko03320//PPAR signaling pathway;ko00280//Valine, leucine and isoleucine degradation;ko01212//Fatty acid metabolism;ko00071//Fatty acid degradation;ko00410//beta-Alanine metabolism;ko00640//Propanoate metabolism	K00249;K00249;K00249;K00249;K00249;K00249;K00249;K00249	GO:0031988//membrane-bounded vesicle;GO:0043005//neuron projection;GO:0044429//mitochondrial part	GO:0000166//nucleotide binding;GO:0003995//acyl-CoA dehydrogenase activity;GO:0004661//protein geranylgeranyltransferase activity;GO:0005515//protein binding	GO:0005977//glycogen metabolic process;GO:0006578//amino-acid betaine biosynthetic process;GO:0006635//fatty acid beta-oxidation;GO:0006950//response to stress;GO:0009437//carnitine metabolic process;GO:0010565//regulation of cellular ketone metabolic process;GO:0018342//protein prenylation;GO:0035051//cardiocyte differentiation
MSTRG.5056	--	LOW QUALITY PROTEIN: zinc finger protein 90-like [Bubalus bubalis]	Human Diseases;Human Diseases;Environmental Information Processing;Organismal Systems;Human Diseases;Human Diseases;Cellular Processes;Human Diseases	Cancers;Cancers;Signal transduction;Immune system;Infectious diseases;Cardiovascular diseases;Cellular community - eukaryotes;Cancers	ko05200//Pathways in cancer;ko05226//Gastric cancer;ko04390//Hippo signaling pathway;ko04670//Leukocyte transendothelial migration;ko05100//Bacterial invasion of epithelial cells;ko05412//Arrhythmogenic right ventricular cardiomyopathy (ARVC);ko04520//Adherens junction;ko05213//Endometrial cancer	K05691;K05691;K05691;K05691;K05691;K05691;K05691;K05691	GO:0044464//cell part	GO:0005515//protein binding	GO:0007155//cell adhesion
MSTRG.5089	--	-	-	-	-	-	-	-	-
MSTRG.5167	--	TPA: hypothetical protein BOS_4392 [Bos taurus]	-	-	-	-	-	-	-
MSTRG.5184	--	formin-like protein 5 isoform X2 [Bos taurus]	-	-	-	-	-	-	-
MSTRG.52	--	-	-	-	-	-	-	-	-
MSTRG.5206	TRGC1	T-cell receptor gamma chain V6-J3-C3 [Sus scrofa]	-	-	-	-	GO:0016021//integral component of membrane	GO:0038023//signaling receptor activity	GO:0002376//immune system process;GO:0050794//regulation of cellular process
MSTRG.5224	ASB15	ankyrin repeat and SOCS box protein 15 isoform X1 [Bubalus bubalis]	-	-	-	-	-	-	GO:0007165//signal transduction
MSTRG.5247	--	PREDICTED: collagen alpha-1(I) chain-like [Capra hircus]	-	-	-	-	GO:0044421//extracellular region part	GO:0005488//binding	GO:0030097//hemopoiesis;GO:0030510//regulation of BMP signaling pathway
MSTRG.5261	--	Sodium channel protein type 11 subunit alpha, partial [Bos mutus]	Genetic Information Processing	Replication and repair	ko03420//Nucleotide excision repair	K10838	GO:0042579//microbody	GO:0005515//protein binding;GO:0016647//oxidoreductase activity, acting on the CH-NH group of donors, oxygen as acceptor	GO:0006596//polyamine biosynthetic process;GO:0006598//polyamine catabolic process;GO:0031328//positive regulation of cellular biosynthetic process;GO:0044710//single-organism metabolic process
MSTRG.5278	--	POC1 centriolar protein homolog B isoform X1 [Phocoena sinus]	-	-	-	-	-	-	-
MSTRG.5293	--	LOW QUALITY PROTEIN: paraneoplastic antigen-like protein 8B [Bos taurus]	Cellular Processes	Transport and catabolism	ko04146//Peroxisome	K00308	GO:0005911//cell-cell junction;GO:0005912//adherens junction;GO:0016020//membrane;GO:0042579//microbody	GO:0005515//protein binding;GO:0016647//oxidoreductase activity, acting on the CH-NH group of donors, oxygen as acceptor;GO:0043169//cation binding	GO:0002824//positive regulation of adaptive immune response based on somatic recombination of immune receptors built from immunoglobulin superfamily domains;GO:0006596//polyamine biosynthetic process;GO:0006598//polyamine catabolic process;GO:0006996//organelle organization;GO:0007281//germ cell development;GO:0019058//viral life cycle;GO:0031328//positive regulation of cellular biosynthetic proc…
MSTRG.5294	STX8	syntaxin-8 isoform X2 [Phoca vitulina]	Genetic Information Processing	Folding, sorting and degradation	ko04130//SNARE interactions in vesicular transport	K08501	-	-	-
MSTRG.5297	Pol	endonuclease-reverse transcriptase [Babesia ovata]	Human Diseases;Human Diseases;Environmental Information Processing;Organismal Systems;Human Diseases;Human Diseases;Cellular Processes;Human Diseases	Cancers;Cancers;Signal transduction;Immune system;Infectious diseases;Cardiovascular diseases;Cellular community - eukaryotes;Cancers	ko05200//Pathways in cancer;ko05226//Gastric cancer;ko04390//Hippo signaling pathway;ko04670//Leukocyte transendothelial migration;ko05100//Bacterial invasion of epithelial cells;ko05412//Arrhythmogenic right ventricular cardiomyopathy (ARVC);ko04520//Adherens junction;ko05213//Endometrial cancer	K05691;K05691;K05691;K05691;K05691;K05691;K05691;K05691	-	-	-
MSTRG.5308	SETMAR	mariner transposase [Homo sapiens]	Metabolism	Amino acid metabolism	ko00310//Lysine degradation	K11433	GO:0043231//intracellular membrane-bounded organelle;GO:0044427//chromosomal part	GO:0004520//endodeoxyribonuclease activity;GO:0018024//histone-lysine N-methyltransferase activity;GO:0019899//enzyme binding;GO:0043566//structure-specific DNA binding;GO:0046872//metal ion binding;GO:0046983//protein dimerization activity	GO:0006303//double-strand break repair via nonhomologous end joining;GO:0006308//DNA catabolic process;GO:0007093//mitotic cell cycle checkpoint;GO:0010452//histone H3-K36 methylation;GO:0010912//positive regulation of isomerase activity;GO:0010948//negative regulation of cell cycle process
MSTRG.5316	--	caudal type homebox 2, partial [Bubalus bubalis]	Cellular Processes	Transport and catabolism	ko04146//Peroxisome	K00308	GO:0042579//microbody	GO:0005515//protein binding;GO:0016647//oxidoreductase activity, acting on the CH-NH group of donors, oxygen as acceptor	GO:0006596//polyamine biosynthetic process;GO:0006598//polyamine catabolic process;GO:0031328//positive regulation of cellular biosynthetic process;GO:0044710//single-organism metabolic process
MSTRG.5328	--	T cell receptor beta chain, partial [Canis lupus familiaris]	-	-	-	-	-	-	-
MSTRG.5329	TRBV4-1	T-cell receptor beta chain, partial [Ovis aries]	-	-	-	-	-	-	-
MSTRG.5330	V-TCR	TCRVB30, partial [Capra hircus]	-	-	-	-	-	-	-
MSTRG.5332	TRBV6-4	T-cell receptor beta chain, partial [Ovis aries]	-	-	-	-	-	-	-
MSTRG.5333	TRBV7-8	T-cell receptor beta chain V region CTL-L17, partial [Bos mutus]	Human Diseases;Environmental Information Processing;Environmental Information Processing;Environmental Information Processing;Human Diseases;Environmental Information Processing;Human Diseases;Human Diseases;Human Diseases;Organismal Systems;Organismal Systems;Environmental Information Processing;Human Diseases;Organismal Systems;Human Diseases;Organismal Systems;Human Diseases;Human Diseases;Hum…	Infectious diseases;Signal transduction;Signal transduction;Signal transduction;Cancers;Signaling molecules and interaction;Infectious diseases;Immune diseases;Infectious diseases;Immune system;Immune system;Signal transduction;Immune diseases;Immune system;Infectious diseases;Immune system;Cardiovascular diseases;Immune diseases;Immune diseases;Endocrine and metabolic diseases;Immune diseases;Im…	ko05166//HTLV-I infection;ko04014//Ras signaling pathway;ko04015//Rap1 signaling pathway;ko04020//Calcium signaling pathway;ko05202//Transcriptional misregulation in cancers;ko04514//Cell adhesion molecules (CAMs);ko05162//Measles;ko05322//Systemic lupus erythematosus;ko05142//Chagas disease (American trypanosomiasis);ko04659//Th17 cell differentiation;ko04660//T cell receptor signaling pathway;k…	K10785;K10785;K10785;K10785;K10785;K10785;K10785;K10785;K10785;K10785;K10785;K10785;K10785;K10785;K10785;K10785;K10785;K10785;K10785;K10785;K10785;K10785;K10785;K10785;K10785	GO:0016020//membrane;GO:0043234//protein complex;GO:0044421//extracellular region part	GO:0003823//antigen binding;GO:0005126//cytokine receptor binding	GO:0001818//negative regulation of cytokine production;GO:0001819//positive regulation of cytokine production;GO:0001912//positive regulation of leukocyte mediated cytotoxicity;GO:0002763//positive regulation of myeloid leukocyte differentiation;GO:0002824//positive regulation of adaptive immune response based on somatic recombination of immune receptors built from immunoglobulin superfamily doma…
MSTRG.5334	TRBV12-4	TCRVB29, partial [Capra hircus]	-	-	-	-	GO:0016020//membrane	GO:0003823//antigen binding;GO:0005102//receptor binding	GO:0031294//lymphocyte costimulation;GO:0050851//antigen receptor-mediated signaling pathway
MSTRG.5335	TRB	T-cell receptor beta chain, partial [Ovis aries]	-	-	-	-	-	-	GO:0002684//positive regulation of immune system process;GO:0044763//single-organism cellular process;GO:0050776//regulation of immune response;GO:0050794//regulation of cellular process
MSTRG.5336	TRBV20-1	T-cell receptor beta chain, partial [Ovis aries]	-	-	-	-	GO:0031988//membrane-bounded vesicle;GO:0044421//extracellular region part	GO:0004175//endopeptidase activity;GO:0005488//binding	GO:0002682//regulation of immune system process;GO:0006767//water-soluble vitamin metabolic process;GO:0006955//immune response;GO:0022411//cellular component disassembly;GO:0043062//extracellular structure organization;GO:0071704//organic substance metabolic process
MSTRG.5337	TRBV24-1	T-cell receptor beta chain, partial [Ovis aries]	-	-	-	-	-	-	-
MSTRG.5338	TRBV27	T-cell receptor beta chain, partial [Ovis aries]	-	-	-	-	-	-	-
MSTRG.5339	TRBV28	T-cell receptor beta chain, partial [Ovis aries]	Human Diseases;Environmental Information Processing;Environmental Information Processing;Environmental Information Processing;Human Diseases;Environmental Information Processing;Human Diseases;Human Diseases;Human Diseases;Organismal Systems;Organismal Systems;Environmental Information Processing;Human Diseases;Organismal Systems;Human Diseases;Organismal Systems;Human Diseases;Human Diseases;Hum…	Infectious diseases;Signal transduction;Signal transduction;Signal transduction;Cancers;Signaling molecules and interaction;Infectious diseases;Immune diseases;Infectious diseases;Immune system;Immune system;Signal transduction;Immune diseases;Immune system;Infectious diseases;Immune system;Cardiovascular diseases;Immune diseases;Immune diseases;Endocrine and metabolic diseases;Immune diseases;Im…	ko05166//HTLV-I infection;ko04014//Ras signaling pathway;ko04015//Rap1 signaling pathway;ko04020//Calcium signaling pathway;ko05202//Transcriptional misregulation in cancers;ko04514//Cell adhesion molecules (CAMs);ko05162//Measles;ko05322//Systemic lupus erythematosus;ko05142//Chagas disease (American trypanosomiasis);ko04659//Th17 cell differentiation;ko04660//T cell receptor signaling pathway;k…	K10785;K10785;K10785;K10785;K10785;K10785;K10785;K10785;K10785;K10785;K10785;K10785;K10785;K10785;K10785;K10785;K10785;K10785;K10785;K10785;K10785;K10785;K10785;K10785;K10785	-	-	-
MSTRG.5340	TRBV29-1	T-cell receptor beta chain, partial [Ovis aries]	-	-	-	-	GO:0031988//membrane-bounded vesicle;GO:0044421//extracellular region part	GO:0004175//endopeptidase activity;GO:0043169//cation binding	GO:0006767//water-soluble vitamin metabolic process;GO:0019538//protein metabolic process;GO:0022411//cellular component disassembly;GO:0043062//extracellular structure organization;GO:0044707//single-multicellular organism process
MSTRG.5342	TRB	T-cell receptor beta chain, partial [Ovis aries]	Human Diseases;Environmental Information Processing;Environmental Information Processing;Environmental Information Processing;Human Diseases;Environmental Information Processing;Human Diseases;Human Diseases;Human Diseases;Organismal Systems;Organismal Systems;Environmental Information Processing;Human Diseases;Organismal Systems;Human Diseases;Organismal Systems;Human Diseases;Human Diseases;Hum…	Infectious diseases;Signal transduction;Signal transduction;Signal transduction;Cancers;Signaling molecules and interaction;Infectious diseases;Immune diseases;Infectious diseases;Immune system;Immune system;Signal transduction;Immune diseases;Immune system;Infectious diseases;Immune system;Cardiovascular diseases;Immune diseases;Immune diseases;Endocrine and metabolic diseases;Immune diseases;Im…	ko05166//HTLV-I infection;ko04014//Ras signaling pathway;ko04015//Rap1 signaling pathway;ko04020//Calcium signaling pathway;ko05202//Transcriptional misregulation in cancers;ko04514//Cell adhesion molecules (CAMs);ko05162//Measles;ko05322//Systemic lupus erythematosus;ko05142//Chagas disease (American trypanosomiasis);ko04659//Th17 cell differentiation;ko04660//T cell receptor signaling pathway;k…	K10785;K10785;K10785;K10785;K10785;K10785;K10785;K10785;K10785;K10785;K10785;K10785;K10785;K10785;K10785;K10785;K10785;K10785;K10785;K10785;K10785;K10785;K10785;K10785;K10785	GO:0031224//intrinsic component of membrane;GO:0043234//protein complex;GO:0044421//extracellular region part	GO:0005126//cytokine receptor binding	GO:0001818//negative regulation of cytokine production;GO:0001819//positive regulation of cytokine production;GO:0001912//positive regulation of leukocyte mediated cytotoxicity;GO:0002763//positive regulation of myeloid leukocyte differentiation;GO:0002824//positive regulation of adaptive immune response based on somatic recombination of immune receptors built from immunoglobulin superfamily doma…
MSTRG.5343	TRB	T-cell receptor beta chain, partial [Ovis aries]	Human Diseases;Environmental Information Processing;Environmental Information Processing;Environmental Information Processing;Human Diseases;Environmental Information Processing;Human Diseases;Human Diseases;Human Diseases;Organismal Systems;Organismal Systems;Environmental Information Processing;Human Diseases;Organismal Systems;Human Diseases;Organismal Systems;Human Diseases;Human Diseases;Hum…	Infectious diseases;Signal transduction;Signal transduction;Signal transduction;Cancers;Signaling molecules and interaction;Infectious diseases;Immune diseases;Infectious diseases;Immune system;Immune system;Signal transduction;Immune diseases;Immune system;Infectious diseases;Immune system;Cardiovascular diseases;Immune diseases;Immune diseases;Endocrine and metabolic diseases;Immune diseases;Im…	ko05166//HTLV-I infection;ko04014//Ras signaling pathway;ko04015//Rap1 signaling pathway;ko04020//Calcium signaling pathway;ko05202//Transcriptional misregulation in cancers;ko04514//Cell adhesion molecules (CAMs);ko05162//Measles;ko05322//Systemic lupus erythematosus;ko05142//Chagas disease (American trypanosomiasis);ko04659//Th17 cell differentiation;ko04660//T cell receptor signaling pathway;k…	K10785;K10785;K10785;K10785;K10785;K10785;K10785;K10785;K10785;K10785;K10785;K10785;K10785;K10785;K10785;K10785;K10785;K10785;K10785;K10785;K10785;K10785;K10785;K10785;K10785	GO:0031224//intrinsic component of membrane;GO:0043234//protein complex;GO:0044421//extracellular region part	GO:0005126//cytokine receptor binding	GO:0001818//negative regulation of cytokine production;GO:0001819//positive regulation of cytokine production;GO:0002699//positive regulation of immune effector process;GO:0002763//positive regulation of myeloid leukocyte differentiation;GO:0002824//positive regulation of adaptive immune response based on somatic recombination of immune receptors built from immunoglobulin superfamily domains;GO:0…
MSTRG.5344	TRBV30	T-cell receptor beta V3, partial [Ovis aries]	-	-	-	-	-	-	-
MSTRG.5350	ERVPABLB-1	PREDICTED: LOW QUALITY PROTEIN: endogenous retrovirus group PABLB member 1 Env polyprotein-like [Bos indicus]	-	-	-	-	GO:0005737//cytoplasm	GO:0005488//binding;GO:0016647//oxidoreductase activity, acting on the CH-NH group of donors, oxygen as acceptor	GO:0006596//polyamine biosynthetic process;GO:0006598//polyamine catabolic process;GO:0044699//single-organism process;GO:0051234//establishment of localization
MSTRG.5392	GIMAP7	PREDICTED: GTPase IMAP family member 7-like isoform X1 [Bos indicus]	-	-	-	-	GO:0043232//intracellular non-membrane-bounded organelle	GO:0032550//purine ribonucleoside binding;GO:0046983//protein dimerization activity	-
MSTRG.5395	--	-	-	-	-	-	-	-	-
MSTRG.5400	--	PREDICTED: LOW QUALITY PROTEIN: GTPase IMAP family member 4-like [Capra hircus]	-	-	-	-	-	-	-
MSTRG.5402	GIMAP7	PREDICTED: GTPase IMAP family member 7 [Capra hircus]	-	-	-	-	GO:0016020//membrane;GO:0043231//intracellular membrane-bounded organelle;GO:0043232//intracellular non-membrane-bounded organelle;GO:0044444//cytoplasmic part	GO:0032550//purine ribonucleoside binding;GO:0046983//protein dimerization activity	-
MSTRG.5569	--	peroxisomal N(1)-acetyl-spermine/spermidine oxidase isoform X2 [Bos indicus x Bos taurus]	Cellular Processes	Transport and catabolism	ko04146//Peroxisome	K00308	GO:0042579//microbody	GO:0005515//protein binding;GO:0016647//oxidoreductase activity, acting on the CH-NH group of donors, oxygen as acceptor	GO:0006596//polyamine biosynthetic process;GO:0006598//polyamine catabolic process;GO:0006915//apoptotic process;GO:0009653//anatomical structure morphogenesis;GO:0030036//actin cytoskeleton organization;GO:0031328//positive regulation of cellular biosynthetic process;GO:0035023//regulation of Rho protein signal transduction;GO:0044260//cellular macromolecule metabolic process;GO:0044710//single-…
MSTRG.5600	--	endonuclease-reverse transcriptase [Babesia ovata]	-	-	-	-	-	-	-
MSTRG.5647	--	cerebellar degeneration-related protein 2-like isoform X1 [Bos indicus x Bos taurus]	Cellular Processes	Transport and catabolism	ko04146//Peroxisome	K00308	GO:0008023//transcription elongation factor complex	GO:0003676//nucleic acid binding	GO:0044238//primary metabolic process;GO:0044260//cellular macromolecule metabolic process
MSTRG.5655	Ppan	TPA: PPAN-P2RY11 protein [Bos taurus]	-	-	-	-	GO:0031224//intrinsic component of membrane;GO:0043231//intracellular membrane-bounded organelle;GO:0043232//intracellular non-membrane-bounded organelle	GO:0003723//RNA binding;GO:0004888//transmembrane signaling receptor activity	GO:0007166//cell surface receptor signaling pathway
MSTRG.5671	Pol	endonuclease reverse transcriptase [Bos taurus]	Human Diseases;Environmental Information Processing;Environmental Information Processing;Environmental Information Processing;Cellular Processes;Environmental Information Processing;Human Diseases;Human Diseases;Human Diseases	Cancers;Signal transduction;Signal transduction;Signal transduction;Cell motility;Signal transduction;Cancers;Cancers;Cancers	ko05200//Pathways in cancer;ko04151//PI3K-Akt signaling pathway;ko04010//MAPK signaling pathway;ko04014//Ras signaling pathway;ko04810//Regulation of actin cytoskeleton;ko04015//Rap1 signaling pathway;ko05226//Gastric cancer;ko05224//Breast cancer;ko05218//Melanoma	K04358;K04358;K04358;K04358;K04358;K04358;K04358;K04358;K04358	-	-	-
MSTRG.5752	C3	complement C3 [Ovis aries]	Human Diseases;Human Diseases;Human Diseases;Human Diseases;Cellular Processes;Human Diseases;Human Diseases;Human Diseases;Organismal Systems;Human Diseases;Human Diseases;Human Diseases	Infectious diseases;Cancers;Infectious diseases;Infectious diseases;Transport and catabolism;Immune diseases;Infectious diseases;Infectious diseases;Immune system;Infectious diseases;Infectious diseases;Infectious diseases	ko05168//Herpes simplex infection;ko05203//Viral carcinogenesis;ko05167//Kaposi sarcoma-associated herpesvirus infection;ko05152//Tuberculosis;ko04145//Phagosome;ko05322//Systemic lupus erythematosus;ko05142//Chagas disease (American trypanosomiasis);ko05150//Staphylococcus aureus infection;ko04610//Complement and coagulation cascades;ko05140//Leishmaniasis;ko05133//Pertussis;ko05134//Legionellos…	K03990;K03990;K03990;K03990;K03990;K03990;K03990;K03990;K03990;K03990;K03990;K03990	GO:0016020//membrane;GO:0031988//membrane-bounded vesicle;GO:0044421//extracellular region part	GO:0031714//C5a anaphylatoxin chemotactic receptor binding;GO:0061135//endopeptidase regulator activity	GO:0001796//regulation of type IIa hypersensitivity;GO:0001819//positive regulation of cytokine production;GO:0001932//regulation of protein phosphorylation;GO:0001969//regulation of activation of membrane attack complex;GO:0007599//hemostasis;GO:0008277//regulation of G-protein coupled receptor protein signaling pathway;GO:0010466//negative regulation of peptidase activity;GO:0010827//regulation…
MSTRG.5753	C3	complement C3 [Ovis aries]	Human Diseases;Human Diseases;Human Diseases;Human Diseases;Cellular Processes;Human Diseases;Human Diseases;Human Diseases;Organismal Systems;Human Diseases;Human Diseases;Human Diseases	Infectious diseases;Cancers;Infectious diseases;Infectious diseases;Transport and catabolism;Immune diseases;Infectious diseases;Infectious diseases;Immune system;Infectious diseases;Infectious diseases;Infectious diseases	ko05168//Herpes simplex infection;ko05203//Viral carcinogenesis;ko05167//Kaposi sarcoma-associated herpesvirus infection;ko05152//Tuberculosis;ko04145//Phagosome;ko05322//Systemic lupus erythematosus;ko05142//Chagas disease (American trypanosomiasis);ko05150//Staphylococcus aureus infection;ko04610//Complement and coagulation cascades;ko05140//Leishmaniasis;ko05133//Pertussis;ko05134//Legionellos…	K03990;K03990;K03990;K03990;K03990;K03990;K03990;K03990;K03990;K03990;K03990;K03990	GO:0016020//membrane;GO:0031988//membrane-bounded vesicle;GO:0044421//extracellular region part	GO:0031714//C5a anaphylatoxin chemotactic receptor binding;GO:0061135//endopeptidase regulator activity	GO:0001796//regulation of type IIa hypersensitivity;GO:0001819//positive regulation of cytokine production;GO:0001932//regulation of protein phosphorylation;GO:0001969//regulation of activation of membrane attack complex;GO:0007599//hemostasis;GO:0008277//regulation of G-protein coupled receptor protein signaling pathway;GO:0010466//negative regulation of peptidase activity;GO:0010827//regulation…
MSTRG.5757	--	-	-	-	-	-	-	-	-
MSTRG.5765	--	-	-	-	-	-	-	-	-
MSTRG.5820	--	endonuclease-reverse transcriptase [Babesia ovata]	Human Diseases;Human Diseases;Environmental Information Processing;Organismal Systems;Human Diseases;Human Diseases;Cellular Processes;Human Diseases	Cancers;Cancers;Signal transduction;Immune system;Infectious diseases;Cardiovascular diseases;Cellular community - eukaryotes;Cancers	ko05200//Pathways in cancer;ko05226//Gastric cancer;ko04390//Hippo signaling pathway;ko04670//Leukocyte transendothelial migration;ko05100//Bacterial invasion of epithelial cells;ko05412//Arrhythmogenic right ventricular cardiomyopathy (ARVC);ko04520//Adherens junction;ko05213//Endometrial cancer	K05691;K05691;K05691;K05691;K05691;K05691;K05691;K05691	-	-	-
MSTRG.5877	--	KK34, partial [Bos taurus]	Environmental Information Processing;Human Diseases;Environmental Information Processing;Human Diseases;Human Diseases;Organismal Systems;Human Diseases;Environmental Information Processing;Organismal Systems;Organismal Systems;Human Diseases;Human Diseases;Organismal Systems;Organismal Systems;Human Diseases	Signaling molecules and interaction;Infectious diseases;Signal transduction;Infectious diseases;Cancers;Immune system;Infectious diseases;Signal transduction;Immune system;Immune system;Immune diseases;Infectious diseases;Immune system;Immune system;Cancers	ko04060//Cytokine-cytokine receptor interaction;ko05166//HTLV-I infection;ko04630//Jak-STAT signaling pathway;ko05167//Kaposi sarcoma-associated herpesvirus infection;ko05202//Transcriptional misregulation in cancers;ko04650//Natural killer cell mediated cytotoxicity;ko05146//Amoebiasis;ko04668//TNF signaling pathway;ko04640//Hematopoietic cell lineage;ko04660//T cell receptor signaling pathway;k…	K05427;K05427;K05427;K05427;K05427;K05427;K05427;K05427;K05427;K05427;K05427;K05427;K05427;K05427;K05427	-	-	-
MSTRG.5880	ALDH7A1	alpha-aminoadipic semialdehyde dehydrogenase [Ovis aries]	Metabolism;Metabolism;Metabolism;Metabolism;Metabolism;Metabolism;Metabolism;Metabolism;Metabolism;Metabolism;Metabolism;Metabolism;Metabolism	Global and overview maps;Amino acid metabolism;Carbohydrate metabolism;Lipid metabolism;Amino acid metabolism;Lipid metabolism;Amino acid metabolism;Amino acid metabolism;Amino acid metabolism;Metabolism of other amino acids;Carbohydrate metabolism;Carbohydrate metabolism;Amino acid metabolism	ko01100//Metabolic pathways;ko00310//Lysine degradation;ko00010//Glycolysis / Gluconeogenesis;ko00561//Glycerolipid metabolism;ko00280//Valine, leucine and isoleucine degradation;ko00071//Fatty acid degradation;ko00330//Arginine and proline metabolism;ko00260//Glycine, serine and threonine metabolism;ko00380//Tryptophan metabolism;ko00410//beta-Alanine metabolism;ko00620//Pyruvate metabolism;ko00…	K14085;K14085;K14085;K14085;K14085;K14085;K14085;K14085;K14085;K14085;K14085;K14085;K14085	-	-	-
MSTRG.5903	--	ATP-binding cassette sub-family B member 7, mitochondrial isoform 2 [Bos taurus]	-	-	-	-	-	GO:0043167//ion binding	GO:0009987//cellular process;GO:0010467//gene expression;GO:0051234//establishment of localization
MSTRG.5965	--	caudal type homebox 2, partial [Bubalus bubalis]	-	-	-	-	-	-	-
MSTRG.5973	Tgtp1	LOW QUALITY PROTEIN: T-cell-specific guanine nucleotide triphosphate-binding protein 1-like [Ovis aries]	Environmental Information Processing	Signal transduction	ko04668//TNF signaling pathway	K17072	GO:0031090//organelle membrane;GO:0033643//host cell part;GO:0043231//intracellular membrane-bounded organelle	GO:0005515//protein binding;GO:0017111//nucleoside-triphosphatase activity;GO:0032550//purine ribonucleoside binding	GO:0001562//response to protozoan;GO:0031329//regulation of cellular catabolic process;GO:0035456//response to interferon-beta;GO:0042742//defense response to bacterium;GO:0051716//cellular response to stimulus
MSTRG.5979	--	-	-	-	-	-	-	-	-
MSTRG.5982	--	hypothetical protein E2I00_003217, partial [Balaenoptera physalus]	-	-	-	-	-	-	-
MSTRG.6130	--	janus kinase and microtubule-interacting protein 3 isoform X16 [Bos taurus]	-	-	-	-	GO:0008023//transcription elongation factor complex;GO:0042579//microbody	GO:0000975//regulatory region DNA binding;GO:0003723//RNA binding;GO:0016647//oxidoreductase activity, acting on the CH-NH group of donors, oxygen as acceptor;GO:0019900//kinase binding	GO:0006351//transcription, DNA-templated;GO:0006464//cellular protein modification process;GO:0006596//polyamine biosynthetic process;GO:0006598//polyamine catabolic process;GO:0009653//anatomical structure morphogenesis;GO:0010468//regulation of gene expression;GO:0016043//cellular component organization;GO:0031328//positive regulation of cellular biosynthetic process;GO:0044403//symbiosis, enco…
MSTRG.6148	CYSTM1	cysteine-rich and transmembrane domain-containing protein 1 isoform X2 [Bos indicus x Bos taurus]	-	-	-	-	GO:0031224//intrinsic component of membrane;GO:0031988//membrane-bounded vesicle	-	-
MSTRG.6191	--	-	-	-	-	-	-	-	-
MSTRG.6286	--	alpha-1B adrenergic receptor [Neophocaena asiaeorientalis asiaeorientalis]	Environmental Information Processing;Environmental Information Processing;Environmental Information Processing;Organismal Systems;Organismal Systems;Organismal Systems	Signaling molecules and interaction;Signal transduction;Signal transduction;Circulatory system;Circulatory system;Digestive system	ko04080//Neuroactive ligand-receptor interaction;ko04020//Calcium signaling pathway;ko04022//cGMP - PKG signaling pathway;ko04261//Adrenergic signaling in cardiomyocytes;ko04270//Vascular smooth muscle contraction;ko04970//Salivary secretion	K04136;K04136;K04136;K04136;K04136;K04136	-	-	-
MSTRG.6342	ADGRV1	adhesion G-protein coupled receptor V1, partial [Balaenoptera acutorostrata scammoni]	-	-	-	-	GO:0002141//stereocilia ankle link;GO:0031224//intrinsic component of membrane;GO:0031253//cell projection membrane;GO:0031988//membrane-bounded vesicle;GO:0043234//protein complex;GO:0044444//cytoplasmic part	GO:0004888//transmembrane signaling receptor activity;GO:0008092//cytoskeletal protein binding;GO:0046872//metal ion binding	GO:0007166//cell surface receptor signaling pathway;GO:0008104//protein localization;GO:0030030//cell projection organization;GO:0043583//ear development;GO:0045596//negative regulation of cell differentiation;GO:0050953//sensory perception of light stimulus;GO:0050954//sensory perception of mechanical stimulus;GO:0098602//single organism cell adhesion
MSTRG.6350	SGCD	delta-sarcoglycan isoform X2 [Suricata suricatta]	Human Diseases;Human Diseases;Human Diseases;Human Diseases	Cardiovascular diseases;Cardiovascular diseases;Cardiovascular diseases;Cardiovascular diseases	ko05412//Arrhythmogenic right ventricular cardiomyopathy (ARVC);ko05414//Dilated cardiomyopathy (DCM);ko05416//Viral myocarditis;ko05410//Hypertrophic cardiomyopathy (HCM)	K12563;K12563;K12563;K12563	-	-	-
MSTRG.6368	--	-	-	-	-	-	-	-	-
MSTRG.6369	--	Calpastatin, partial [Bos mutus]	-	-	-	-	GO:0044424//intracellular part	GO:0003723//RNA binding;GO:0004866//endopeptidase inhibitor activity	GO:0010466//negative regulation of peptidase activity;GO:0097050//type B pancreatic cell apoptotic process
MSTRG.6388	--	endonuclease-reverse transcriptase [Babesia ovata]	Human Diseases;Human Diseases;Environmental Information Processing;Organismal Systems;Human Diseases;Human Diseases;Cellular Processes;Human Diseases	Cancers;Cancers;Signal transduction;Immune system;Infectious diseases;Cardiovascular diseases;Cellular community - eukaryotes;Cancers	ko05200//Pathways in cancer;ko05226//Gastric cancer;ko04390//Hippo signaling pathway;ko04670//Leukocyte transendothelial migration;ko05100//Bacterial invasion of epithelial cells;ko05412//Arrhythmogenic right ventricular cardiomyopathy (ARVC);ko04520//Adherens junction;ko05213//Endometrial cancer	K05691;K05691;K05691;K05691;K05691;K05691;K05691;K05691	GO:0031252//cell leading edge;GO:0070161//anchoring junction	GO:0003779//actin binding;GO:0050839//cell adhesion molecule binding	GO:0010468//regulation of gene expression;GO:0098602//single organism cell adhesion
MSTRG.6397	--	LOW QUALITY PROTEIN: thymic stromal lymphopoietin, partial [Bubalus bubalis]	Environmental Information Processing;Environmental Information Processing	Signaling molecules and interaction;Signal transduction	ko04060//Cytokine-cytokine receptor interaction;ko04630//Jak-STAT signaling pathway	K05436;K05436	GO:0005576//extracellular region	-	-
MSTRG.64	--	transmembrane 9 superfamily member 2-like [Bos taurus]	Organismal Systems	Sensory system	ko04742//Taste transduction	K08474	GO:0031224//intrinsic component of membrane;GO:0044421//extracellular region part	GO:0043169//cation binding;GO:0060089//molecular transducer activity	GO:0007162//negative regulation of cell adhesion;GO:0007169//transmembrane receptor protein tyrosine kinase signaling pathway;GO:0007606//sensory perception of chemical stimulus;GO:0010596//negative regulation of endothelial cell migration;GO:0044238//primary metabolic process;GO:0045765//regulation of angiogenesis;GO:0048869//cellular developmental process;GO:0050922//negative regulation of chem…
MSTRG.6402	--	uncharacterized protein LOC113624399 [Lagenorhynchus obliquidens]	-	-	-	-	-	-	-
MSTRG.6404	--	dehydrogenase/reductase SDR family member 12 isoform X4 [Bos taurus]	Human Diseases;Environmental Information Processing;Environmental Information Processing;Environmental Information Processing;Cellular Processes;Environmental Information Processing;Human Diseases;Human Diseases;Human Diseases	Cancers;Signal transduction;Signal transduction;Signal transduction;Cell motility;Signal transduction;Cancers;Cancers;Cancers	ko05200//Pathways in cancer;ko04151//PI3K-Akt signaling pathway;ko04010//MAPK signaling pathway;ko04014//Ras signaling pathway;ko04810//Regulation of actin cytoskeleton;ko04015//Rap1 signaling pathway;ko05226//Gastric cancer;ko05224//Breast cancer;ko05218//Melanoma	K04358;K04358;K04358;K04358;K04358;K04358;K04358;K04358;K04358	GO:0005737//cytoplasm;GO:0016020//membrane;GO:0030054//cell junction;GO:0043231//intracellular membrane-bounded organelle	GO:0005515//protein binding;GO:0016647//oxidoreductase activity, acting on the CH-NH group of donors, oxygen as acceptor	GO:0006596//polyamine biosynthetic process;GO:0006598//polyamine catabolic process;GO:0009653//anatomical structure morphogenesis;GO:0022607//cellular component assembly;GO:0032270//positive regulation of cellular protein metabolic process;GO:0032956//regulation of actin cytoskeleton organization;GO:0035023//regulation of Rho protein signal transduction;GO:0043065//positive regulation of apoptoti…
MSTRG.6423	--	transmembrane 9 superfamily member 2-like [Bos taurus]	Organismal Systems	Sensory system	ko04742//Taste transduction	K08474	GO:0031224//intrinsic component of membrane;GO:0044421//extracellular region part;GO:0044464//cell part	GO:0016647//oxidoreductase activity, acting on the CH-NH group of donors, oxygen as acceptor;GO:0043169//cation binding;GO:0060089//molecular transducer activity	GO:0006595//polyamine metabolic process;GO:0007162//negative regulation of cell adhesion;GO:0007169//transmembrane receptor protein tyrosine kinase signaling pathway;GO:0007606//sensory perception of chemical stimulus;GO:0010596//negative regulation of endothelial cell migration;GO:0044238//primary metabolic process;GO:0045765//regulation of angiogenesis;GO:0048869//cellular developmental process…
MSTRG.6429	SEC24D	Protein transport protein Sec24D-like protein [Camelus ferus]	Genetic Information Processing	Folding, sorting and degradation	ko04141//Protein processing in endoplasmic reticulum	K14007	GO:0030120//vesicle coat;GO:0030658//transport vesicle membrane	GO:0046914//transition metal ion binding	GO:0002478//antigen processing and presentation of exogenous peptide antigen;GO:0006461//protein complex assembly;GO:0006487//protein N-linked glycosylation;GO:0015031//protein transport;GO:0016482//cytoplasmic transport;GO:0043009//chordate embryonic development
MSTRG.6432	--	-	-	-	-	-	-	-	-
MSTRG.6437	NDUFB2	NADH dehydrogenase [ubiquinone] 1 beta subcomplex subunit 2, mitochondrial [Ovis aries]	Metabolism;Organismal Systems;Human Diseases;Human Diseases;Human Diseases;Human Diseases;Organismal Systems;Metabolism	Global and overview maps;Environmental adaptation;Neurodegenerative diseases;Neurodegenerative diseases;Endocrine and metabolic diseases;Neurodegenerative diseases;Nervous system;Energy metabolism	ko01100//Metabolic pathways;ko04714//Thermogenesis;ko05016//Huntington disease;ko05010//Alzheimer disease;ko04932//Non-alcoholic fatty liver disease (NAFLD);ko05012//Parkinson disease;ko04723//Retrograde endocannabinoid signaling;ko00190//Oxidative phosphorylation	K03958;K03958;K03958;K03958;K03958;K03958;K03958;K03958	GO:0019866//organelle inner membrane;GO:0044455//mitochondrial membrane part	GO:0050136//NADH dehydrogenase (quinone) activity	GO:0022904//respiratory electron transport chain
MSTRG.6450	--	endonuclease-reverse transcriptase [Babesia ovata]	-	-	-	-	-	-	-
MSTRG.6472	--	-	-	-	-	-	-	-	-
MSTRG.6482	TBCK	PREDICTED: TBC domain-containing protein kinase-like protein, partial [Manis javanica]	-	-	-	-	-	GO:0016301//kinase activity;GO:0032550//purine ribonucleoside binding	GO:0006464//cellular protein modification process;GO:0006796//phosphate-containing compound metabolic process
MSTRG.6484	--	endonuclease-reverse transcriptase [Babesia ovata]	-	-	-	-	-	-	-
MSTRG.6490	TET2	methylcytosine dioxygenase TET2 [Ovis aries]	-	-	-	-	-	GO:0003676//nucleic acid binding;GO:0005506//iron ion binding;GO:0016706//oxidoreductase activity, acting on paired donors, with incorporation or reduction of molecular oxygen, 2-oxoglutarate as one donor, and incorporation of one atom each of oxygen into both donors	GO:0002244//hematopoietic progenitor cell differentiation;GO:0006206//pyrimidine nucleobase metabolic process;GO:0006325//chromatin organization;GO:0006357//regulation of transcription from RNA polymerase II promoter;GO:0006486//protein glycosylation;GO:0009887//organ morphogenesis;GO:0010033//response to organic substance;GO:0018023//peptidyl-lysine trimethylation;GO:0019857//5-methylcytosine me…
MSTRG.6526	MT-CYB	NADH dehydrogenase subunit 5 [Ovis aries]	Metabolism;Organismal Systems;Human Diseases;Human Diseases;Human Diseases;Human Diseases;Metabolism;Organismal Systems	Global and overview maps;Environmental adaptation;Neurodegenerative diseases;Neurodegenerative diseases;Endocrine and metabolic diseases;Neurodegenerative diseases;Energy metabolism;Circulatory system	ko01100//Metabolic pathways;ko04714//Thermogenesis;ko05016//Huntington disease;ko05010//Alzheimer disease;ko04932//Non-alcoholic fatty liver disease (NAFLD);ko05012//Parkinson disease;ko00190//Oxidative phosphorylation;ko04260//Cardiac muscle contraction	K00412;K00412;K00412;K00412;K00412;K00412;K00412;K00412	GO:0019866//organelle inner membrane;GO:0031224//intrinsic component of membrane;GO:0044455//mitochondrial membrane part	GO:0050136//NADH dehydrogenase (quinone) activity	GO:0022904//respiratory electron transport chain
MSTRG.6527	MT-ND4	NADH dehydrogenase subunit 4 [Ovis aries musimon]	Metabolism;Organismal Systems;Human Diseases;Organismal Systems;Metabolism	Global and overview maps;Environmental adaptation;Neurodegenerative diseases;Nervous system;Energy metabolism	ko01100//Metabolic pathways;ko04714//Thermogenesis;ko05012//Parkinson disease;ko04723//Retrograde endocannabinoid signaling;ko00190//Oxidative phosphorylation	K03881;K03881;K03881;K03881;K03881	GO:0031224//intrinsic component of membrane;GO:0044455//mitochondrial membrane part	GO:0050136//NADH dehydrogenase (quinone) activity	GO:0022904//respiratory electron transport chain
MSTRG.6545	--	LOW QUALITY PROTEIN: zinc finger protein 510 [Bos taurus]	Human Diseases;Human Diseases;Environmental Information Processing;Organismal Systems;Human Diseases;Human Diseases;Cellular Processes;Human Diseases	Cancers;Cancers;Signal transduction;Immune system;Infectious diseases;Cardiovascular diseases;Cellular community - eukaryotes;Cancers	ko05200//Pathways in cancer;ko05226//Gastric cancer;ko04390//Hippo signaling pathway;ko04670//Leukocyte transendothelial migration;ko05100//Bacterial invasion of epithelial cells;ko05412//Arrhythmogenic right ventricular cardiomyopathy (ARVC);ko04520//Adherens junction;ko05213//Endometrial cancer	K05691;K05691;K05691;K05691;K05691;K05691;K05691;K05691	GO:0031252//cell leading edge;GO:0070161//anchoring junction	GO:0003779//actin binding;GO:0050839//cell adhesion molecule binding	GO:0010468//regulation of gene expression;GO:0098602//single organism cell adhesion
MSTRG.6650	ERVW-1	PREDICTED: syncytin-1-like [Myotis brandtii]	-	-	-	-	GO:0016020//membrane;GO:0019012//virion	-	GO:0006949//syncytium formation;GO:0044702//single organism reproductive process;GO:0048568//embryonic organ development
MSTRG.6738	FRAS1	PREDICTED: extracellular matrix protein FRAS1 [Capra hircus]	-	-	-	-	GO:0005604//basement membrane	GO:0005488//binding	GO:0001656//metanephros development;GO:0008104//protein localization;GO:0009888//tissue development;GO:0035108//limb morphogenesis;GO:0044763//single-organism cellular process;GO:0048598//embryonic morphogenesis
MSTRG.6746	--	endonuclease-reverse transcriptase [Babesia ovata]	-	-	-	-	-	-	-
MSTRG.6755	Pol	endonuclease-reverse transcriptase [Babesia ovata]	Human Diseases;Human Diseases;Environmental Information Processing;Organismal Systems;Human Diseases;Human Diseases;Cellular Processes;Human Diseases	Cancers;Cancers;Signal transduction;Immune system;Infectious diseases;Cardiovascular diseases;Cellular community - eukaryotes;Cancers	ko05200//Pathways in cancer;ko05226//Gastric cancer;ko04390//Hippo signaling pathway;ko04670//Leukocyte transendothelial migration;ko05100//Bacterial invasion of epithelial cells;ko05412//Arrhythmogenic right ventricular cardiomyopathy (ARVC);ko04520//Adherens junction;ko05213//Endometrial cancer	K05691;K05691;K05691;K05691;K05691;K05691;K05691;K05691	-	-	-
MSTRG.6762	--	-	-	-	-	-	-	-	-
MSTRG.6785	--	-	-	-	-	-	-	-	-
MSTRG.6829	FAM200B	PREDICTED: protein FAM200B [Bos indicus]	-	-	-	-	GO:0031224//intrinsic component of membrane	GO:0005488//binding	GO:0006996//organelle organization;GO:0022603//regulation of anatomical structure morphogenesis;GO:0032501//multicellular organismal process;GO:0044699//single-organism process
MSTRG.6841	--	reverse transcriptase-like [Bos taurus]	-	-	-	-	-	-	-
MSTRG.6849	--	endonuclease-reverse transcriptase [Babesia ovata]	Human Diseases;Human Diseases;Environmental Information Processing;Organismal Systems;Human Diseases;Human Diseases;Cellular Processes;Human Diseases	Cancers;Cancers;Signal transduction;Immune system;Infectious diseases;Cardiovascular diseases;Cellular community - eukaryotes;Cancers	ko05200//Pathways in cancer;ko05226//Gastric cancer;ko04390//Hippo signaling pathway;ko04670//Leukocyte transendothelial migration;ko05100//Bacterial invasion of epithelial cells;ko05412//Arrhythmogenic right ventricular cardiomyopathy (ARVC);ko04520//Adherens junction;ko05213//Endometrial cancer	K05691;K05691;K05691;K05691;K05691;K05691;K05691;K05691	-	-	-
MSTRG.6921	--	LOW QUALITY PROTEIN: paraneoplastic antigen-like protein 8B [Bos taurus]	-	-	-	-	-	-	-
MSTRG.6937	TRAV18	T-cell receptor alpha chain, partial [Capra hircus]	Human Diseases;Environmental Information Processing;Environmental Information Processing;Environmental Information Processing;Human Diseases;Environmental Information Processing;Human Diseases;Human Diseases;Human Diseases;Organismal Systems;Organismal Systems;Environmental Information Processing;Human Diseases;Organismal Systems;Human Diseases;Organismal Systems;Human Diseases;Human Diseases;Hum…	Infectious diseases;Signal transduction;Signal transduction;Signal transduction;Cancers;Signaling molecules and interaction;Infectious diseases;Immune diseases;Infectious diseases;Immune system;Immune system;Signal transduction;Immune diseases;Immune system;Infectious diseases;Immune system;Cardiovascular diseases;Immune diseases;Immune diseases;Endocrine and metabolic diseases;Immune diseases;Im…	ko05166//HTLV-I infection;ko04014//Ras signaling pathway;ko04015//Rap1 signaling pathway;ko04020//Calcium signaling pathway;ko05202//Transcriptional misregulation in cancers;ko04514//Cell adhesion molecules (CAMs);ko05162//Measles;ko05322//Systemic lupus erythematosus;ko05142//Chagas disease (American trypanosomiasis);ko04659//Th17 cell differentiation;ko04660//T cell receptor signaling pathway;k…	K10784;K10784;K10784;K10784;K10784;K10784;K10784;K10784;K10784;K10784;K10784;K10784;K10784;K10784;K10784;K10784;K10784;K10784;K10784;K10784;K10784;K10784;K10784;K10784;K10784	-	-	-
MSTRG.6968	RPS10	40S ribosomal protein S10 isoform X1 [Otolemur garnettii]	Genetic Information Processing	Translation	ko03010//Ribosome	K02947	GO:0005924//cell-substrate adherens junction;GO:0015935//small ribosomal subunit;GO:0031988//membrane-bounded vesicle;GO:0043231//intracellular membrane-bounded organelle;GO:0043234//protein complex	GO:0003723//RNA binding;GO:0003824//catalytic activity;GO:0005198//structural molecule activity	GO:0000956//nuclear-transcribed mRNA catabolic process;GO:0006412//translation;GO:0006613//cotranslational protein targeting to membrane;GO:0016032//viral process;GO:0032774//RNA biosynthetic process;GO:0043624//cellular protein complex disassembly
MSTRG.7005	DIS3L	LOW QUALITY PROTEIN: DIS3-like exonuclease 1 [Bubalus bubalis]	Genetic Information Processing	Folding, sorting and degradation	ko03018//RNA degradation	K18681	-	-	-
MSTRG.7006	DIS3L	DIS3-like exonuclease 1, partial [Bos mutus]	Genetic Information Processing	Folding, sorting and degradation	ko03018//RNA degradation	K18681	-	-	-
MSTRG.7030	pol	LOW QUALITY PROTEIN: protein NYNRIN-like [Anas platyrhynchos]	-	-	-	-	-	-	-
MSTRG.7032	--	endonuclease-reverse transcriptase [Babesia ovata]	-	-	-	-	-	-	-
MSTRG.7061	--	Sodium channel protein type 7 subunit alpha, partial [Bos mutus]	-	-	-	-	-	-	-
MSTRG.7075	--	-	-	-	-	-	-	-	-
MSTRG.7130	TRA	This CDS feature is included to show the translation of the corresponding C_region. Presently translation qualifiers on C_region features are illegal, partial [Ovis aries]	-	-	-	-	GO:0016020//membrane	-	GO:0031294//lymphocyte costimulation;GO:0050851//antigen receptor-mediated signaling pathway
MSTRG.7131	TRDV3	T-cell receptor delta precursor, partial [Ovis aries]	-	-	-	-	-	-	-
MSTRG.7144	TRDV1	CMRF35-like molecule 8 [Bos indicus x Bos taurus]	-	-	-	-	-	-	-
MSTRG.7145	TRAV14DV4	T-cell receptor alpha chain, partial [Ovis aries]	Human Diseases;Environmental Information Processing;Environmental Information Processing;Environmental Information Processing;Human Diseases;Environmental Information Processing;Human Diseases;Human Diseases;Human Diseases;Organismal Systems;Organismal Systems;Environmental Information Processing;Human Diseases;Organismal Systems;Human Diseases;Organismal Systems;Human Diseases;Human Diseases;Hum…	Infectious diseases;Signal transduction;Signal transduction;Signal transduction;Cancers;Signaling molecules and interaction;Infectious diseases;Immune diseases;Infectious diseases;Immune system;Immune system;Signal transduction;Immune diseases;Immune system;Infectious diseases;Immune system;Cardiovascular diseases;Immune diseases;Immune diseases;Endocrine and metabolic diseases;Immune diseases;Im…	ko05166//HTLV-I infection;ko04014//Ras signaling pathway;ko04015//Rap1 signaling pathway;ko04020//Calcium signaling pathway;ko05202//Transcriptional misregulation in cancers;ko04514//Cell adhesion molecules (CAMs);ko05162//Measles;ko05322//Systemic lupus erythematosus;ko05142//Chagas disease (American trypanosomiasis);ko04659//Th17 cell differentiation;ko04660//T cell receptor signaling pathway;k…	K10784;K10784;K10784;K10784;K10784;K10784;K10784;K10784;K10784;K10784;K10784;K10784;K10784;K10784;K10784;K10784;K10784;K10784;K10784;K10784;K10784;K10784;K10784;K10784;K10784	-	-	-
MSTRG.7146	TRDV1	TRD@ protein, partial [Bos taurus]	-	-	-	-	-	-	-
MSTRG.7206	pol	endonuclease-reverse transcriptase [Babesia ovata]	Human Diseases;Human Diseases;Environmental Information Processing;Organismal Systems;Human Diseases;Human Diseases;Cellular Processes;Human Diseases	Cancers;Cancers;Signal transduction;Immune system;Infectious diseases;Cardiovascular diseases;Cellular community - eukaryotes;Cancers	ko05200//Pathways in cancer;ko05226//Gastric cancer;ko04390//Hippo signaling pathway;ko04670//Leukocyte transendothelial migration;ko05100//Bacterial invasion of epithelial cells;ko05412//Arrhythmogenic right ventricular cardiomyopathy (ARVC);ko04520//Adherens junction;ko05213//Endometrial cancer	K05691;K05691;K05691;K05691;K05691;K05691;K05691;K05691	-	-	-
MSTRG.7238	--	-	-	-	-	-	-	-	-
MSTRG.7292	--	TPA: dolichyl-diphosphooligosaccharide--protein glycosyltransferase subunit 4-like [Bos taurus]	-	-	-	-	-	-	-
MSTRG.73	DGKD	diacylglycerol kinase delta isoform X7 [Phocoena sinus]	Metabolism;Environmental Information Processing;Environmental Information Processing;Metabolism;Human Diseases;Metabolism	Global and overview maps;Signal transduction;Signal transduction;Lipid metabolism;Cancers;Lipid metabolism	ko01100//Metabolic pathways;ko04072//Phospholipase D signaling pathway;ko04070//Phosphatidylinositol signaling system;ko00564//Glycerophospholipid metabolism;ko05231//Choline metabolism in cancer;ko00561//Glycerolipid metabolism	K00901;K00901;K00901;K00901;K00901;K00901	GO:0016020//membrane;GO:0043231//intracellular membrane-bounded organelle	GO:0008289//lipid binding;GO:0016301//kinase activity;GO:0032550//purine ribonucleoside binding;GO:0043169//cation binding;GO:0046983//protein dimerization activity	GO:0001775//cell activation;GO:0006639//acylglycerol metabolic process;GO:0006796//phosphate-containing compound metabolic process;GO:0007186//G-protein coupled receptor signaling pathway;GO:0007599//hemostasis;GO:0008104//protein localization;GO:0016192//vesicle-mediated transport;GO:0035556//intracellular signal transduction;GO:0038127//ERBB signaling pathway;GO:0040007//growth;GO:0042221//resp…
MSTRG.7318	TRAV25	T-cell receptor alpha chain, partial [Ovis aries]	-	-	-	-	-	-	-
MSTRG.7365	HINT1	histidine triad nucleotide-binding protein 1-like [Phocoena sinus]	-	-	-	-	GO:0016020//membrane;GO:0031988//membrane-bounded vesicle;GO:0043232//intracellular non-membrane-bounded organelle;GO:0044451//nucleoplasm part	GO:0004551//nucleotide diphosphatase activity;GO:0019901//protein kinase binding;GO:0036094//small molecule binding	GO:0006195//purine nucleotide catabolic process;GO:0010468//regulation of gene expression;GO:0012501//programmed cell death;GO:0034645//cellular macromolecule biosynthetic process;GO:0072331//signal transduction by p53 class mediator
MSTRG.7448	--	nucleotide triphosphate diphosphatase NUDT15 isoform X1 [Phocoena sinus]	Metabolism	Amino acid metabolism	ko00310//Lysine degradation	K11433	-	-	-
MSTRG.7457	TRDV1	TPA: TRD@ protein-like [Bos taurus]	-	-	-	-	-	-	-
MSTRG.7458	TRDV1	TPA: TRD@ protein-like [Bos taurus]	-	-	-	-	-	-	-
MSTRG.7488	--	-	-	-	-	-	-	-	-
MSTRG.7519	--	uncharacterized protein LOC113630582 [Lagenorhynchus obliquidens]	-	-	-	-	-	-	-
MSTRG.7521	--	PREDICTED: uncharacterized protein LOC108636955 [Capra hircus]	-	-	-	-	-	-	-
MSTRG.7535	--	-	-	-	-	-	-	-	-
MSTRG.7611	--	endonuclease-reverse transcriptase [Babesia ovata]	-	-	-	-	-	-	-
MSTRG.7630	--	-	-	-	-	-	-	-	-
MSTRG.7648	--	uncharacterized protein LOC114487206 isoform X1 [Physeter catodon]	-	-	-	-	-	-	-
MSTRG.7656	TRAV19	T-cell receptor alpha chain, partial [Capra hircus]	Human Diseases;Environmental Information Processing;Environmental Information Processing;Environmental Information Processing;Human Diseases;Environmental Information Processing;Human Diseases;Human Diseases;Human Diseases;Organismal Systems;Organismal Systems;Environmental Information Processing;Human Diseases;Organismal Systems;Human Diseases;Organismal Systems;Human Diseases;Human Diseases;Hum…	Infectious diseases;Signal transduction;Signal transduction;Signal transduction;Cancers;Signaling molecules and interaction;Infectious diseases;Immune diseases;Infectious diseases;Immune system;Immune system;Signal transduction;Immune diseases;Immune system;Infectious diseases;Immune system;Cardiovascular diseases;Immune diseases;Immune diseases;Endocrine and metabolic diseases;Immune diseases;Im…	ko05166//HTLV-I infection;ko04014//Ras signaling pathway;ko04015//Rap1 signaling pathway;ko04020//Calcium signaling pathway;ko05202//Transcriptional misregulation in cancers;ko04514//Cell adhesion molecules (CAMs);ko05162//Measles;ko05322//Systemic lupus erythematosus;ko05142//Chagas disease (American trypanosomiasis);ko04659//Th17 cell differentiation;ko04660//T cell receptor signaling pathway;k…	K10784;K10784;K10784;K10784;K10784;K10784;K10784;K10784;K10784;K10784;K10784;K10784;K10784;K10784;K10784;K10784;K10784;K10784;K10784;K10784;K10784;K10784;K10784;K10784;K10784	-	-	-
MSTRG.7657	--	reverse transcriptase-like [Bos taurus]	Organismal Systems	Digestive system	ko04974//Protein digestion and absorption	K14211	GO:0016020//membrane;GO:0030054//cell junction;GO:0044424//intracellular part	GO:0005488//binding	GO:0009653//anatomical structure morphogenesis;GO:0022607//cellular component assembly;GO:0032270//positive regulation of cellular protein metabolic process;GO:0032956//regulation of actin cytoskeleton organization;GO:0035023//regulation of Rho protein signal transduction;GO:0043065//positive regulation of apoptotic process;GO:0048513//animal organ development;GO:0048523//negative regulation of c…
MSTRG.7684	F52C9.6	endonuclease-reverse transcriptase [Babesia ovata]	Human Diseases;Human Diseases;Environmental Information Processing;Organismal Systems;Human Diseases;Human Diseases;Cellular Processes;Human Diseases	Cancers;Cancers;Signal transduction;Immune system;Infectious diseases;Cardiovascular diseases;Cellular community - eukaryotes;Cancers	ko05200//Pathways in cancer;ko05226//Gastric cancer;ko04390//Hippo signaling pathway;ko04670//Leukocyte transendothelial migration;ko05100//Bacterial invasion of epithelial cells;ko05412//Arrhythmogenic right ventricular cardiomyopathy (ARVC);ko04520//Adherens junction;ko05213//Endometrial cancer	K05691;K05691;K05691;K05691;K05691;K05691;K05691;K05691	-	-	-
MSTRG.7706	--	-	-	-	-	-	-	-	-
MSTRG.7766	--	endonuclease-reverse transcriptase [Babesia ovata]	-	-	-	-	-	-	-
MSTRG.7779	--	PREDICTED: trafficking protein particle complex subunit 9 isoform X6 [Capra hircus]	Genetic Information Processing	Replication and repair	ko03420//Nucleotide excision repair	K10838	GO:0042579//microbody	GO:0005515//protein binding;GO:0016647//oxidoreductase activity, acting on the CH-NH group of donors, oxygen as acceptor	GO:0006596//polyamine biosynthetic process;GO:0006598//polyamine catabolic process;GO:0006915//apoptotic process;GO:0009653//anatomical structure morphogenesis;GO:0030036//actin cytoskeleton organization;GO:0031328//positive regulation of cellular biosynthetic process;GO:0035023//regulation of Rho protein signal transduction;GO:0044710//single-organism metabolic process;GO:0048513//animal organ d…
MSTRG.778	NUP210L	nuclear pore membrane glycoprotein 210-like [Camelus dromedarius]	Genetic Information Processing	Translation	ko03013//RNA transport	K14314	GO:0031224//intrinsic component of membrane	-	GO:0002064//epithelial cell development;GO:0007281//germ cell development
MSTRG.7807	RFPL4B	ret finger protein-like 4B [Physeter catodon]	-	-	-	-	GO:0005737//cytoplasm	GO:0005488//binding;GO:0016647//oxidoreductase activity, acting on the CH-NH group of donors, oxygen as acceptor	GO:0006596//polyamine biosynthetic process;GO:0006598//polyamine catabolic process;GO:0031323//regulation of cellular metabolic process;GO:0044710//single-organism metabolic process;GO:0044763//single-organism cellular process;GO:0048522//positive regulation of cellular process;GO:0048523//negative regulation of cellular process
MSTRG.7815	--	gametogenetin-like [Bos indicus x Bos taurus]	-	-	-	-	-	-	-
MSTRG.7832	Fig4	polyphosphoinositide phosphatase-like [Odocoileus virginianus texanus]	-	-	-	-	GO:0005769//early endosome;GO:0010008//endosome membrane	GO:0005488//binding;GO:0008138//protein tyrosine/serine/threonine phosphatase activity;GO:0016312//inositol bisphosphate phosphatase activity;GO:0034593//phosphatidylinositol bisphosphate phosphatase activity;GO:0034594//phosphatidylinositol trisphosphate phosphatase activity;GO:0046030//inositol trisphosphate phosphatase activity;GO:0052743//inositol tetrakisphosphate phosphatase activity;GO:005…	GO:0006661//phosphatidylinositol biosynthetic process;GO:0006996//organelle organization;GO:0007610//behavior;GO:0010927//cellular component assembly involved in morphogenesis;GO:0010975//regulation of neuron projection development;GO:0031641//regulation of myelination
MSTRG.7865	SSR3	PREDICTED: translocon-associated protein subunit gamma [Saimiri boliviensis boliviensis]	Genetic Information Processing	Folding, sorting and degradation	ko04141//Protein processing in endoplasmic reticulum	K13251	GO:0031227//intrinsic component of endoplasmic reticulum membrane;GO:0071256//translocon complex	-	GO:0006613//cotranslational protein targeting to membrane;GO:0010467//gene expression;GO:0019538//protein metabolic process
MSTRG.7875	Pol	PREDICTED: NKG2D ligand 3-like isoform X2 [Capra hircus]	Organismal Systems	Immune system	ko04650//Natural killer cell mediated cytotoxicity	K07986	-	-	-
MSTRG.7880	PPDPF	PREDICTED: LOW QUALITY PROTEIN: pancreatic progenitor cell differentiation and proliferation factor [Capra hircus]	-	-	-	-	-	-	GO:0048869//cellular developmental process
MSTRG.7892	ULBP1	UL16-binding protein 3-like [Bos indicus x Bos taurus]	Organismal Systems	Immune system	ko04650//Natural killer cell mediated cytotoxicity	K07986	-	-	-
MSTRG.7903	--	LOW QUALITY PROTEIN: zinc finger protein 510 [Bos taurus]	Human Diseases;Human Diseases;Environmental Information Processing;Organismal Systems;Human Diseases;Human Diseases;Cellular Processes;Human Diseases	Cancers;Cancers;Signal transduction;Immune system;Infectious diseases;Cardiovascular diseases;Cellular community - eukaryotes;Cancers	ko05200//Pathways in cancer;ko05226//Gastric cancer;ko04390//Hippo signaling pathway;ko04670//Leukocyte transendothelial migration;ko05100//Bacterial invasion of epithelial cells;ko05412//Arrhythmogenic right ventricular cardiomyopathy (ARVC);ko04520//Adherens junction;ko05213//Endometrial cancer	K05691;K05691;K05691;K05691;K05691;K05691;K05691;K05691	GO:0031252//cell leading edge;GO:0070161//anchoring junction	GO:0003779//actin binding;GO:0050839//cell adhesion molecule binding	GO:0010468//regulation of gene expression;GO:0098602//single organism cell adhesion
MSTRG.7921	--	thymocyte nuclear protein 1 isoform X2 [Odocoileus virginianus texanus]	Genetic Information Processing	Replication and repair	ko03420//Nucleotide excision repair	K10838	-	-	-
MSTRG.7948	--	LOW QUALITY PROTEIN: paraneoplastic antigen-like protein 8B [Bos taurus]	Environmental Information Processing	Signaling molecules and interaction	ko04514//Cell adhesion molecules (CAMs)	K06797	-	-	-
MSTRG.7981	HBS1L	HBS1-like protein [Cricetulus griseus]	Genetic Information Processing;Human Diseases	Translation;Infectious diseases	ko03015//mRNA surveillance pathway;ko05134//Legionellosis	K14416;K14416	GO:0031988//membrane-bounded vesicle	GO:0008135//translation factor activity, RNA binding;GO:0017111//nucleoside-triphosphatase activity;GO:0032550//purine ribonucleoside binding	GO:0010467//gene expression;GO:0034645//cellular macromolecule biosynthetic process;GO:0050794//regulation of cellular process
MSTRG.7982	HBS1L	HBS1-like protein [Cricetulus griseus]	Genetic Information Processing;Human Diseases	Translation;Infectious diseases	ko03015//mRNA surveillance pathway;ko05134//Legionellosis	K14416;K14416	GO:0031988//membrane-bounded vesicle	GO:0008135//translation factor activity, RNA binding;GO:0017111//nucleoside-triphosphatase activity;GO:0032550//purine ribonucleoside binding	GO:0010467//gene expression;GO:0034645//cellular macromolecule biosynthetic process;GO:0050794//regulation of cellular process
MSTRG.7983	HBS1L	HBS1-like protein isoform X3 [Delphinapterus leucas]	Genetic Information Processing;Human Diseases	Translation;Infectious diseases	ko03015//mRNA surveillance pathway;ko05134//Legionellosis	K14416;K14416	GO:0031988//membrane-bounded vesicle	GO:0008135//translation factor activity, RNA binding;GO:0017111//nucleoside-triphosphatase activity;GO:0032550//purine ribonucleoside binding	GO:0010467//gene expression;GO:0034645//cellular macromolecule biosynthetic process;GO:0050794//regulation of cellular process
MSTRG.8020	--	endonuclease-reverse transcriptase [Babesia ovata]	-	-	-	-	GO:0031224//intrinsic component of membrane	GO:0043168//anion binding	-
MSTRG.8110	--	reverse transcriptase-like [Bos taurus]	Human Diseases;Human Diseases;Environmental Information Processing;Organismal Systems;Human Diseases;Human Diseases;Cellular Processes;Human Diseases	Cancers;Cancers;Signal transduction;Immune system;Infectious diseases;Cardiovascular diseases;Cellular community - eukaryotes;Cancers	ko05200//Pathways in cancer;ko05226//Gastric cancer;ko04390//Hippo signaling pathway;ko04670//Leukocyte transendothelial migration;ko05100//Bacterial invasion of epithelial cells;ko05412//Arrhythmogenic right ventricular cardiomyopathy (ARVC);ko04520//Adherens junction;ko05213//Endometrial cancer	K05691;K05691;K05691;K05691;K05691;K05691;K05691;K05691	-	-	-
MSTRG.8131	--	uncharacterized protein LOC102405512 [Bubalus bubalis]	-	-	-	-	-	-	-
MSTRG.8153	--	-	-	-	-	-	-	-	-
MSTRG.8224	--	LOW QUALITY PROTEIN: zinc finger protein 41 homolog [Odocoileus virginianus texanus]	-	-	-	-	-	-	-
MSTRG.8253	--	-	-	-	-	-	-	-	-
MSTRG.8283	--	LOW QUALITY PROTEIN: zinc finger protein 510 [Bos taurus]	Human Diseases;Human Diseases;Environmental Information Processing;Organismal Systems;Human Diseases;Human Diseases;Cellular Processes;Human Diseases	Cancers;Cancers;Signal transduction;Immune system;Infectious diseases;Cardiovascular diseases;Cellular community - eukaryotes;Cancers	ko05200//Pathways in cancer;ko05226//Gastric cancer;ko04390//Hippo signaling pathway;ko04670//Leukocyte transendothelial migration;ko05100//Bacterial invasion of epithelial cells;ko05412//Arrhythmogenic right ventricular cardiomyopathy (ARVC);ko04520//Adherens junction;ko05213//Endometrial cancer	K05691;K05691;K05691;K05691;K05691;K05691;K05691;K05691	GO:0031252//cell leading edge;GO:0070161//anchoring junction	GO:0003779//actin binding;GO:0050839//cell adhesion molecule binding	GO:0010468//regulation of gene expression;GO:0098602//single organism cell adhesion
MSTRG.8307	--	-	-	-	-	-	-	-	-
MSTRG.8354	--	PREDICTED: uncharacterized protein LOC108637481 [Capra hircus]	-	-	-	-	-	-	-
MSTRG.8393	RPS6	40S ribosomal protein S6 [Tupaia chinensis]	Environmental Information Processing;Genetic Information Processing;Organismal Systems;Human Diseases;Environmental Information Processing;Organismal Systems;Environmental Information Processing;Environmental Information Processing;Human Diseases	Signal transduction;Translation;Environmental adaptation;Cancers;Signal transduction;Endocrine system;Signal transduction;Signal transduction;Drug resistance	ko04151//PI3K-Akt signaling pathway;ko03010//Ribosome;ko04714//Thermogenesis;ko05205//Proteoglycans in cancer;ko04150//mTOR signaling pathway;ko04910//Insulin signaling pathway;ko04371//Apelin signaling pathway;ko04066//HIF-1 signaling pathway;ko01521//EGFR tyrosine kinase inhibitor resistance	K02991;K02991;K02991;K02991;K02991;K02991;K02991;K02991;K02991	-	-	-
MSTRG.8395	TIGD1	tigger transposable element-derived protein 1 [Echinops telfairi]	-	-	-	-	GO:0031224//intrinsic component of membrane	GO:0060089//molecular transducer activity;GO:0097159//organic cyclic compound binding	GO:0007166//cell surface receptor signaling pathway;GO:0007606//sensory perception of chemical stimulus
MSTRG.8409	--	transmembrane 9 superfamily member 2-like [Bos taurus]	Organismal Systems	Sensory system	ko04742//Taste transduction	K08474	GO:0016020//membrane;GO:0044421//extracellular region part	GO:0043169//cation binding	GO:0007162//negative regulation of cell adhesion;GO:0007169//transmembrane receptor protein tyrosine kinase signaling pathway;GO:0010596//negative regulation of endothelial cell migration;GO:0045765//regulation of angiogenesis;GO:0048869//cellular developmental process;GO:0050922//negative regulation of chemotaxis
MSTRG.8426	HERVK_113	endogenous retrovirus group K member 25 Env polyprotein-like isoform X1 [Trachypithecus francoisi]	Organismal Systems	Immune system	ko04650//Natural killer cell mediated cytotoxicity	K07987	GO:0043231//intracellular membrane-bounded organelle	GO:0003677//DNA binding;GO:0016787//hydrolase activity	GO:0044260//cellular macromolecule metabolic process;GO:0090304//nucleic acid metabolic process
MSTRG.8442	FKBP5	peptidyl-prolyl cis-trans isomerase FKBP5 isoform X2 [Octodon degus]	Organismal Systems	Endocrine system	ko04915//Estrogen signaling pathway	K09571	-	-	-
MSTRG.8470	COX6C	cytochrome c oxidase subunit 6C [Camelus ferus]	Metabolism;Organismal Systems;Human Diseases;Human Diseases;Human Diseases;Human Diseases;Metabolism;Organismal Systems	Global and overview maps;Environmental adaptation;Neurodegenerative diseases;Neurodegenerative diseases;Endocrine and metabolic diseases;Neurodegenerative diseases;Energy metabolism;Circulatory system	ko01100//Metabolic pathways;ko04714//Thermogenesis;ko05016//Huntington disease;ko05010//Alzheimer disease;ko04932//Non-alcoholic fatty liver disease (NAFLD);ko05012//Parkinson disease;ko00190//Oxidative phosphorylation;ko04260//Cardiac muscle contraction	K02268;K02268;K02268;K02268;K02268;K02268;K02268;K02268	GO:0005815//microtubule organizing center;GO:0019866//organelle inner membrane;GO:0031224//intrinsic component of membrane;GO:0031981//nuclear lumen;GO:0043234//protein complex;GO:0044455//mitochondrial membrane part	GO:0004674//protein serine/threonine kinase activity;GO:0009055//electron carrier activity;GO:0032550//purine ribonucleoside binding;GO:0070011//peptidase activity, acting on L-amino acid peptides	GO:0003006//developmental process involved in reproduction;GO:0006352//DNA-templated transcription, initiation;GO:0006464//cellular protein modification process;GO:0006796//phosphate-containing compound metabolic process;GO:0007049//cell cycle;GO:0010822//positive regulation of mitochondrion organization;GO:0015992//proton transport;GO:0022900//electron transport chain
MSTRG.8473	--	endonuclease-reverse transcriptase [Babesia ovata]	Human Diseases;Human Diseases;Environmental Information Processing;Organismal Systems;Human Diseases;Human Diseases;Cellular Processes;Human Diseases	Cancers;Cancers;Signal transduction;Immune system;Infectious diseases;Cardiovascular diseases;Cellular community - eukaryotes;Cancers	ko05200//Pathways in cancer;ko05226//Gastric cancer;ko04390//Hippo signaling pathway;ko04670//Leukocyte transendothelial migration;ko05100//Bacterial invasion of epithelial cells;ko05412//Arrhythmogenic right ventricular cardiomyopathy (ARVC);ko04520//Adherens junction;ko05213//Endometrial cancer	K05691;K05691;K05691;K05691;K05691;K05691;K05691;K05691	-	-	-
MSTRG.8507	--	PREDICTED: protein FAM92A1 [Bos mutus]	-	-	-	-	GO:0016020//membrane	-	-
MSTRG.8513	--	hypothetical protein M91_19863, partial [Bos mutus]	-	-	-	-	-	-	-
MSTRG.8560	CCDC91	PREDICTED: coiled-coil domain-containing protein 91 isoform X4 [Capra hircus]	-	-	-	-	GO:0043231//intracellular membrane-bounded organelle	GO:0005515//protein binding	GO:0008104//protein localization;GO:0051234//establishment of localization
MSTRG.8594	Pol	LINE-1 reverse transcriptase -like protein, partial [Trichinella papuae]	-	-	-	-	GO:0005737//cytoplasm;GO:0012505//endomembrane system;GO:0016020//membrane;GO:0043231//intracellular membrane-bounded organelle	GO:0004518//nuclease activity;GO:0005515//protein binding;GO:0016491//oxidoreductase activity;GO:0016740//transferase activity;GO:0097159//organic cyclic compound binding	GO:0006259//DNA metabolic process;GO:0006950//response to stress;GO:0009893//positive regulation of metabolic process;GO:0010035//response to inorganic substance;GO:0044249//cellular biosynthetic process;GO:0044255//cellular lipid metabolic process;GO:0044707//single-multicellular organism process;GO:0044767//single-organism developmental process;GO:0048519//negative regulation of biological proc…
MSTRG.8649	--	-	-	-	-	-	-	-	-
MSTRG.8653	--	endonuclease-reverse transcriptase [Babesia ovata]	Human Diseases;Human Diseases;Environmental Information Processing;Organismal Systems;Human Diseases;Human Diseases;Cellular Processes;Human Diseases	Cancers;Cancers;Signal transduction;Immune system;Infectious diseases;Cardiovascular diseases;Cellular community - eukaryotes;Cancers	ko05200//Pathways in cancer;ko05226//Gastric cancer;ko04390//Hippo signaling pathway;ko04670//Leukocyte transendothelial migration;ko05100//Bacterial invasion of epithelial cells;ko05412//Arrhythmogenic right ventricular cardiomyopathy (ARVC);ko04520//Adherens junction;ko05213//Endometrial cancer	K05691;K05691;K05691;K05691;K05691;K05691;K05691;K05691	-	-	-
MSTRG.8664	--	Sodium channel protein type 7 subunit alpha, partial [Bos mutus]	Genetic Information Processing	Replication and repair	ko03420//Nucleotide excision repair	K10838	GO:0042579//microbody	GO:0005515//protein binding;GO:0016647//oxidoreductase activity, acting on the CH-NH group of donors, oxygen as acceptor	GO:0006596//polyamine biosynthetic process;GO:0006598//polyamine catabolic process;GO:0031328//positive regulation of cellular biosynthetic process;GO:0044710//single-organism metabolic process
MSTRG.8676	--	hCG1815509, isoform CRA_b, partial [Homo sapiens]	-	-	-	-	-	-	-
MSTRG.8678	STARD13	stAR-related lipid transfer protein 13 [Eumetopias jubatus]	-	-	-	-	GO:0031090//organelle membrane;GO:0043231//intracellular membrane-bounded organelle;GO:0043232//intracellular non-membrane-bounded organelle;GO:0044444//cytoplasmic part	GO:0005488//binding	GO:0043087//regulation of GTPase activity
MSTRG.8692	--	endonuclease-reverse transcriptase [Babesia ovata]	Human Diseases;Human Diseases;Environmental Information Processing;Organismal Systems;Human Diseases;Human Diseases;Cellular Processes;Human Diseases	Cancers;Cancers;Signal transduction;Immune system;Infectious diseases;Cardiovascular diseases;Cellular community - eukaryotes;Cancers	ko05200//Pathways in cancer;ko05226//Gastric cancer;ko04390//Hippo signaling pathway;ko04670//Leukocyte transendothelial migration;ko05100//Bacterial invasion of epithelial cells;ko05412//Arrhythmogenic right ventricular cardiomyopathy (ARVC);ko04520//Adherens junction;ko05213//Endometrial cancer	K05691;K05691;K05691;K05691;K05691;K05691;K05691;K05691	-	-	-
MSTRG.8699	--	proteasome maturation protein [Tupaia chinensis]	-	-	-	-	-	-	-
MSTRG.8710	Cdk8	cyclin-dependent kinase 8 isoform X4 [Odocoileus virginianus texanus]	-	-	-	-	GO:0031981//nuclear lumen;GO:0043234//protein complex	GO:0004674//protein serine/threonine kinase activity;GO:0004842//ubiquitin-protein transferase activity;GO:0032550//purine ribonucleoside binding	GO:0006352//DNA-templated transcription, initiation;GO:0006357//regulation of transcription from RNA polymerase II promoter;GO:0006796//phosphate-containing compound metabolic process;GO:0007049//cell cycle;GO:0007178//transmembrane receptor protein serine/threonine kinase signaling pathway;GO:0031324//negative regulation of cellular metabolic process;GO:0032446//protein modification by small pro…
MSTRG.8741	--	Cleavage stimulation factor subunit 2 [Bos mutus]	Organismal Systems	Sensory system	ko04742//Taste transduction	K08474	GO:0044421//extracellular region part	GO:0043169//cation binding	GO:0007162//negative regulation of cell adhesion;GO:0007169//transmembrane receptor protein tyrosine kinase signaling pathway;GO:0010596//negative regulation of endothelial cell migration;GO:0045765//regulation of angiogenesis;GO:0048869//cellular developmental process;GO:0050922//negative regulation of chemotaxis
MSTRG.8755	--	PREDICTED: taste receptor type 2 member 42, partial [Bos mutus]	Organismal Systems	Sensory system	ko04742//Taste transduction	K08474	-	-	-
MSTRG.8786	--	ATP-binding cassette sub-family B member 7, mitochondrial isoform 2 [Bos taurus]	-	-	-	-	-	-	-
MSTRG.880	--	-	-	-	-	-	-	-	-
MSTRG.8828	--	-	-	-	-	-	-	-	-
MSTRG.8857	--	peroxisomal N(1)-acetyl-spermine/spermidine oxidase isoform X2 [Bos indicus x Bos taurus]	Cellular Processes	Transport and catabolism	ko04146//Peroxisome	K00308	GO:0044421//extracellular region part	GO:0016647//oxidoreductase activity, acting on the CH-NH group of donors, oxygen as acceptor;GO:0043169//cation binding	GO:0006598//polyamine catabolic process;GO:0007162//negative regulation of cell adhesion;GO:0007169//transmembrane receptor protein tyrosine kinase signaling pathway;GO:0010596//negative regulation of endothelial cell migration;GO:0045765//regulation of angiogenesis;GO:0048869//cellular developmental process;GO:0050922//negative regulation of chemotaxis
MSTRG.8860	--	glycolipid transfer protein isoform X1 [Bos taurus]	-	-	-	-	-	-	-
MSTRG.8861	--	glycolipid transfer protein isoform X1 [Bos taurus]	-	-	-	-	-	-	-
MSTRG.8903	--	-	-	-	-	-	-	-	-
MSTRG.8921	--	C3 and PZP-like alpha-2-macroglobulin domain-containing protein 8 isoform X1 [Bubalus bubalis]	-	-	-	-	-	-	-
MSTRG.8931	--	hypothetical protein FD754_018047 [Muntiacus muntjak]	-	-	-	-	-	-	-
MSTRG.8932	--	glycolipid transfer protein isoform X1 [Bos taurus]	-	-	-	-	-	-	-
MSTRG.8945	CD300H	CMRF35-like molecule 6 isoform X2 [Bos taurus]	-	-	-	-	GO:0016021//integral component of membrane	GO:0005488//binding;GO:0038023//signaling receptor activity	GO:0001819//positive regulation of cytokine production;GO:0002684//positive regulation of immune system process;GO:0002695//negative regulation of leukocyte activation;GO:0006952//defense response;GO:0009966//regulation of signal transduction;GO:0019220//regulation of phosphate metabolic process;GO:0032879//regulation of localization;GO:0048522//positive regulation of cellular process;GO:0048584/…
MSTRG.9024	--	hypothetical protein [Bos taurus]	-	-	-	-	-	-	-
MSTRG.9028	--	-	-	-	-	-	-	-	-
MSTRG.9049	MICOS13	MICOS complex subunit MIC13 isoform X1 [Ovis aries]	-	-	-	-	GO:0043231//intracellular membrane-bounded organelle	-	-
MSTRG.9118	--	PREDICTED: forkhead box protein K2 [Bos mutus]	-	-	-	-	-	-	-
MSTRG.9212	--	circumsporozoite protein-like [Eumetopias jubatus]	-	-	-	-	-	-	-
MSTRG.9314	--	F-box only protein 47 [Myotis brandtii]	-	-	-	-	-	-	-
MSTRG.9321	SNF8	vacuolar-sorting protein SNF8 [Ovis aries]	Cellular Processes	Transport and catabolism	ko04144//Endocytosis	K12188	-	-	-
MSTRG.9322	SNF8	vacuolar-sorting protein SNF8 [Odocoileus virginianus texanus]	Cellular Processes	Transport and catabolism	ko04144//Endocytosis	K12188	-	-	-
MSTRG.9343	--	-	-	-	-	-	-	-	-
MSTRG.9443	--	PREDICTED: dystrophin [Capra hircus]	Human Diseases;Human Diseases;Human Diseases;Human Diseases	Cardiovascular diseases;Cardiovascular diseases;Cardiovascular diseases;Cardiovascular diseases	ko05412//Arrhythmogenic right ventricular cardiomyopathy (ARVC);ko05414//Dilated cardiomyopathy (DCM);ko05416//Viral myocarditis;ko05410//Hypertrophic cardiomyopathy (HCM)	K10366;K10366;K10366;K10366	-	-	-
MSTRG.9451	--	thymocyte nuclear protein 1 isoform X2 [Odocoileus virginianus texanus]	-	-	-	-	-	-	-
MSTRG.9633	--	Sodium channel protein type 7 subunit alpha, partial [Bos mutus]	Cellular Processes	Transport and catabolism	ko04146//Peroxisome	K00308	GO:0042579//microbody	GO:0005515//protein binding;GO:0016647//oxidoreductase activity, acting on the CH-NH group of donors, oxygen as acceptor;GO:0036094//small molecule binding;GO:0097159//organic cyclic compound binding;GO:1901363//heterocyclic compound binding	GO:0006596//polyamine biosynthetic process;GO:0006598//polyamine catabolic process;GO:0031328//positive regulation of cellular biosynthetic process;GO:0044710//single-organism metabolic process
MSTRG.9641	--	-	-	-	-	-	-	-	-
MSTRG.9731	KSR1	KSR1 isoform 19 [Pongo abelii]	Environmental Information Processing;Human Diseases;Organismal Systems	Signal transduction;Infectious diseases;Immune system	ko04014//Ras signaling pathway;ko05152//Tuberculosis;ko04625//C-type lectin receptor signaling pathway	K14958;K14958;K14958	GO:0032991//macromolecular complex;GO:0043231//intracellular membrane-bounded organelle	GO:0004672//protein kinase activity;GO:0019901//protein kinase binding;GO:0032550//purine ribonucleoside binding;GO:0043169//cation binding	GO:0006464//cellular protein modification process;GO:0007165//signal transduction;GO:0042327//positive regulation of phosphorylation
MSTRG.9777	--	-	-	-	-	-	-	-	-
MSTRG.979	UAP1	UDP-N-acetylhexosamine pyrophosphorylase isoform X4 [Bubalus bubalis]	Metabolism;Metabolism	Global and overview maps;Carbohydrate metabolism	ko01100//Metabolic pathways;ko00520//Amino sugar and nucleotide sugar metabolism	K00972;K00972	GO:0016020//membrane;GO:0031981//nuclear lumen;GO:0032838//cell projection cytoplasm;GO:0036464//cytoplasmic ribonucleoprotein granule;GO:0043005//neuron projection	GO:0004672//protein kinase activity;GO:0005515//protein binding;GO:0032550//purine ribonucleoside binding;GO:0070569//uridylyltransferase activity	GO:0006047//UDP-N-acetylglucosamine metabolic process;GO:0006446//regulation of translational initiation;GO:0006468//protein phosphorylation;GO:0006487//protein N-linked glycosylation;GO:0022402//cell cycle process;GO:0030030//cell projection organization;GO:0033157//regulation of intracellular protein transport
MSTRG.9793	--	WAP four-disulfide core domain protein 3 isoform X4 [Bubalus bubalis]	Human Diseases;Human Diseases;Human Diseases;Human Diseases;Environmental Information Processing;Organismal Systems;Organismal Systems;Human Diseases;Environmental Information Processing;Organismal Systems	Cancers;Infectious diseases;Cancers;Cancers;Signal transduction;Endocrine system;Immune system;Drug resistance;Signal transduction;Development	ko05200//Pathways in cancer;ko05165//Human papillomavirus infection;ko05206//MicroRNAs in cancer;ko05224//Breast cancer;ko04371//Apelin signaling pathway;ko04919//Thyroid hormone signaling pathway;ko04658//Th1 and Th2 cell differentiation;ko01522//Endocrine resistance;ko04330//Notch signaling pathway;ko04320//Dorso-ventral axis formation	K20995;K20995;K20995;K20995;K20995;K20995;K20995;K20995;K20995;K20995	-	GO:0004857//enzyme inhibitor activity	GO:0045861//negative regulation of proteolysis
MSTRG.9825	--	FAD-dependent oxidoreductase domain-containing protein 2 isoform X2 [Monodon monoceros]	-	-	-	-	-	-	-
MSTRG.9866	TPT1	translationally-controlled tumor protein [Ovis aries]	-	-	-	-	GO:0005770//late endosome;GO:0031981//nuclear lumen;GO:0031988//membrane-bounded vesicle;GO:0043234//protein complex;GO:0044421//extracellular region part	GO:0003723//RNA binding;GO:0005515//protein binding;GO:0046872//metal ion binding	GO:0006875//cellular metal ion homeostasis;GO:0007398//ectoderm development;GO:0044707//single-multicellular organism process;GO:0051707//response to other organism;GO:0070838//divalent metal ion transport;GO:1902229//regulation of intrinsic apoptotic signaling pathway in response to DNA damage
MSTRG.9873	--	endonuclease-reverse transcriptase [Babesia ovata]	-	-	-	-	-	-	-
MSTRG.9940	CR2	PREDICTED: complement receptor type 2 isoform X5 [Capra hircus]	Human Diseases;Organismal Systems;Organismal Systems;Organismal Systems	Infectious diseases;Immune system;Immune system;Immune system	ko05169//Epstein-Barr virus infection;ko04640//Hematopoietic cell lineage;ko04610//Complement and coagulation cascades;ko04662//B cell receptor signaling pathway	K04012;K04012;K04012;K04012	GO:0031224//intrinsic component of membrane;GO:0031988//membrane-bounded vesicle;GO:0043234//protein complex;GO:0044459//plasma membrane part	GO:0003676//nucleic acid binding;GO:0004888//transmembrane signaling receptor activity;GO:0046983//protein dimerization activity	GO:0002429//immune response-activating cell surface receptor signaling pathway;GO:0006508//proteolysis;GO:0006952//defense response;GO:0006956//complement activation;GO:0030098//lymphocyte differentiation;GO:0042113//B cell activation;GO:0051246//regulation of protein metabolic process
MSTRG.9958	pol	endonuclease-reverse transcriptase [Babesia ovata]	Human Diseases;Human Diseases;Environmental Information Processing;Organismal Systems;Human Diseases;Human Diseases;Cellular Processes;Human Diseases	Cancers;Cancers;Signal transduction;Immune system;Infectious diseases;Cardiovascular diseases;Cellular community - eukaryotes;Cancers	ko05200//Pathways in cancer;ko05226//Gastric cancer;ko04390//Hippo signaling pathway;ko04670//Leukocyte transendothelial migration;ko05100//Bacterial invasion of epithelial cells;ko05412//Arrhythmogenic right ventricular cardiomyopathy (ARVC);ko04520//Adherens junction;ko05213//Endometrial cancer	K05691;K05691;K05691;K05691;K05691;K05691;K05691;K05691	-	-	-
MSTRG.9959	--	endonuclease-reverse transcriptase [Babesia ovata]	-	-	-	-	GO:0031252//cell leading edge;GO:0070161//anchoring junction	GO:0003779//actin binding;GO:0050839//cell adhesion molecule binding	GO:0010468//regulation of gene expression;GO:0098602//single organism cell adhesion
MSTRG.9967	Pol	endonuclease reverse transcriptase [Bos taurus]	-	-	-	-	GO:0030141//secretory granule;GO:0031090//organelle membrane;GO:0031224//intrinsic component of membrane;GO:0043005//neuron projection;GO:0044421//extracellular region part	GO:0001846//opsonin binding;GO:0015179//L-amino acid transmembrane transporter activity;GO:0032934//sterol binding;GO:0046872//metal ion binding;GO:0046983//protein dimerization activity;GO:0070325//lipoprotein particle receptor binding;GO:0071813//lipoprotein particle binding	GO:0002526//acute inflammatory response;GO:0006520//cellular amino acid metabolic process;GO:0006575//cellular modified amino acid metabolic process;GO:0006643//membrane lipid metabolic process;GO:0006644//phospholipid metabolic process;GO:0006956//complement activation;GO:0007610//behavior;GO:0009611//response to wounding;GO:0009628//response to abiotic stimulus;GO:0010467//gene expression;GO:00…
MSTRG.9972	MKRN1	makorin ring finger protein 1, partial [Ovis aries]	-	-	-	-	-	GO:0003723//RNA binding;GO:0019787//ubiquitin-like protein transferase activity;GO:0046914//transition metal ion binding;GO:0070735//protein-glycine ligase activity;GO:0070739//protein-glutamic acid ligase activity	GO:0016567//protein ubiquitination
