# Supplementary material for: Changes in the Mitochondrial Dynamics and Functions Together with the mRNA/miRNA Network in the Heart Tissue Contribute to Hypoxia Adaptation in Tibetan Sheep
Source: Animals (Basel). 2022 Feb 25;12(5):583. doi: 10.3390/ani12050583 (PMC8909807; doi:10.3390/ani12050583)
Supplement: Supplementary file 1 [file animals-12-00583-s001.zip › Supplementary material 1/Supplementary material 1.3 DEmiRNAs.xlsx]

## Sheet: TS25-TS35.filter
Supplementary material 1.3 Significant DEmRNAs were identified between TS25 and TS35
id	L-1_count	L-2_count	L-3_count	L-4_count	C-1_count	C-2_count	C-3_count	C-4_count	L-1_TPM	L-2_TPM	L-3_TPM	L-4_TPM	C-1_TPM	C-2_TPM	C-3_TPM	C-4_TPM	L_mean	C_mean	log2(fc)	PValue	FDR	length	seq	total
miR-10152-y	49	107	183	55	19	45	23	39	6.048	7.4418	16.1886	4.8525	1.8018	3.3349	2.0176	3.4184	8.63273	2.64317	-1.70754	5.11185e-05	0.026735	18	TACTGCGGCTGCAGGACC	867
miR-101-z	55	159	147	91	160	182	184	203	6.7886	11.0584	13.004	8.0287	15.1734	13.488	16.1409	17.7933	9.71992	15.6489	0.687044	0.0389866	0.826583	21	ACAGTACTGTGATAACTGACC	1666
miR-10955-z	127	117	147	112	277	201	169	201	15.6754	8.1373	13.004	9.8815	26.269	14.896	14.8251	17.618	11.6745	18.402	0.656498	0.0395116	0.826583	18	TCCCCGTACGGGCCACCA	1888
miR-122-x	72	69	66	68	226	280	191	239	8.8869	4.7989	5.8385	5.9995	21.4324	20.7507	16.7549	20.9487	6.38095	19.9717	1.64611	8.10127e-09	8.47393e-06	23	TGGAGTGTGACAATGGTGTTTGT	1523
miR-1271-y	1	3	3	1	5	11	3	6	0.1234	0.2086	0.2654	0.0882	0.4742	0.8152	0.2632	0.5259	0.1714	0.519625	1.6001	0.0385343	0.826583	20	AGTGCCTGCTATGTGCCAGG	52
miR-135-x	0	0	2	0	3	4	3	2	0.01	0.01	0.1769	0.01	0.2845	0.2964	0.2632	0.1753	0.051725	0.25485	2.30071	0.0300158	0.747537	23	TATGGCTTTTTATTCCTATGTGA	20
miR-188-x	7	11	10	12	20	21	17	20	0.864	0.765	0.8846	1.0587	1.8967	1.5563	1.4913	1.753	0.893075	1.67433	0.906726	0.0278087	0.72993	22	CATCCCTTGCATGGTGGAGGGT	170
miR-204-x	709	1141	1032	957	1669	1433	1513	1643	87.5108	79.3563	91.2934	84.4339	158.278	106.199	132.724	144.012	85.6486	135.303	0.659693	0.00214945	0.247	22	TTCCCTTTGTCATCCTATGCCT	13865
miR-208-x	6	5	9	4	12	18	18	14	0.7406	0.3477	0.7962	0.3529	1.138	1.334	1.579	1.2271	0.55935	1.31953	1.2382	0.0137034	0.504766	22	GAGCTTTTGGCCCGGGTTATAC	162
miR-211-x	12	43	32	13	50	75	40	56	1.4811	2.9906	2.8308	1.147	4.7417	5.5582	3.5089	4.9085	2.11238	4.67933	1.14743	0.00566598	0.348624	21	TTCCCTTTGTCATCCTTTGCC	439
miR-211-z	709	1136	1046	914	1686	1422	1558	1612	87.5108	79.0086	92.5318	80.6401	159.89	105.384	136.671	141.294	84.9228	135.81	0.677364	0.00189575	0.247	22	TTCCCTTTGTCATCCTATGCCT	13930
miR-219-y	0	2	0	0	1	8	1	4	0.01	0.1391	0.01	0.01	0.0948	0.5929	0.0877	0.3506	0.042275	0.2815	2.73526	0.0494479	0.907413	22	TCGAGAATTGCGTTTGGACAAT	21
miR-3064-x	0	0	0	0	5	1	1	2	0.01	0.01	0.01	0.01	0.4742	0.0741	0.0877	0.1753	0.01	0.202825	4.34216	0.0173403	0.585094	21	TCTGGCTGTTGTGGTGTGCAA	16
miR-31-x	5	18	6	13	15	26	20	34	0.6171	1.2519	0.5308	1.147	1.4225	1.9269	1.7544	2.9802	0.8867	2.021	1.18855	0.0105172	0.462932	21	AGGCAAGATGCTGGCATAGCT	172
miR-4484-z	13	12	15	8	41	39	36	20	1.6046	0.8346	1.3269	0.7058	3.8882	2.8903	3.158	1.753	1.11797	2.92238	1.38625	0.00124382	0.24042	20	AAAAGGCGGGAGAAGCCCCG	232
miR-451-x	7628	6759	4944	7115	15789	12317	12533	8827	941.513	470.087	437.359	627.74	1497.33	912.809	1099.42	773.7	619.175	1070.82	0.790292	0.00219579	0.247	23	AAACCGTTACCATTACTGAGTTT	113198
miR-490-x	13	16	7	12	2	5	4	7	1.6046	1.1128	0.6192	1.0587	0.1897	0.3705	0.3509	0.6136	1.09882	0.381175	-1.52744	0.00497111	0.324986	20	CCATGGATCTCCAGGTGGGT	116
miR-7134-y	318	636	485	536	294	355	273	383	39.2503	44.2337	42.9043	47.29	27.8811	26.3089	23.9482	33.5705	43.4196	27.9272	-0.636676	0.00334189	0.265642	21	ATGCGGCACCTGCGGATACGG	5323
miR-7550-x	34	50	65	37	83	77	57	97	4.1966	3.4775	5.7501	3.2644	7.8712	5.7064	5.0002	8.5022	4.17215	6.77	0.698365	0.0481556	0.899477	18	TTCCGGCTCGAAGGACCA	696
miR-7550-z	16	20	17	19	49	32	42	36	1.9749	1.391	1.5039	1.6763	4.6469	2.3715	3.6843	3.1555	1.63653	3.46455	1.08203	0.00358683	0.265642	18	ATCCGGCTCGAAGGACCA	332
miR-760-z	0	1	0	0	3	3	0	5	0.01	0.0695	0.01	0.01	0.2845	0.2223	0.01	0.4383	0.024875	0.238775	3.26288	0.0335452	0.797462	23	CGGCTCTGGGTCTGTGGGGAGTT	20
miR-7862-z	5	3	7	10	8	35	17	26	0.6171	0.2086	0.6192	0.8823	0.7587	2.5938	1.4913	2.2789	0.5818	1.78068	1.61383	0.00318801	0.265642	21	TGGTGCTCCCTGGAGCTGAGC	157
miR-9983-y	0	2	3	2	7	8	9	3	0.01	0.1391	0.2654	0.1765	0.6638	0.5929	0.7895	0.263	0.14775	0.5773	1.96616	0.0155354	0.541669	22	TTTTTTGCTGGAACATTTCTGG	51
miR-9-x	0	0	0	0	3	2	2	0	0.01	0.01	0.01	0.01	0.2845	0.1482	0.1754	0.01	0.01	0.154525	3.94977	0.041102	0.842994	24	TCTTTGGTTATCTAGCTGTATGAT	11
novel-m0028-3p	35	50	76	46	18	38	25	22	4.32	3.4775	6.7232	4.0585	1.707	2.8162	2.1931	1.9283	4.6448	2.16115	-1.10382	0.00137908	0.24042	22	GAAATCCTGAATGACCTTTTGC	354
novel-m0050-3p	33	68	45	77	33	55	36	26	4.0731	4.7294	3.9808	6.7935	3.1295	4.076	3.158	2.2789	4.8942	3.1606	-0.630875	0.0467647	0.899477	22	AGAAACCGAACAAACTTTTTGG	581
novel-m0067-3p	1	3	7	4	4	19	27	4	0.1234	0.2086	0.6192	0.3529	0.3793	1.4081	2.3685	0.3506	0.326025	1.12662	1.78895	0.0182495	0.59264	22	TACAGTATAGATGATGTACTCG	103
novel-m0074-5p	3	16	6	9	13	19	19	15	0.3703	1.1128	0.5308	0.794	1.2328	1.4081	1.6667	1.3148	0.701975	1.4056	1.00169	0.0433577	0.855702	23	TCCCAGGACTGACTCCGTGCCCT	184
novel-m0078-5p	16	12	18	21	3	11	4	1	1.9749	0.8346	1.5923	1.8528	0.2845	0.8152	0.3509	0.0877	1.56365	0.384575	-2.02358	0.000341324	0.119008	23	GAAAGTGTAAGGCAAGGTCTGGT	133
novel-m0080-3p	7	10	19	5	5	4	3	3	0.864	0.6955	1.6808	0.4411	0.4742	0.2964	0.2632	0.263	0.92035	0.3242	-1.5053	0.0123577	0.478745	19	AGTAGTCGTGGCCGAGTGG	72
novel-m0128-3p	3	14	8	2	0	0	1	1	0.3703	0.9737	0.7077	0.1765	0.01	0.01	0.0877	0.0877	0.55705	0.04885	-3.51138	0.000641756	0.167819	23	TAACACATGTCATAACGCGGGGC	47
novel-m0130-5p	2	6	3	4	3	18	19	7	0.2469	0.4173	0.2654	0.3529	0.2845	1.334	1.6667	0.6136	0.320625	0.9747	1.60407	0.0186971	0.59264	22	AGCATCCTCTATGGTTGAGGCC	85
novel-m0151-5p	1	4	6	7	1	0	0	3	0.1234	0.2782	0.5308	0.6176	0.0948	0.01	0.01	0.263	0.3875	0.09445	-2.03657	0.0364343	0.826583	21	CGGGGCTCGGGGCACCGAAGA	40
novel-m0172-5p	0	1	0	0	3	2	3	2	0.01	0.0695	0.01	0.01	0.2845	0.1482	0.2632	0.1753	0.024875	0.2178	3.13024	0.021863	0.65339	23	TGTGGCCCTGCCGGTGCCTGAGC	18
novel-m0174-3p	3	0	3	4	0	0	0	0	0.3703	0.01	0.2654	0.3529	0.01	0.01	0.01	0.01	0.24965	0.01	-4.64184	0.00696884	0.382417	23	AAAACCCAAATGAACTTTTTGGA	17
novel-m0226-3p	0	0	0	0	3	5	4	0	0.01	0.01	0.01	0.01	0.2845	0.3705	0.3509	0.01	0.01	0.253975	4.66661	0.00731198	0.382417	22	ATGTGGCACCTGCGGATACGGA	12
novel-m0234-3p	5	3	0	0	0	0	0	0	0.6171	0.2086	0.01	0.01	0.01	0.01	0.01	0.01	0.211425	0.01	-4.40207	0.047384	0.899477	22	GGCCTGCACACGAGCATCAGCG	12
oar-miR-323c	7	14	9	17	2	8	7	6	0.864	0.9737	0.7962	1.4999	0.1897	0.5929	0.6141	0.5259	1.03345	0.48065	-1.10441	0.0279841	0.72993	21	CACAATACACGGTCGGCCTCT	138
oar-miR-377-3p	0	6	6	4	10	14	12	7	0.01	0.4173	0.5308	0.3529	0.9483	1.0375	1.0527	0.6136	0.32775	0.913025	1.47806	0.0246232	0.696103	22	ATCACACAAAGGCAACTTTCGT	108
oar-miR-379-3p	127	175	125	192	88	135	88	101	15.6754	12.1712	11.0578	16.9397	8.3454	10.0048	7.7196	8.8528	13.961	8.73065	-0.677244	0.00913607	0.434379	22	TATGTAACATGGTCCACTAACT	1690

## Sheet: TS25-vs-TS45.filter
Supplementary material 1.3 Significant DEmRNAs were identified between TS25 and TS45
id	L-1_count	L-2_count	L-3_count	L-4_count	H-1_count	H-2_count	H-3_count	H-4_count	L-1_TPM	L-2_TPM	L-3_TPM	L-4_TPM	H-1_TPM	H-2_TPM	H-3_TPM	H-4_TPM	L_mean	H_mean	log2(fc)	PValue	FDR	length	seq	total
miR-12135-z	12	23	15	9	5	14	4	10	1.4811	1.5996	1.3269	0.794	0.579	1.1832	0.4237	0.7762	1.3004	0.740525	-0.812335	0.0443313	0.50908	18	CAAAGGTTCGTTTGTAAA	181
miR-127-x	46	75	63	91	79	160	86	131	5.6777	5.2162	5.5731	8.0287	9.1484	13.5218	9.1091	10.1687	6.12392	10.487	0.776074	0.0231291	0.340421	23	CTGAAGCTCAGAGGGCTCTGATT	1028
miR-1343-x	2	7	6	3	0	2	2	2	0.2469	0.4868	0.5308	0.2647	0.01	0.169	0.2118	0.1552	0.3823	0.1365	-1.4858	0.0352414	0.472144	22	TGGGGAGCGGCCCCCGGGCGGG	37
miR-134-x	4	3	2	5	0	1	2	0	0.4937	0.2086	0.1769	0.4411	0.01	0.0845	0.2118	0.01	0.330075	0.079075	-2.0615	0.0401482	0.500228	23	TGTGACTGGTTGACCAGAGGGAA	23
miR-1388-y	195	309	234	271	387	466	354	504	24.0686	21.4909	20.7002	23.9097	44.8156	39.3823	37.4956	39.1222	22.5423	40.2039	0.834698	0.00097453	0.0552791	22	ATCTCAGGTTCGTCAGCCCGCA	3994
miR-146-y	5	21	6	14	21	21	16	31	0.6171	1.4605	0.5308	1.2352	2.4319	1.7747	1.6947	2.4063	0.9609	2.0769	1.11197	0.0248273	0.345927	22	TGCCCTAGGGACTCAGTTCTGG	204
miR-149-x	875	2378	1727	1693	1617	3391	1968	2909	108	165.389	152.775	149.369	187.253	286.578	208.45	225.806	143.883	227.022	0.657932	0.0150407	0.260428	22	TCTGGCTCCGTGTCTTCACTCC	23477
miR-150-x	36	145	83	155	29	85	45	100	4.4434	10.0847	7.3424	13.6753	3.3583	7.1835	4.7664	7.7623	8.88645	5.76762	-0.62363	0.0402097	0.500228	24	TCTCCCAACCCTTGTACCAGTGAA	1077
miR-155-x	518	802	422	702	944	980	808	1186	63.936	55.7789	37.3312	61.9358	109.318	82.8212	85.5832	92.0614	54.7455	92.4459	0.755869	0.00476785	0.127754	23	TTAATGCTAATCGTGATAGGGGT	9438
miR-1748-z	3	2	1	2	0	0	0	0	0.3703	0.1391	0.0885	0.1765	0.01	0.01	0.01	0.01	0.1936	0.01	-4.27501	0.0153204	0.260428	18	CTGAGGGCTGGGTGCATC	11
miR-1842-x	23	25	24	23	52	46	39	50	2.8389	1.7387	2.1231	2.0292	6.0217	3.8875	4.1309	3.8812	2.18248	4.48032	1.03764	0.0059877	0.155822	22	TTGGCTCTGCAAGGTCGGCTCT	443
miR-208-x	6	5	9	4	10	25	13	28	0.7406	0.3477	0.7962	0.3529	1.158	2.1128	1.377	2.1735	0.55935	1.70532	1.60822	0.00124495	0.061951	22	GAGCTTTTGGCCCGGGTTATAC	162
miR-218-x	28	57	26	55	73	56	62	72	3.456	3.9643	2.3	4.8525	8.4536	4.7326	6.567	5.5889	3.6432	6.33552	0.798258	0.0424695	0.50908	23	TTGTGCTTGATCTAACCATGTGT	621
miR-21-y	188	309	205	349	302	606	397	592	23.2046	21.4909	18.1348	30.7915	34.9724	51.2139	42.0502	45.9531	23.4054	43.5474	0.895742	0.000905289	0.0552791	21	CAACAGCAGTCGATGGGCTGT	4531
miR-2312-z	7	14	6	17	17	16	22	27	0.864	0.9737	0.5308	1.4999	1.9686	1.3522	2.3302	2.0958	0.9671	1.9367	1.00186	0.04159	0.505367	22	AAAACCTGAATGAACTTATCGG	185
miR-285-z	62	64	68	92	25	38	30	29	7.6526	4.4512	6.0155	8.1169	2.8951	3.2114	3.1776	2.2511	6.55905	2.8838	-1.18552	2.14331e-05	0.00373293	23	TAGCACCATTTGAAATCAGTCCA	725
miR-299-y	28	91	69	69	68	137	85	107	3.456	6.329	6.1039	6.0877	7.8746	11.5781	9.0032	8.3057	5.49415	9.1904	0.742231	0.0485	0.541295	21	TATGTGGGACGGTAAACCGCT	992
miR-29-x	316	399	346	374	190	271	161	248	39.0034	27.7504	30.608	32.9971	22.0025	22.9026	17.0531	19.2506	32.5897	20.3022	-0.682781	0.000291704	0.0277119	23	CTGGTTTCACATGGTGGCTTAGA	4220
miR-29-y	2192	4289	3512	3821	1004	1554	1309	1744	270.555	298.299	310.68	337.118	116.266	131.331	138.649	135.375	304.163	130.405	-1.22184	3.30247e-14	2.72238e-11	23	TAGCACCATCTGAAATCGGTTAA	37721
miR-29-z	99	151	115	145	52	101	63	100	12.2194	10.502	10.1732	12.793	6.0217	8.5357	6.6729	7.7623	11.4219	7.24815	-0.656118	0.00265416	0.102726	22	GCACCATTTGAAATCGGTTACT	1558
miR-363-y	445	675	475	573	1191	1629	1071	1774	54.9257	46.9461	42.0197	50.5545	137.921	137.669	113.44	137.704	48.6115	131.684	1.43771	3.87503e-12	1.01235e-09	23	AATTGCACGGTATCCATCTGCGA	10858
miR-371-x	6	7	7	7	0	3	2	0	0.7406	0.4868	0.6192	0.6176	0.01	0.2535	0.2118	0.01	0.61605	0.121325	-2.34417	0.00113515	0.0593115	20	ACTCAAACTGTGGGGGCACT	48
miR-4324-z	73	119	106	88	28	65	44	77	9.0103	8.2764	9.377	7.764	3.2425	5.4932	4.6605	5.977	8.60693	4.8433	-0.829508	0.000827932	0.0540743	20	TCCCTGAGACCCTAACTTTA	979
miR-506-x	17	9	26	18	35	45	54	67	2.0983	0.6259	2.3	1.5881	4.0531	3.803	5.7197	5.2008	1.65308	4.69415	1.50571	0.000326464	0.0284296	21	TACTCAGGAAGGCATTATTCA	387
miR-507-z	171	136	163	144	222	352	337	297	21.1063	9.4588	14.4194	12.7048	25.7082	29.748	35.695	23.0542	14.4223	28.5513	0.985255	0.00243806	0.101911	22	TGATTGGTACTTCTTAGAGTGA	2579
miR-508-x	3	6	6	1	12	14	6	13	0.3703	0.4173	0.5308	0.0882	1.3896	1.1832	0.6355	1.0091	0.35165	1.05435	1.58414	0.0115146	0.22283	20	TACTCCAGAGGGTGTCATTC	104
miR-664-y	109	81	107	39	32	52	46	53	13.4537	5.6335	9.4655	3.4409	3.7057	4.3946	4.8723	4.114	7.9984	4.27165	-0.904918	0.00735074	0.16699	24	TATTCATTTATCTCCCAGCCTACT	786
miR-769-z	185	677	534	586	410	1266	705	855	22.8343	47.0852	47.239	51.7014	47.4791	106.992	74.6735	66.368	42.215	73.878	0.80739	0.0234814	0.340806	22	TGAGACCTCCGGGTTCTGAGCT	7963
miR-877-x	44	88	54	69	23	61	16	40	5.4309	6.1204	4.777	6.0877	2.6635	5.1552	1.6947	3.1049	5.604	3.15457	-0.829011	0.0037757	0.112732	22	GTAGAGGAGATGGCGCAGGGAA	655
miR-877-z	17	20	18	12	7	16	4	5	2.0983	1.391	1.5923	1.0587	0.8106	1.3522	0.4237	0.3881	1.53507	0.74365	-1.04561	0.0131309	0.240732	24	GTAGAGGAGATGGCGCAGGGGACA	177
novel-m0028-3p	35	50	76	46	3	16	14	11	4.32	3.4775	6.7232	4.0585	0.3474	1.3522	1.4829	0.8539	4.6448	1.0091	-2.20255	1.98052e-08	4.13928e-06	22	GAAATCCTGAATGACCTTTTGC	354
novel-m0057-3p	26	23	24	21	7	9	9	0	3.2091	1.5996	2.1231	1.8528	0.8106	0.7606	0.9533	0.01	2.19615	0.633625	-1.79328	0.000182149	0.0190346	23	CCTCTCTCGGTTAGCTCCATAGA	194
novel-m0072-3p	10	15	9	8	1	8	3	5	1.2343	1.0432	0.7962	0.7058	0.1158	0.6761	0.3178	0.3881	0.944875	0.37445	-1.33535	0.00671004	0.155822	21	CCGGGCCTGGGCCGAGCCCCA	111
novel-m0074-5p	3	16	6	9	12	23	18	31	0.3703	1.1128	0.5308	0.794	1.3896	1.9438	1.9066	2.4063	0.701975	1.91158	1.44527	0.00469407	0.127754	23	TCCCAGGACTGACTCCGTGCCCT	184
novel-m0080-3p	7	10	19	5	2	5	5	4	0.864	0.6955	1.6808	0.4411	0.2316	0.4226	0.5296	0.3105	0.92035	0.373575	-1.30078	0.0161989	0.260428	19	AGTAGTCGTGGCCGAGTGG	72
novel-m0098-3p	0	3	1	4	5	7	5	8	0.01	0.2086	0.0885	0.3529	0.579	0.5916	0.5296	0.621	0.165	0.5803	1.81433	0.0158923	0.260428	22	AAACAAGATCACGCCTCTCAGA	49
novel-m0101-3p	0	13	22	4	0	0	0	0	0.01	0.9041	1.9462	0.3529	0.01	0.01	0.01	0.01	0.8033	0.01	-6.32787	3.09043e-05	0.00461357	21	AAGCCCATGAACTTTTTGTTC	65
novel-m0114-5p	0	0	3	0	6	6	13	2	0.01	0.01	0.2654	0.01	0.6948	0.5071	1.377	0.1552	0.07385	0.683525	3.21032	0.00392683	0.113987	21	TCATGGACAAGCTGTGTGGCA	36
novel-m0117-5p	14	0	12	7	2	1	1	1	1.728	0.01	1.0616	0.6176	0.2316	0.0845	0.1059	0.0776	0.8543	0.1249	-2.77397	0.00348905	0.111522	21	TCCCCGACTGGAAGCTGTACC	86
novel-m0121-5p	4	15	2	19	2	0	0	0	0.4937	1.0432	0.1769	1.6763	0.2316	0.01	0.01	0.01	0.847525	0.0654	-3.69589	8.04977e-05	0.0101396	19	CCGACGGAGCTCAGGACTC	121
novel-m0173-5p	0	2	0	0	5	7	5	2	0.01	0.1391	0.01	0.01	0.579	0.5916	0.5296	0.1552	0.042275	0.46385	3.45578	0.00362846	0.111522	23	TTCCACGCTGTGGAGAATGGCAC	31
novel-m0192-3p	6	2	3	1	0	0	0	0	0.7406	0.1391	0.2654	0.0882	0.01	0.01	0.01	0.01	0.308325	0.01	-4.94638	0.00347119	0.111522	22	AGATGGGGATTCCTGGAAATAC	15
novel-m0230-3p	0	0	0	0	0	6	1	3	0.01	0.01	0.01	0.01	0.01	0.5071	0.1059	0.2329	0.01	0.213975	4.41937	0.0201679	0.305442	21	CGAGGTTCGGCGATCCGGGAA	12
oar-miR-106a	21	22	23	35	57	58	36	89	2.592	1.5301	2.0346	3.088	6.6008	4.9017	3.8131	6.9085	2.31117	5.55602	1.26543	0.000738459	0.0529264	21	AAAAGTGCTTACAGTGCAGGT	468
oar-miR-10a	3207	3777	2516	4366	1403	2650	1677	3544	395.835	262.69	222.572	385.202	162.471	223.955	177.627	275.097	316.575	209.788	-0.593615	0.00143082	0.065009	21	TACCCTGTAGATCCGAATTTG	33765
oar-miR-21	16829	24116	13891	24658	36967	24913	24865	40577	2077.18	1677.26	1228.83	2175.52	4280.88	2105.43	2633.7	3149.73	1789.7	3042.43	0.765509	0.00639755	0.155822	23	TAGCTTATCAGACTGATGTTGAC	299811
oar-miR-218a	135	166	88	119	429	101	255	308	16.6629	11.5453	7.7847	10.4991	49.6793	8.5357	27.0096	23.908	11.623	27.2831	1.23103	0.00861607	0.187579	21	TTGTGCTTGATCTAACCATGT	2317
oar-miR-29a	12732	21280	19835	18694	6575	9491	7204	10253	1571.49	1480.02	1754.65	1649.33	761.403	802.098	763.046	795.873	1613.87	780.605	-1.04786	5.2103e-14	2.72238e-11	21	TAGCACCATCTGAAATCGGTT	214099
oar-miR-29b	1637	2326	2064	2114	745	1046	803	1086	202.053	161.773	182.587	186.513	86.273	88.399	85.0536	84.299	183.231	86.0062	-1.09115	3.34318e-12	1.01235e-09	22	TAGCACCATTTGAAATCAGTGT	23205
oar-miR-323a-3p	16	31	21	20	29	52	35	47	1.9749	2.156	1.8577	1.7646	3.3583	4.3946	3.7072	3.6483	1.9383	3.7771	0.962487	0.011413	0.22283	21	CACATTACACGGTCGACCTCT	376
oar-miR-329b-3p	110	205	193	182	193	423	268	276	13.5771	14.2577	17.0733	16.0574	22.3499	35.7483	28.3865	21.4241	15.2414	26.9772	0.823748	0.00659688	0.155822	22	AACACACCTGGTTAACCTCTTT	2551
oar-miR-369-3p	14	23	19	20	27	24	41	51	1.728	1.5996	1.6808	1.7646	3.1267	2.0283	4.3427	3.9588	1.69325	3.36413	0.990436	0.0197058	0.302832	21	AATAATACATGGTTGATCTTT	312
oar-miR-376d	1	1	0	1	4	8	7	6	0.1234	0.0695	0.01	0.0882	0.4632	0.6761	0.7414	0.4657	0.072775	0.5866	3.01086	0.000582047	0.0467876	21	ATCATAGAGGAAAATCCACAT	33
oar-miR-377-3p	0	6	6	4	9	18	12	10	0.01	0.4173	0.5308	0.3529	1.0422	1.5212	1.271	0.7762	0.32775	1.15265	1.81429	0.00416817	0.117723	22	ATCACACAAAGGCAACTTTCGT	108
oar-miR-380-3p	89	129	113	122	146	281	212	141	10.9851	8.9719	9.9963	10.7638	16.9072	23.7477	22.455	10.9449	10.1793	18.5137	0.862958	0.0117823	0.223232	21	TATGTAATGTGGTCCACGTCT	1682
oar-miR-382-3p	29	56	41	40	68	112	75	82	3.5794	3.8948	3.627	3.5291	7.8746	9.4653	7.944	6.3651	3.65758	7.91225	1.1132	0.000759708	0.0529264	21	AATCATTCACGGACAACACTT	688
oar-miR-382-5p	79	93	89	105	122	165	137	144	9.7509	6.4681	7.8732	9.2639	14.1279	13.9444	14.511	11.1778	8.33902	13.4403	0.688612	0.0331417	0.44978	22	GAAGTTGTTCGTGGTGGATTCG	1348
oar-miR-3956-5p	2	1	3	5	0	0	0	0	0.2469	0.0695	0.2654	0.4411	0.01	0.01	0.01	0.01	0.255725	0.01	-4.67652	0.003336	0.111522	23	GTACGTGGATGCTGAAGGTCAGA	14
oar-miR-3957-3p	10	25	10	26	26	50	34	31	1.2343	1.7387	0.8846	2.2939	3.0109	4.2256	3.6013	2.4063	1.53788	3.31102	1.10634	0.0106816	0.21466	22	ACGCACAGCACCTCACTGAGCT	299
oar-miR-3959-5p	220	312	252	273	304	408	398	412	27.1543	21.6995	22.2926	24.0862	35.204	34.4807	42.1561	31.9808	23.8082	35.9554	0.594753	0.0371701	0.491681	22	GGTTGATCAGAGAACATACATT	3692
oar-miR-412-3p	7	13	6	6	8	32	20	20	0.864	0.9041	0.5308	0.5294	0.9264	2.7044	2.1184	1.5525	0.707075	1.82543	1.3683	0.00850918	0.187579	23	TGGTCGACCAGTTGGAAAGTAAT	144
oar-miR-487b-3p	69	79	70	76	99	163	134	131	8.5166	5.4944	6.1924	6.7053	11.4645	13.7754	14.1933	10.1687	6.72717	12.4005	0.882323	0.00668639	0.155822	22	AATCGTACAGGGTCATCCACTT	1096
oar-miR-493-3p	63	71	81	87	130	149	119	124	7.776	4.938	7.1655	7.6758	15.0543	12.5922	12.6045	9.6253	6.88882	12.4691	0.856025	0.00923779	0.19307	22	TGAAGGTCTACTGTGTGCCAGG	1129
oar-miR-493-5p	145	192	140	156	283	293	228	248	17.8971	13.3536	12.3848	13.7635	32.7722	24.7619	24.1497	19.2506	14.3498	25.2336	0.81432	0.00920526	0.19307	22	TTGTACATGGTAGGCTTTCATT	2243
oar-miR-494-3p	280	416	280	460	403	583	566	608	34.56	28.9327	24.7695	40.5847	46.6685	49.2702	59.9506	47.195	32.2117	50.7711	0.656421	0.0180289	0.281198	23	TGAAACATACACGGGAAACCTCT	5100
oar-miR-495-3p	33	59	53	49	71	97	97	78	4.0731	4.1034	4.6885	4.3232	8.222	8.1976	10.2742	6.0546	4.29705	8.1871	0.930006	0.00629821	0.155822	22	AAACAAACATGGTGCACTTCTT	706
oar-miR-539-3p	18	32	25	31	39	48	45	49	2.2217	2.2256	2.2116	2.7351	4.5163	4.0565	4.7664	3.8035	2.3485	4.28568	0.867783	0.0159092	0.260428	23	AATCATACAAGGACAATTTCTTT	431
oar-miR-541-5p	6	9	5	13	17	20	31	22	0.7406	0.6259	0.4423	1.147	1.9686	1.6902	3.2835	1.7077	0.73895	2.1625	1.54915	0.00138038	0.065009	25	AAAGGATTCTGCTGTCGGTCCCACT	152
oar-miR-655-3p	54	85	47	68	87	123	97	126	6.6651	5.9117	4.1577	5.9995	10.0748	10.3949	10.2742	9.7806	5.6835	10.1311	0.833943	0.0119627	0.223232	22	ATAATACATGGTTAACCTCTCT	1040

## Sheet: TS35-vs-TS45.filter
Supplementary material 1.3 Significant DEmRNAs were identified between TS35 and TS45
id	C-1_count	C-2_count	C-3_count	C-4_count	H-1_count	H-2_count	H-3_count	H-4_count	C-1_TPM	C-2_TPM	C-3_TPM	C-4_TPM	H-1_TPM	H-2_TPM	H-3_TPM	H-4_TPM	C_mean	H_mean	log2(fc)	PValue	FDR	length	seq	total
lin-4-z	32	50	48	43	9	38	20	34	3.0347	3.7055	4.2107	3.769	1.0422	3.2114	2.1184	2.6392	3.67998	2.2528	-0.707977	0.0308656	0.379585	19	TCCCTGAGACCTAACTTGT	392
miR-10152-y	19	45	23	39	24	175	72	76	1.8018	3.3349	2.0176	3.4184	2.7793	14.7895	7.6262	5.8994	2.64317	7.7736	1.55631	0.00105831	0.050318	18	TACTGCGGCTGCAGGACC	867
miR-10-z	4	3	2	6	1	0	0	2	0.3793	0.2223	0.1754	0.5259	0.1158	0.01	0.01	0.1552	0.325725	0.07275	-2.16264	0.0280832	0.364002	21	ACCCTGTAGAACCGATCTTGT	30
miR-11202-x	78	68	54	90	31	71	34	42	7.397	5.0395	4.737	7.8886	3.5899	6.0003	3.6013	3.2602	6.26553	4.11292	-0.607271	0.0347906	0.395553	18	TTCCGGCTCGAAGGACCA	640
miR-12135-z	19	28	19	23	5	14	4	10	1.8018	2.0751	1.6667	2.016	0.579	1.1832	0.4237	0.7762	1.8899	0.740525	-1.35169	0.000516571	0.0302675	18	CAAAGGTTCGTTTGTAAA	181
miR-122-x	226	280	191	239	40	126	41	105	21.4324	20.7507	16.7549	20.9487	4.6321	10.6484	4.3427	8.1505	19.9717	6.94343	-1.52424	3.10299e-07	6.49145e-05	23	TGGAGTGTGACAATGGTGTTTGT	1523
miR-127-x	84	73	69	71	79	160	86	131	7.966	5.41	6.0528	6.2233	9.1484	13.5218	9.1091	10.1687	6.41303	10.487	0.709525	0.023142	0.331597	23	CTGAAGCTCAGAGGGCTCTGATT	1028
miR-149-x	1625	1885	1740	1669	1617	3391	1968	2909	154.105	139.697	152.637	146.29	187.253	286.578	208.45	225.806	148.182	227.022	0.61546	0.00362815	0.126501	22	TCTGGCTCCGTGTCTTCACTCC	23477
miR-150-z	0	0	0	0	1	1	4	3	0.01	0.01	0.01	0.01	0.1158	0.0845	0.4237	0.2329	0.01	0.214225	4.42105	0.0118834	0.217984	25	TCTCCCAACCCTTGTACCAGTGAAA	15
miR-1599-z	28	24	25	37	7	28	9	20	2.6553	1.7786	2.1931	3.2431	0.8106	2.3663	0.9533	1.5525	2.46753	1.42067	-0.796488	0.0322974	0.379585	19	AGGGGGGAAAAAAAAAAAA	284
miR-1630-z	0	1	0	1	1	4	2	4	0.01	0.0741	0.01	0.0877	0.1158	0.338	0.2118	0.3105	0.04545	0.244025	2.42468	0.0376104	0.409364	18	GAGAAAACTGCAGCTGAA	25
miR-199-z	28	15	13	8	8	11	4	7	2.6553	1.1116	1.1404	0.7012	0.9264	0.9296	0.4237	0.5434	1.40213	0.705775	-0.990335	0.0421078	0.427789	23	CCCAGTGTTCAGACTACGTGTTC	133
miR-200-z	1	4	0	7	0	0	0	1	0.0948	0.2964	0.01	0.6136	0.01	0.01	0.01	0.0776	0.2537	0.0269	-3.23745	0.0358569	0.403294	23	AATACTGCCTGGTAATGATGACA	19
miR-204-x	1669	1433	1513	1643	616	1230	937	985	158.278	106.199	132.724	144.012	71.3344	103.949	99.2469	76.4591	135.303	87.7474	-0.624766	0.0010006	0.0498395	22	TTCCCTTTGTCATCCTATGCCT	13865
miR-205-z	1	12	8	14	0	5	1	5	0.0948	0.8893	0.7018	1.2271	0.01	0.4226	0.1059	0.3881	0.72825	0.23165	-1.65249	0.0300392	0.378566	24	TCCTTCATTCCACCGGAGTCTGAA	79
miR-211-x	50	75	40	56	11	44	24	39	4.7417	5.5582	3.5089	4.9085	1.2738	3.7185	2.5421	3.0273	4.67933	2.64043	-0.82553	0.0111642	0.208532	21	TTCCCTTTGTCATCCTTTGCC	439
miR-211-z	1686	1422	1558	1612	627	1278	957	985	159.89	105.384	136.671	141.294	72.6083	108.006	101.365	76.4591	135.81	89.6096	-0.599863	0.00170128	0.0684437	22	TTCCCTTTGTCATCCTATGCCT	13930
miR-216-x	69	146	145	330	17	119	48	135	6.5435	10.82	12.7197	28.925	1.9686	10.0569	5.0842	10.4792	14.7521	6.89722	-1.09683	0.0158007	0.252851	22	TAATCTCAGCTGGCAACTGTGA	1435
miR-217-x	5	11	3	31	1	4	3	7	0.4742	0.8152	0.2632	2.7172	0.1158	0.338	0.3178	0.5434	1.06745	0.32875	-1.69911	0.0202564	0.307076	22	TACTGCATCAGGAACTGATTGG	85
miR-285-z	79	76	82	80	25	38	30	29	7.4919	5.6323	7.1932	7.0121	2.8951	3.2114	3.1776	2.2511	6.83237	2.8838	-1.24442	1.46786e-05	0.00170597	23	TAGCACCATTTGAAATCAGTCCA	725
miR-29-x	498	545	482	390	190	271	161	248	47.2272	40.3898	42.2821	34.1841	22.0025	22.9026	17.0531	19.2506	41.0208	20.3022	-1.01472	2.5089e-06	0.000437384	23	CTGGTTTCACATGGTGGCTTAGA	4220
miR-29-y	3597	5542	4500	4657	1004	1554	1309	1744	341.117	410.716	394.75	408.193	116.266	131.331	138.649	135.375	388.694	130.405	-1.57563	1.84808e-18	6.44363e-16	23	TAGCACCATCTGAAATCGGTTAA	37721
miR-29-z	168	201	206	157	52	101	63	100	15.9321	14.896	18.0708	13.7613	6.0217	8.5357	6.6729	7.7623	15.6651	7.24815	-1.11186	9.79592e-06	0.00128082	22	GCACCATTTGAAATCGGTTACT	1558
miR-31-x	15	26	20	34	3	13	6	13	1.4225	1.9269	1.7544	2.9802	0.3474	1.0986	0.6355	1.0091	2.021	0.77265	-1.38718	0.00143083	0.0650717	21	AGGCAAGATGCTGGCATAGCT	172
miR-335-x	502	702	737	657	762	927	830	1129	47.6066	52.025	64.6513	57.5871	88.2416	78.3421	87.9134	87.6368	55.4675	85.5335	0.624846	0.00637072	0.151449	21	TCAAGAGCAATAACGAAAAAT	9045
miR-363-y	823	886	541	775	1191	1629	1071	1774	78.0482	65.6612	47.4577	67.9299	137.921	137.669	113.44	137.704	64.7742	131.684	1.02358	4.73632e-06	0.000707741	23	AATTGCACGGTATCCATCTGCGA	10858
miR-409-x	1	2	1	0	5	4	4	2	0.0948	0.1482	0.0877	0.01	0.579	0.338	0.4237	0.1552	0.085175	0.373975	2.13444	0.041083	0.425474	24	CAGGTTACCCGAGCAACTTTGCAT	30
miR-4324-z	57	125	102	95	28	65	44	77	5.4055	9.2637	8.9477	8.3269	3.2425	5.4932	4.6605	5.977	7.98595	4.8433	-0.721474	0.0127262	0.225621	20	TCCCTGAGACCCTAACTTTA	979
miR-432-x	16	19	15	11	19	35	32	21	1.5173	1.4081	1.3158	0.9642	2.2003	2.9579	3.3894	1.6301	1.30135	2.54442	0.967331	0.0206353	0.30835	22	TCTTGGAGTAGGTCATTGGGAA	236
miR-4484-z	41	39	36	20	9	14	19	6	3.8882	2.8903	3.158	1.753	1.0422	1.1832	2.0125	0.4657	2.92238	1.1759	-1.31338	0.00196047	0.0759501	20	AAAAGGCGGGAGAAGCCCCG	232
miR-490-x	2	5	4	7	11	18	10	11	0.1897	0.3705	0.3509	0.6136	1.2738	1.5212	1.0592	0.8539	0.381175	1.17702	1.62662	0.00259867	0.0970787	20	CCATGGATCTCCAGGTGGGT	116
miR-506-x	19	31	24	42	35	45	54	67	1.8018	2.2974	2.1053	3.6814	4.0531	3.803	5.7197	5.2008	2.47147	4.69415	0.925492	0.0150636	0.249907	21	TACTCAGGAAGGCATTATTCA	387
miR-507-y	2904	6947	3170	7567	5701	7943	7845	8250	275.397	514.84	278.079	663.259	660.191	671.274	830.941	640.393	432.894	700.7	0.694783	0.0249362	0.342686	20	ATTGGCACGTCTTGGAATGA	70140
miR-507-z	131	259	133	234	222	352	337	297	12.4232	19.1944	11.6671	20.5105	25.7082	29.748	35.695	23.0542	15.9488	28.5513	0.840111	0.00830223	0.176679	22	TGATTGGTACTTCTTAGAGTGA	2579
miR-6519-z	26	26	19	33	25	74	38	43	2.4657	1.9269	1.6667	2.8925	2.8951	6.2538	4.025	3.3378	2.23795	4.12793	0.883239	0.0274918	0.364002	21	TAGCAGCGGGAACAGTAAAAA	434
miR-7134-y	294	355	273	383	309	680	413	641	27.8811	26.3089	23.9482	33.5705	35.783	57.4678	43.7449	49.7566	27.9272	46.6881	0.741384	0.00548327	0.147064	21	ATGCGGCACCTGCGGATACGG	5323
miR-877-x	61	74	66	59	23	61	16	40	5.7849	5.4841	5.7897	5.1714	2.6635	5.1552	1.6947	3.1049	5.55753	3.15457	-0.816997	0.00908567	0.182762	22	GTAGAGGAGATGGCGCAGGGAA	655
miR-877-z	23	28	18	9	7	16	4	5	2.1812	2.0751	1.579	0.7889	0.8106	1.3522	0.4237	0.3881	1.65605	0.74365	-1.15505	0.0152907	0.249907	24	GTAGAGGAGATGGCGCAGGGGACA	177
miR-9851-y	2	7	2	9	2	0	0	0	0.1897	0.5188	0.1754	0.7889	0.2316	0.01	0.01	0.01	0.4182	0.0654	-2.67683	0.0181626	0.279383	21	TGGCACCAGCACTGGCGGTGG	29
novel-m0005-3p	119	250	141	198	320	181	218	330	11.2852	18.5274	12.3688	17.355	37.0569	15.2966	23.0905	25.6157	14.8841	25.2649	0.763364	0.0318666	0.379585	22	TACTGTGCCACGGATGGGTAGC	2634
novel-m0006-3p	119	250	141	198	320	181	218	330	11.2852	18.5274	12.3688	17.355	37.0569	15.2966	23.0905	25.6157	14.8841	25.2649	0.763364	0.0317234	0.379585	22	TACTGTGCCACGGATGGGTAGC	2634
novel-m0011-3p	57	99	47	79	102	145	74	161	5.4055	7.3369	4.1229	6.9245	11.8119	12.2542	7.8381	12.4974	5.94745	11.1004	0.900269	0.00798048	0.176679	22	AAAGCCCAAACGAACTTTTTGT	1125
novel-m0028-3p	18	38	25	22	3	16	14	11	1.707	2.8162	2.1931	1.9283	0.3474	1.3522	1.4829	0.8539	2.16115	1.0091	-1.09873	0.00700321	0.159247	22	GAAATCCTGAATGACCTTTTGC	354
novel-m0031-3p	55	76	81	101	35	46	26	62	5.2159	5.6323	7.1055	8.8528	4.0531	3.8875	2.7539	4.8127	6.70162	3.8768	-0.789645	0.00827115	0.176679	20	CTTCTGTCCGTCTTGCTACC	725
novel-m0043-3p	12	41	13	24	38	44	24	61	1.138	3.0385	1.1404	2.1036	4.4005	3.7185	2.5421	4.735	1.85512	3.84903	1.05298	0.0148908	0.249907	21	AAAGCCCAAACGAACTTTTTG	363
novel-m0044-3p	12	41	13	24	38	44	24	61	1.138	3.0385	1.1404	2.1036	4.4005	3.7185	2.5421	4.735	1.85512	3.84903	1.05298	0.0151808	0.249907	21	AAAGCCCAAACGAACTTTTTG	363
novel-m0048-3p	52	36	40	17	14	23	16	22	4.9314	2.6679	3.5089	1.4901	1.6212	1.9438	1.6947	1.7077	3.14958	1.74185	-0.854537	0.0223598	0.324838	22	TTGGACACTTCAGTACTGCTAC	316
novel-m0051-3p	13	14	10	15	21	32	22	17	1.2328	1.0375	0.8772	1.3148	2.4319	2.7044	2.3302	1.3196	1.11557	2.19652	0.977435	0.0252264	0.342686	22	TTCAGCCGTGTCCTCTTTGCGA	209
novel-m0057-3p	8	30	20	17	7	9	9	0	0.7587	2.2233	1.7544	1.4901	0.8106	0.7606	0.9533	0.01	1.55662	0.633625	-1.29672	0.0159543	0.252851	23	CCTCTCTCGGTTAGCTCCATAGA	194
novel-m0061-5p	11	25	21	17	25	36	39	19	1.0432	1.8527	1.8422	1.4901	2.8951	3.0424	4.1309	1.4748	1.55705	2.8858	0.890156	0.0466935	0.444012	22	ATTCCAAGGCTTGCCATTCATC	261
novel-m0062-5p	11	25	21	17	25	36	39	19	1.0432	1.8527	1.8422	1.4901	2.8951	3.0424	4.1309	1.4748	1.55705	2.8858	0.890156	0.0458938	0.444012	22	ATTCCAAGGCTTGCCATTCATC	261
novel-m0064-3p	23	24	28	8	8	2	10	14	2.1812	1.7786	2.4562	0.7012	0.9264	0.169	1.0592	1.0867	1.7793	0.810325	-1.13474	0.0286113	0.364969	24	AAGGGACCCGAACGAACTTTTTGG	161
novel-m0072-3p	12	23	10	7	1	8	3	5	1.138	1.7045	0.8772	0.6136	0.1158	0.6761	0.3178	0.3881	1.08333	0.37445	-1.53262	0.00514173	0.141533	21	CCGGGCCTGGGCCGAGCCCCA	111
novel-m0078-5p	3	11	4	1	5	14	8	20	0.2845	0.8152	0.3509	0.0877	0.579	1.1832	0.8474	1.5525	0.384575	1.04052	1.43597	0.0320513	0.379585	23	GAAAGTGTAAGGCAAGGTCTGGT	133
novel-m0101-3p	0	17	5	4	0	0	0	0	0.01	1.2599	0.4386	0.3506	0.01	0.01	0.01	0.01	0.514775	0.01	-5.68587	0.000422705	0.0276343	21	AAGCCCATGAACTTTTTGTTC	65
novel-m0114-5p	1	3	0	2	6	6	13	2	0.0948	0.2223	0.01	0.1753	0.6948	0.5071	1.377	0.1552	0.1256	0.683525	2.44416	0.0120871	0.217984	21	TCATGGACAAGCTGTGTGGCA	36
novel-m0117-5p	19	11	9	9	2	1	1	1	1.8018	0.8152	0.7895	0.7889	0.2316	0.0845	0.1059	0.0776	1.04885	0.1249	-3.06996	1.76587e-05	0.0018471	21	TCCCCGACTGGAAGCTGTACC	86
novel-m0121-5p	7	22	22	28	2	0	0	0	0.6638	1.6304	1.9299	2.4542	0.2316	0.01	0.01	0.01	1.66958	0.0654	-4.67405	3.97326e-09	1.03901e-06	19	CCGACGGAGCTCAGGACTC	121
novel-m0128-3p	0	0	1	1	6	3	2	7	0.01	0.01	0.0877	0.0877	0.6948	0.2535	0.2118	0.5434	0.04885	0.425875	3.124	0.00440752	0.138483	23	TAACACATGTCATAACGCGGGGC	47
novel-m0151-5p	1	0	0	3	8	4	3	3	0.0948	0.01	0.01	0.263	0.9264	0.338	0.3178	0.2329	0.09445	0.453775	2.26435	0.0307032	0.379585	21	CGGGGCTCGGGGCACCGAAGA	40
novel-m0174-3p	0	0	0	0	0	3	3	1	0.01	0.01	0.01	0.01	0.01	0.2535	0.3178	0.0776	0.01	0.164725	4.04199	0.0444283	0.438415	23	AAAACCCAAATGAACTTTTTGGA	17
novel-m0196-3p	0	5	1	6	0	1	0	0	0.01	0.3705	0.0877	0.5259	0.01	0.0845	0.01	0.01	0.248525	0.028625	-3.11804	0.0443444	0.438415	22	TCCTCTCCCCCCACCCCCGATT	15
novel-m0223-3p	7	0	0	2	0	0	0	0	0.6638	0.01	0.01	0.1753	0.01	0.01	0.01	0.01	0.214775	0.01	-4.42475	0.0493196	0.456533	21	ATCCAAGCAAACTCTTTGGCC	12
novel-m0226-3p	3	5	4	0	0	0	0	0	0.2845	0.3705	0.3509	0.01	0.01	0.01	0.01	0.01	0.253975	0.01	-4.66661	0.00444799	0.138483	22	ATGTGGCACCTGCGGATACGGA	12
oar-miR-106a	42	36	25	24	57	58	36	89	3.983	2.6679	2.1931	2.1036	6.6008	4.9017	3.8131	6.9085	2.7369	5.55602	1.02151	0.0057345	0.149957	21	AAAAGTGCTTACAGTGCAGGT	468
oar-miR-181a	42509	40478	39595	33643	50014	59538	51538	63060	4031.29	2999.81	3473.36	2948.86	5791.75	5031.64	5458.9	4894.93	3363.33	5294.31	0.654551	0.000520856	0.0302675	23	AACATTCAACGCTGTCGGTGAGT	547857
oar-miR-200a	165	519	382	827	91	300	194	472	15.6476	38.4629	33.5099	72.4878	10.538	25.3534	20.5484	36.6383	40.0271	23.2695	-0.782534	0.0384229	0.410106	19	AACACTGTCTGGTAACGAT	4525
oar-miR-21	22108	27333	20292	23262	36967	24913	24865	40577	2096.59	2025.64	1780.06	2038.95	4280.88	2105.43	2633.7	3149.73	1985.31	3042.43	0.615862	0.0102699	0.198932	23	TAGCTTATCAGACTGATGTTGAC	299811
oar-miR-29a	24253	31243	25711	26828	6575	9491	7204	10253	2300	2315.41	2255.43	2351.52	761.403	802.098	763.046	795.873	2305.59	780.605	-1.56247	1.71679e-25	1.79576e-22	21	TAGCACCATCTGAAATCGGTT	214099
oar-miR-29b	2524	3419	2635	2806	745	1046	803	1086	239.361	253.381	231.148	245.95	86.273	88.399	85.0536	84.299	242.46	86.0062	-1.49524	1.17763e-18	6.15902e-16	22	TAGCACCATTTGAAATCAGTGT	23205
oar-miR-323c	2	8	7	6	12	27	14	15	0.1897	0.5929	0.6141	0.5259	1.3896	2.2818	1.4829	1.1644	0.48065	1.57967	1.71657	0.000734763	0.0404506	21	CACAATACACGGTCGGCCTCT	138
oar-miR-329b-3p	154	206	182	159	193	423	268	276	14.6044	15.2666	15.9654	13.9366	22.3499	35.7483	28.3865	21.4241	14.9433	26.9772	0.852247	0.00273835	0.0987695	22	AACACACCTGGTTAACCTCTTT	2551
oar-miR-369-5p	14	21	10	14	22	41	26	26	1.3277	1.5563	0.8772	1.2271	2.5477	3.465	2.7539	2.0182	1.24707	2.6962	1.11238	0.00616608	0.151449	21	AGATCGACCGTGTTATATTCG	265
oar-miR-376d	0	0	2	3	4	8	7	6	0.01	0.01	0.1754	0.263	0.4632	0.6761	0.7414	0.4657	0.1146	0.5866	2.35577	0.0048651	0.138483	21	ATCATAGAGGAAAATCCACAT	33
oar-miR-379-3p	88	135	88	101	133	159	178	189	8.3454	10.0048	7.7196	8.8528	15.4018	13.4373	18.8537	14.6708	8.73065	15.5909	0.836543	0.00489855	0.138483	22	TATGTAACATGGTCCACTAACT	1690
oar-miR-380-3p	118	114	132	85	146	281	212	141	11.1904	8.4485	11.5793	7.4504	16.9072	23.7477	22.455	10.9449	9.66715	18.5137	0.937431	0.00466404	0.138483	21	TATGTAATGTGGTCCACGTCT	1682
oar-miR-382-3p	40	62	37	46	68	112	75	82	3.7934	4.5948	3.2457	4.032	7.8746	9.4653	7.944	6.3651	3.91648	7.91225	1.01453	0.00162912	0.0681622	21	AATCATTCACGGACAACACTT	688
oar-miR-3957-3p	10	40	22	15	26	50	34	31	0.9483	2.9644	1.9299	1.3148	3.0109	4.2256	3.6013	2.4063	1.78935	3.31102	0.887842	0.0465369	0.444012	22	ACGCACAGCACCTCACTGAGCT	299
oar-miR-3958-3p	705	714	779	603	828	1103	966	967	66.8579	52.9143	68.3356	52.8539	95.8846	93.2161	102.319	75.0618	60.2404	91.6202	0.604935	0.00861436	0.176679	22	AGATATTGCACGGTTGATCTCT	9532
oar-miR-3959-5p	220	350	291	252	304	408	398	412	20.8634	25.9384	25.5272	22.0882	35.204	34.4807	42.1561	31.9808	23.6043	35.9554	0.607159	0.0237446	0.335634	22	GGTTGATCAGAGAACATACATT	3692
oar-miR-409-3p	338	551	442	458	464	811	597	905	32.0538	40.8344	38.7732	40.1444	53.7324	68.5388	63.2341	70.2492	37.9515	63.9386	0.752533	0.00156605	0.0681622	23	CGAATGTTGCTCGGTGAACCCCT	6520
oar-miR-409-5p	953	1408	1334	911	1294	2091	1610	2207	90.3766	104.347	117.022	79.8506	149.849	176.713	170.531	171.315	97.8988	167.102	0.771365	0.000370956	0.0276343	23	AGGTTACCCGAGCAACTTTGCAT	17366
oar-miR-410-3p	14	29	26	19	26	46	37	30	1.3277	2.1492	2.2808	1.6654	3.0109	3.8875	3.919	2.3287	1.85577	3.28653	0.824541	0.0378153	0.409364	21	AATATAACACAGATGGCCTGT	332
oar-miR-412-3p	8	5	5	14	8	32	20	20	0.7587	0.3705	0.4386	1.2271	0.9264	2.7044	2.1184	1.5525	0.698725	1.82543	1.38544	0.00941774	0.185867	23	TGGTCGACCAGTTGGAAAGTAAT	144
oar-miR-432	47	53	56	41	54	126	74	95	4.4572	3.9278	4.9124	3.5937	6.2533	10.6484	7.8381	7.3742	4.22278	8.0285	0.926939	0.00451188	0.138483	23	TCTTGGAGTAGGTCATTGGGTGG	762
oar-miR-485-5p	32	32	36	16	43	73	51	46	3.0347	2.3715	3.158	1.4024	4.9795	6.1693	5.4019	3.5707	2.49165	5.03035	1.01356	0.00670392	0.155829	23	AGAGGCTGGCCGTGATGAATTCG	481
oar-miR-487b-3p	88	79	57	51	99	163	134	131	8.3454	5.8547	5.0002	4.4702	11.4645	13.7754	14.1933	10.1687	5.91763	12.4005	1.06731	0.000856444	0.044792	22	AATCGTACAGGGTCATCCACTT	1096
oar-miR-493-3p	103	65	76	61	130	149	119	124	9.7679	4.8171	6.6669	5.3467	15.0543	12.5922	12.6045	9.6253	6.64965	12.4691	0.907004	0.00633511	0.151449	22	TGAAGGTCTACTGTGTGCCAGG	1129
oar-miR-493-5p	161	139	148	110	283	293	228	248	15.2682	10.3012	12.9829	9.6417	32.7722	24.7619	24.1497	19.2506	12.0485	25.2336	1.06649	0.000322441	0.0259441	22	TTGTACATGGTAGGCTTTCATT	2243
oar-miR-494-3p	293	476	395	340	403	583	566	608	27.7863	35.2762	34.6503	29.8015	46.6685	49.2702	59.9506	47.195	31.8786	50.7711	0.67142	0.00844562	0.176679	23	TGAAACATACACGGGAAACCTCT	5100
oar-miR-495-3p	29	51	41	48	71	97	97	78	2.7502	3.7796	3.5966	4.2073	8.222	8.1976	10.2742	6.0546	3.58343	8.1871	1.19201	0.000418812	0.0276343	22	AAACAAACATGGTGCACTTCTT	706
oar-miR-541-5p	9	9	9	2	17	20	31	22	0.8535	0.667	0.7895	0.1753	1.9686	1.6902	3.2835	1.7077	0.621325	2.1625	1.79928	0.000277605	0.0241979	25	AAAGGATTCTGCTGTCGGTCCCACT	152
