# Supplementary material for: Changes in the Mitochondrial Dynamics and Functions Together with the mRNA/miRNA Network in the Heart Tissue Contribute to Hypoxia Adaptation in Tibetan Sheep
Source: Animals (Basel). 2022 Feb 25;12(5):583. doi: 10.3390/ani12050583 (PMC8909807; doi:10.3390/ani12050583)
Supplement: Supplementary file 1 [file animals-12-00583-s001.zip › Supplementary material 1/Supplementary material 1.4 mRNA-miRNA pairs.xlsx]

## Sheet: mRNA-miRNA pairs
Supplementary material 1.4 mRNA-miRNA pairs
id	C_TPM	H_TPM	L_TPM	geneID	C_fpkm	H_fpkm	L_fpkm	cor	pvalue	Symbol	Description	KEGG_A_class	KEGG_B_class	Pathway	K_ID	GO Component	GO Function	GO Process
miR-335-x	55.4675	85.5335	62.8178	ncbi_101117343	0.505	0.28	0.45	-1	1.87428e-05	ARL11	PREDICTED: ADP-ribosylation factor-like protein 11 [Ovis aries]	-	-	-	-	GO:0044464//cell part	GO:0032550//purine ribonucleoside binding	GO:0015031//protein transport;GO:0030097//hemopoiesis;GO:0035556//intracellular signal transduction
miR-1599-z	2.46752	1.42068	2.41412	ncbi_780505	1.103	3.06	1.203	-1	5.09638e-05	IL1RN	interleukin-1 receptor antagonist protein precursor [Ovis aries]	Environmental Information Processing	Signaling molecules and interaction	ko04060//Cytokine-cytokine receptor interaction	K05481	-	-	-
miR-490-x	0.381175	1.17702	1.09882	MSTRG.8594	1.318	0.777	0.83	-1	0.000177591	Pol	LINE-1 reverse transcriptase -like protein, partial [Trichinella papuae]	-	-	-	-	GO:0005737//cytoplasm;GO:0012505//endomembrane system;GO:0016020//membrane;GO:0043231//intracellular membrane-bounded organelle	GO:0004518//nuclease activity;GO:0005515//protein binding;GO:0016491//oxidoreductase activity;GO:0016740//transferase activity;GO:0097159//organic cyclic compound binding	GO:0006259//DNA metabolic process;GO:0006950//response to stress;GO:0009893//positive regulation of metabolic process;GO:0010035//response to inorganic substance;GO:0044249//cellular biosynthetic process;GO:0044255//cellular lipid metabolic process;GO:0044707//single-multicellular organism process;GO:0044767//single-organism developmental process;GO:0048519//negative regulation of biological proc…
miR-1748-z	0.067375	0.01	0.1936	ncbi_101122497	22.817	29.892	7.232	-1	0.000193663	SIK1	PREDICTED: serine/threonine-protein kinase SIK1 isoform X2 [Ovis aries musimon]	Organismal Systems	Endocrine system	ko04922//Glucagon signaling pathway	K19008	GO:0043231//intracellular membrane-bounded organelle	GO:0004672//protein kinase activity;GO:0008134//transcription factor binding;GO:0019900//kinase binding;GO:0032550//purine ribonucleoside binding;GO:0046872//metal ion binding	GO:0000278//mitotic cell cycle;GO:0006111//regulation of gluconeogenesis;GO:0006464//cellular protein modification process;GO:0006915//apoptotic process;GO:0007165//signal transduction;GO:0009648//photoperiodism;GO:0010866//regulation of triglyceride biosynthetic process;GO:0035051//cardiocyte differentiation;GO:0043433//negative regulation of sequence-specific DNA binding transcription factor ac…
miR-299-y	7.12505	9.1904	5.49415	ncbi_101122038	1.328	0.877	1.685	-1	0.000439578	Fgf11	fibroblast growth factor 11 [Bos taurus]	-	-	-	-	GO:0043231//intracellular membrane-bounded organelle	GO:0005102//receptor binding	-
oar-miR-382-5p	8.87562	13.4403	8.33902	ncbi_101123527	0.47	0.255	0.495	-1	0.000622103	KIF24	PREDICTED: kinesin-like protein KIF24 isoform X1 [Ovis aries musimon]	-	-	-	-	-	-	-
oar-miR-409-3p	37.9515	63.9386	43.3085	ncbi_101105508	6.522	4.075	6.015	-1	0.00069357	NDUFAF4	PREDICTED: NADH dehydrogenase [ubiquinone] 1 alpha subcomplex assembly factor 4 [Ovis aries]	Organismal Systems	Environmental adaptation	ko04714//Thermogenesis	K18161	GO:0031090//organelle membrane;GO:0043231//intracellular membrane-bounded organelle	-	GO:0010257//NADH dehydrogenase complex assembly
miR-299-y	7.12505	9.1904	5.49415	MSTRG.6746	0.695	0.11	1.155	-1	0.000760643	--	endonuclease-reverse transcriptase [Babesia ovata]	-	-	-	-	-	-	-
oar-miR-377-3p	0.913025	1.15265	0.32775	ncbi_101115314	0.568	0.283	1.26	-1	0.000847208	Hcn1	PREDICTED: potassium/sodium hyperpolarization-activated cyclic nucleotide-gated channel 1 isoform X2 [Ovis aries musimon]	-	-	-	-	-	-	-
novel-m0064-3p	1.7793	0.810325	1.0038	ncbi_101116079	2.115	4.055	3.665	-1	0.000893621	CCDC8	PREDICTED: coiled-coil domain-containing protein 8 isoform X2 [Ovis aries musimon]	-	-	-	-	GO:0005815//microtubule organizing center;GO:0016020//membrane;GO:0043234//protein complex	-	GO:0007346//regulation of mitotic cell cycle;GO:0010921//regulation of phosphatase activity
novel-m0151-5p	0.09445	0.453775	0.3875	ncbi_101123371	0.505	0.29	0.33	-1	0.00104118	FAM131B	PREDICTED: protein FAM131B isoform X2 [Ovis aries musimon]	-	-	-	-	-	-	-
miR-29-x	41.0208	20.3022	32.5897	ncbi_105605991	0.042	0.407	0.19	-1	0.00105675	PLA2G2D	PREDICTED: group IID secretory phospholipase A2-like isoform X1 [Capra hircus]	Metabolism;Environmental Information Processing;Organismal Systems;Organismal Systems;Metabolism;Metabolism;Organismal Systems;Metabolism;Metabolism;Metabolism	Global and overview maps;Signal transduction;Circulatory system;Digestive system;Lipid metabolism;Lipid metabolism;Digestive system;Lipid metabolism;Lipid metabolism;Lipid metabolism	ko01100//Metabolic pathways;ko04014//Ras signaling pathway;ko04270//Vascular smooth muscle contraction;ko04972//Pancreatic secretion;ko00564//Glycerophospholipid metabolism;ko00590//Arachidonic acid metabolism;ko04975//Fat digestion and absorption;ko00565//Ether lipid metabolism;ko00591//Linoleic acid metabolism;ko00592//alpha-Linolenic acid metabolism	K01047;K01047;K01047;K01047;K01047;K01047;K01047;K01047;K01047;K01047	-	GO:0003824//catalytic activity;GO:0046872//metal ion binding	GO:0006629//lipid metabolic process;GO:0006796//phosphate-containing compound metabolic process
oar-miR-494-3p	31.8786	50.7711	32.2117	ncbi_106990241	2.105	1.337	2.09	-1	0.00106693	COBL	PREDICTED: protein cordon-bleu-like isoform X3 [Ovis aries musimon]	-	-	-	-	GO:0015629//actin cytoskeleton;GO:0030426//growth cone;GO:0031252//cell leading edge;GO:0044297//cell body;GO:0044444//cytoplasmic part	GO:0003779//actin binding	GO:0008154//actin polymerization or depolymerization;GO:0009880//embryonic pattern specification;GO:0010976//positive regulation of neuron projection development;GO:0021915//neural tube development;GO:0048568//embryonic organ development;GO:0048668//collateral sprouting;GO:0060606//tube closure
oar-miR-29a	2305.59	780.605	1613.87	ncbi_443483	24.972	52.015	37.278	-1	0.00107153	COL1A1	PREDICTED: collagen alpha-1(I) chain isoform X2 [Ovis aries musimon]	Environmental Information Processing;Human Diseases;Human Diseases;Cellular Processes;Organismal Systems;Organismal Systems;Organismal Systems;Human Diseases;Human Diseases;Environmental Information Processing	Signal transduction;Infectious diseases;Cancers;Cellular community - eukaryotes;Endocrine system;Digestive system;Immune system;Infectious diseases;Endocrine and metabolic diseases;Signaling molecules and interaction	ko04151//PI3K-Akt signaling pathway;ko05165//Human papillomavirus infection;ko05205//Proteoglycans in cancer;ko04510//Focal adhesion;ko04926//Relaxin signaling pathway;ko04974//Protein digestion and absorption;ko04611//Platelet activation;ko05146//Amoebiasis;ko04933//AGE-RAGE signaling pathway in diabetic complications;ko04512//ECM-receptor interaction	K06236;K06236;K06236;K06236;K06236;K06236;K06236;K06236;K06236;K06236	GO:0005583//fibrillar collagen trimer;GO:0044432//endoplasmic reticulum part	GO:0005198//structural molecule activity;GO:0019838//growth factor binding;GO:0043169//cation binding	GO:0000302//response to reactive oxygen species;GO:0001501//skeletal system development;GO:0001775//cell activation;GO:0001944//vasculature development;GO:0002376//immune system process;GO:0006355//regulation of transcription, DNA-templated;GO:0006897//endocytosis;GO:0007162//negative regulation of cell adhesion;GO:0007599//hemostasis;GO:0009611//response to wounding;GO:0009612//response to mecha…
oar-miR-3957-3p	1.78935	3.31102	1.53787	ncbi_100147781	6.33	4.353	6.652	-1	0.00110765	SLC39A3	zinc transporter ZIP3 [Ovis aries]	-	-	-	-	GO:0031224//intrinsic component of membrane	GO:0022890//inorganic cation transmembrane transporter activity	GO:0006829//zinc II ion transport;GO:0044763//single-organism cellular process
miR-29-z	15.665	7.24815	11.4219	MSTRG.17302	0.547	0.948	0.75	-1	0.00155447	--	dehydrogenase/reductase SDR family member 12 isoform X4 [Bos taurus]	Cellular Processes	Transport and catabolism	ko04146//Peroxisome	K00308	GO:0042579//microbody	GO:0005515//protein binding;GO:0016647//oxidoreductase activity, acting on the CH-NH group of donors, oxygen as acceptor	GO:0006596//polyamine biosynthetic process;GO:0006598//polyamine catabolic process;GO:0031328//positive regulation of cellular biosynthetic process;GO:0044710//single-organism metabolic process;GO:0051234//establishment of localization
oar-miR-432	4.22278	8.0285	4.9519	ncbi_101115544	0.94	0.425	0.84	-1	0.00169087	GRAMD2A	PREDICTED: GRAM domain-containing protein 2 isoform X1 [Capra hircus]	-	-	-	-	-	-	-
miR-10-z	0.325725	0.07275	0.26845	ncbi_101113184	4.47	6.818	5.008	-1	0.00182329	TCIRG1	PREDICTED: V-type proton ATPase 116 kDa subunit a isoform 3 isoform X2 [Ovis aries musimon]	Metabolism;Human Diseases;Human Diseases;Cellular Processes;Metabolism;Cellular Processes;Human Diseases;Human Diseases;Organismal Systems;Human Diseases;Organismal Systems	Global and overview maps;Infectious diseases;Infectious diseases;Transport and catabolism;Energy metabolism;Transport and catabolism;Immune diseases;Infectious diseases;Nervous system;Infectious diseases;Excretory system	ko01100//Metabolic pathways;ko05165//Human papillomavirus infection;ko05152//Tuberculosis;ko04145//Phagosome;ko00190//Oxidative phosphorylation;ko04142//Lysosome;ko05323//Rheumatoid arthritis;ko05120//Epithelial cell signaling in Helicobacter pylori infection;ko04721//Synaptic vesicle cycle;ko05110//Vibrio cholerae infection;ko04966//Collecting duct acid secretion	K02154;K02154;K02154;K02154;K02154;K02154;K02154;K02154;K02154;K02154;K02154	-	-	-
miR-4324-z	7.98595	4.8433	8.60693	ncbi_554259	0.715	1.387	0.585	-1	0.00185236	Tlr8	PREDICTED: toll-like receptor 8 isoform X1 [Ovis aries]	Organismal Systems	Immune system	ko04620//Toll-like receptor signaling pathway	K10170	GO:0031224//intrinsic component of membrane	GO:0003723//RNA binding	GO:0002224//toll-like receptor signaling pathway;GO:0002252//immune effector process;GO:0009612//response to mechanical stimulus;GO:0032727//positive regulation of interferon-alpha production;GO:0032728//positive regulation of interferon-beta production;GO:0032729//positive regulation of interferon-gamma production;GO:0032757//positive regulation of interleukin-8 production;GO:0035556//intracellu…
miR-1748-z	0.067375	0.01	0.1936	ncbi_101112325	0.453	0.557	0.227	-1	0.00186304	PPDPFL	PREDICTED: pancreatic progenitor cell differentiation and proliferation factor-like protein isoform X1 [Ovis aries]	-	-	-	-	-	-	GO:0048869//cellular developmental process
miR-29-y	388.694	130.405	304.163	ncbi_101114599	29.855	45.688	34.99	-1	0.00208445	CTDSP2	PREDICTED: carboxy-terminal domain RNA polymerase II polypeptide A small phosphatase 2 [Ovis aries]	-	-	-	-	GO:0031981//nuclear lumen	GO:0004722//protein serine/threonine phosphatase activity;GO:0043169//cation binding	GO:0000082//G1/S transition of mitotic cell cycle;GO:0001932//regulation of protein phosphorylation;GO:0030968//endoplasmic reticulum unfolded protein response;GO:0032075//positive regulation of nuclease activity
novel-m0048-3p	3.14958	1.74185	2.18268	ncbi_114118465	0.573	1.163	0.98	-1	0.00209172	LRRC55	PREDICTED: leucine-rich repeat-containing protein 55 [Capra hircus]	-	-	-	-	-	-	-
miR-199-z	1.40212	0.705775	0.9413	ncbi_114113217	0.585	1.177	0.975	-1	0.00212225	Erbb4	PREDICTED: receptor tyrosine-protein kinase erbB-4 [Bos mutus]	Environmental Information Processing;Environmental Information Processing;Human Diseases;Environmental Information Processing;Environmental Information Processing	Signal transduction;Signal transduction;Cancers;Signal transduction;Signal transduction	ko04151//PI3K-Akt signaling pathway;ko04010//MAPK signaling pathway;ko05205//Proteoglycans in cancer;ko04020//Calcium signaling pathway;ko04012//ErbB signaling pathway	K05085;K05085;K05085;K05085;K05085	GO:0031224//intrinsic component of membrane;GO:0043231//intracellular membrane-bounded organelle;GO:0043234//protein complex	GO:0000975//regulatory region DNA binding;GO:0004713//protein tyrosine kinase activity;GO:0032550//purine ribonucleoside binding;GO:0046983//protein dimerization activity;GO:0070851//growth factor receptor binding	GO:0000266//mitochondrial fission;GO:0001667//ameboidal-type cell migration;GO:0006355//regulation of transcription, DNA-templated;GO:0007167//enzyme linked receptor protein signaling pathway;GO:0007262//STAT protein import into nucleus;GO:0007589//body fluid secretion;GO:0008284//positive regulation of cell proliferation;GO:0009653//anatomical structure morphogenesis;GO:0009790//embryo developme…
oar-miR-29b	242.46	86.0061	183.231	ncbi_101117936	1.57	2.422	1.89	-1	0.00215076	STARD9	PREDICTED: stAR-related lipid transfer protein 9 isoform X7 [Ovis aries musimon]	-	-	-	-	GO:0005875//microtubule associated complex;GO:0043231//intracellular membrane-bounded organelle	GO:0003774//motor activity;GO:0015631//tubulin binding;GO:0032550//purine ribonucleoside binding	GO:0006461//protein complex assembly;GO:0007017//microtubule-based process
oar-miR-200a	40.0271	23.2695	32.0926	ncbi_101122698	3.633	6.23	4.855	-1	0.00216169	Rgs6	PREDICTED: regulator of G-protein signaling 6 isoform X1 [Ovis aries musimon]	-	-	-	-	GO:0043234//protein complex	-	GO:0045744//negative regulation of G-protein coupled receptor protein signaling pathway
miR-149-x	148.182	227.022	143.883	ncbi_101109953	11.845	7.572	12.06	-1	0.0022009	HEBP1	PREDICTED: heme-binding protein 1 isoform X1 [Ovis aries]	-	-	-	-	GO:0031988//membrane-bounded vesicle;GO:0043231//intracellular membrane-bounded organelle;GO:0044444//cytoplasmic part	GO:0046906//tetrapyrrole binding	-
novel-m0114-5p	0.1256	0.683525	0.07385	ncbi_443246	1.455	0.807	1.518	-1	0.00223117	SLC1A3	excitatory amino acid transporter 1 [Bos taurus]	Organismal Systems	Nervous system	ko04724//Glutamatergic synapse	K05614	GO:0005578//proteinaceous extracellular matrix;GO:0031224//intrinsic component of membrane;GO:0044297//cell body	GO:0005313//L-glutamate transmembrane transporter activity;GO:0015291//secondary active transmembrane transporter activity;GO:0016597//amino acid binding	GO:0000904//cell morphogenesis involved in differentiation;GO:0001101//response to acid chemical;GO:0006536//glutamate metabolic process;GO:0006950//response to stress;GO:0007638//mechanosensory behavior;GO:0008652//cellular amino acid biosynthetic process;GO:0009314//response to radiation;GO:0009636//response to toxic substance;GO:0010647//positive regulation of cell communication;GO:0015813//L-…
miR-9851-y	0.4182	0.0654	0.15635	ncbi_101115695	3.18	5.715	5.07	-1	0.00228636	PRICKLE1	PREDICTED: prickle-like protein 1 [Ovis aries]	Environmental Information Processing	Signal transduction	ko04310//Wnt signaling pathway	K04511	GO:0031090//organelle membrane;GO:0043231//intracellular membrane-bounded organelle;GO:0044444//cytoplasmic part	GO:0046914//transition metal ion binding	GO:0006355//regulation of transcription, DNA-templated;GO:0006886//intracellular protein transport;GO:0030178//negative regulation of Wnt signaling pathway;GO:0031331//positive regulation of cellular catabolic process;GO:0031396//regulation of protein ubiquitination;GO:0045662//negative regulation of myoblast differentiation
miR-285-z	6.83237	2.8838	6.55905	ncbi_101117424	21.588	33.05	22.433	-1	0.00265843	LAMA2	PREDICTED: laminin subunit alpha-2 isoform X1 [Ovis aries]	Human Diseases;Environmental Information Processing;Human Diseases;Cellular Processes;Human Diseases;Human Diseases;Human Diseases;Human Diseases;Environmental Information Processing;Human Diseases;Human Diseases;Human Diseases	Cancers;Signal transduction;Infectious diseases;Cellular community - eukaryotes;Infectious diseases;Infectious diseases;Cardiovascular diseases;Cancers;Signaling molecules and interaction;Cardiovascular diseases;Cardiovascular diseases;Cardiovascular diseases	ko05200//Pathways in cancer;ko04151//PI3K-Akt signaling pathway;ko05165//Human papillomavirus infection;ko04510//Focal adhesion;ko05145//Toxoplasmosis;ko05146//Amoebiasis;ko05412//Arrhythmogenic right ventricular cardiomyopathy (ARVC);ko05222//Small cell lung cancer;ko04512//ECM-receptor interaction;ko05414//Dilated cardiomyopathy (DCM);ko05416//Viral myocarditis;ko05410//Hypertrophic cardiomyopa…	K05637;K05637;K05637;K05637;K05637;K05637;K05637;K05637;K05637;K05637;K05637;K05637	-	-	-
miR-205-z	0.72825	0.23165	0.656375	ncbi_101103648	1.702	2.662	1.845	-1	0.00266245	NSD2	PREDICTED: histone-lysine N-methyltransferase NSD2 isoform X2 [Ovis aries musimon]	Human Diseases;Metabolism	Cancers;Amino acid metabolism	ko05202//Transcriptional misregulation in cancers;ko00310//Lysine degradation	K11424;K11424	GO:0031090//organelle membrane;GO:0043231//intracellular membrane-bounded organelle;GO:0043232//intracellular non-membrane-bounded organelle	GO:0003677//DNA binding;GO:0016279//protein-lysine N-methyltransferase activity;GO:0046914//transition metal ion binding	GO:0001501//skeletal system development;GO:0006303//double-strand break repair via nonhomologous end joining;GO:0010468//regulation of gene expression;GO:0032880//regulation of protein localization;GO:0034968//histone lysine methylation;GO:0045830//positive regulation of isotype switching;GO:0060413//atrial septum morphogenesis
miR-769-z	58.2513	73.878	42.215	MSTRG.1439	1.18	0	2.373	-1	0.0027411	FNDC3B	fibronectin type III domain containing 3B, isoform CRA_b [Homo sapiens]	-	-	-	-	GO:0031224//intrinsic component of membrane	GO:0003723//RNA binding	GO:0000904//cell morphogenesis involved in differentiation;GO:0001649//osteoblast differentiation;GO:0008284//positive regulation of cell proliferation;GO:0045597//positive regulation of cell differentiation;GO:0048870//cell motility;GO:0060487//lung epithelial cell differentiation
miR-335-x	55.4675	85.5335	62.8178	ncbi_105605046	14.825	8.598	13.277	-1	0.00279147	--	PREDICTED: adipogenesis regulatory factor isoform X1 [Ovis aries]	-	-	-	-	GO:0031988//membrane-bounded vesicle;GO:0044424//intracellular part	-	GO:0006357//regulation of transcription from RNA polymerase II promoter;GO:0009314//response to radiation;GO:0042493//response to drug;GO:0045597//positive regulation of cell differentiation;GO:0070887//cellular response to chemical stimulus
oar-miR-432	4.22278	8.0285	4.9519	ncbi_101122635	2.825	1.29	2.538	-1	0.00300534	ABHD6	PREDICTED: monoacylglycerol lipase ABHD6 [Ovis aries]	Organismal Systems	Nervous system	ko04723//Retrograde endocannabinoid signaling	K13700	GO:0008328//ionotropic glutamate receptor complex;GO:0031988//membrane-bounded vesicle;GO:0043231//intracellular membrane-bounded organelle	GO:0016298//lipase activity	GO:0006639//acylglycerol metabolic process;GO:0008277//regulation of G-protein coupled receptor protein signaling pathway;GO:0030334//regulation of cell migration;GO:0048167//regulation of synaptic plasticity
miR-4324-z	7.98595	4.8433	8.60693	ncbi_114117995	0.232	0.987	0.088	-1	0.00307432	CEACAM6	PREDICTED: LOW QUALITY PROTEIN: carcinoembryonic antigen-related cell adhesion molecule 6-like [Ovis aries musimon]	-	-	-	-	-	-	-
miR-1599-z	2.46752	1.42068	2.41412	ncbi_114117232	2.178	3.647	2.245	-1	0.00312146	PHF13	PHD finger protein 13 [Bos taurus]	-	-	-	-	GO:0031981//nuclear lumen	GO:0042393//histone binding;GO:0046914//transition metal ion binding	GO:0000280//nuclear division;GO:0006325//chromatin organization;GO:0022402//cell cycle process
oar-miR-29a	2305.59	780.605	1613.87	ncbi_101107437	0.062	0.217	0.133	-1	0.00327971	GPR37	PREDICTED: prosaposin receptor GPR37 [Ovis aries musimon]	Human Diseases	Neurodegenerative diseases	ko05012//Parkinson disease	K04243	GO:0031224//intrinsic component of membrane;GO:0043234//protein complex	GO:0001653//peptide receptor activity;GO:0004888//transmembrane signaling receptor activity;GO:0031072//heat shock protein binding;GO:0033218//amide binding;GO:0044389//ubiquitin-like protein ligase binding	GO:0007188//adenylate cyclase-modulating G-protein coupled receptor signaling pathway;GO:0040011//locomotion;GO:0042053//regulation of dopamine metabolic process;GO:0042327//positive regulation of phosphorylation;GO:0060548//negative regulation of cell death
miR-507-y	432.894	700.7	470.988	ncbi_101118310	0.375	0.118	0.337	-1	0.00353406	MYRIP	PREDICTED: rab effector MyRIP isoform X1 [Ovis aries musimon]	-	-	-	-	GO:0005856//cytoskeleton;GO:0031513//nonmotile primary cilium;GO:0048770//pigment granule	GO:0008092//cytoskeletal protein binding;GO:0017016//Ras GTPase binding	GO:0015031//protein transport
miR-1343-x	0.28375	0.1365	0.3823	ncbi_101107786	0.645	0.967	0.425	-1	0.00360738	N4BP3	PREDICTED: NEDD4-binding protein 3 isoform X2 [Ovis aries musimon]	-	-	-	-	-	-	-
novel-m0074-5p	1.4056	1.91158	0.701975	MSTRG.3665	1.338	0.632	2.3	-1	0.00361553	--	-	-	-	-	-	-	-	-
miR-1599-z	2.46752	1.42068	2.41412	ncbi_101115925	1.505	2.463	1.56	-1	0.00371955	IGF2BP2	PREDICTED: insulin-like growth factor 2 mRNA-binding protein 2 isoform X1 [Ovis aries]	-	-	-	-	GO:0043231//intracellular membrane-bounded organelle;GO:0043232//intracellular non-membrane-bounded organelle	GO:0003729//mRNA binding	-
miR-150-x	8.3967	5.76762	8.88645	ncbi_443238	0.297	0.677	0.223	-1	0.00379969	GHSR	growth hormone secretagogue receptor type 1 [Ovis aries]	Environmental Information Processing;Environmental Information Processing	Signaling molecules and interaction;Signal transduction	ko04080//Neuroactive ligand-receptor interaction;ko04024//cAMP signaling pathway	K04284;K04284	GO:0031224//intrinsic component of membrane;GO:0042995//cell projection;GO:0098589//membrane region	GO:0004930//G-protein coupled receptor activity;GO:0042277//peptide binding	GO:0003006//developmental process involved in reproduction;GO:0006940//regulation of smooth muscle contraction;GO:0007015//actin filament organization;GO:0007166//cell surface receptor signaling pathway;GO:0007631//feeding behavior;GO:0009967//positive regulation of signal transduction;GO:0019217//regulation of fatty acid metabolic process;GO:0031348//negative regulation of defense response;GO:00…
oar-miR-29a	2305.59	780.605	1613.87	ncbi_101103518	5.47	12.94	8.898	-1	0.00389414	ASB18	PREDICTED: ankyrin repeat and SOCS box protein 18 [Ovis aries]	-	-	-	-	-	-	GO:0007165//signal transduction
miR-432-x	1.30135	2.54442	1.5262	ncbi_101122635	2.825	1.29	2.538	-1	0.00394917	ABHD6	PREDICTED: monoacylglycerol lipase ABHD6 [Ovis aries]	Organismal Systems	Nervous system	ko04723//Retrograde endocannabinoid signaling	K13700	GO:0008328//ionotropic glutamate receptor complex;GO:0031988//membrane-bounded vesicle;GO:0043231//intracellular membrane-bounded organelle	GO:0016298//lipase activity	GO:0006639//acylglycerol metabolic process;GO:0008277//regulation of G-protein coupled receptor protein signaling pathway;GO:0030334//regulation of cell migration;GO:0048167//regulation of synaptic plasticity
miR-371-x	0.3348	0.121325	0.61605	MSTRG.11155	1.22	1.465	0.89	-1	0.00395414	--	endonuclease-reverse transcriptase [Babesia ovata]	-	-	-	-	-	-	-
oar-miR-181a	3363.33	5294.31	3788.34	ncbi_101117221	7.963	4.258	7.125	-1	0.00405511	MSRA	PREDICTED: mitochondrial peptide methionine sulfoxide reductase isoform X1 [Ovis aries musimon]	-	-	-	-	GO:0031988//membrane-bounded vesicle;GO:0043231//intracellular membrane-bounded organelle	GO:0016671//oxidoreductase activity, acting on a sulfur group of donors, disulfide as acceptor	GO:0006950//response to stress;GO:0044267//cellular protein metabolic process;GO:0044710//single-organism metabolic process
miR-335-x	55.4675	85.5335	62.8178	ncbi_101111724	0.363	0.107	0.302	-1	0.00417833	Mpp2	PREDICTED: MAGUK p55 subfamily member 2 isoform X2 [Ovis aries musimon]	-	-	-	-	-	-	-
miR-1599-z	2.46752	1.42068	2.41412	ncbi_101116719	0.033	0.193	0.04	-1	0.00419223	FGF6	PREDICTED: fibroblast growth factor 6 [Ovis aries]	Human Diseases;Environmental Information Processing;Environmental Information Processing;Environmental Information Processing;Cellular Processes;Environmental Information Processing;Human Diseases;Human Diseases;Human Diseases	Cancers;Signal transduction;Signal transduction;Signal transduction;Cell motility;Signal transduction;Cancers;Cancers;Cancers	ko05200//Pathways in cancer;ko04151//PI3K-Akt signaling pathway;ko04010//MAPK signaling pathway;ko04014//Ras signaling pathway;ko04810//Regulation of actin cytoskeleton;ko04015//Rap1 signaling pathway;ko05226//Gastric cancer;ko05224//Breast cancer;ko05218//Melanoma	K04358;K04358;K04358;K04358;K04358;K04358;K04358;K04358;K04358	-	GO:0070851//growth factor receptor binding	GO:0007169//transmembrane receptor protein tyrosine kinase signaling pathway;GO:0042127//regulation of cell proliferation;GO:0042692//muscle cell differentiation
miR-877-z	1.65605	0.74365	1.53507	ncbi_101114182	1.87	3.698	2.1	-1	0.00420866	ALDH1L2	PREDICTED: mitochondrial 10-formyltetrahydrofolate dehydrogenase [Ovis aries]	Metabolism	Metabolism of cofactors and vitamins	ko00670//One carbon pool by folate	K00289	-	-	-
miR-508-x	0.93085	1.05435	0.35165	ncbi_106991621	4.41	3.955	6.645	-1	0.00424815	P2ry2	PREDICTED: P2Y purinoceptor 2-like [Ovis aries musimon]	Environmental Information Processing;Organismal Systems	Signaling molecules and interaction;Sensory system	ko04080//Neuroactive ligand-receptor interaction;ko04750//Inflammatory mediator regulation of TRP channels	K04269;K04269	GO:0031224//intrinsic component of membrane	GO:0001608//G-protein coupled nucleotide receptor activity	GO:0035588//G-protein coupled purinergic receptor signaling pathway;GO:0051047//positive regulation of secretion;GO:1903522//regulation of blood circulation
miR-285-z	6.83237	2.8838	6.55905	ncbi_105607129	6.375	9.75	6.633	-1	0.00427149	AOPEP	PREDICTED: aminopeptidase O isoform X1 [Ovis aries]	-	-	-	-	-	GO:0046914//transition metal ion binding;GO:0070011//peptidase activity, acting on L-amino acid peptides	-
miR-1599-z	2.46752	1.42068	2.41412	ncbi_101106820	0.91	2.127	0.963	-1	0.00430746	MPZ	PREDICTED: LOW QUALITY PROTEIN: myelin protein P0 isoform X1 [Ovis aries]	Environmental Information Processing	Signaling molecules and interaction	ko04514//Cell adhesion molecules (CAMs)	K06770	-	-	-
novel-m0128-3p	0.04885	0.425875	0.55705	ncbi_101122061	3.917	2.91	2.548	-1	0.00431072	ID4	PREDICTED: DNA-binding protein inhibitor ID-4 isoform X2 [Ovis aries musimon]	Cellular Processes;Environmental Information Processing	Cellular community - eukaryotes;Signal transduction	ko04550//Signaling pathways regulating pluripotency of stem cells;ko04350//TGF-beta signaling pathway	K17695;K17695	GO:0043231//intracellular membrane-bounded organelle	GO:0003712//transcription cofactor activity;GO:0008134//transcription factor binding	GO:0006357//regulation of transcription from RNA polymerase II promoter;GO:0008104//protein localization;GO:0021543//pallium development;GO:0021953//central nervous system neuron differentiation;GO:0032291//axon ensheathment in central nervous system;GO:0042127//regulation of cell proliferation;GO:0044772//mitotic cell cycle phase transition;GO:0045597//positive regulation of cell differentiation…
miR-155-x	66.0226	92.4459	54.7455	ncbi_443343	76.735	50.495	87.603	-1	0.00435237	ALDH1A1	retinal dehydrogenase 1 [Ovis aries]	Metabolism;Metabolism	Global and overview maps;Metabolism of cofactors and vitamins	ko01100//Metabolic pathways;ko00830//Retinol metabolism	K07249;K07249	GO:0031988//membrane-bounded vesicle;GO:0044424//intracellular part	GO:0016620//oxidoreductase activity, acting on the aldehyde or oxo group of donors, NAD or NADP as acceptor	GO:0001523//retinoid metabolic process
oar-miR-29a	2305.59	780.605	1613.87	ncbi_101117471	62.155	94.132	76.852	-1	0.00441441	NID1	PREDICTED: nidogen-1 [Ovis aries musimon]	-	-	-	-	GO:0005604//basement membrane;GO:0031988//membrane-bounded vesicle;GO:0044464//cell part	GO:0001948//glycoprotein binding;GO:0032403//protein complex binding;GO:0043236//laminin binding	GO:0010810//regulation of cell-substrate adhesion;GO:0030198//extracellular matrix organization
oar-miR-379-3p	8.73065	15.5909	13.961	ncbi_101102781	3.678	2.377	2.695	-1	0.00461618	RUFY2	PREDICTED: RUN and FYVE domain-containing protein 2 isoform X5 [Ovis aries musimon]	-	-	-	-	-	-	-
novel-m0128-3p	0.04885	0.425875	0.55705	ncbi_443157	0.465	0.268	0.197	-1	0.00465217	PAPPA	PREDICTED: pappalysin-1 [Capra hircus]	-	-	-	-	-	GO:0070011//peptidase activity, acting on L-amino acid peptides	GO:0019538//protein metabolic process;GO:0048869//cellular developmental process
miR-204-x	135.303	87.7474	85.6486	ncbi_101111669	0.338	0.905	0.925	-1	0.00469125	HIST1H2AC	PREDICTED: histone H2A type 1-like [Cavia porcellus]	Human Diseases;Cellular Processes;Human Diseases	Substance dependence;Cell growth and death;Immune diseases	ko05034//Alcoholism;ko04217//Necroptosis;ko05322//Systemic lupus erythematosus	K11251;K11251;K11251	GO:0000786//nucleosome;GO:0031988//membrane-bounded vesicle;GO:0043231//intracellular membrane-bounded organelle	GO:0003676//nucleic acid binding;GO:0046983//protein dimerization activity	GO:0006281//DNA repair;GO:0008283//cell proliferation;GO:0034728//nucleosome organization
oar-miR-29b	242.46	86.0061	183.231	ncbi_101120574	2.445	3.678	2.92	-1	0.00481194	ADAMTS2	PREDICTED: LOW QUALITY PROTEIN: A disintegrin and metalloproteinase with thrombospondin motifs 2 isoform X1 [Ovis aries]	-	-	-	-	GO:0031012//extracellular matrix	GO:0046914//transition metal ion binding;GO:0070011//peptidase activity, acting on L-amino acid peptides	GO:0006508//proteolysis;GO:0009059//macromolecule biosynthetic process;GO:0030198//extracellular matrix organization;GO:0030323//respiratory tube development;GO:0032963//collagen metabolic process;GO:0048232//male gamete generation
oar-miR-106a	2.7369	5.55602	2.31117	ncbi_101120057	1.062	0.578	1.13	-1	0.0049697	LANCL3	PREDICTED: lanC-like protein 3 isoform X2 [Ovis aries musimon]	-	-	-	-	-	-	-
miR-1599-z	2.46752	1.42068	2.41412	ncbi_101115005	3.408	5.938	3.515	-1	0.0050303	DHRSX	PREDICTED: dehydrogenase/reductase SDR family member on chromosome X isoform X2 [Ovis aries musimon]	-	-	-	-	-	GO:0003824//catalytic activity	GO:0044710//single-organism metabolic process
miR-1842-x	3.49193	4.48032	2.18248	ncbi_105602841	0.262	0.182	0.365	-1	0.0051301	COL8A2	PREDICTED: collagen alpha-2(VIII) chain [Ovis aries musimon]	-	-	-	-	GO:0044420//extracellular matrix component	-	GO:0008283//cell proliferation;GO:0022610//biological adhesion;GO:0043010//camera-type eye development
oar-miR-485-5p	2.49165	5.03035	3.48493	MSTRG.12784	0.622	0.148	0.44	-1	0.00526949	--	hypothetical protein FD755_019955 [Muntiacus reevesi]	-	-	-	-	-	-	-
miR-877-x	5.55753	3.15458	5.604	ncbi_101120701	2.44	5.17	2.36	-1	0.00536061	CYP39A1	PREDICTED: 24-hydroxycholesterol 7-alpha-hydroxylase isoform X1 [Ovis aries]	Metabolism	Lipid metabolism	ko00120//Primary bile acid biosynthesis	K07439	-	GO:0008395//steroid hydroxylase activity;GO:0046906//tetrapyrrole binding;GO:0046914//transition metal ion binding	GO:0006694//steroid biosynthetic process;GO:0008203//cholesterol metabolic process
miR-217-x	1.06745	0.32875	0.4116	ncbi_101119936	1.307	2.258	2.143	-1	0.0053894	YPEL1	PREDICTED: protein yippee-like 1 [Ovis aries musimon]	-	-	-	-	-	-	-
novel-m0043-3p	1.85513	3.84903	2.2949	ncbi_101111582	21.215	12.695	19.267	-1	0.00539466	Scn5a	PREDICTED: sodium channel protein type 5 subunit alpha isoform X3 [Ovis aries musimon]	Organismal Systems	Circulatory system	ko04261//Adrenergic signaling in cardiomyocytes	K04838	-	-	-
novel-m0044-3p	1.85513	3.84903	2.2949	ncbi_101111582	21.215	12.695	19.267	-1	0.00539466	Scn5a	PREDICTED: sodium channel protein type 5 subunit alpha isoform X3 [Ovis aries musimon]	Organismal Systems	Circulatory system	ko04261//Adrenergic signaling in cardiomyocytes	K04838	-	-	-
oar-miR-29a	2305.59	780.605	1613.87	ncbi_101109462	0.155	0.48	0.3	-1	0.00544906	CCR7	PREDICTED: C-C chemokine receptor type 7 [Ovis aries]	Environmental Information Processing;Organismal Systems	Signaling molecules and interaction;Immune system	ko04060//Cytokine-cytokine receptor interaction;ko04062//Chemokine signaling pathway	K04182;K04182	GO:0031224//intrinsic component of membrane;GO:0044459//plasma membrane part	GO:0016493//C-C chemokine receptor activity;GO:0019957//C-C chemokine binding	GO:0001771//immunological synapse formation;GO:0001819//positive regulation of cytokine production;GO:0002237//response to molecule of bacterial origin;GO:0002407//dendritic cell chemotaxis;GO:0002468//dendritic cell antigen processing and presentation;GO:0002573//myeloid leukocyte differentiation;GO:0002866//positive regulation of acute inflammatory response to antigenic stimulus;GO:0002920//reg…
novel-m0174-3p	0.01	0.164725	0.24965	ncbi_101111100	6.655	3.175	1.2	-1	0.00549977	CXCL13	PREDICTED: C-X-C motif chemokine 13 [Ovis aries]	Environmental Information Processing;Organismal Systems	Signaling molecules and interaction;Immune system	ko04060//Cytokine-cytokine receptor interaction;ko04062//Chemokine signaling pathway	K10032;K10032	-	-	-
oar-miR-181a	3363.33	5294.31	3788.34	ncbi_101105665	0.21	0.048	0.173	-1	0.00553595	TRAPPC3L	PREDICTED: trafficking protein particle complex subunit 3-like protein [Pantholops hodgsonii]	-	-	-	-	-	-	-
novel-m0074-5p	1.4056	1.91158	0.701975	ncbi_114117952	0.355	0.24	0.51	-1	0.0055595	ZNF835	PREDICTED: zinc finger protein 835 isoform X2 [Ovis aries musimon]	-	-	-	-	-	-	-
miR-1599-z	2.46752	1.42068	2.41412	ncbi_101123600	8.297	12.633	8.56	-1	0.00561308	CREBBP	PREDICTED: CREB-binding protein isoform X2 [Ovis aries musimon]	Human Diseases;Human Diseases;Human Diseases;Environmental Information Processing;Environmental Information Processing;Human Diseases;Human Diseases;Human Diseases;Human Diseases;Human Diseases;Human Diseases;Human Diseases;Human Diseases;Human Diseases;Environmental Information Processing;Environmental Information Processing;Cellular Processes;Organismal Systems;Human Diseases;Environmental Info…	Cancers;Infectious diseases;Infectious diseases;Signal transduction;Signal transduction;Infectious diseases;Cancers;Neurodegenerative diseases;Infectious diseases;Infectious diseases;Infectious diseases;Infectious diseases;Cancers;Infectious diseases;Signal transduction;Signal transduction;Cell growth and death;Endocrine system;Cancers;Signal transduction;Endocrine system;Endocrine system;Cellula…	ko05200//Pathways in cancer;ko05165//Human papillomavirus infection;ko05166//HTLV-I infection;ko04630//Jak-STAT signaling pathway;ko04024//cAMP signaling pathway;ko05168//Herpes simplex infection;ko05203//Viral carcinogenesis;ko05016//Huntington disease;ko05169//Epstein-Barr virus infection;ko05167//Kaposi sarcoma-associated herpesvirus infection;ko05152//Tuberculosis;ko05164//Influenza A;ko05206…	K04498;K04498;K04498;K04498;K04498;K04498;K04498;K04498;K04498;K04498;K04498;K04498;K04498;K04498;K04498;K04498;K04498;K04498;K04498;K04498;K04498;K04498;K04498;K04498;K04498;K04498;K04498	GO:0000785//chromatin;GO:0031248//protein acetyltransferase complex;GO:0044451//nucleoplasm part	GO:0000976//transcription regulatory region sequence-specific DNA binding;GO:0000982//transcription factor activity, RNA polymerase II core promoter proximal region sequence-specific binding;GO:0001076//transcription factor activity, RNA polymerase II transcription factor binding;GO:0003712//transcription cofactor activity;GO:0043425//bHLH transcription factor binding;GO:0046914//transition metal…	GO:0006357//regulation of transcription from RNA polymerase II promoter;GO:0006474//N-terminal protein amino acid acetylation;GO:0016570//histone modification;GO:0019827//stem cell population maintenance
novel-m0196-3p	0.248525	0.028625	0.042275	ncbi_101115232	2.28	4.932	4.742	-1	0.00562751	PIK3IP1	PREDICTED: phosphoinositide-3-kinase-interacting protein 1 isoform X1 [Ovis aries musimon]	-	-	-	-	GO:0031224//intrinsic component of membrane;GO:0031988//membrane-bounded vesicle	GO:0019900//kinase binding	GO:0014066//regulation of phosphatidylinositol 3-kinase signaling;GO:0043551//regulation of phosphatidylinositol 3-kinase activity
oar-miR-29b	242.46	86.0061	183.231	ncbi_101118515	0.58	0.99	0.732	-1	0.00564484	LAIR1	PREDICTED: leukocyte-associated immunoglobulin-like receptor 1 isoform X1 [Ovis aries]	-	-	-	-	-	-	-
miR-1343-x	0.28375	0.1365	0.3823	ncbi_101107283	4.532	5.737	3.753	-1	0.00601196	TLE3	PREDICTED: transducin-like enhancer protein 3 isoform X2 [Ovis aries musimon]	-	-	-	-	-	-	GO:0010468//regulation of gene expression
miR-1842-x	3.49193	4.48032	2.18248	MSTRG.1048	3.72	0.168	8.27	-1	0.00604558	CFDP2	endonuclease/exonuclease/phosphatase family protein [Trichuris suis]	-	-	-	-	-	-	-
miR-1599-z	2.46752	1.42068	2.41412	ncbi_101109872	5.797	8.927	5.923	-1	0.00619957	Brd3	PREDICTED: bromodomain-containing protein 3 isoform X3 [Ovis aries musimon]	-	-	-	-	-	GO:0042393//histone binding	GO:0006355//regulation of transcription, DNA-templated
miR-29-y	388.694	130.405	304.163	ncbi_101114714	7.185	12.383	8.84	-1	0.00626635	NATD1	protein NATD1 [Bos taurus]	-	-	-	-	-	-	-
miR-199-z	1.40212	0.705775	0.9413	ncbi_101107969	19.432	30.13	26.61	-0.9999	0.00652	LAMA4	PREDICTED: laminin subunit alpha-4 isoform X1 [Ovis aries]	Human Diseases;Environmental Information Processing;Human Diseases;Cellular Processes;Human Diseases;Human Diseases;Human Diseases;Environmental Information Processing;Human Diseases	Cancers;Signal transduction;Infectious diseases;Cellular community - eukaryotes;Infectious diseases;Infectious diseases;Cancers;Signaling molecules and interaction;Infectious diseases	ko05200//Pathways in cancer;ko04151//PI3K-Akt signaling pathway;ko05165//Human papillomavirus infection;ko04510//Focal adhesion;ko05145//Toxoplasmosis;ko05146//Amoebiasis;ko05222//Small cell lung cancer;ko04512//ECM-receptor interaction;ko05143//African trypanosomiasis	K06241;K06241;K06241;K06241;K06241;K06241;K06241;K06241;K06241	GO:0043256//laminin complex	GO:0005515//protein binding	GO:0007155//cell adhesion;GO:0016477//cell migration;GO:0045444//fat cell differentiation;GO:2000026//regulation of multicellular organismal development
miR-150-x	8.3967	5.76762	8.88645	ncbi_101120165	54.773	76.203	50.468	-0.9999	0.00654076	Psmc1	PREDICTED: 26S protease regulatory subunit 4 [Chaetura pelagica]	Human Diseases;Human Diseases;Human Diseases;Genetic Information Processing	Infectious diseases;Cancers;Infectious diseases;Folding, sorting and degradation	ko05165//Human papillomavirus infection;ko05203//Viral carcinogenesis;ko05169//Epstein-Barr virus infection;ko03050//Proteasome	K03062;K03062;K03062;K03062	GO:0022624//proteasome accessory complex;GO:0031981//nuclear lumen;GO:0044444//cytoplasmic part	GO:0003723//RNA binding;GO:0008134//transcription factor binding;GO:0017111//nucleoside-triphosphatase activity;GO:0032550//purine ribonucleoside binding	GO:0000087//mitotic M phase;GO:0002220//innate immune response activating cell surface receptor signaling pathway;GO:0006807//nitrogen compound metabolic process;GO:0010565//regulation of cellular ketone metabolic process;GO:0030177//positive regulation of Wnt signaling pathway;GO:0030178//negative regulation of Wnt signaling pathway;GO:0030330//DNA damage response, signal transduction by p53 cla…
novel-m0078-5p	0.384575	1.04052	1.56365	ncbi_101107333	5.842	4.012	2.498	-0.9999	0.00664571	MOSPD1	motile sperm domain-containing protein 1 [Bos taurus]	-	-	-	-	GO:0031224//intrinsic component of membrane;GO:0043231//intracellular membrane-bounded organelle;GO:0044444//cytoplasmic part	-	GO:0006357//regulation of transcription from RNA polymerase II promoter
miR-134-x	0.123125	0.079075	0.330075	ncbi_101106864	6.268	6.643	4.372	-0.9999	0.00665969	PLCB4	PREDICTED: 1-phosphatidylinositol 4,5-bisphosphate phosphodiesterase beta-4 isoform X7 [Ovis aries]	Metabolism;Human Diseases;Human Diseases;Environmental Information Processing;Human Diseases;Environmental Information Processing;Organismal Systems;Human Diseases;Organismal Systems;Environmental Information Processing;Human Diseases;Organismal Systems;Environmental Information Processing;Environmental Information Processing;Organismal Systems;Organismal Systems;Environmental Information Process…	Global and overview maps;Cancers;Infectious diseases;Signal transduction;Neurodegenerative diseases;Signal transduction;Immune system;Neurodegenerative diseases;Immune system;Signal transduction;Endocrine and metabolic diseases;Endocrine system;Signal transduction;Signal transduction;Circulatory system;Nervous system;Signal transduction;Endocrine system;Endocrine system;Circulatory system;Nervous…	ko01100//Metabolic pathways;ko05200//Pathways in cancer;ko05163//Human cytomegalovirus infection;ko04015//Rap1 signaling pathway;ko05016//Huntington disease;ko04020//Calcium signaling pathway;ko04621//NOD-like receptor signaling pathway;ko05010//Alzheimer disease;ko04062//Chemokine signaling pathway;ko04022//cGMP - PKG signaling pathway;ko04934//Cushing syndrome;ko04921//Oxytocin signaling pathwa…	K05858;K05858;K05858;K05858;K05858;K05858;K05858;K05858;K05858;K05858;K05858;K05858;K05858;K05858;K05858;K05858;K05858;K05858;K05858;K05858;K05858;K05858;K05858;K05858;K05858;K05858;K05858;K05858;K05858;K05858;K05858;K05858;K05858;K05858;K05858;K05858;K05858;K05858;K05858;K05858;K05858;K05858;K05858;K05858;K05858;K05858;K05858;K05858;K05858;K05858;K05858;K05858;K05858;K05858	GO:0005783//endoplasmic reticulum;GO:0043005//neuron projection;GO:0044456//synapse part	GO:0042578//phosphoric ester hydrolase activity;GO:0046872//metal ion binding;GO:0060089//molecular transducer activity	GO:0006629//lipid metabolic process;GO:0007165//signal transduction
oar-miR-412-3p	0.698725	1.82543	0.707075	ncbi_106990241	2.105	1.337	2.09	-0.9999	0.00677225	COBL	PREDICTED: protein cordon-bleu-like isoform X3 [Ovis aries musimon]	-	-	-	-	GO:0015629//actin cytoskeleton;GO:0030426//growth cone;GO:0031252//cell leading edge;GO:0044297//cell body;GO:0044444//cytoplasmic part	GO:0003779//actin binding	GO:0008154//actin polymerization or depolymerization;GO:0009880//embryonic pattern specification;GO:0010976//positive regulation of neuron projection development;GO:0021915//neural tube development;GO:0048568//embryonic organ development;GO:0048668//collateral sprouting;GO:0060606//tube closure
oar-miR-3957-3p	1.78935	3.31102	1.53787	ncbi_443498	2.062	1.34	2.192	-0.9999	0.00678103	EDN1	endothelin-1 precursor [Ovis aries]	Human Diseases;Organismal Systems;Environmental Information Processing;Environmental Information Processing;Human Diseases;Organismal Systems	Cardiovascular diseases;Endocrine system;Signal transduction;Signal transduction;Endocrine and metabolic diseases;Endocrine system	ko05418//Fluid shear stress and atherosclerosis;ko04926//Relaxin signaling pathway;ko04668//TNF signaling pathway;ko04066//HIF-1 signaling pathway;ko04933//AGE-RAGE signaling pathway in diabetic complications;ko04916//Melanogenesis	K16366;K16366;K16366;K16366;K16366;K16366	GO:0044421//extracellular region part;GO:0044424//intracellular part	GO:0031705//bombesin receptor binding	GO:0001568//blood vessel development;GO:0001990//regulation of systemic arterial blood pressure by hormone;GO:0002027//regulation of heart rate;GO:0002790//peptide secretion;GO:0003002//regionalization;GO:0006357//regulation of transcription from RNA polymerase II promoter;GO:0006693//prostaglandin metabolic process;GO:0006950//response to stress;GO:0007088//regulation of mitotic nuclear division…
miR-664-y	5.82855	4.27165	7.9984	ncbi_101107314	2.232	2.658	1.615	-0.9999	0.00678738	BLOC1S5	PREDICTED: biogenesis of lysosome-related organelles complex 1 subunit 5 [Ovis aries]	-	-	-	-	GO:0016023//cytoplasmic, membrane-bounded vesicle;GO:0031082//BLOC complex	-	GO:0032400//melanosome localization;GO:0042472//inner ear morphogenesis;GO:0043485//endosome to pigment granule transport;GO:0045597//positive regulation of cell differentiation;GO:0048489//synaptic vesicle transport
miR-760-z	0.238775	0.17855	0.024875	ncbi_101120341	2.665	4.623	9.875	-0.9999	0.00688499	Asic2	PREDICTED: acid-sensing ion channel 2 isoform X2 [Ovis aries musimon]	Organismal Systems;Organismal Systems	Sensory system;Sensory system	ko04750//Inflammatory mediator regulation of TRP channels;ko04742//Taste transduction	K04828;K04828	GO:0016021//integral component of membrane;GO:0044297//cell body;GO:0044309//neuron spine	GO:0005272//sodium channel activity;GO:0005488//binding;GO:0022836//gated channel activity	GO:0001101//response to acid chemical;GO:0006814//sodium ion transport;GO:0007165//signal transduction;GO:0007267//cell-cell signaling;GO:0007399//nervous system development;GO:0008104//protein localization;GO:0010447//response to acidic pH;GO:0010467//gene expression;GO:0032101//regulation of response to external stimulus;GO:0032414//positive regulation of ion transmembrane transporter activity;…
miR-877-x	5.55753	3.15458	5.604	ncbi_101108282	1.113	2.042	1.083	-0.9999	0.0069577	TENM3	PREDICTED: teneurin-3 isoform X4 [Bos taurus]	-	-	-	-	GO:0031224//intrinsic component of membrane	-	GO:0006508//proteolysis;GO:0043010//camera-type eye development;GO:0050794//regulation of cellular process
miR-285-z	6.83237	2.8838	6.55905	ncbi_101109470	42.753	68.307	44.823	-0.9999	0.00698243	SERINC3	PREDICTED: serine incorporator 3 [Capra hircus]	-	-	-	-	GO:0031224//intrinsic component of membrane;GO:0043231//intracellular membrane-bounded organelle	GO:0015179//L-amino acid transmembrane transporter activity	GO:0006575//cellular modified amino acid metabolic process;GO:0006643//membrane lipid metabolic process;GO:0015807//L-amino acid transport;GO:1902235//regulation of endoplasmic reticulum stress-induced intrinsic apoptotic signaling pathway
miR-877-z	1.65605	0.74365	1.53507	ncbi_101101980	1.232	2.157	1.365	-0.9999	0.00700242	Tcf7	PREDICTED: transcription factor 7 isoform X8 [Ovis aries musimon]	Human Diseases;Human Diseases;Human Diseases;Environmental Information Processing;Human Diseases;Human Diseases;Human Diseases;Environmental Information Processing;Human Diseases;Human Diseases;Organismal Systems;Cellular Processes;Human Diseases;Human Diseases;Human Diseases;Human Diseases;Human Diseases	Cancers;Infectious diseases;Cancers;Signal transduction;Cancers;Endocrine and metabolic diseases;Cancers;Signal transduction;Cancers;Cardiovascular diseases;Endocrine system;Cellular community - eukaryotes;Cancers;Cancers;Cancers;Cancers;Cancers	ko05200//Pathways in cancer;ko05165//Human papillomavirus infection;ko05226//Gastric cancer;ko04390//Hippo signaling pathway;ko05225//Hepatocellular carcinoma;ko04934//Cushing syndrome;ko05224//Breast cancer;ko04310//Wnt signaling pathway;ko05215//Prostate cancer;ko05412//Arrhythmogenic right ventricular cardiomyopathy (ARVC);ko04916//Melanogenesis;ko04520//Adherens junction;ko05210//Colorectal c…	K02620;K02620;K02620;K02620;K02620;K02620;K02620;K02620;K02620;K02620;K02620;K02620;K02620;K02620;K02620;K02620;K02620	-	-	-
oar-miR-495-3p	3.58343	8.1871	4.29705	ncbi_101121481	3.29	2.143	3.125	-0.9999	0.00704718	ZNF48	PREDICTED: zinc finger protein 48 isoform X2 [Ovis aries musimon]	-	-	-	-	-	GO:0043169//cation binding	-
novel-m0011-3p	5.94745	11.1004	8.06595	ncbi_101119765	2.703	1.56	2.222	-0.9999	0.00706298	MRPL15	PREDICTED: 39S ribosomal protein L15, mitochondrial isoform X1 [Ovis aries]	Genetic Information Processing	Translation	ko03010//Ribosome	K02876	GO:0019866//organelle inner membrane;GO:0043231//intracellular membrane-bounded organelle;GO:0044391//ribosomal subunit	GO:0003723//RNA binding;GO:0005198//structural molecule activity	GO:0010467//gene expression
miR-1748-z	0.067375	0.01	0.1936	ncbi_101103086	16.512	18.615	11.657	-0.9999	0.00718514	TOP1	PREDICTED: DNA topoisomerase 1 [Capra hircus]	-	-	-	-	GO:0031981//nuclear lumen;GO:0036464//cytoplasmic ribonucleoprotein granule;GO:0097458//neuron part	GO:0000976//transcription regulatory region sequence-specific DNA binding;GO:0003723//RNA binding;GO:0003916//DNA topoisomerase activity;GO:0008094//DNA-dependent ATPase activity	GO:0006259//DNA metabolic process;GO:0007623//circadian rhythm;GO:0009790//embryo development;GO:0042221//response to chemical
miR-12135-z	1.8899	0.740525	1.3004	ncbi_101118403	1.333	2.475	1.93	-0.9999	0.00725942	IMPACT	PREDICTED: protein IMPACT isoform X2 [Ovis aries]	-	-	-	-	-	-	GO:0006417//regulation of translation
miR-506-x	2.47147	4.69415	1.65308	ncbi_101104309	2.533	1.575	2.905	-0.9999	0.00728777	RASD2	PREDICTED: GTP-binding protein Rhes isoform X1 [Bos mutus]	-	-	-	-	-	GO:0005515//protein binding;GO:0032550//purine ribonucleoside binding	GO:0007270//neuron-neuron synaptic transmission;GO:0007610//behavior;GO:0035556//intracellular signal transduction
miR-211-x	4.67933	2.64043	2.11238	ncbi_101122432	1.14	1.653	1.795	-0.9999	0.00733192	Cbx6	PREDICTED: chromobox protein homolog 6 isoform X2 [Ovis aries musimon]	-	-	-	-	GO:0000785//chromatin;GO:0043231//intracellular membrane-bounded organelle;GO:0043234//protein complex	GO:0003723//RNA binding	GO:0006325//chromatin organization;GO:0006357//regulation of transcription from RNA polymerase II promoter
oar-miR-106a	2.7369	5.55602	2.31117	ncbi_101108398	14.025	9.652	14.617	-0.9999	0.00740939	SDC2	PREDICTED: syndecan-2 [Pantholops hodgsonii]	Human Diseases;Environmental Information Processing;Human Diseases;Human Diseases	Cancers;Signaling molecules and interaction;Cardiovascular diseases;Infectious diseases	ko05205//Proteoglycans in cancer;ko04514//Cell adhesion molecules (CAMs);ko05418//Fluid shear stress and atherosclerosis;ko05144//Malaria	K16336;K16336;K16336;K16336	GO:0031224//intrinsic component of membrane	GO:0019904//protein domain specific binding	GO:0007399//nervous system development;GO:0010769//regulation of cell morphogenesis involved in differentiation
miR-150-x	8.3967	5.76762	8.88645	MSTRG.6921	1.748	3.178	1.505	-0.9999	0.00745174	--	LOW QUALITY PROTEIN: paraneoplastic antigen-like protein 8B [Bos taurus]	-	-	-	-	-	-	-
miR-664-y	5.82855	4.27165	7.9984	ncbi_101123636	3.915	4.615	2.897	-0.9999	0.00750459	DAAM1	PREDICTED: disheveled-associated activator of morphogenesis 1 isoform X1 [Ovis aries]	Environmental Information Processing	Signal transduction	ko04310//Wnt signaling pathway	K04512	GO:0016020//membrane;GO:0032432//actin filament bundle;GO:0044444//cytoplasmic part	GO:0008092//cytoskeletal protein binding;GO:0017016//Ras GTPase binding	GO:0007010//cytoskeleton organization;GO:0035556//intracellular signal transduction
miR-1343-x	0.28375	0.1365	0.3823	ncbi_101104503	20.677	25.995	16.962	-0.9999	0.00750828	TRAM1	translocating chain-associated membrane protein 1 [Capra hircus]	Genetic Information Processing	Folding, sorting and degradation	ko04141//Protein processing in endoplasmic reticulum	K14010	GO:0031090//organelle membrane;GO:0031224//intrinsic component of membrane;GO:0043231//intracellular membrane-bounded organelle	-	GO:0008104//protein localization;GO:0051234//establishment of localization
novel-m0057-3p	1.55662	0.633625	2.19615	ncbi_101121110	1.492	2.027	1.137	-0.9999	0.00756417	ABL2	PREDICTED: Abelson tyrosine-protein kinase 2 isoform X5 [Ovis aries musimon]	Environmental Information Processing;Human Diseases;Environmental Information Processing	Signal transduction;Cardiovascular diseases;Signal transduction	ko04014//Ras signaling pathway;ko05416//Viral myocarditis;ko04012//ErbB signaling pathway	K08887;K08887;K08887	-	-	-
miR-9851-y	0.4182	0.0654	0.15635	ncbi_101123278	3.982	6.335	5.755	-0.9999	0.00767837	ST6GALNAC6	PREDICTED: alpha-N-acetylgalactosaminide alpha-2,6-sialyltransferase 6 isoform X1 [Ovis aries]	Metabolism;Metabolism	Global and overview maps;Glycan biosynthesis and metabolism	ko01100//Metabolic pathways;ko00604//Glycosphingolipid biosynthesis - ganglio series	K03376;K03376	GO:0031224//intrinsic component of membrane;GO:0043231//intracellular membrane-bounded organelle	GO:0008373//sialyltransferase activity	GO:0001573//ganglioside metabolic process;GO:0006464//cellular protein modification process;GO:0009311//oligosaccharide metabolic process
oar-miR-29b	242.46	86.0061	183.231	ncbi_101111201	1.373	2.56	1.835	-0.9999	0.00768689	PARP10	PREDICTED: poly [ADP-ribose] polymerase 10 isoform X3 [Ovis aries musimon]	-	-	-	-	GO:0043231//intracellular membrane-bounded organelle	GO:0031593//polyubiquitin binding	GO:0001672//regulation of chromatin assembly or disassembly;GO:0006471//protein ADP-ribosylation;GO:0008285//negative regulation of cell proliferation;GO:0033158//regulation of protein import into nucleus, translocation;GO:0043433//negative regulation of sequence-specific DNA binding transcription factor activity;GO:0045069//regulation of viral genome replication;GO:1900044//regulation of protein…
novel-m0064-3p	1.7793	0.810325	1.0038	MSTRG.8307	0.455	1.245	1.078	-0.9999	0.00772426	--	-	-	-	-	-	-	-	-
oar-miR-29b	242.46	86.0061	183.231	ncbi_105605547	1.843	2.868	2.22	-0.9999	0.00774843	Prrg3	PREDICTED: transmembrane gamma-carboxyglutamic acid protein 3 [Pantholops hodgsonii]	-	-	-	-	-	-	-
miR-204-x	135.303	87.7474	85.6486	ncbi_101107282	3.763	5.88	6.005	-0.9999	0.00779848	FRAS1	PREDICTED: extracellular matrix protein FRAS1 isoform X2 [Ovis aries]	-	-	-	-	GO:0005604//basement membrane;GO:0031224//intrinsic component of membrane	-	GO:0001656//metanephros development;GO:0008104//protein localization;GO:0035108//limb morphogenesis;GO:0048729//tissue morphogenesis
oar-miR-29b	242.46	86.0061	183.231	ncbi_101103044	0.38	0.927	0.593	-0.9999	0.00781722	ERBB4	PREDICTED: receptor tyrosine-protein kinase erbB-4 isoform X2 [Ovis aries]	Environmental Information Processing;Environmental Information Processing;Human Diseases;Environmental Information Processing;Environmental Information Processing	Signal transduction;Signal transduction;Cancers;Signal transduction;Signal transduction	ko04151//PI3K-Akt signaling pathway;ko04010//MAPK signaling pathway;ko05205//Proteoglycans in cancer;ko04020//Calcium signaling pathway;ko04012//ErbB signaling pathway	K05085;K05085;K05085;K05085;K05085	GO:0031224//intrinsic component of membrane;GO:0043231//intracellular membrane-bounded organelle;GO:0043234//protein complex	GO:0000975//regulatory region DNA binding;GO:0004713//protein tyrosine kinase activity;GO:0032550//purine ribonucleoside binding;GO:0046983//protein dimerization activity;GO:0070851//growth factor receptor binding	GO:0000266//mitochondrial fission;GO:0001667//ameboidal-type cell migration;GO:0006355//regulation of transcription, DNA-templated;GO:0007167//enzyme linked receptor protein signaling pathway;GO:0007262//STAT protein import into nucleus;GO:0007589//body fluid secretion;GO:0008284//positive regulation of cell proliferation;GO:0009653//anatomical structure morphogenesis;GO:0009790//embryo developme…
miR-188-x	1.67433	1.20935	0.893075	ncbi_101122783	12.973	16.91	19.47	-0.9999	0.00783441	PDGFRB	PREDICTED: platelet-derived growth factor receptor beta isoform X1 [Ovis aries musimon]	Human Diseases;Environmental Information Processing;Human Diseases;Environmental Information Processing;Human Diseases;Environmental Information Processing;Cellular Processes;Environmental Information Processing;Environmental Information Processing;Cellular Processes;Environmental Information Processing;Human Diseases;Environmental Information Processing;Human Diseases;Human Diseases;Cellular Pro…	Cancers;Signal transduction;Infectious diseases;Signal transduction;Infectious diseases;Signal transduction;Cell motility;Signal transduction;Signal transduction;Cellular community - eukaryotes;Signal transduction;Cancers;Signal transduction;Cancers;Cancers;Cellular community - eukaryotes;Drug resistance;Cancers;Cancers;Cancers	ko05200//Pathways in cancer;ko04151//PI3K-Akt signaling pathway;ko05165//Human papillomavirus infection;ko04010//MAPK signaling pathway;ko05166//HTLV-I infection;ko04014//Ras signaling pathway;ko04810//Regulation of actin cytoskeleton;ko04630//Jak-STAT signaling pathway;ko04015//Rap1 signaling pathway;ko04510//Focal adhesion;ko04020//Calcium signaling pathway;ko05206//MicroRNAs in cancer;ko04072/…	K05089;K05089;K05089;K05089;K05089;K05089;K05089;K05089;K05089;K05089;K05089;K05089;K05089;K05089;K05089;K05089;K05089;K05089;K05089;K05089	GO:0000323//lytic vacuole;GO:0005775//vacuolar lumen;GO:0005924//cell-substrate adherens junction;GO:0031224//intrinsic component of membrane;GO:0031988//membrane-bounded vesicle	GO:0005017//platelet-derived growth factor-activated receptor activity;GO:0019838//growth factor binding;GO:0019900//kinase binding;GO:0032550//purine ribonucleoside binding;GO:0070851//growth factor receptor binding	GO:0001932//regulation of protein phosphorylation;GO:0006650//glycerophospholipid metabolic process;GO:0006935//chemotaxis;GO:0008284//positive regulation of cell proliferation;GO:0009887//organ morphogenesis;GO:0010518//positive regulation of phospholipase activity;GO:0010922//positive regulation of phosphatase activity;GO:0030334//regulation of cell migration;GO:0035270//endocrine system develo…
miR-200-z	0.2537	0.0269	0.13035	ncbi_101112686	50.397	105.68	79.873	-0.9999	0.00784078	CTSC	PREDICTED: dipeptidyl peptidase 1 isoform X1 [Ovis aries musimon]	Cellular Processes;Cellular Processes	Cell growth and death;Transport and catabolism	ko04210//Apoptosis;ko04142//Lysosome	K01275;K01275	GO:0000323//lytic vacuole;GO:0031988//membrane-bounded vesicle;GO:0044421//extracellular region part	GO:0004175//endopeptidase activity;GO:0016504//peptidase activator activity;GO:0019899//enzyme binding;GO:0043168//anion binding	GO:0001909//leukocyte mediated cytotoxicity;GO:0009967//positive regulation of signal transduction;GO:0012501//programmed cell death;GO:0016485//protein processing;GO:0042221//response to chemical;GO:0044767//single-organism developmental process;GO:0045862//positive regulation of proteolysis
miR-21-y	33.5879	43.5474	23.4054	ncbi_101122641	1.288	0.995	1.575	-0.9999	0.00787149	PARS2	PREDICTED: probable proline--tRNA ligase, mitochondrial [Ovis aries]	Genetic Information Processing	Translation	ko00970//Aminoacyl-tRNA biosynthesis	K01881	GO:0043231//intracellular membrane-bounded organelle	GO:0004812//aminoacyl-tRNA ligase activity;GO:0032550//purine ribonucleoside binding	GO:0006418//tRNA aminoacylation for protein translation
miR-208-x	1.31953	1.70533	0.55935	ncbi_101111930	1.49	1.218	2	-0.9999	0.00794801	ZNF789	PREDICTED: zinc finger protein 789 isoform X1 [Ovis aries]	-	-	-	-	-	-	-
oar-miR-377-3p	0.913025	1.15265	0.32775	ncbi_114116642	1.752	1.438	2.478	-0.9999	0.00796361	GGACT	PREDICTED: gamma-glutamylaminecyclotransferase [Ovis aries musimon]	-	-	-	-	GO:0031988//membrane-bounded vesicle	GO:0016755//transferase activity, transferring amino-acyl groups	GO:0006575//cellular modified amino acid metabolic process
miR-7862-z	1.78068	1.04097	0.5818	ncbi_101122783	12.973	16.91	19.47	-0.9999	0.00797512	PDGFRB	PREDICTED: platelet-derived growth factor receptor beta isoform X1 [Ovis aries musimon]	Human Diseases;Environmental Information Processing;Human Diseases;Environmental Information Processing;Human Diseases;Environmental Information Processing;Cellular Processes;Environmental Information Processing;Environmental Information Processing;Cellular Processes;Environmental Information Processing;Human Diseases;Environmental Information Processing;Human Diseases;Human Diseases;Cellular Pro…	Cancers;Signal transduction;Infectious diseases;Signal transduction;Infectious diseases;Signal transduction;Cell motility;Signal transduction;Signal transduction;Cellular community - eukaryotes;Signal transduction;Cancers;Signal transduction;Cancers;Cancers;Cellular community - eukaryotes;Drug resistance;Cancers;Cancers;Cancers	ko05200//Pathways in cancer;ko04151//PI3K-Akt signaling pathway;ko05165//Human papillomavirus infection;ko04010//MAPK signaling pathway;ko05166//HTLV-I infection;ko04014//Ras signaling pathway;ko04810//Regulation of actin cytoskeleton;ko04630//Jak-STAT signaling pathway;ko04015//Rap1 signaling pathway;ko04510//Focal adhesion;ko04020//Calcium signaling pathway;ko05206//MicroRNAs in cancer;ko04072/…	K05089;K05089;K05089;K05089;K05089;K05089;K05089;K05089;K05089;K05089;K05089;K05089;K05089;K05089;K05089;K05089;K05089;K05089;K05089;K05089	GO:0000323//lytic vacuole;GO:0005775//vacuolar lumen;GO:0005924//cell-substrate adherens junction;GO:0031224//intrinsic component of membrane;GO:0031988//membrane-bounded vesicle	GO:0005017//platelet-derived growth factor-activated receptor activity;GO:0019838//growth factor binding;GO:0019900//kinase binding;GO:0032550//purine ribonucleoside binding;GO:0070851//growth factor receptor binding	GO:0001932//regulation of protein phosphorylation;GO:0006650//glycerophospholipid metabolic process;GO:0006935//chemotaxis;GO:0008284//positive regulation of cell proliferation;GO:0009887//organ morphogenesis;GO:0010518//positive regulation of phospholipase activity;GO:0010922//positive regulation of phosphatase activity;GO:0030334//regulation of cell migration;GO:0035270//endocrine system develo…
miR-664-y	5.82855	4.27165	7.9984	ncbi_101113311	10.678	12.515	7.998	-0.9999	0.0080603	CHRDL1	PREDICTED: chordin-like protein 1 isoform X1 [Bubalus bubalis]	-	-	-	-	-	-	GO:0001654//eye development;GO:0030154//cell differentiation;GO:0030510//regulation of BMP signaling pathway
miR-1599-z	2.46752	1.42068	2.41412	MSTRG.5400	0.49	1.357	0.522	-0.9999	0.00811579	--	PREDICTED: LOW QUALITY PROTEIN: GTPase IMAP family member 4-like [Capra hircus]	-	-	-	-	-	-	-
miR-335-x	55.4675	85.5335	62.8178	ncbi_101118806	0.555	0.107	0.44	-0.9999	0.00829777	EYA2	PREDICTED: eyes absent homolog 2 isoform X1 [Ovis aries]	-	-	-	-	GO:0005815//microtubule organizing center;GO:0043231//intracellular membrane-bounded organelle	GO:0004721//phosphoprotein phosphatase activity;GO:0046872//metal ion binding	GO:0006259//DNA metabolic process;GO:0006470//protein dephosphorylation;GO:0010468//regulation of gene expression;GO:0016570//histone modification;GO:0033554//cellular response to stress;GO:0034645//cellular macromolecule biosynthetic process;GO:0038034//signal transduction in absence of ligand;GO:0044707//single-multicellular organism process;GO:0060537//muscle tissue development;GO:1902110//pos…
miR-285-z	6.83237	2.8838	6.55905	ncbi_101102691	15.87	29.165	16.598	-0.9999	0.00846586	KLHL24	kelch-like protein 24 [Bos taurus]	-	-	-	-	-	-	-
miR-490-x	0.381175	1.17702	1.09882	ncbi_101103525	5.76	3.462	3.72	-0.9999	0.00852794	ABCG1	PREDICTED: ATP-binding cassette sub-family G member 1 isoform X4 [Ovis aries]	Environmental Information Processing	Membrane transport	ko02010//ABC transporters	K05679	GO:0005768//endosome;GO:0031224//intrinsic component of membrane;GO:0044459//plasma membrane part	GO:0008565//protein transporter activity;GO:0015248//sterol transporter activity;GO:0017111//nucleoside-triphosphatase activity;GO:0032550//purine ribonucleoside binding;GO:0046983//protein dimerization activity	GO:0010468//regulation of gene expression;GO:0010874//regulation of cholesterol efflux;GO:0010883//regulation of lipid storage;GO:0010893//positive regulation of steroid biosynthetic process;GO:0015031//protein transport;GO:0015914//phospholipid transport;GO:0016125//sterol metabolic process;GO:0034369//plasma lipoprotein particle remodeling;GO:0042982//amyloid precursor protein metabolic process…
miR-299-y	7.12505	9.1904	5.49415	ncbi_101106995	1.327	0.615	1.863	-0.9999	0.00858497	LSS	PREDICTED: lanosterol synthase isoform X2 [Ovis aries musimon]	Metabolism;Metabolism	Global and overview maps;Lipid metabolism	ko01100//Metabolic pathways;ko00100//Steroid biosynthesis	K01852;K01852	GO:0031090//organelle membrane;GO:0043231//intracellular membrane-bounded organelle;GO:0043232//intracellular non-membrane-bounded organelle	GO:0031559//oxidosqualene cyclase activity	GO:0008203//cholesterol metabolic process
oar-miR-494-3p	31.8786	50.7711	32.2117	ncbi_101113095	34.435	3.292	34.367	-0.9999	0.00860122	SCN3B	sodium channel subunit beta-3 precursor [Bos taurus]	-	-	-	-	GO:0005887//integral component of plasma membrane;GO:0031674//I band	GO:0005248//voltage-gated sodium channel activity;GO:0005515//protein binding;GO:0016247//channel regulator activity	GO:0002027//regulation of heart rate;GO:0002028//regulation of sodium ion transport;GO:0003254//regulation of membrane depolarization;GO:0007009//plasma membrane organization;GO:0007600//sensory perception;GO:0032412//regulation of ion transmembrane transporter activity;GO:0048731//system development;GO:0086002//cardiac muscle cell action potential involved in contraction;GO:0086010//membrane dep…
miR-432-x	1.30135	2.54442	1.5262	ncbi_101115544	0.94	0.425	0.84	-0.9999	0.00864539	GRAMD2A	PREDICTED: GRAM domain-containing protein 2 isoform X1 [Capra hircus]	-	-	-	-	-	-	-
miR-508-x	0.93085	1.05435	0.35165	MSTRG.17760	4.127	3.605	6.365	-0.9999	0.00866972	APLN	PREDICTED: apelin [Capra hircus]	Environmental Information Processing	Signal transduction	ko04371//Apelin signaling pathway	K05225	-	-	-
miR-205-z	0.72825	0.23165	0.656375	ncbi_100142676	31.285	61.612	35.252	-0.9999	0.00871315	FBXO32	PREDICTED: F-box only protein 32 isoform X1 [Ovis aries]	Environmental Information Processing	Signal transduction	ko04068//FoxO signaling pathway	K10305	GO:0031674//I band;GO:0043231//intracellular membrane-bounded organelle	-	GO:0014877//response to muscle inactivity involved in regulation of muscle adaptation;GO:0032446//protein modification by small protein conjugation;GO:0071385//cellular response to glucocorticoid stimulus
novel-m0057-3p	1.55662	0.633625	2.19615	ncbi_101105447	0.535	0.975	0.245	-0.9999	0.00873596	TREM2	PREDICTED: triggering receptor expressed on myeloid cells 2 [Ovis aries musimon]	Organismal Systems	Development	ko04380//Osteoclast differentiation	K14378	GO:0031224//intrinsic component of membrane	GO:0005515//protein binding;GO:0005539//glycosaminoglycan binding	GO:0001934//positive regulation of protein phosphorylation;GO:0002521//leukocyte differentiation;GO:0002582//positive regulation of antigen processing and presentation of peptide or polysaccharide antigen via MHC class II;GO:0032490//detection of molecule of bacterial origin;GO:0032494//response to peptidoglycan;GO:0043410//positive regulation of MAPK cascade;GO:0050848//regulation of calcium-med…
miR-29-y	388.694	130.405	304.163	ncbi_101109715	4.152	7.65	5.34	-0.9999	0.00875441	N4BP2L1	PREDICTED: NEDD4-binding protein 2-like 1 isoform X1 [Ovis aries musimon]	-	-	-	-	-	-	-
oar-miR-377-3p	0.913025	1.15265	0.32775	ncbi_443453	2.59	2.16	3.71	-0.9999	0.00904508	CAMK2A	PREDICTED: calcium/calmodulin-dependent protein kinase type II subunit alpha isoform X1 [Ovis aries]	Organismal Systems;Human Diseases;Environmental Information Processing;Human Diseases;Human Diseases;Environmental Information Processing;Cellular Processes;Organismal Systems;Human Diseases;Organismal Systems;Environmental Information Processing;Organismal Systems;Organismal Systems;Organismal Systems;Cellular Processes;Organismal Systems;Environmental Information Processing;Organismal Systems;O…	Sensory system;Cancers;Signal transduction;Cancers;Infectious diseases;Signal transduction;Cell growth and death;Development;Endocrine and metabolic diseases;Endocrine system;Signal transduction;Circulatory system;Nervous system;Nervous system;Cell growth and death;Nervous system;Signal transduction;Sensory system;Endocrine system;Endocrine system;Environmental adaptation;Endocrine system;Endocri…	ko04740//Olfactory transduction;ko05200//Pathways in cancer;ko04024//cAMP signaling pathway;ko05205//Proteoglycans in cancer;ko05152//Tuberculosis;ko04020//Calcium signaling pathway;ko04217//Necroptosis;ko04360//Axon guidance;ko04934//Cushing syndrome;ko04921//Oxytocin signaling pathway;ko04310//Wnt signaling pathway;ko04261//Adrenergic signaling in cardiomyocytes;ko04728//Dopaminergic synapse;ko…	K04515;K04515;K04515;K04515;K04515;K04515;K04515;K04515;K04515;K04515;K04515;K04515;K04515;K04515;K04515;K04515;K04515;K04515;K04515;K04515;K04515;K04515;K04515;K04515;K04515;K04515;K04515;K04515;K04515;K04515	GO:0030659//cytoplasmic vesicle membrane;GO:0031981//nuclear lumen;GO:0097060//synaptic membrane	GO:0004674//protein serine/threonine kinase activity;GO:0005102//receptor binding;GO:0032550//purine ribonucleoside binding;GO:0046983//protein dimerization activity	GO:0006468//protein phosphorylation;GO:0006816//calcium ion transport;GO:0008637//apoptotic mitochondrial changes;GO:0009408//response to heat;GO:0010663//positive regulation of striated muscle cell apoptotic process;GO:0019221//cytokine-mediated signaling pathway;GO:0044772//mitotic cell cycle phase transition;GO:0048167//regulation of synaptic plasticity;GO:0051091//positive regulation of seque…
miR-29-y	388.694	130.405	304.163	ncbi_101109798	19.112	28.818	22.163	-0.9999	0.00911546	PALM	PREDICTED: paralemmin-1 isoform X2 [Ovis aries musimon]	-	-	-	-	GO:0031253//cell projection membrane;GO:0044309//neuron spine;GO:0044424//intracellular part	GO:0050780//dopamine receptor binding	GO:0006612//protein targeting to membrane;GO:0006996//organelle organization;GO:0021700//developmental maturation;GO:0022604//regulation of cell morphogenesis;GO:0030818//negative regulation of cAMP biosynthetic process;GO:0031346//positive regulation of cell projection organization;GO:0045744//negative regulation of G-protein coupled receptor protein signaling pathway;GO:0051094//positive regula…
miR-200-z	0.2537	0.0269	0.13035	MSTRG.6130	38.492	68.125	54.24	-0.9999	0.00912488	--	janus kinase and microtubule-interacting protein 3 isoform X16 [Bos taurus]	-	-	-	-	GO:0008023//transcription elongation factor complex;GO:0042579//microbody	GO:0000975//regulatory region DNA binding;GO:0003723//RNA binding;GO:0016647//oxidoreductase activity, acting on the CH-NH group of donors, oxygen as acceptor;GO:0019900//kinase binding	GO:0006351//transcription, DNA-templated;GO:0006464//cellular protein modification process;GO:0006596//polyamine biosynthetic process;GO:0006598//polyamine catabolic process;GO:0009653//anatomical structure morphogenesis;GO:0010468//regulation of gene expression;GO:0016043//cellular component organization;GO:0031328//positive regulation of cellular biosynthetic process;GO:0044403//symbiosis, enco…
novel-m0230-3p	0.051325	0.213975	0.01	MSTRG.9451	1.11	0.795	1.197	-0.9999	0.00913131	--	thymocyte nuclear protein 1 isoform X2 [Odocoileus virginianus texanus]	-	-	-	-	-	-	-
miR-877-z	1.65605	0.74365	1.53507	ncbi_100500776	2.058	3.77	2.31	-0.9999	0.00915092	Dnmt3a	PREDICTED: DNA (cytosine-5)-methyltransferase 3A isoform X1 [Capra hircus]	Metabolism;Human Diseases;Metabolism	Global and overview maps;Cancers;Amino acid metabolism	ko01100//Metabolic pathways;ko05206//MicroRNAs in cancer;ko00270//Cysteine and methionine metabolism	K17398;K17398;K17398	GO:0000790//nuclear chromatin;GO:0000803//sex chromosome;GO:0098687//chromosomal region	GO:0003676//nucleic acid binding;GO:0005515//protein binding;GO:0008757//S-adenosylmethionine-dependent methyltransferase activity	GO:0006342//chromatin silencing;GO:0032776//DNA methylation on cytosine;GO:0043200//response to amino acid;GO:0044026//DNA hypermethylation;GO:0048232//male gamete generation
miR-508-x	0.93085	1.05435	0.35165	ncbi_101105033	4.07	3.61	6.032	-0.9999	0.00918773	SLC6A6	PREDICTED: sodium- and chloride-dependent taurine transporter isoform X2 [Ovis aries musimon]	Organismal Systems	Nervous system	ko04727//GABAergic synapse	K05039	GO:0016021//integral component of membrane	GO:0005343//organic acid:sodium symporter activity;GO:1901682//sulfur compound transmembrane transporter activity	GO:0015849//organic acid transport;GO:0044763//single-organism cellular process
miR-21-y	33.5879	43.5474	23.4054	ncbi_101116035	609.145	471.647	742.837	-0.9999	0.00922755	MDH1	malate dehydrogenase, cytoplasmic isoform MDH1 [Bos taurus]	Metabolism;Metabolism;Metabolism;Metabolism;Metabolism;Metabolism;Organismal Systems	Global and overview maps;Global and overview maps;Amino acid metabolism;Carbohydrate metabolism;Carbohydrate metabolism;Carbohydrate metabolism;Excretory system	ko01100//Metabolic pathways;ko01200//Carbon metabolism;ko00270//Cysteine and methionine metabolism;ko00620//Pyruvate metabolism;ko00020//Citrate cycle (TCA cycle);ko00630//Glyoxylate and dicarboxylate metabolism;ko04964//Proximal tubule bicarbonate reclamation	K00025;K00025;K00025;K00025;K00025;K00025;K00025	GO:0005815//microtubule organizing center;GO:0031988//membrane-bounded vesicle;GO:0043231//intracellular membrane-bounded organelle;GO:0044421//extracellular region part;GO:0044444//cytoplasmic part	GO:0016615//malate dehydrogenase activity	GO:0005975//carbohydrate metabolic process;GO:0006101//citrate metabolic process;GO:0043648//dicarboxylic acid metabolic process
novel-m0043-3p	1.85513	3.84903	2.2949	ncbi_114109040	23.458	12.9	21.277	-0.9999	0.00926628	SPTSSA	PREDICTED: serine palmitoyltransferase small subunit A [Sus scrofa]	-	-	-	-	GO:0031090//organelle membrane;GO:0031211//endoplasmic reticulum palmitoyltransferase complex;GO:0031224//intrinsic component of membrane	GO:0016454//C-palmitoyltransferase activity	GO:0006665//sphingolipid metabolic process
novel-m0044-3p	1.85513	3.84903	2.2949	ncbi_114109040	23.458	12.9	21.277	-0.9999	0.00926628	SPTSSA	PREDICTED: serine palmitoyltransferase small subunit A [Sus scrofa]	-	-	-	-	GO:0031090//organelle membrane;GO:0031211//endoplasmic reticulum palmitoyltransferase complex;GO:0031224//intrinsic component of membrane	GO:0016454//C-palmitoyltransferase activity	GO:0006665//sphingolipid metabolic process
miR-1343-x	0.28375	0.1365	0.3823	ncbi_101106381	40.175	50.45	32.925	-0.9999	0.00927284	ADAMTSL4	PREDICTED: ADAMTS-like protein 4 isoform X1 [Ovis aries]	-	-	-	-	GO:0005578//proteinaceous extracellular matrix	GO:0004175//endopeptidase activity	GO:0019538//protein metabolic process;GO:0042981//regulation of apoptotic process;GO:0043062//extracellular structure organization
miR-29-x	41.0208	20.3022	32.5897	ncbi_101121698	0.028	0.198	0.095	-0.9999	0.00929843	Slc4a11	PREDICTED: sodium bicarbonate transporter-like protein 11 isoform X7 [Ovis aries]	-	-	-	-	-	-	-
oar-miR-539-3p	3.05193	4.28568	2.3485	ncbi_101107690	4.005	2.457	4.938	-0.9999	0.00929934	HK2	PREDICTED: hexokinase-2 [Ovis aries musimon]	Metabolism;Organismal Systems;Metabolism;Environmental Information Processing;Metabolism;Human Diseases;Metabolism;Human Diseases;Organismal Systems;Metabolism;Metabolism;Metabolism;Metabolism	Global and overview maps;Endocrine system;Global and overview maps;Signal transduction;Carbohydrate metabolism;Cancers;Carbohydrate metabolism;Endocrine and metabolic diseases;Digestive system;Carbohydrate metabolism;Carbohydrate metabolism;Carbohydrate metabolism;Biosynthesis of other secondary metabolites	ko01100//Metabolic pathways;ko04910//Insulin signaling pathway;ko01200//Carbon metabolism;ko04066//HIF-1 signaling pathway;ko00010//Glycolysis / Gluconeogenesis;ko05230//Central carbon metabolism in cancer;ko00520//Amino sugar and nucleotide sugar metabolism;ko04930//Type II diabetes mellitus;ko04973//Carbohydrate digestion and absorption;ko00051//Fructose and mannose metabolism;ko00500//Starch a…	K00844;K00844;K00844;K00844;K00844;K00844;K00844;K00844;K00844;K00844;K00844;K00844;K00844	GO:0031966//mitochondrial membrane	GO:0016773//phosphotransferase activity, alcohol group as acceptor;GO:0032550//purine ribonucleoside binding	GO:0006090//pyruvate metabolic process;GO:0006915//apoptotic process;GO:0010827//regulation of glucose transport;GO:0016310//phosphorylation;GO:0019318//hexose metabolic process
oar-miR-29b	242.46	86.0061	183.231	ncbi_101106150	2.777	4.172	3.287	-0.9999	0.00933791	GABRE	PREDICTED: gamma-aminobutyric acid receptor subunit epsilon [Ovis aries]	Environmental Information Processing;Organismal Systems;Human Diseases;Organismal Systems;Human Diseases	Signaling molecules and interaction;Nervous system;Substance dependence;Nervous system;Substance dependence	ko04080//Neuroactive ligand-receptor interaction;ko04723//Retrograde endocannabinoid signaling;ko05032//Morphine addiction;ko04727//GABAergic synapse;ko05033//Nicotine addiction	K05185;K05185;K05185;K05185;K05185	GO:0031224//intrinsic component of membrane	GO:0015276//ligand-gated ion channel activity	GO:0006811//ion transport;GO:0050794//regulation of cellular process
novel-m0064-3p	1.7793	0.810325	1.0038	ncbi_114116943	0.425	1.747	1.502	-0.9999	0.009364	LRIG2	PREDICTED: leucine-rich repeats and immunoglobulin-like domains protein 2 isoform X2 [Ovis aries musimon]	-	-	-	-	-	-	GO:0009966//regulation of signal transduction;GO:0044707//single-multicellular organism process
novel-m0196-3p	0.248525	0.028625	0.042275	ncbi_114117592	0.34	0.885	0.86	-0.9999	0.0094133	PCED1A	PREDICTED: PC-esterase domain-containing protein 1A isoform X1 [Pantholops hodgsonii]	-	-	-	-	-	-	-
miR-371-x	0.3348	0.121325	0.61605	ncbi_101110806	7.715	9.057	5.85	-0.9999	0.0095162	PLEKHA1	PREDICTED: pleckstrin homology domain-containing family A member 1 isoform X1 [Ovis aries]	-	-	-	-	GO:0031253//cell projection membrane;GO:0031988//membrane-bounded vesicle;GO:0043231//intracellular membrane-bounded organelle	GO:0019904//protein domain specific binding;GO:1902936//phosphatidylinositol bisphosphate binding	GO:0007169//transmembrane receptor protein tyrosine kinase signaling pathway;GO:0008104//protein localization;GO:0008202//steroid metabolic process;GO:0008406//gonad development;GO:0009887//organ morphogenesis;GO:0030030//cell projection organization;GO:0034614//cellular response to reactive oxygen species;GO:0040007//growth;GO:0048015//phosphatidylinositol-mediated signaling;GO:0048232//male gam…
miR-507-y	432.894	700.7	470.988	ncbi_101117174	7.978	4.922	7.497	-0.9999	0.00957208	PNPO	PREDICTED: pyridoxine-5'-phosphate oxidase isoform X1 [Ovis aries]	Metabolism;Metabolism	Global and overview maps;Metabolism of cofactors and vitamins	ko01100//Metabolic pathways;ko00750//Vitamin B6 metabolism	K00275;K00275	-	-	-
miR-3064-x	0.202825	0.152275	0.01	ncbi_101111053	3.272	4.095	6.59	-0.9999	0.00960674	FRMD5	PREDICTED: FERM domain-containing protein 5 isoform X3 [Ovis aries musimon]	-	-	-	-	GO:0044424//intracellular part;GO:0044425//membrane part	GO:0005515//protein binding	-
miR-285-z	6.83237	2.8838	6.55905	ncbi_101107952	0.28	2.268	0.45	-0.9999	0.00967329	SHISAL1	TPA: mKIAA1644 protein-like [Bos taurus]	-	-	-	-	-	-	-
miR-9851-y	0.4182	0.0654	0.15635	ncbi_101102897	3.933	5.945	5.455	-0.9999	0.00967737	CHRM2	PREDICTED: muscarinic acetylcholine receptor M2 [Ovis aries]	Environmental Information Processing;Environmental Information Processing;Cellular Processes;Environmental Information Processing;Environmental Information Processing;Organismal Systems	Signal transduction;Signaling molecules and interaction;Cell motility;Signal transduction;Signal transduction;Nervous system	ko04151//PI3K-Akt signaling pathway;ko04080//Neuroactive ligand-receptor interaction;ko04810//Regulation of actin cytoskeleton;ko04024//cAMP signaling pathway;ko04020//Calcium signaling pathway;ko04725//Cholinergic synapse	K04130;K04130;K04130;K04130;K04130;K04130	-	-	-
novel-m0223-3p	0.214775	0.01	0.061825	ncbi_114109596	0.275	0.518	0.46	-0.9999	0.00974588	PPP1R3G	PREDICTED: protein phosphatase 1 regulatory subunit 3G-like [Ovis aries musimon]	-	-	-	-	-	GO:0019902//phosphatase binding;GO:0030247//polysaccharide binding	GO:0005979//regulation of glycogen biosynthetic process;GO:0033500//carbohydrate homeostasis;GO:0051347//positive regulation of transferase activity
novel-m0230-3p	0.051325	0.213975	0.01	ncbi_101103743	2.26	1.385	2.462	-0.9999	0.00983664	RGS16	PREDICTED: regulator of G-protein signaling 16 [Ovis aries]	-	-	-	-	-	-	GO:0045744//negative regulation of G-protein coupled receptor protein signaling pathway
oar-miR-29b	242.46	86.0061	183.231	ncbi_101116120	2.173	3.325	2.625	-0.9999	0.00996231	Vstm4	PREDICTED: V-set and transmembrane domain-containing protein 4 isoform X3 [Ovis aries musimon]	-	-	-	-	-	-	-
oar-miR-200a	40.0271	23.2695	32.0926	ncbi_114118858	0.958	1.695	1.317	-0.9999	0.0100091	OAS2	PREDICTED: LOW QUALITY PROTEIN: 2'-5'-oligoadenylate synthase 3-like [Bos mutus]	Human Diseases;Human Diseases;Organismal Systems;Human Diseases;Human Diseases	Infectious diseases;Infectious diseases;Immune system;Infectious diseases;Infectious diseases	ko05168//Herpes simplex infection;ko05164//Influenza A;ko04621//NOD-like receptor signaling pathway;ko05162//Measles;ko05160//Hepatitis C	K14216;K14216;K14216;K14216;K14216	GO:0043231//intracellular membrane-bounded organelle;GO:0044444//cytoplasmic part	GO:0003723//RNA binding;GO:0016779//nucleotidyltransferase activity;GO:0036094//small molecule binding;GO:0043167//ion binding	GO:0002376//immune system process;GO:0006464//cellular protein modification process;GO:0034645//cellular macromolecule biosynthetic process;GO:0051707//response to other organism
oar-miR-377-3p	0.913025	1.15265	0.32775	ncbi_101111383	2.402	2.075	3.147	-0.9999	0.0101408	MRGBP	MRG/MORF4L-binding protein [Bos taurus]	-	-	-	-	GO:1902562//H4 histone acetyltransferase complex	-	GO:0006325//chromatin organization;GO:0010468//regulation of gene expression;GO:0034645//cellular macromolecule biosynthetic process;GO:0040007//growth
miR-211-x	4.67933	2.64043	2.11238	ncbi_101106116	0.92	1.42	1.562	-0.9999	0.0102516	CHDH	PREDICTED: choline dehydrogenase, mitochondrial isoform X2 [Ovis aries musimon]	Metabolism;Metabolism	Global and overview maps;Amino acid metabolism	ko01100//Metabolic pathways;ko00260//Glycine, serine and threonine metabolism	K00108;K00108	GO:0019866//organelle inner membrane;GO:0043231//intracellular membrane-bounded organelle	GO:0000166//nucleotide binding;GO:0016614//oxidoreductase activity, acting on CH-OH group of donors	GO:0019695//choline metabolic process
miR-877-z	1.65605	0.74365	1.53507	ncbi_101103648	1.702	2.662	1.845	-0.9999	0.0102626	NSD2	PREDICTED: histone-lysine N-methyltransferase NSD2 isoform X2 [Ovis aries musimon]	Human Diseases;Metabolism	Cancers;Amino acid metabolism	ko05202//Transcriptional misregulation in cancers;ko00310//Lysine degradation	K11424;K11424	GO:0031090//organelle membrane;GO:0043231//intracellular membrane-bounded organelle;GO:0043232//intracellular non-membrane-bounded organelle	GO:0003677//DNA binding;GO:0016279//protein-lysine N-methyltransferase activity;GO:0046914//transition metal ion binding	GO:0001501//skeletal system development;GO:0006303//double-strand break repair via nonhomologous end joining;GO:0010468//regulation of gene expression;GO:0032880//regulation of protein localization;GO:0034968//histone lysine methylation;GO:0045830//positive regulation of isotype switching;GO:0060413//atrial septum morphogenesis
miR-205-z	0.72825	0.23165	0.656375	ncbi_101108280	0.347	0.645	0.395	-0.9999	0.0103488	RUNX1	PREDICTED: runt-related transcription factor 1 isoform X2 [Ovis aries musimon]	Human Diseases;Human Diseases;Cellular Processes;Organismal Systems;Human Diseases;Human Diseases	Cancers;Cancers;Cellular community - eukaryotes;Immune system;Cancers;Cancers	ko05200//Pathways in cancer;ko05202//Transcriptional misregulation in cancers;ko04530//Tight junction;ko04659//Th17 cell differentiation;ko05220//Chronic myeloid leukemia;ko05221//Acute myeloid leukemia	K08367;K08367;K08367;K08367;K08367;K08367	-	-	-
novel-m0028-3p	2.16115	1.0091	4.6448	ncbi_101103800	9.86	11.253	6.64	-0.9999	0.0104462	ROCK2	PREDICTED: rho-associated protein kinase 2 isoform X1 [Ovis aries musimon]	Human Diseases;Human Diseases;Cellular Processes;Environmental Information Processing;Human Diseases;Cellular Processes;Organismal Systems;Organismal Systems;Cellular Processes;Environmental Information Processing;Organismal Systems;Environmental Information Processing;Organismal Systems;Organismal Systems;Organismal Systems;Environmental Information Processing;Human Diseases;Human Diseases;Human…	Cancers;Infectious diseases;Cell motility;Signal transduction;Cancers;Cellular community - eukaryotes;Development;Immune system;Cellular community - eukaryotes;Signal transduction;Endocrine system;Signal transduction;Immune system;Circulatory system;Immune system;Signal transduction;Infectious diseases;Infectious diseases;Infectious diseases	ko05200//Pathways in cancer;ko05163//Human cytomegalovirus infection;ko04810//Regulation of actin cytoskeleton;ko04024//cAMP signaling pathway;ko05205//Proteoglycans in cancer;ko04510//Focal adhesion;ko04360//Axon guidance;ko04062//Chemokine signaling pathway;ko04530//Tight junction;ko04022//cGMP - PKG signaling pathway;ko04921//Oxytocin signaling pathway;ko04310//Wnt signaling pathway;ko04670//L…	K17388;K17388;K17388;K17388;K17388;K17388;K17388;K17388;K17388;K17388;K17388;K17388;K17388;K17388;K17388;K17388;K17388;K17388;K17388	GO:0005813//centrosome;GO:0035770//ribonucleoprotein granule	GO:0003723//RNA binding;GO:0004672//protein kinase activity;GO:0017016//Ras GTPase binding;GO:0032550//purine ribonucleoside binding;GO:0043169//cation binding	GO:0006464//cellular protein modification process;GO:0006796//phosphate-containing compound metabolic process;GO:0006936//muscle contraction;GO:0007010//cytoskeleton organization;GO:0007265//Ras protein signal transduction;GO:0010638//positive regulation of organelle organization;GO:0022402//cell cycle process;GO:0032970//regulation of actin filament-based process;GO:0045604//regulation of epider…
novel-m0057-3p	1.55662	0.633625	2.19615	ncbi_101110186	5.777	7.378	4.6	-0.9999	0.010483	RIPK1	PREDICTED: receptor-interacting serine/threonine-protein kinase 1 isoform X1 [Ovis aries]	Human Diseases;Human Diseases;Organismal Systems;Cellular Processes;Cellular Processes;Human Diseases;Environmental Information Processing;Organismal Systems;Organismal Systems;Environmental Information Processing;Organismal Systems	Infectious diseases;Infectious diseases;Immune system;Cell growth and death;Cell growth and death;Infectious diseases;Signal transduction;Immune system;Immune system;Signal transduction;Immune system	ko05163//Human cytomegalovirus infection;ko05169//Epstein-Barr virus infection;ko04621//NOD-like receptor signaling pathway;ko04217//Necroptosis;ko04210//Apoptosis;ko05160//Hepatitis C;ko04668//TNF signaling pathway;ko04620//Toll-like receptor signaling pathway;ko04622//RIG-I-like receptor signaling pathway;ko04064//NF-kappa B signaling pathway;ko04623//Cytosolic DNA-sensing pathway	K02861;K02861;K02861;K02861;K02861;K02861;K02861;K02861;K02861;K02861;K02861	GO:0043231//intracellular membrane-bounded organelle;GO:0043234//protein complex;GO:0044445//cytosolic part	GO:0004672//protein kinase activity;GO:0019904//protein domain specific binding;GO:0032550//purine ribonucleoside binding;GO:0032813//tumor necrosis factor receptor superfamily binding;GO:0044389//ubiquitin-like protein ligase binding	GO:0001819//positive regulation of cytokine production;GO:0002763//positive regulation of myeloid leukocyte differentiation;GO:0006357//regulation of transcription from RNA polymerase II promoter;GO:0010940//positive regulation of necrotic cell death;GO:0018105//peptidyl-serine phosphorylation;GO:0030163//protein catabolic process;GO:0032242//regulation of nucleoside transport;GO:0032680//regulat…
novel-m0064-3p	1.7793	0.810325	1.0038	MSTRG.13428	2.628	6.752	5.995	-0.9999	0.0105098	IGLV1-40	immunoglobulin V lambda chain, partial [Ovis aries]	-	-	-	-	GO:0016020//membrane	GO:0005488//binding	GO:0002431//Fc receptor mediated stimulatory signaling pathway;GO:0006897//endocytosis;GO:0006952//defense response;GO:0006956//complement activation;GO:0038093//Fc receptor signaling pathway
novel-m0031-3p	6.70162	3.8768	5.39567	ncbi_101117101	0.927	10.405	5.445	-0.9999	0.0105503	FOSB	PREDICTED: protein fosB [Ovis aries musimon]	Human Diseases;Organismal Systems;Organismal Systems;Human Diseases;Human Diseases	Substance dependence;Development;Immune system;Substance dependence;Substance dependence	ko05034//Alcoholism;ko04380//Osteoclast differentiation;ko04657//IL-17 signaling pathway;ko05031//Amphetamine addiction;ko05030//Cocaine addiction	K09029;K09029;K09029;K09029;K09029	GO:0043231//intracellular membrane-bounded organelle	GO:0001071//nucleic acid binding transcription factor activity;GO:0003677//DNA binding	GO:0006355//regulation of transcription, DNA-templated;GO:0051592//response to calcium ion
novel-m0057-3p	1.55662	0.633625	2.19615	ncbi_101109367	7.322	9.697	5.773	-0.9999	0.0105549	TP53INP1	PREDICTED: tumor protein p53-inducible nuclear protein 1 isoform X1 [Pantholops hodgsonii]	Human Diseases	Infectious diseases	ko05166//HTLV-I infection	K15310	-	-	-
miR-285-z	6.83237	2.8838	6.55905	ncbi_780505	1.103	3.06	1.203	-0.9999	0.0105895	IL1RN	interleukin-1 receptor antagonist protein precursor [Ovis aries]	Environmental Information Processing	Signaling molecules and interaction	ko04060//Cytokine-cytokine receptor interaction	K05481	-	-	-
novel-m0011-3p	5.94745	11.1004	8.06595	ncbi_100135431	3.15	0.613	2.07	-0.9999	0.0106203	PLIN1	perilipin-1 [Ovis aries]	Organismal Systems;Environmental Information Processing;Organismal Systems;Organismal Systems	Environmental adaptation;Signal transduction;Endocrine system;Endocrine system	ko04714//Thermogenesis;ko04371//Apelin signaling pathway;ko03320//PPAR signaling pathway;ko04923//Regulation of lipolysis in adipocyte	K08768;K08768;K08768;K08768	GO:0044444//cytoplasmic part	-	GO:0006629//lipid metabolic process
miR-1599-z	2.46752	1.42068	2.41412	ncbi_101110594	4.64	7.585	4.845	-0.9999	0.0108701	CCNG2	PREDICTED: cyclin-G2 [Ovis aries]	Environmental Information Processing;Cellular Processes	Signal transduction;Cell growth and death	ko04068//FoxO signaling pathway;ko04115//p53 signaling pathway	K10146;K10146	-	-	-
lin-4-z	3.67998	2.2528	2.46883	ncbi_101106979	1.838	2.817	2.652	-0.9999	0.0109362	KANK4	PREDICTED: KN motif and ankyrin repeat domain-containing protein 4 [Ovis aries musimon]	-	-	-	-	-	-	-
miR-1599-z	2.46752	1.42068	2.41412	ncbi_101122936	26.765	42.22	27.843	-0.9999	0.0109534	CALCOCO1	PREDICTED: calcium-binding and coiled-coil domain-containing protein 1 isoform X3 [Ovis aries musimon]	-	-	-	-	GO:0043231//intracellular membrane-bounded organelle	GO:0000975//regulatory region DNA binding;GO:0003713//transcription coactivator activity;GO:0019904//protein domain specific binding;GO:0043169//cation binding	GO:0006357//regulation of transcription from RNA polymerase II promoter;GO:0007166//cell surface receptor signaling pathway;GO:0030522//intracellular receptor signaling pathway
miR-371-x	0.3348	0.121325	0.61605	ncbi_101102701	2.103	2.537	1.565	-0.9999	0.0109717	TMEM2	PREDICTED: transmembrane protein 2 [Capra hircus]	-	-	-	-	-	-	-
miR-285-z	6.83237	2.8838	6.55905	ncbi_101120424	5.053	8.93	5.393	-0.9999	0.0109806	RNF213	PREDICTED: E3 ubiquitin-protein ligase RNF213 isoform X1 [Ovis aries]	-	-	-	-	-	GO:0043169//cation binding	-
miR-29-y	388.694	130.405	304.163	ncbi_101108051	2.357	4.685	3.155	-0.9999	0.0110024	BMF	PREDICTED: bcl-2-modifying factor isoform X1 [Capra hircus]	Human Diseases	Cancers	ko05206//MicroRNAs in cancer	K17460	GO:0015629//actin cytoskeleton	-	GO:0009967//positive regulation of signal transduction;GO:0010822//positive regulation of mitochondrion organization;GO:0032461//positive regulation of protein oligomerization;GO:0043066//negative regulation of apoptotic process
novel-m0099-3p	0.6414	0.938325	0.444575	ncbi_101105475	12.405	8.328	12.528	-0.999836	0.0392308	TIMM8A	mitochondrial import inner membrane translocase subunit Tim8 A [Bos taurus]	-	-	-	-	GO:0019866//organelle inner membrane;GO:0031970//organelle envelope lumen;GO:0043231//intracellular membrane-bounded organelle	GO:0043169//cation binding	GO:0006605//protein targeting;GO:0019538//protein metabolic process;GO:0048731//system development
miR-10-z	0.325725	0.07275	0.26845	ncbi_101120626	0.547	1.453	0.767	-0.9998	0.0110339	BMP8B	PREDICTED: bone morphogenetic protein 8B isoform X2 [Ovis aries musimon]	Environmental Information Processing;Organismal Systems;Environmental Information Processing;Environmental Information Processing	Signaling molecules and interaction;Environmental adaptation;Signal transduction;Signal transduction	ko04060//Cytokine-cytokine receptor interaction;ko04714//Thermogenesis;ko04390//Hippo signaling pathway;ko04350//TGF-beta signaling pathway	K16622;K16622;K16622;K16622	-	GO:0005102//receptor binding	GO:0007178//transmembrane receptor protein serine/threonine kinase signaling pathway;GO:0031323//regulation of cellular metabolic process;GO:0032844//regulation of homeostatic process;GO:0044253//positive regulation of multicellular organismal metabolic process;GO:0048513//animal organ development;GO:0048869//cellular developmental process;GO:0050796//regulation of insulin secretion
oar-miR-218a	15.8849	27.2831	11.623	MSTRG.12848	1.325	0.49	1.663	-0.9998	0.0110492	--	endonuclease-reverse transcriptase [Babesia ovata]	-	-	-	-	-	-	-
miR-409-x	0.085175	0.373975	0.235975	ncbi_101104941	2.913	1.708	2.302	-0.9998	0.0111016	RIMKLA	PREDICTED: N-acetylaspartylglutamate synthase A [Ovis aries musimon]	Metabolism;Metabolism	Global and overview maps;Amino acid metabolism	ko01100//Metabolic pathways;ko00250//Alanine, aspartate and glutamate metabolism	K18311;K18311	GO:0044424//intracellular part	GO:0016879//ligase activity, forming carbon-nitrogen bonds;GO:0032550//purine ribonucleoside binding;GO:0043169//cation binding	GO:0036211//protein modification process
miR-199-z	1.40212	0.705775	0.9413	ncbi_101111903	0.777	1.297	1.113	-0.9998	0.0111273	PRDM11	PREDICTED: zinc finger protein 862 isoform X2 [Ovis aries musimon]	-	-	-	-	-	-	-
miR-199-z	1.40212	0.705775	0.9413	ncbi_101119359	0.915	1.72	1.435	-0.9998	0.0112639	ORAI2	PREDICTED: protein orai-2 isoform X1 [Ovis aries]	Environmental Information Processing	Signal transduction	ko04020//Calcium signaling pathway	K16057	GO:0031224//intrinsic component of membrane	-	-
miR-188-x	1.67433	1.20935	0.893075	ncbi_101102871	25.327	35.945	43.663	-0.9998	0.0117099	PPP1R3B	PREDICTED: protein phosphatase 1 regulatory subunit 3B isoform X1 [Capra hircus]	Organismal Systems;Human Diseases	Endocrine system;Endocrine and metabolic diseases	ko04910//Insulin signaling pathway;ko04931//Insulin resistance	K07189;K07189	-	-	GO:0006073//cellular glucan metabolic process;GO:0043471//regulation of cellular carbohydrate catabolic process
miR-664-y	5.82855	4.27165	7.9984	ncbi_101115001	7.08	8.303	5.258	-0.9998	0.0117232	ADAM9	PREDICTED: disintegrin and metalloproteinase domain-containing protein 9 isoform X1 [Ovis aries]	-	-	-	-	GO:0005924//cell-substrate adherens junction;GO:0031226//intrinsic component of plasma membrane;GO:0031988//membrane-bounded vesicle;GO:0044421//extracellular region part;GO:0044424//intracellular part	GO:0004175//endopeptidase activity;GO:0019901//protein kinase binding;GO:0019904//protein domain specific binding;GO:0032403//protein complex binding;GO:0046914//transition metal ion binding	GO:0000302//response to reactive oxygen species;GO:0002274//myeloid leukocyte activation;GO:0006509//membrane protein ectodomain proteolysis;GO:0007178//transmembrane receptor protein serine/threonine kinase signaling pathway;GO:0009913//epidermal cell differentiation;GO:0010038//response to metal ion;GO:0010634//positive regulation of epithelial cell migration;GO:0016337//single organismal cell-…
miR-6519-z	2.23795	4.12793	3.25063	MSTRG.14029	16.885	4.305	9.943	-0.9998	0.0117409	IGHG1	immunoglobulin gamma-1 chain F7-299, partial [Capra hircus]	Environmental Information Processing;Human Diseases;Human Diseases;Environmental Information Processing;Human Diseases;Cellular Processes;Organismal Systems;Human Diseases;Human Diseases;Environmental Information Processing;Human Diseases;Organismal Systems;Environmental Information Processing;Human Diseases;Organismal Systems;Human Diseases;Human Diseases;Human Diseases;Organismal Systems;Human …	Signal transduction;Infectious diseases;Infectious diseases;Signal transduction;Cancers;Transport and catabolism;Immune system;Infectious diseases;Immune diseases;Signal transduction;Infectious diseases;Immune system;Signal transduction;Immune diseases;Immune system;Infectious diseases;Cardiovascular diseases;Cardiovascular diseases;Immune system;Immune diseases;Infectious diseases;Immune system;…	ko04151//PI3K-Akt signaling pathway;ko05169//Epstein-Barr virus infection;ko05152//Tuberculosis;ko04020//Calcium signaling pathway;ko05202//Transcriptional misregulation in cancers;ko04145//Phagosome;ko04650//Natural killer cell mediated cytotoxicity;ko05162//Measles;ko05322//Systemic lupus erythematosus;ko04072//Phospholipase D signaling pathway;ko05146//Amoebiasis;ko04640//Hematopoietic cell li…	K06856;K06856;K06856;K06856;K06856;K06856;K06856;K06856;K06856;K06856;K06856;K06856;K06856;K06856;K06856;K06856;K06856;K06856;K06856;K06856;K06856;K06856;K06856;K06856;K06856;K06856;K06856	GO:0005615//extracellular space;GO:0005770//late endosome;GO:0031988//membrane-bounded vesicle	GO:0005488//binding	GO:0001796//regulation of type IIa hypersensitivity;GO:0001810//regulation of type I hypersensitivity;GO:0002431//Fc receptor mediated stimulatory signaling pathway;GO:0006508//proteolysis;GO:0006909//phagocytosis;GO:0006956//complement activation;GO:0007041//lysosomal transport;GO:0010324//membrane invagination;GO:0042742//defense response to bacterium;GO:0045807//positive regulation of endocyto…
miR-1343-x	0.28375	0.1365	0.3823	ncbi_101122392	9.738	12.607	7.945	-0.9998	0.0118276	PBX2	pre-B-cell leukemia transcription factor 2 [Sus scrofa]	-	-	-	-	GO:0043231//intracellular membrane-bounded organelle;GO:0043234//protein complex	GO:0001071//nucleic acid binding transcription factor activity;GO:0003677//DNA binding;GO:0005515//protein binding	GO:0003002//regionalization;GO:0006357//regulation of transcription from RNA polymerase II promoter;GO:0035108//limb morphogenesis
novel-m0048-3p	3.14958	1.74185	2.18268	ncbi_101114819	0.595	1.095	0.93	-0.9998	0.0118822	SLC41A3	PREDICTED: solute carrier family 41 member 3 isoform X2 [Ovis aries musimon]	-	-	-	-	-	GO:0015075//ion transmembrane transporter activity	GO:0006812//cation transport
novel-m0098-3p	0.338325	0.5803	0.165	ncbi_101122206	4.192	2.88	5.07	-0.9998	0.01195	--	PREDICTED: putative hydrolase RBBP9 [Ovis aries]	-	-	-	-	GO:0031988//membrane-bounded vesicle;GO:0043231//intracellular membrane-bounded organelle;GO:0043232//intracellular non-membrane-bounded organelle	GO:0003824//catalytic activity	-
miR-21-y	33.5879	43.5474	23.4054	ncbi_114117925	0.062	0.015	0.107	-0.9998	0.0120591	ZNF701	PREDICTED: zinc finger protein 616-like isoform X1 [Bubalus bubalis]	-	-	-	-	-	-	-
novel-m0050-3p	3.1606	4.88023	4.8942	ncbi_101119259	18.922	12.35	12.44	-0.9998	0.0120626	CISH	PREDICTED: cytokine-inducible SH2-containing protein isoform X1 [Ovis aries]	Environmental Information Processing;Organismal Systems	Signal transduction;Endocrine system	ko04630//Jak-STAT signaling pathway;ko04917//Prolactin signaling pathway	K04701;K04701	GO:0016020//membrane	-	GO:0007186//G-protein coupled receptor signaling pathway;GO:0009968//negative regulation of signal transduction;GO:0032446//protein modification by small protein conjugation;GO:0040007//growth
miR-205-z	0.72825	0.23165	0.656375	ncbi_105605903	0	0.703	0.088	-0.9998	0.0122069	ADH4	PREDICTED: alcohol dehydrogenase 4 [Pantholops hodgsonii]	Metabolism;Human Diseases;Metabolism;Metabolism;Metabolism;Metabolism;Metabolism;Metabolism	Global and overview maps;Cancers;Metabolism of cofactors and vitamins;Xenobiotics biodegradation and metabolism;Carbohydrate metabolism;Xenobiotics biodegradation and metabolism;Lipid metabolism;Amino acid metabolism	ko01100//Metabolic pathways;ko05204//Chemical carcinogenesis;ko00830//Retinol metabolism;ko00980//Metabolism of xenobiotics by cytochrome P450;ko00010//Glycolysis / Gluconeogenesis;ko00982//Drug metabolism - cytochrome P450;ko00071//Fatty acid degradation;ko00350//Tyrosine metabolism	K13980;K13980;K13980;K13980;K13980;K13980;K13980;K13980	-	GO:0000166//nucleotide binding;GO:0004022//alcohol dehydrogenase (NAD) activity;GO:0004030//aldehyde dehydrogenase [NAD(P)+] activity;GO:0008106//alcohol dehydrogenase (NADP+) activity;GO:0016918//retinal binding;GO:0043168//anion binding;GO:0046914//transition metal ion binding	GO:0001523//retinoid metabolic process;GO:0006067//ethanol metabolic process;GO:0042180//cellular ketone metabolic process
oar-miR-3957-3p	1.78935	3.31102	1.53787	ncbi_101110381	0.193	0.035	0.215	-0.9998	0.0122072	MAB21L3	PREDICTED: protein mab-21-like 3 [Ovis aries musimon]	-	-	-	-	-	-	-
novel-m0005-3p	14.8841	25.2649	20.2639	ncbi_101110514	19.023	12.543	15.557	-0.9998	0.0122139	EID1	PREDICTED: EP300-interacting inhibitor of differentiation 1 [Ovis aries musimon]	-	-	-	-	GO:0016234//inclusion body;GO:0043231//intracellular membrane-bounded organelle	GO:0003712//transcription cofactor activity;GO:0019899//enzyme binding;GO:0030234//enzyme regulator activity	GO:0006355//regulation of transcription, DNA-templated;GO:0031056//regulation of histone modification;GO:0048869//cellular developmental process
novel-m0006-3p	14.8841	25.2649	20.2639	ncbi_101110514	19.023	12.543	15.557	-0.9998	0.0122139	EID1	PREDICTED: EP300-interacting inhibitor of differentiation 1 [Ovis aries musimon]	-	-	-	-	GO:0016234//inclusion body;GO:0043231//intracellular membrane-bounded organelle	GO:0003712//transcription cofactor activity;GO:0019899//enzyme binding;GO:0030234//enzyme regulator activity	GO:0006355//regulation of transcription, DNA-templated;GO:0031056//regulation of histone modification;GO:0048869//cellular developmental process
novel-m0074-5p	1.4056	1.91158	0.701975	ncbi_101120588	0.725	0.507	1.008	-0.9998	0.012282	NLGN2	PREDICTED: neuroligin-2 isoform X2 [Ovis aries musimon]	Environmental Information Processing	Signaling molecules and interaction	ko04514//Cell adhesion molecules (CAMs)	K07378	-	-	-
miR-29-z	15.665	7.24815	11.4219	ncbi_100101231	45.218	99.795	71.817	-0.9998	0.0123147	COL3A1	PREDICTED: collagen alpha-1(III) chain [Ovis aries]	Organismal Systems;Organismal Systems;Organismal Systems;Human Diseases;Human Diseases	Endocrine system;Digestive system;Immune system;Infectious diseases;Endocrine and metabolic diseases	ko04926//Relaxin signaling pathway;ko04974//Protein digestion and absorption;ko04611//Platelet activation;ko05146//Amoebiasis;ko04933//AGE-RAGE signaling pathway in diabetic complications	K19720;K19720;K19720;K19720;K19720	GO:0005583//fibrillar collagen trimer;GO:0044432//endoplasmic reticulum part	GO:0005102//receptor binding;GO:0005198//structural molecule activity;GO:0019838//growth factor binding;GO:0043169//cation binding	GO:0001764//neuron migration;GO:0001775//cell activation;GO:0001944//vasculature development;GO:0002683//negative regulation of immune system process;GO:0006464//cellular protein modification process;GO:0006897//endocytosis;GO:0007178//transmembrane receptor protein serine/threonine kinase signaling pathway;GO:0009611//response to wounding;GO:0009628//response to abiotic stimulus;GO:0022411//cell…
oar-miR-495-3p	3.58343	8.1871	4.29705	ncbi_106990321	17.355	6.67	15.908	-0.9998	0.0123295	CEBPZOS	PREDICTED: protein CEBPZOS-like isoform X1 [Ovis aries]	-	-	-	-	-	-	-
novel-m0226-3p	0.253975	0.01	0.01	ncbi_101117050	4.418	6.578	6.627	-0.9998	0.0123652	FGD1	PREDICTED: FYVE, RhoGEF and PH domain-containing protein 1 isoform X1 [Ovis aries musimon]	Cellular Processes	Cell motility	ko04810//Regulation of actin cytoskeleton	K05720	GO:0031252//cell leading edge;GO:0043231//intracellular membrane-bounded organelle	GO:0005088//Ras guanyl-nucleotide exchange factor activity;GO:0043169//cation binding;GO:0051020//GTPase binding	GO:0007010//cytoskeleton organization;GO:0022604//regulation of cell morphogenesis;GO:0030031//cell projection assembly;GO:0043087//regulation of GTPase activity
oar-miR-29b	242.46	86.0061	183.231	ncbi_101119518	0.445	0.862	0.61	-0.9998	0.0123685	IGSF9B	PREDICTED: protein turtle homolog B isoform X5 [Ovis aries musimon]	-	-	-	-	GO:0043005//neuron projection;GO:0044297//cell body;GO:0045202//synapse	GO:0019899//enzyme binding	GO:0060080//inhibitory postsynaptic potential
oar-miR-29a	2305.59	780.605	1613.87	ncbi_101109623	1.603	2.645	2.058	-0.9998	0.012396	TULP4	PREDICTED: tubby-related protein 4 isoform X2 [Ovis aries musimon]	-	-	-	-	-	-	GO:0007165//signal transduction;GO:0032446//protein modification by small protein conjugation
miR-218-x	4.21232	6.33552	3.6432	ncbi_101111282	1.982	1.34	2.135	-0.9998	0.0124437	PDE4C	PREDICTED: cAMP-specific 3',5'-cyclic phosphodiesterase 4C isoform X1 [Ovis aries]	Environmental Information Processing;Metabolism;Organismal Systems;Human Diseases	Signal transduction;Nucleotide metabolism;Endocrine system;Substance dependence	ko04024//cAMP signaling pathway;ko00230//Purine metabolism;ko04928//Parathyroid hormone synthesis, secretion and action;ko05032//Morphine addiction	K13293;K13293;K13293;K13293	GO:0005929//cilium;GO:0044421//extracellular region part	GO:0042578//phosphoric ester hydrolase activity;GO:0043169//cation binding	GO:0050794//regulation of cellular process
novel-m0043-3p	1.85513	3.84903	2.2949	ncbi_101104692	26.915	35.225	33.75	-0.9998	0.0124745	GPD1L	PREDICTED: glycerol-3-phosphate dehydrogenase 1-like protein [Bison bison bison]	Metabolism	Lipid metabolism	ko00564//Glycerophospholipid metabolism	K00006	GO:0016020//membrane;GO:0031988//membrane-bounded vesicle;GO:0044444//cytoplasmic part	GO:0000166//nucleotide binding;GO:0016247//channel regulator activity;GO:0016616//oxidoreductase activity, acting on the CH-OH group of donors, NAD or NADP as acceptor;GO:0046983//protein dimerization activity;GO:0048037//cofactor binding	GO:0001933//negative regulation of protein phosphorylation;GO:0002028//regulation of sodium ion transport;GO:0003254//regulation of membrane depolarization;GO:0006072//glycerol-3-phosphate metabolic process;GO:0006641//triglyceride metabolic process;GO:0019674//NAD metabolic process;GO:0032412//regulation of ion transmembrane transporter activity;GO:0034394//protein localization to cell surface;G…
novel-m0061-5p	1.55705	2.8858	1.58962	ncbi_101113095	34.435	3.292	34.367	-0.9998	0.0124745	SCN3B	sodium channel subunit beta-3 precursor [Bos taurus]	-	-	-	-	GO:0005887//integral component of plasma membrane;GO:0031674//I band	GO:0005248//voltage-gated sodium channel activity;GO:0005515//protein binding;GO:0016247//channel regulator activity	GO:0002027//regulation of heart rate;GO:0002028//regulation of sodium ion transport;GO:0003254//regulation of membrane depolarization;GO:0007009//plasma membrane organization;GO:0007600//sensory perception;GO:0032412//regulation of ion transmembrane transporter activity;GO:0048731//system development;GO:0086002//cardiac muscle cell action potential involved in contraction;GO:0086010//membrane dep…
novel-m0062-5p	1.55705	2.8858	1.58962	ncbi_101113095	34.435	3.292	34.367	-0.9998	0.0124745	SCN3B	sodium channel subunit beta-3 precursor [Bos taurus]	-	-	-	-	GO:0005887//integral component of plasma membrane;GO:0031674//I band	GO:0005248//voltage-gated sodium channel activity;GO:0005515//protein binding;GO:0016247//channel regulator activity	GO:0002027//regulation of heart rate;GO:0002028//regulation of sodium ion transport;GO:0003254//regulation of membrane depolarization;GO:0007009//plasma membrane organization;GO:0007600//sensory perception;GO:0032412//regulation of ion transmembrane transporter activity;GO:0048731//system development;GO:0086002//cardiac muscle cell action potential involved in contraction;GO:0086010//membrane dep…
novel-m0174-3p	0.01	0.164725	0.24965	ncbi_101106405	5.607	3.833	2.783	-0.9998	0.0125088	FAM126B	PREDICTED: protein FAM126B isoform X1 [Ovis aries]	-	-	-	-	-	-	-
miR-1599-z	2.46752	1.42068	2.41412	ncbi_101115830	0.45	1.375	0.477	-0.9998	0.0125124	CLMN	PREDICTED: calmin isoform X2 [Ovis aries]	-	-	-	-	GO:0044424//intracellular part	-	GO:0008283//cell proliferation;GO:0030030//cell projection organization
miR-1343-x	0.28375	0.1365	0.3823	ncbi_101119144	2.952	3.752	2.377	-0.9998	0.0125405	AGO2	PREDICTED: protein argonaute-2 isoform X2 [Ovis aries musimon]	-	-	-	-	GO:0031332//RNAi effector complex;GO:0034518//RNA cap binding complex;GO:0036464//cytoplasmic ribonucleoprotein granule;GO:0043231//intracellular membrane-bounded organelle	GO:0000339//RNA cap binding;GO:0016891//endoribonuclease activity, producing 5'-phosphomonoesters;GO:0043169//cation binding;GO:0044822//poly(A) RNA binding	GO:0006379//mRNA cleavage;GO:0006446//regulation of translational initiation;GO:0016458//gene silencing;GO:0031442//positive regulation of mRNA 3'-end processing;GO:0034470//ncRNA processing;GO:0040033//negative regulation of translation, ncRNA-mediated;GO:0044707//single-multicellular organism process;GO:0061014//positive regulation of mRNA catabolic process;GO:0090501//RNA phosphodiester bond h…
miR-490-x	0.381175	1.17702	1.09882	ncbi_101119737	0.55	0.2	0.227	-0.9998	0.0126551	NPTX1	neuronal pentraxin-1 precursor [Bos taurus]	-	-	-	-	GO:0016020//membrane;GO:0031982//vesicle;GO:0042995//cell projection;GO:0043231//intracellular membrane-bounded organelle	GO:0043169//cation binding	GO:0000266//mitochondrial fission;GO:0007409//axonogenesis;GO:0035864//response to potassium ion;GO:1902582//single-organism intracellular transport
oar-miR-29b	242.46	86.0061	183.231	ncbi_106991730	0.745	1.493	1.015	-0.9998	0.0126578	Kif26a	PREDICTED: kinesin-like protein KIF26A [Ovis aries musimon]	-	-	-	-	GO:0005875//microtubule associated complex	GO:0003774//motor activity;GO:0015631//tubulin binding;GO:0032550//purine ribonucleoside binding	GO:0001558//regulation of cell growth;GO:0007017//microtubule-based process;GO:0009966//regulation of signal transduction;GO:0048731//system development
oar-miR-200a	40.0271	23.2695	32.0926	ncbi_101111135	1.483	2.938	2.197	-0.9998	0.0126637	PTK7	PREDICTED: inactive tyrosine-protein kinase 7 isoform X1 [Capra hircus]	-	-	-	-	-	-	-
miR-12135-z	1.8899	0.740525	1.3004	ncbi_101106609	2.42	4.385	3.462	-0.9998	0.0127769	KIF26B	PREDICTED: kinesin-like protein KIF26B isoform X2 [Ovis aries musimon]	-	-	-	-	-	-	-
novel-m0005-3p	14.8841	25.2649	20.2639	ncbi_443366	0.17	0.03	0.095	-0.9998	0.0128287	PTGFR	PREDICTED: prostaglandin F2-alpha receptor isoform X1 [Ovis aries]	Environmental Information Processing;Environmental Information Processing;Environmental Information Processing	Signaling molecules and interaction;Signal transduction;Signal transduction	ko04080//Neuroactive ligand-receptor interaction;ko04020//Calcium signaling pathway;ko04072//Phospholipase D signaling pathway	K04262;K04262;K04262	GO:0031224//intrinsic component of membrane;GO:0044424//intracellular part	GO:0004955//prostaglandin receptor activity	GO:0002237//response to molecule of bacterial origin;GO:0007166//cell surface receptor signaling pathway;GO:0019722//calcium-mediated signaling;GO:0042981//regulation of apoptotic process
novel-m0006-3p	14.8841	25.2649	20.2639	ncbi_443366	0.17	0.03	0.095	-0.9998	0.0128287	PTGFR	PREDICTED: prostaglandin F2-alpha receptor isoform X1 [Ovis aries]	Environmental Information Processing;Environmental Information Processing;Environmental Information Processing	Signaling molecules and interaction;Signal transduction;Signal transduction	ko04080//Neuroactive ligand-receptor interaction;ko04020//Calcium signaling pathway;ko04072//Phospholipase D signaling pathway	K04262;K04262;K04262	GO:0031224//intrinsic component of membrane;GO:0044424//intracellular part	GO:0004955//prostaglandin receptor activity	GO:0002237//response to molecule of bacterial origin;GO:0007166//cell surface receptor signaling pathway;GO:0019722//calcium-mediated signaling;GO:0042981//regulation of apoptotic process
miR-1842-x	3.49193	4.48032	2.18248	MSTRG.5903	1.535	1.042	2.143	-0.9998	0.0128998	--	ATP-binding cassette sub-family B member 7, mitochondrial isoform 2 [Bos taurus]	-	-	-	-	-	GO:0043167//ion binding	GO:0009987//cellular process;GO:0010467//gene expression;GO:0051234//establishment of localization
miR-4324-z	7.98595	4.8433	8.60693	ncbi_101104255	1.75	3.04	1.532	-0.9998	0.0129604	IKZF3	PREDICTED: zinc finger protein Aiolos isoform X1 [Ovis aries]	-	-	-	-	GO:0016020//membrane;GO:0043231//intracellular membrane-bounded organelle	GO:0003677//DNA binding;GO:0043169//cation binding;GO:0046983//protein dimerization activity	GO:0006915//apoptotic process;GO:0010468//regulation of gene expression;GO:0030183//B cell differentiation;GO:0034645//cellular macromolecule biosynthetic process;GO:0050670//regulation of lymphocyte proliferation
novel-m0173-5p	0.210825	0.46385	0.042275	ncbi_101104866	5.423	3.785	6.598	-0.9998	0.0130086	HLA-A	PREDICTED: BOLA class I histocompatibility antigen, alpha chain BL3-7 isoform X2 [Capra hircus]	Human Diseases;Human Diseases;Cellular Processes;Human Diseases;Human Diseases;Human Diseases;Human Diseases;Human Diseases;Cellular Processes;Organismal Systems;Environmental Information Processing;Cellular Processes;Organismal Systems;Human Diseases;Human Diseases;Human Diseases;Human Diseases;Human Diseases	Infectious diseases;Infectious diseases;Transport and catabolism;Infectious diseases;Infectious diseases;Cancers;Infectious diseases;Infectious diseases;Transport and catabolism;Immune system;Signaling molecules and interaction;Cell growth and death;Immune system;Cardiovascular diseases;Immune diseases;Endocrine and metabolic diseases;Immune diseases;Immune diseases	ko05165//Human papillomavirus infection;ko05166//HTLV-I infection;ko04144//Endocytosis;ko05163//Human cytomegalovirus infection;ko05168//Herpes simplex infection;ko05203//Viral carcinogenesis;ko05169//Epstein-Barr virus infection;ko05167//Kaposi sarcoma-associated herpesvirus infection;ko04145//Phagosome;ko04650//Natural killer cell mediated cytotoxicity;ko04514//Cell adhesion molecules (CAMs);ko…	K06751;K06751;K06751;K06751;K06751;K06751;K06751;K06751;K06751;K06751;K06751;K06751;K06751;K06751;K06751;K06751;K06751;K06751	-	-	-
miR-664-y	5.82855	4.27165	7.9984	MSTRG.5402	1.713	2.078	1.165	-0.9998	0.0130735	GIMAP7	PREDICTED: GTPase IMAP family member 7 [Capra hircus]	-	-	-	-	GO:0016020//membrane;GO:0043231//intracellular membrane-bounded organelle;GO:0043232//intracellular non-membrane-bounded organelle;GO:0044444//cytoplasmic part	GO:0032550//purine ribonucleoside binding;GO:0046983//protein dimerization activity	-
miR-506-x	2.47147	4.69415	1.65308	MSTRG.14548	1.347	0.743	1.548	-0.9998	0.0132546	--	LOW QUALITY PROTEIN: paraneoplastic antigen-like protein 8B [Bos taurus]	Metabolism	Metabolism of cofactors and vitamins	ko00670//One carbon pool by folate	K00289	-	-	-
novel-m0174-3p	0.01	0.164725	0.24965	ncbi_114117547	0.797	0.603	0.505	-0.9998	0.0133581	NANP	PREDICTED: N-acylneuraminate-9-phosphatase [Ovis aries musimon]	Metabolism;Metabolism	Global and overview maps;Carbohydrate metabolism	ko01100//Metabolic pathways;ko00520//Amino sugar and nucleotide sugar metabolism	K01097;K01097	GO:0044444//cytoplasmic part	GO:0016791//phosphatase activity	GO:0006044//N-acetylglucosamine metabolic process;GO:0006054//N-acetylneuraminate metabolic process;GO:0006487//protein N-linked glycosylation;GO:0006796//phosphate-containing compound metabolic process
miR-10-z	0.325725	0.07275	0.26845	ncbi_101111725	32.79	49.932	37.012	-0.9998	0.0133806	Ube2g1	PREDICTED: LOW QUALITY PROTEIN: ubiquitin-conjugating enzyme E2 G1 [Echinops telfairi]	Genetic Information Processing;Human Diseases;Genetic Information Processing	Folding, sorting and degradation;Neurodegenerative diseases;Folding, sorting and degradation	ko04141//Protein processing in endoplasmic reticulum;ko05012//Parkinson disease;ko04120//Ubiquitin mediated proteolysis	K10575;K10575;K10575	-	-	-
miR-29-x	41.0208	20.3022	32.5897	ncbi_101122835	2.627	4.985	3.63	-0.9998	0.0134192	ADAMTSL1	PREDICTED: ADAMTS-like protein 1 isoform X3 [Ovis aries]	-	-	-	-	-	GO:0046914//transition metal ion binding;GO:0070011//peptidase activity, acting on L-amino acid peptides	GO:0019538//protein metabolic process
miR-188-x	1.67433	1.20935	0.893075	ncbi_101118852	0.55	0.877	1.117	-0.9998	0.0134307	Epha4	PREDICTED: ephrin type-A receptor 4 isoform X1 [Ovis aries]	Organismal Systems	Development	ko04360//Axon guidance	K05105	GO:0005769//early endosome;GO:0016021//integral component of membrane;GO:0043005//neuron projection	GO:0005003//ephrin receptor activity;GO:0019904//protein domain specific binding;GO:0032550//purine ribonucleoside binding	GO:0007169//transmembrane receptor protein tyrosine kinase signaling pathway;GO:0007411//axon guidance;GO:0007413//axonal fasciculation;GO:0008344//adult locomotory behavior;GO:0021952//central nervous system projection neuron axonogenesis;GO:0032102//negative regulation of response to external stimulus;GO:0043406//positive regulation of MAP kinase activity;GO:0045685//regulation of glial cell di…
miR-10-z	0.325725	0.07275	0.26845	ncbi_101116796	1.11	1.8	1.28	-0.9998	0.0134356	ZBTB20	PREDICTED: zinc finger and BTB domain-containing protein 20 isoform X1 [Odobenus rosmarus divergens]	-	-	-	-	GO:0043231//intracellular membrane-bounded organelle	GO:0000982//transcription factor activity, RNA polymerase II core promoter proximal region sequence-specific binding;GO:0003676//nucleic acid binding;GO:0043169//cation binding	-
novel-m0072-3p	1.08332	0.37445	0.944875	ncbi_101113950	0.818	1.397	0.943	-0.9998	0.0135647	Nol4l	PREDICTED: nucleolar protein 4-like isoform X2 [Ovis aries musimon]	-	-	-	-	GO:0031981//nuclear lumen	-	-
novel-m0173-5p	0.210825	0.46385	0.042275	ncbi_101103892	9.888	7.093	11.9	-0.9998	0.0136299	SMIM3	PREDICTED: small integral membrane protein 3 [Ovis aries]	-	-	-	-	-	-	-
miR-29-z	15.665	7.24815	11.4219	ncbi_101118403	1.333	2.475	1.93	-0.9998	0.0137039	IMPACT	PREDICTED: protein IMPACT isoform X2 [Ovis aries]	-	-	-	-	-	-	GO:0006417//regulation of translation
miR-29-x	41.0208	20.3022	32.5897	ncbi_101116013	0.598	1.218	0.862	-0.9998	0.0137446	GRAMD1C	PREDICTED: GRAM domain-containing protein 1C isoform X1 [Ovis aries]	-	-	-	-	-	-	-
oar-miR-29a	2305.59	780.605	1613.87	ncbi_101109227	2.913	6.05	4.277	-0.9998	0.0137484	SAMD13	PREDICTED: sterile alpha motif domain-containing protein 13 isoform X3 [Ovis aries]	-	-	-	-	-	-	-
novel-m0074-5p	1.4056	1.91158	0.701975	ncbi_105602841	0.262	0.182	0.365	-0.9998	0.0137652	COL8A2	PREDICTED: collagen alpha-2(VIII) chain [Ovis aries musimon]	-	-	-	-	GO:0044420//extracellular matrix component	-	GO:0008283//cell proliferation;GO:0022610//biological adhesion;GO:0043010//camera-type eye development
novel-m0064-3p	1.7793	0.810325	1.0038	ncbi_100286737	15.58	26.375	24.448	-0.9998	0.0137793	IGFBP3	insulin-like growth factor-binding protein 3 precursor [Capra hircus]	Human Diseases;Cellular Processes;Cellular Processes	Cancers;Cell growth and death;Cell growth and death	ko05202//Transcriptional misregulation in cancers;ko04218//Cellular senescence;ko04115//p53 signaling pathway	K10138;K10138;K10138	-	-	-
miR-1343-x	0.28375	0.1365	0.3823	ncbi_101103014	37.938	47.97	31.742	-0.9998	0.0138417	ABHD2	monoacylglycerol lipase ABHD2 [Bos taurus]	-	-	-	-	GO:0031224//intrinsic component of membrane	GO:0016788//hydrolase activity, acting on ester bonds	GO:0006950//response to stress;GO:0030334//regulation of cell migration
miR-877-x	5.55753	3.15458	5.604	ncbi_101103546	7.307	13.69	7.347	-0.9998	0.0140247	FZD7	PREDICTED: frizzled-7 [Ovis aries musimon]	Human Diseases;Human Diseases;Human Diseases;Human Diseases;Human Diseases;Environmental Information Processing;Human Diseases;Environmental Information Processing;Human Diseases;Human Diseases;Environmental Information Processing;Cellular Processes;Organismal Systems;Human Diseases	Cancers;Infectious diseases;Infectious diseases;Cancers;Cancers;Signal transduction;Cancers;Signal transduction;Endocrine and metabolic diseases;Cancers;Signal transduction;Cellular community - eukaryotes;Endocrine system;Cancers	ko05200//Pathways in cancer;ko05165//Human papillomavirus infection;ko05166//HTLV-I infection;ko05205//Proteoglycans in cancer;ko05226//Gastric cancer;ko04390//Hippo signaling pathway;ko05225//Hepatocellular carcinoma;ko04150//mTOR signaling pathway;ko04934//Cushing syndrome;ko05224//Breast cancer;ko04310//Wnt signaling pathway;ko04550//Signaling pathways regulating pluripotency of stem cells;ko0…	K02432;K02432;K02432;K02432;K02432;K02432;K02432;K02432;K02432;K02432;K02432;K02432;K02432;K02432	GO:0031224//intrinsic component of membrane	GO:0001664//G-protein coupled receptor binding;GO:0004888//transmembrane signaling receptor activity;GO:0019904//protein domain specific binding	GO:0003382//epithelial cell morphogenesis;GO:0006355//regulation of transcription, DNA-templated;GO:0007162//negative regulation of cell adhesion;GO:0009996//negative regulation of cell fate specification;GO:0017145//stem cell division;GO:0030217//T cell differentiation;GO:0038030//non-canonical Wnt signaling pathway via MAPK cascade;GO:0042306//regulation of protein import into nucleus;GO:004232…
miR-29-x	41.0208	20.3022	32.5897	ncbi_101112759	2.567	4.853	3.453	-0.9998	0.0140316	NCAM1	PREDICTED: neural cell adhesion molecule 1 isoform X1 [Capra hircus]	Environmental Information Processing;Human Diseases	Signaling molecules and interaction;Neurodegenerative diseases	ko04514//Cell adhesion molecules (CAMs);ko05020//Prion diseases	K06491;K06491	GO:0030054//cell junction;GO:0031224//intrinsic component of membrane;GO:0043005//neuron projection;GO:0044297//cell body;GO:0044459//plasma membrane part	-	GO:0016337//single organismal cell-cell adhesion;GO:0030030//cell projection organization;GO:0050848//regulation of calcium-mediated signaling
miR-6519-z	2.23795	4.12793	3.25063	ncbi_101103274	4.367	2.675	3.428	-0.9998	0.0140377	DAAM2	PREDICTED: disheveled-associated activator of morphogenesis 2 isoform X4 [Ovis aries musimon]	Environmental Information Processing	Signal transduction	ko04310//Wnt signaling pathway	K04512	-	GO:0017016//Ras GTPase binding	GO:0007010//cytoskeleton organization;GO:0009855//determination of bilateral symmetry
miR-29-y	388.694	130.405	304.163	ncbi_100144763	3.895	6.445	4.78	-0.9998	0.0140476	CCND1	PREDICTED: G1/S-specific cyclin-D1 isoform X2 [Ovis aries musimon]	Human Diseases;Environmental Information Processing;Human Diseases;Human Diseases;Human Diseases;Environmental Information Processing;Human Diseases;Human Diseases;Human Diseases;Cellular Processes;Human Diseases;Environmental Information Processing;Human Diseases;Cellular Processes;Human Diseases;Cellular Processes;Human Diseases;Human Diseases;Human Diseases;Human Diseases;Organismal Systems;En…	Cancers;Signal transduction;Infectious diseases;Infectious diseases;Infectious diseases;Signal transduction;Cancers;Cancers;Infectious diseases;Cellular community - eukaryotes;Cancers;Signal transduction;Cancers;Cellular community - eukaryotes;Cancers;Cell growth and death;Infectious diseases;Infectious diseases;Endocrine and metabolic diseases;Cancers;Endocrine system;Signal transduction;Signal …	ko05200//Pathways in cancer;ko04151//PI3K-Akt signaling pathway;ko05165//Human papillomavirus infection;ko05166//HTLV-I infection;ko05163//Human cytomegalovirus infection;ko04630//Jak-STAT signaling pathway;ko05205//Proteoglycans in cancer;ko05203//Viral carcinogenesis;ko05167//Kaposi sarcoma-associated herpesvirus infection;ko04510//Focal adhesion;ko05226//Gastric cancer;ko04390//Hippo signaling…	K04503;K04503;K04503;K04503;K04503;K04503;K04503;K04503;K04503;K04503;K04503;K04503;K04503;K04503;K04503;K04503;K04503;K04503;K04503;K04503;K04503;K04503;K04503;K04503;K04503;K04503;K04503;K04503;K04503;K04503;K04503;K04503;K04503;K04503;K04503;K04503;K04503;K04503;K04503;K04503;K04503;K04503;K04503;K04503;K04503	GO:0043231//intracellular membrane-bounded organelle;GO:0043234//protein complex;GO:0043296//apical junction complex	GO:0003712//transcription cofactor activity;GO:0016301//kinase activity;GO:0019887//protein kinase regulator activity;GO:0019900//kinase binding	GO:0000079//regulation of cyclin-dependent protein serine/threonine kinase activity;GO:0000082//G1/S transition of mitotic cell cycle;GO:0006357//regulation of transcription from RNA polymerase II promoter;GO:0007589//body fluid secretion;GO:0009411//response to UV;GO:0009968//negative regulation of signal transduction;GO:0010033//response to organic substance;GO:0010389//regulation of G2/M trans…
novel-m0151-5p	0.09445	0.453775	0.3875	ncbi_101121561	2.16	1.427	1.578	-0.9998	0.0141017	TMEM241	PREDICTED: transmembrane protein 241 isoform X1 [Capra hircus]	-	-	-	-	-	-	-
miR-216-x	14.7521	6.89723	9.2445	ncbi_101117024	5.505	8.975	7.868	-0.9998	0.0141525	RIPOR2	PREDICTED: protein FAM65B isoform X2 [Ovis aries musimon]	-	-	-	-	GO:0031528//microvillus membrane;GO:0044424//intracellular part	-	GO:0050954//sensory perception of mechanical stimulus
miR-1748-z	0.067375	0.01	0.1936	ncbi_101118942	12.43	14.882	6.49	-0.9998	0.0141951	DUSP16	PREDICTED: dual specificity protein phosphatase 16 [Ovis aries musimon]	Environmental Information Processing	Signal transduction	ko04010//MAPK signaling pathway	K04459	GO:0043231//intracellular membrane-bounded organelle	GO:0008138//protein tyrosine/serine/threonine phosphatase activity	GO:0006470//protein dephosphorylation;GO:0042326//negative regulation of phosphorylation
miR-216-x	14.7521	6.89723	9.2445	ncbi_101104301	0.485	1.165	0.948	-0.9998	0.0142212	TMEM35A	PREDICTED: transmembrane protein 35 [Ovis aries]	-	-	-	-	GO:0031224//intrinsic component of membrane;GO:0031982//vesicle;GO:0042579//microbody	-	-
miR-285-z	6.83237	2.8838	6.55905	ncbi_101104996	2.395	3.895	2.462	-0.9997	0.014305	TET2	PREDICTED: LOW QUALITY PROTEIN: methylcytosine dioxygenase TET2 isoform X1 [Ovis aries]	-	-	-	-	-	GO:0005506//iron ion binding;GO:0016706//oxidoreductase activity, acting on paired donors, with incorporation or reduction of molecular oxygen, 2-oxoglutarate as one donor, and incorporation of one atom each of oxygen into both donors	GO:0002244//hematopoietic progenitor cell differentiation;GO:0006206//pyrimidine nucleobase metabolic process;GO:0006357//regulation of transcription from RNA polymerase II promoter;GO:0006486//protein glycosylation;GO:0009887//organ morphogenesis;GO:0018023//peptidyl-lysine trimethylation;GO:0019857//5-methylcytosine metabolic process;GO:0035510//DNA dealkylation;GO:0048872//homeostasis of numbe…
miR-1388-y	27.2641	40.2039	22.5423	MSTRG.12848	1.325	0.49	1.663	-0.9997	0.0143461	--	endonuclease-reverse transcriptase [Babesia ovata]	-	-	-	-	-	-	-
miR-371-x	0.3348	0.121325	0.61605	ncbi_106991878	1.512	1.812	1.147	-0.9997	0.0143602	RNF152	PREDICTED: E3 ubiquitin-protein ligase RNF152 [Ovis aries musimon]	Environmental Information Processing	Signal transduction	ko04150//mTOR signaling pathway	K15705	GO:0000323//lytic vacuole;GO:0005774//vacuolar membrane;GO:0031224//intrinsic component of membrane	GO:0019787//ubiquitin-like protein transferase activity;GO:0046914//transition metal ion binding	GO:0000209//protein polyubiquitination;GO:0012501//programmed cell death
miR-2312-z	1.22613	1.9367	0.9671	MSTRG.12848	1.325	0.49	1.663	-0.9997	0.0144811	--	endonuclease-reverse transcriptase [Babesia ovata]	-	-	-	-	-	-	-
miR-877-z	1.65605	0.74365	1.53507	ncbi_101115509	1.417	2.625	1.605	-0.9997	0.0144856	CSF2RA	PREDICTED: granulocyte-macrophage colony-stimulating factor receptor subunit alpha isoform X1 [Ovis aries]	Human Diseases;Environmental Information Processing;Environmental Information Processing;Organismal Systems	Cancers;Signaling molecules and interaction;Signal transduction;Immune system	ko05200//Pathways in cancer;ko04060//Cytokine-cytokine receptor interaction;ko04630//Jak-STAT signaling pathway;ko04640//Hematopoietic cell lineage	K05066;K05066;K05066;K05066	-	-	GO:0007166//cell surface receptor signaling pathway
miR-150-z	0.01	0.214225	0.1209	ncbi_101114442	0.875	0.355	0.603	-0.9997	0.0146445	ZNF426	PREDICTED: zinc finger protein 708-like isoform X1 [Ovis aries musimon]	-	-	-	-	-	-	-
novel-m0072-3p	1.08332	0.37445	0.944875	ncbi_101121228	1.94	3.273	2.23	-0.9997	0.0146703	2021-09-01	PREDICTED: septin-1 isoform X1 [Pteropus alecto]	Human Diseases	Infectious diseases	ko05100//Bacterial invasion of epithelial cells	K13737	GO:0044430//cytoskeletal part	GO:0032550//purine ribonucleoside binding	GO:0044763//single-organism cellular process
novel-m0074-5p	1.4056	1.91158	0.701975	MSTRG.1048	3.72	0.168	8.27	-0.9997	0.0146807	CFDP2	endonuclease/exonuclease/phosphatase family protein [Trichuris suis]	-	-	-	-	-	-	-
oar-miR-495-3p	3.58343	8.1871	4.29705	ncbi_101104337	11.25	1.545	9.973	-0.9997	0.0147247	ELMOD1	PREDICTED: ELMO domain-containing protein 1 isoform X6 [Ovis aries]	-	-	-	-	GO:0043232//intracellular non-membrane-bounded organelle	GO:0008047//enzyme activator activity	GO:0006897//endocytosis;GO:0010822//positive regulation of mitochondrion organization;GO:0043087//regulation of GTPase activity
miR-664-y	5.82855	4.27165	7.9984	ncbi_101120549	11.658	13.502	8.863	-0.9997	0.014728	Gpm6b	PREDICTED: neuronal membrane glycoprotein M6-b isoform X1 [Ovis aries]	-	-	-	-	GO:0031224//intrinsic component of membrane;GO:0098589//membrane region	-	GO:0001952//regulation of cell-matrix adhesion;GO:0022607//cellular component assembly;GO:0030282//bone mineralization;GO:0032970//regulation of actin filament-based process;GO:0034394//protein localization to cell surface;GO:0051581//negative regulation of neurotransmitter uptake
miR-21-y	33.5879	43.5474	23.4054	ncbi_101119226	15.015	8.283	21.367	-0.9997	0.0147431	LYNX1	PREDICTED: ly-6/neurotoxin-like protein 1 [Ovis aries]	-	-	-	-	GO:0031224//intrinsic component of membrane;GO:0031988//membrane-bounded vesicle;GO:0043005//neuron projection	GO:0016248//channel inhibitor activity;GO:0030547//receptor inhibitor activity	GO:0007268//synaptic transmission;GO:0010469//regulation of receptor activity
novel-m0101-3p	0.514775	0.01	0.8033	MSTRG.11642	5.805	8.402	4.45	-0.9997	0.01489	pol	PREDICTED: endogenous retrovirus group K member 11 Pol protein-like [Marmota marmota marmota]	-	-	-	-	GO:0016020//membrane;GO:0019012//virion;GO:0044424//intracellular part	GO:0003676//nucleic acid binding;GO:0004518//nuclease activity;GO:0016779//nucleotidyltransferase activity	GO:0006259//DNA metabolic process
miR-877-z	1.65605	0.74365	1.53507	ncbi_101117272	3.57	5.873	3.93	-0.9997	0.0149229	CASP13	PREDICTED: caspase-13 isoform X1 [Ovis aries musimon]	Organismal Systems	Immune system	ko04621//NOD-like receptor signaling pathway	K04394	GO:0031090//organelle membrane;GO:0043231//intracellular membrane-bounded organelle	GO:0070011//peptidase activity, acting on L-amino acid peptides	GO:0003006//developmental process involved in reproduction;GO:0006915//apoptotic process;GO:0019538//protein metabolic process;GO:0032731//positive regulation of interleukin-1 beta production
novel-m0101-3p	0.514775	0.01	0.8033	ncbi_101122392	9.738	12.607	7.945	-0.9997	0.0150429	PBX2	pre-B-cell leukemia transcription factor 2 [Sus scrofa]	-	-	-	-	GO:0043231//intracellular membrane-bounded organelle;GO:0043234//protein complex	GO:0001071//nucleic acid binding transcription factor activity;GO:0003677//DNA binding;GO:0005515//protein binding	GO:0003002//regionalization;GO:0006357//regulation of transcription from RNA polymerase II promoter;GO:0035108//limb morphogenesis
miR-432-x	1.30135	2.54442	1.5262	ncbi_101117174	7.978	4.922	7.497	-0.9997	0.0150663	PNPO	PREDICTED: pyridoxine-5'-phosphate oxidase isoform X1 [Ovis aries]	Metabolism;Metabolism	Global and overview maps;Metabolism of cofactors and vitamins	ko01100//Metabolic pathways;ko00750//Vitamin B6 metabolism	K00275;K00275	-	-	-
miR-4324-z	7.98595	4.8433	8.60693	ncbi_101115265	6.308	8.875	5.712	-0.9997	0.0151189	FNBP1	PREDICTED: formin-binding protein 1 isoform X12 [Ovis aries musimon]	-	-	-	-	-	GO:0005515//protein binding	-
miR-205-z	0.72825	0.23165	0.656375	ncbi_100192433	5.43	14.255	6.492	-0.9997	0.0151961	FCGR3	PREDICTED: low affinity immunoglobulin gamma Fc region receptor III-A isoform X2 [Ovis aries]	Human Diseases;Cellular Processes;Organismal Systems;Human Diseases;Organismal Systems;Organismal Systems;Human Diseases;Human Diseases	Infectious diseases;Transport and catabolism;Immune system;Immune diseases;Development;Immune system;Infectious diseases;Infectious diseases	ko05152//Tuberculosis;ko04145//Phagosome;ko04650//Natural killer cell mediated cytotoxicity;ko05322//Systemic lupus erythematosus;ko04380//Osteoclast differentiation;ko04666//Fc gamma R-mediated phagocytosis;ko05150//Staphylococcus aureus infection;ko05140//Leishmaniasis	K06463;K06463;K06463;K06463;K06463;K06463;K06463;K06463	-	-	-
miR-217-x	1.06745	0.32875	0.4116	ncbi_105609832	4.782	7.885	7.46	-0.9997	0.0153509	MOSPD1	motile sperm domain-containing protein 1 [Bos taurus]	-	-	-	-	GO:0031224//intrinsic component of membrane;GO:0043231//intracellular membrane-bounded organelle;GO:0044444//cytoplasmic part	-	GO:0006357//regulation of transcription from RNA polymerase II promoter
miR-200-z	0.2537	0.0269	0.13035	ncbi_101114450	1.11	2.048	1.64	-0.9997	0.0154934	NHSL1	PREDICTED: NHS-like protein 1 isoform X1 [Ovis aries musimon]	-	-	-	-	-	-	-
oar-miR-29b	242.46	86.0061	183.231	ncbi_106991387	0.005	0.13	0.055	-0.9997	0.0154981	ABCC4	PREDICTED: multidrug resistance-associated protein 4-like isoform X4 [Ovis aries musimon]	Environmental Information Processing;Organismal Systems;Environmental Information Processing;Human Diseases	Signal transduction;Digestive system;Membrane transport;Drug resistance	ko04024//cAMP signaling pathway;ko04976//Bile secretion;ko02010//ABC transporters;ko01523//Antifolate resistance	K05673;K05673;K05673;K05673	GO:0030667//secretory granule membrane;GO:0031224//intrinsic component of membrane	GO:0015405//P-P-bond-hydrolysis-driven transmembrane transporter activity;GO:0016616//oxidoreductase activity, acting on the CH-OH group of donors, NAD or NADP as acceptor;GO:0017111//nucleoside-triphosphatase activity;GO:0032550//purine ribonucleoside binding	GO:0001775//cell activation;GO:0007599//hemostasis;GO:0008284//positive regulation of cell proliferation;GO:0009719//response to endogenous stimulus;GO:0010033//response to organic substance;GO:0044710//single-organism metabolic process;GO:0051234//establishment of localization
oar-miR-485-5p	2.49165	5.03035	3.48493	ncbi_114118711	12.242	0.028	7.73	-0.9997	0.0157555	FUNDC2	PREDICTED: FUN14 domain-containing protein 2 [Ovis aries musimon]	-	-	-	-	-	-	-
oar-miR-29b	242.46	86.0061	183.231	ncbi_101117496	5.73	9.872	7.207	-0.9997	0.0157881	ASB4	PREDICTED: ankyrin repeat and SOCS box protein 4 [Ovis aries musimon]	-	-	-	-	GO:0031461//cullin-RING ubiquitin ligase complex	GO:0044389//ubiquitin-like protein ligase binding	GO:0001570//vasculogenesis;GO:0007165//signal transduction;GO:0016567//protein ubiquitination
miR-122-x	19.9717	6.94342	6.38095	ncbi_443273	0.735	1.327	1.335	-0.9997	0.0158891	Gria3	glutamate receptor 3 precursor [Bos taurus]	Environmental Information Processing;Environmental Information Processing;Human Diseases;Organismal Systems;Organismal Systems;Organismal Systems;Organismal Systems;Human Diseases;Organismal Systems;Human Diseases	Signaling molecules and interaction;Signal transduction;Cancers;Nervous system;Nervous system;Nervous system;Environmental adaptation;Substance dependence;Nervous system;Substance dependence	ko04080//Neuroactive ligand-receptor interaction;ko04024//cAMP signaling pathway;ko05202//Transcriptional misregulation in cancers;ko04723//Retrograde endocannabinoid signaling;ko04728//Dopaminergic synapse;ko04724//Glutamatergic synapse;ko04713//Circadian entrainment;ko05031//Amphetamine addiction;ko04730//Long-term depression;ko05033//Nicotine addiction	K05199;K05199;K05199;K05199;K05199;K05199;K05199;K05199;K05199;K05199	-	-	-
miR-877-x	5.55753	3.15458	5.604	ncbi_101109907	9.857	19.285	9.393	-0.9997	0.0159079	MPEG1	PREDICTED: macrophage-expressed gene 1 protein [Ovis aries musimon]	-	-	-	-	GO:0031224//intrinsic component of membrane	-	-
miR-285-z	6.83237	2.8838	6.55905	ncbi_101123304	3.862	6.583	4.123	-0.9997	0.0159271	DAPK3	PREDICTED: death-associated protein kinase 2 isoform X1 [Ovis aries musimon]	Human Diseases;Cellular Processes;Human Diseases	Cancers;Transport and catabolism;Cancers	ko05200//Pathways in cancer;ko04140//Autophagy - animal;ko05219//Bladder cancer	K08803;K08803;K08803	GO:0044424//intracellular part	GO:0004672//protein kinase activity;GO:0005515//protein binding;GO:0032550//purine ribonucleoside binding	GO:0006464//cellular protein modification process;GO:0097193//intrinsic apoptotic signaling pathway
oar-miR-380-3p	9.66715	18.5137	10.1793	ncbi_101102235	1.353	0.375	1.27	-0.9997	0.0159273	ADAMTS19	PREDICTED: A disintegrin and metalloproteinase with thrombospondin motifs 19 isoform X1 [Ovis aries musimon]	-	-	-	-	GO:0031012//extracellular matrix	GO:0046914//transition metal ion binding;GO:0070011//peptidase activity, acting on L-amino acid peptides	GO:0019538//protein metabolic process
novel-m0011-3p	5.94745	11.1004	8.06595	ncbi_101117442	0.11	0.013	0.068	-0.9997	0.0159438	KIRREL2	PREDICTED: kin of IRRE-like protein 2 [Capra hircus]	-	-	-	-	GO:0036056//filtration diaphragm	-	GO:0098602//single organism cell adhesion
miR-216-x	14.7521	6.89723	9.2445	ncbi_101111278	1.812	3.77	3.23	-0.9997	0.0159715	TNFAIP8L1	PREDICTED: tumor necrosis factor alpha-induced protein 8-like protein 1 isoform X1 [Ovis aries musimon]	-	-	-	-	-	-	GO:0032006//regulation of TOR signaling
miR-2312-z	1.22613	1.9367	0.9671	ncbi_100885768	28.443	9.885	34.422	-0.9997	0.0159836	TFRC	PREDICTED: transferrin receptor protein 1 isoform X1 [Ovis aries]	Cellular Processes;Cellular Processes;Organismal Systems;Environmental Information Processing;Cellular Processes	Transport and catabolism;Transport and catabolism;Immune system;Signal transduction;Cell growth and death	ko04144//Endocytosis;ko04145//Phagosome;ko04640//Hematopoietic cell lineage;ko04066//HIF-1 signaling pathway;ko04216//Ferroptosis	K06503;K06503;K06503;K06503;K06503	GO:0005768//endosome;GO:0031988//membrane-bounded vesicle;GO:0044421//extracellular region part;GO:0044459//plasma membrane part	GO:0003723//RNA binding;GO:0005515//protein binding;GO:0038024//cargo receptor activity	GO:0002573//myeloid leukocyte differentiation;GO:0006826//iron ion transport;GO:0006897//endocytosis;GO:0015031//protein transport;GO:0032846//positive regulation of homeostatic process;GO:0046916//cellular transition metal ion homeostasis
novel-m0128-3p	0.04885	0.425875	0.55705	ncbi_101105779	38.473	28.45	25.38	-0.9997	0.0160041	PPTC7	PREDICTED: protein phosphatase PTC7 homolog [Ovis aries]	-	-	-	-	GO:0043231//intracellular membrane-bounded organelle	GO:0016791//phosphatase activity;GO:0043169//cation binding	-
miR-1599-z	2.46752	1.42068	2.41412	ncbi_101122941	20.735	35.358	21.88	-0.9997	0.0160144	ABL1	PREDICTED: tyrosine-protein kinase ABL1 isoform X2 [Ovis aries musimon]	Human Diseases;Environmental Information Processing;Organismal Systems;Human Diseases;Organismal Systems;Cellular Processes;Human Diseases;Human Diseases;Environmental Information Processing;Human Diseases;Human Diseases	Cancers;Signal transduction;Development;Cancers;Nervous system;Cell growth and death;Infectious diseases;Cardiovascular diseases;Signal transduction;Cancers;Infectious diseases	ko05200//Pathways in cancer;ko04014//Ras signaling pathway;ko04360//Axon guidance;ko05206//MicroRNAs in cancer;ko04722//Neurotrophin signaling pathway;ko04110//Cell cycle;ko05130//Pathogenic Escherichia coli infection;ko05416//Viral myocarditis;ko04012//ErbB signaling pathway;ko05220//Chronic myeloid leukemia;ko05131//Shigellosis	K06619;K06619;K06619;K06619;K06619;K06619;K06619;K06619;K06619;K06619;K06619	-	-	-
miR-9-x	0.154525	0.118325	0.01	ncbi_101101900	0.013	0.03	0.075	-0.9997	0.0162133	FREM2	PREDICTED: FRAS1-related extracellular matrix protein 2 isoform X2 [Ovis aries musimon]	-	-	-	-	GO:0031224//intrinsic component of membrane;GO:0031988//membrane-bounded vesicle;GO:0044420//extracellular matrix component	GO:0046872//metal ion binding	GO:0043583//ear development;GO:0044763//single-organism cellular process;GO:0098742//cell-cell adhesion via plasma-membrane adhesion molecules
miR-10-z	0.325725	0.07275	0.26845	ncbi_101105669	0.265	0.473	0.307	-0.9997	0.0162288	PCDH17	PREDICTED: protocadherin-17 isoform X1 [Ovis aries musimon]	-	-	-	-	GO:0031224//intrinsic component of membrane	-	GO:0098742//cell-cell adhesion via plasma-membrane adhesion molecules
miR-1630-z	0.04545	0.244025	0.251475	ncbi_101120673	0.177	0.075	0.068	-0.9997	0.0162443	KCNQ3	PREDICTED: potassium voltage-gated channel subfamily KQT member 3 [Capra hircus]	Organismal Systems	Nervous system	ko04725//Cholinergic synapse	K04928	-	-	-
miR-1599-z	2.46752	1.42068	2.41412	ncbi_101109745	0.69	1.3	0.738	-0.9997	0.0162445	WNT5A	PREDICTED: LOW QUALITY PROTEIN: protein Wnt-5a, partial [Bubalus bubalis]	Human Diseases;Human Diseases;Human Diseases;Human Diseases;Human Diseases;Organismal Systems;Environmental Information Processing;Human Diseases;Environmental Information Processing;Human Diseases;Human Diseases;Environmental Information Processing;Cellular Processes;Organismal Systems;Human Diseases	Cancers;Infectious diseases;Infectious diseases;Cancers;Cancers;Development;Signal transduction;Cancers;Signal transduction;Endocrine and metabolic diseases;Cancers;Signal transduction;Cellular community - eukaryotes;Endocrine system;Cancers	ko05200//Pathways in cancer;ko05165//Human papillomavirus infection;ko05166//HTLV-I infection;ko05205//Proteoglycans in cancer;ko05226//Gastric cancer;ko04360//Axon guidance;ko04390//Hippo signaling pathway;ko05225//Hepatocellular carcinoma;ko04150//mTOR signaling pathway;ko04934//Cushing syndrome;ko05224//Breast cancer;ko04310//Wnt signaling pathway;ko04550//Signaling pathways regulating pluripo…	K00444;K00444;K00444;K00444;K00444;K00444;K00444;K00444;K00444;K00444;K00444;K00444;K00444;K00444;K00444	-	-	-
oar-miR-181a	3363.33	5294.31	3788.34	ncbi_101117343	0.505	0.28	0.45	-0.9997	0.0163335	ARL11	PREDICTED: ADP-ribosylation factor-like protein 11 [Ovis aries]	-	-	-	-	GO:0044464//cell part	GO:0032550//purine ribonucleoside binding	GO:0015031//protein transport;GO:0030097//hemopoiesis;GO:0035556//intracellular signal transduction
miR-205-z	0.72825	0.23165	0.656375	ncbi_101114768	0.01	0.098	0.025	-0.9997	0.0163506	KCNK12	potassium channel subfamily K member 12 [Bos taurus]	-	-	-	-	-	-	-
miR-208-x	1.31953	1.70533	0.55935	ncbi_101116101	16.27	12.435	23.1	-0.9997	0.0163539	KCNJ5	PREDICTED: G protein-activated inward rectifier potassium channel 4 [Ovis aries]	Organismal Systems;Organismal Systems;Organismal Systems;Organismal Systems;Organismal Systems;Organismal Systems;Organismal Systems;Human Diseases	Endocrine system;Nervous system;Endocrine system;Nervous system;Nervous system;Environmental adaptation;Endocrine system;Substance dependence	ko04921//Oxytocin signaling pathway;ko04723//Retrograde endocannabinoid signaling;ko04915//Estrogen signaling pathway;ko04728//Dopaminergic synapse;ko04726//Serotonergic synapse;ko04713//Circadian entrainment;ko04925//Aldosterone synthesis and secretion;ko05032//Morphine addiction	K04999;K04999;K04999;K04999;K04999;K04999;K04999;K04999	-	-	-
miR-204-x	135.303	87.7474	85.6486	ncbi_443273	0.735	1.327	1.335	-0.9997	0.0163956	Gria3	glutamate receptor 3 precursor [Bos taurus]	Environmental Information Processing;Environmental Information Processing;Human Diseases;Organismal Systems;Organismal Systems;Organismal Systems;Organismal Systems;Human Diseases;Organismal Systems;Human Diseases	Signaling molecules and interaction;Signal transduction;Cancers;Nervous system;Nervous system;Nervous system;Environmental adaptation;Substance dependence;Nervous system;Substance dependence	ko04080//Neuroactive ligand-receptor interaction;ko04024//cAMP signaling pathway;ko05202//Transcriptional misregulation in cancers;ko04723//Retrograde endocannabinoid signaling;ko04728//Dopaminergic synapse;ko04724//Glutamatergic synapse;ko04713//Circadian entrainment;ko05031//Amphetamine addiction;ko04730//Long-term depression;ko05033//Nicotine addiction	K05199;K05199;K05199;K05199;K05199;K05199;K05199;K05199;K05199;K05199	-	-	-
miR-371-x	0.3348	0.121325	0.61605	ncbi_101114860	8.593	10.463	6.345	-0.9997	0.0165415	ETNK1	PREDICTED: LOW QUALITY PROTEIN: ethanolamine kinase 1 [Bison bison bison]	Metabolism;Metabolism	Global and overview maps;Lipid metabolism	ko01100//Metabolic pathways;ko00564//Glycerophospholipid metabolism	K00894;K00894	-	GO:0016740//transferase activity	GO:0006796//phosphate-containing compound metabolic process
miR-4324-z	7.98595	4.8433	8.60693	ncbi_101122771	10.79	16.683	9.84	-0.9997	0.0165596	STRN	PREDICTED: striatin isoform X2 [Ovis aries]	Environmental Information Processing	Signal transduction	ko04013//MAPK signaling pathway - fly	K17608	GO:0043296//apical junction complex	GO:0019903//protein phosphatase binding;GO:0019904//protein domain specific binding;GO:0035258//steroid hormone receptor binding	GO:0007166//cell surface receptor signaling pathway;GO:0008283//cell proliferation
novel-m0223-3p	0.214775	0.01	0.061825	ncbi_101104973	4.16	6.28	5.692	-0.9997	0.0166228	Ralgps1	PREDICTED: ras-specific guanine nucleotide-releasing factor RalGPS1 isoform X1 [Pantholops hodgsonii]	-	-	-	-	-	-	-
miR-101-z	15.6489	11.315	9.71992	ncbi_101122284	42.96	59.552	64.922	-0.9997	0.0167047	GJA1	PREDICTED: gap junction alpha-1 protein [Ovis aries]	Human Diseases;Cellular Processes	Cardiovascular diseases;Cellular community - eukaryotes	ko05412//Arrhythmogenic right ventricular cardiomyopathy (ARVC);ko04540//Gap junction	K07372;K07372	GO:0000323//lytic vacuole;GO:0005770//late endosome;GO:0005913//cell-cell adherens junction;GO:0005924//cell-substrate adherens junction;GO:0031224//intrinsic component of membrane;GO:0031988//membrane-bounded vesicle;GO:0043232//intracellular non-membrane-bounded organelle;GO:0043234//protein complex;GO:0044291//cell-cell contact zone;GO:0044459//plasma membrane part	GO:0015631//tubulin binding;GO:0019904//protein domain specific binding;GO:0022829//wide pore channel activity;GO:0060089//molecular transducer activity	GO:0001568//blood vessel development;GO:0003143//embryonic heart tube morphogenesis;GO:0003254//regulation of membrane depolarization;GO:0006461//protein complex assembly;GO:0008016//regulation of heart contraction;GO:0008283//cell proliferation;GO:0009628//response to abiotic stimulus;GO:0009896//positive regulation of catabolic process;GO:0010468//regulation of gene expression;GO:0015711//organ…
miR-432-x	1.30135	2.54442	1.5262	MSTRG.3497	15.04	7.253	13.835	-0.9997	0.0167491	--	Sodium channel protein type 7 subunit alpha, partial [Bos mutus]	Organismal Systems	Sensory system	ko04742//Taste transduction	K08474	-	-	-
oar-miR-379-3p	8.73065	15.5909	13.961	ncbi_101108365	10.857	6.865	7.713	-0.9997	0.0168013	MAK16	PREDICTED: protein MAK16 homolog [Capra hircus]	-	-	-	-	GO:0043231//intracellular membrane-bounded organelle	GO:0003723//RNA binding	-
miR-508-x	0.93085	1.05435	0.35165	ncbi_101108731	37.855	35.042	53.885	-0.9996	0.0168888	SMYD1	PREDICTED: histone-lysine N-methyltransferase SMYD1 isoform X1 [Ovis aries]	-	-	-	-	GO:0043231//intracellular membrane-bounded organelle	GO:0043169//cation binding	GO:0006355//regulation of transcription, DNA-templated;GO:0007519//skeletal muscle tissue development;GO:0010830//regulation of myotube differentiation;GO:0016568//chromatin modification;GO:0045661//regulation of myoblast differentiation
novel-m0174-3p	0.01	0.164725	0.24965	ncbi_101117375	64.53	51.13	42.985	-0.9996	0.016997	JAM3	PREDICTED: junctional adhesion molecule C [Ovis aries]	Cellular Processes;Environmental Information Processing;Organismal Systems;Human Diseases	Cellular community - eukaryotes;Signaling molecules and interaction;Immune system;Infectious diseases	ko04530//Tight junction;ko04514//Cell adhesion molecules (CAMs);ko04670//Leukocyte transendothelial migration;ko05120//Epithelial cell signaling in Helicobacter pylori infection	K06785;K06785;K06785;K06785	GO:0043218//compact myelin;GO:0043296//apical junction complex;GO:0044421//extracellular region part	GO:0005102//receptor binding;GO:0046983//protein dimerization activity	GO:0001776//leukocyte homeostasis;GO:0002244//hematopoietic progenitor cell differentiation;GO:0006954//inflammatory response;GO:0006955//immune response;GO:0007163//establishment or maintenance of cell polarity;GO:0007281//germ cell development;GO:0008366//axon ensheathment;GO:0016337//single organismal cell-cell adhesion;GO:0031589//cell-substrate adhesion;GO:0048232//male gamete generation;GO:…
miR-371-x	0.3348	0.121325	0.61605	ncbi_101116572	4.348	5.11	3.243	-0.9996	0.0170258	MAN2A1	PREDICTED: alpha-mannosidase 2 isoform X1 [Ovis aries]	Metabolism;Metabolism	Global and overview maps;Glycan biosynthesis and metabolism	ko01100//Metabolic pathways;ko00510//N-Glycan biosynthesis	K01231;K01231	GO:0031988//membrane-bounded vesicle;GO:0043231//intracellular membrane-bounded organelle	GO:0015923//mannosidase activity;GO:0046914//transition metal ion binding	GO:0006996//organelle organization;GO:0009311//oligosaccharide metabolic process;GO:0009653//anatomical structure morphogenesis;GO:0010720//positive regulation of cell development;GO:0019318//hexose metabolic process;GO:0043009//chordate embryonic development
miR-299-y	7.12505	9.1904	5.49415	ncbi_101104866	5.423	3.785	6.598	-0.9996	0.0171802	HLA-A	PREDICTED: BOLA class I histocompatibility antigen, alpha chain BL3-7 isoform X2 [Capra hircus]	Human Diseases;Human Diseases;Cellular Processes;Human Diseases;Human Diseases;Human Diseases;Human Diseases;Human Diseases;Cellular Processes;Organismal Systems;Environmental Information Processing;Cellular Processes;Organismal Systems;Human Diseases;Human Diseases;Human Diseases;Human Diseases;Human Diseases	Infectious diseases;Infectious diseases;Transport and catabolism;Infectious diseases;Infectious diseases;Cancers;Infectious diseases;Infectious diseases;Transport and catabolism;Immune system;Signaling molecules and interaction;Cell growth and death;Immune system;Cardiovascular diseases;Immune diseases;Endocrine and metabolic diseases;Immune diseases;Immune diseases	ko05165//Human papillomavirus infection;ko05166//HTLV-I infection;ko04144//Endocytosis;ko05163//Human cytomegalovirus infection;ko05168//Herpes simplex infection;ko05203//Viral carcinogenesis;ko05169//Epstein-Barr virus infection;ko05167//Kaposi sarcoma-associated herpesvirus infection;ko04145//Phagosome;ko04650//Natural killer cell mediated cytotoxicity;ko04514//Cell adhesion molecules (CAMs);ko…	K06751;K06751;K06751;K06751;K06751;K06751;K06751;K06751;K06751;K06751;K06751;K06751;K06751;K06751;K06751;K06751;K06751;K06751	-	-	-
oar-miR-485-5p	2.49165	5.03035	3.48493	ncbi_101105458	14.245	7.285	11.357	-0.9996	0.0171962	RBP4	PREDICTED: retinol-binding protein 4 isoform X2 [Ovis aries musimon]	-	-	-	-	GO:0031988//membrane-bounded vesicle;GO:0044421//extracellular region part	GO:0005319//lipid transporter activity;GO:0005501//retinoid binding	GO:0001101//response to acid chemical;GO:0001501//skeletal system development;GO:0001523//retinoid metabolic process;GO:0002639//positive regulation of immunoglobulin production;GO:0006006//glucose metabolic process;GO:0007423//sensory organ development;GO:0007601//visual perception;GO:0008285//negative regulation of cell proliferation;GO:0008406//gonad development;GO:0010669//epithelial structur…
miR-371-x	0.3348	0.121325	0.61605	ncbi_101111768	6.77	8.048	5.24	-0.9996	0.0172924	SMG1	PREDICTED: serine/threonine-protein kinase SMG1 isoform X5 [Ovis aries musimon]	Genetic Information Processing	Translation	ko03015//mRNA surveillance pathway	K08873	-	-	-
novel-m0072-3p	1.08332	0.37445	0.944875	ncbi_101123327	3.263	5.168	3.685	-0.9996	0.0173102	Hip1r	PREDICTED: huntingtin-interacting protein 1-related protein isoform X2 [Ovis aries musimon]	-	-	-	-	GO:0030662//coated vesicle membrane;GO:0043232//intracellular non-membrane-bounded organelle;GO:0044425//membrane part	GO:0005515//protein binding;GO:0005543//phospholipid binding	GO:0006897//endocytosis;GO:0007010//cytoskeleton organization
novel-m0074-5p	1.4056	1.91158	0.701975	ncbi_101112290	0.815	0.613	1.07	-0.9996	0.0173166	PORCN	PREDICTED: protein-serine O-palmitoleoyltransferase porcupine isoform X1 [Ovis aries]	Environmental Information Processing	Signal transduction	ko04310//Wnt signaling pathway	K00181	GO:0008328//ionotropic glutamate receptor complex;GO:0031227//intrinsic component of endoplasmic reticulum membrane	-	-
novel-m0043-3p	1.85513	3.84903	2.2949	ncbi_101115544	0.94	0.425	0.84	-0.9996	0.017406	GRAMD2A	PREDICTED: GRAM domain-containing protein 2 isoform X1 [Capra hircus]	-	-	-	-	-	-	-
novel-m0044-3p	1.85513	3.84903	2.2949	ncbi_101115544	0.94	0.425	0.84	-0.9996	0.017406	GRAMD2A	PREDICTED: GRAM domain-containing protein 2 isoform X1 [Capra hircus]	-	-	-	-	-	-	-
oar-miR-539-3p	3.05193	4.28568	2.3485	ncbi_101119613	1.19	0.37	1.61	-0.9996	0.0174271	PHF24	PREDICTED: PHD finger protein 24 isoform X1 [Ovis aries]	-	-	-	-	-	-	-
miR-335-x	55.4675	85.5335	62.8178	ncbi_101114514	0.305	0.168	0.268	-0.9996	0.0174478	IQSEC3	PREDICTED: IQ motif and SEC7 domain-containing protein 3 isoform X2 [Ovis aries musimon]	Cellular Processes	Transport and catabolism	ko04144//Endocytosis	K12495	GO:0097060//synaptic membrane	-	GO:0043087//regulation of GTPase activity
miR-219-y	0.2815	0.1213	0.042275	MSTRG.8860	4.075	5.598	6.268	-0.9996	0.017472	--	glycolipid transfer protein isoform X1 [Bos taurus]	-	-	-	-	-	-	-
novel-m0196-3p	0.248525	0.028625	0.042275	ncbi_114112984	1.8	2.933	2.897	-0.9996	0.0174869	RHOBTB2	PREDICTED: rho-related BTB domain-containing protein 2-like, partial [Capra hircus]	Genetic Information Processing	Folding, sorting and degradation	ko04120//Ubiquitin mediated proteolysis	K07868	GO:0044464//cell part	GO:0032550//purine ribonucleoside binding	GO:0035556//intracellular signal transduction
miR-335-x	55.4675	85.5335	62.8178	MSTRG.14057	8.322	5.46	7.697	-0.9996	0.0174977	SEC61G	PREDICTED: protein transport protein Sec61 subunit gamma [Chinchilla lanigera]	Cellular Processes;Genetic Information Processing;Human Diseases;Genetic Information Processing	Transport and catabolism;Folding, sorting and degradation;Infectious diseases;Folding, sorting and degradation	ko04145//Phagosome;ko04141//Protein processing in endoplasmic reticulum;ko05110//Vibrio cholerae infection;ko03060//Protein export	K07342;K07342;K07342;K07342	GO:0031224//intrinsic component of membrane;GO:0071256//translocon complex	GO:0005488//binding;GO:0008320//protein transmembrane transporter activity	GO:0006605//protein targeting;GO:0010467//gene expression;GO:0030154//cell differentiation;GO:0034645//cellular macromolecule biosynthetic process;GO:0065002//intracellular protein transmembrane transport
novel-m0011-3p	5.94745	11.1004	8.06595	ncbi_101118274	0.76	0.305	0.562	-0.9996	0.0175336	ELOVL6	elongation of very long chain fatty acids protein 6 [Capra hircus]	Metabolism;Metabolism;Metabolism;Metabolism	Global and overview maps;Global and overview maps;Lipid metabolism;Lipid metabolism	ko01100//Metabolic pathways;ko01212//Fatty acid metabolism;ko00062//Fatty acid elongation;ko01040//Biosynthesis of unsaturated fatty acids	K10203;K10203;K10203;K10203	GO:0031227//intrinsic component of endoplasmic reticulum membrane	GO:0005488//binding;GO:0016746//transferase activity, transferring acyl groups	GO:0001676//long-chain fatty acid metabolic process;GO:0006641//triglyceride metabolic process;GO:0030497//fatty acid elongation;GO:0035336//long-chain fatty-acyl-CoA metabolic process
miR-769-z	58.2513	73.878	42.215	ncbi_101115125	6.465	5.05	8.065	-0.9996	0.0177889	TMEM150C	PREDICTED: transmembrane protein 150C [Ovis aries]	-	-	-	-	-	-	-
oar-miR-181a	3363.33	5294.31	3788.34	ncbi_101121005	0.565	0.188	0.472	-0.9996	0.0178493	SUGCT	PREDICTED: succinate--hydroxymethylglutarate CoA-transferase isoform X1 [Ovis aries musimon]	-	-	-	-	GO:0043231//intracellular membrane-bounded organelle	GO:0008410//CoA-transferase activity	-
novel-m0057-3p	1.55662	0.633625	2.19615	ncbi_101122392	9.738	12.607	7.945	-0.9996	0.0178979	PBX2	pre-B-cell leukemia transcription factor 2 [Sus scrofa]	-	-	-	-	GO:0043231//intracellular membrane-bounded organelle;GO:0043234//protein complex	GO:0001071//nucleic acid binding transcription factor activity;GO:0003677//DNA binding;GO:0005515//protein binding	GO:0003002//regionalization;GO:0006357//regulation of transcription from RNA polymerase II promoter;GO:0035108//limb morphogenesis
novel-m0074-5p	1.4056	1.91158	0.701975	MSTRG.6849	5.343	3.87	7.612	-0.9996	0.0179169	--	endonuclease-reverse transcriptase [Babesia ovata]	Human Diseases;Human Diseases;Environmental Information Processing;Organismal Systems;Human Diseases;Human Diseases;Cellular Processes;Human Diseases	Cancers;Cancers;Signal transduction;Immune system;Infectious diseases;Cardiovascular diseases;Cellular community - eukaryotes;Cancers	ko05200//Pathways in cancer;ko05226//Gastric cancer;ko04390//Hippo signaling pathway;ko04670//Leukocyte transendothelial migration;ko05100//Bacterial invasion of epithelial cells;ko05412//Arrhythmogenic right ventricular cardiomyopathy (ARVC);ko04520//Adherens junction;ko05213//Endometrial cancer	K05691;K05691;K05691;K05691;K05691;K05691;K05691;K05691	-	-	-
miR-150-z	0.01	0.214225	0.1209	ncbi_100302624	2.175	1.147	1.642	-0.9996	0.01802	KCNMB1	PREDICTED: calcium-activated potassium channel subunit beta-1 isoform X1 [Ovis aries]	Environmental Information Processing;Organismal Systems;Organismal Systems	Signal transduction;Circulatory system;Endocrine system	ko04022//cGMP - PKG signaling pathway;ko04270//Vascular smooth muscle contraction;ko04911//Insulin secretion	K04937;K04937;K04937	-	-	-
novel-m0031-3p	6.70162	3.8768	5.39567	ncbi_114118858	0.958	1.695	1.317	-0.9996	0.0182118	OAS2	PREDICTED: LOW QUALITY PROTEIN: 2'-5'-oligoadenylate synthase 3-like [Bos mutus]	Human Diseases;Human Diseases;Organismal Systems;Human Diseases;Human Diseases	Infectious diseases;Infectious diseases;Immune system;Infectious diseases;Infectious diseases	ko05168//Herpes simplex infection;ko05164//Influenza A;ko04621//NOD-like receptor signaling pathway;ko05162//Measles;ko05160//Hepatitis C	K14216;K14216;K14216;K14216;K14216	GO:0043231//intracellular membrane-bounded organelle;GO:0044444//cytoplasmic part	GO:0003723//RNA binding;GO:0016779//nucleotidyltransferase activity;GO:0036094//small molecule binding;GO:0043167//ion binding	GO:0002376//immune system process;GO:0006464//cellular protein modification process;GO:0034645//cellular macromolecule biosynthetic process;GO:0051707//response to other organism
miR-29-y	388.694	130.405	304.163	MSTRG.2358	3.175	5.067	3.745	-0.9996	0.0182744	--	-	-	-	-	-	-	-	-
miR-664-y	5.82855	4.27165	7.9984	ncbi_101110321	4.855	6.01	3.402	-0.9996	0.0183346	PPP1R3A	PREDICTED: protein phosphatase 1 regulatory subunit 3A [Ovis aries]	Organismal Systems;Human Diseases	Endocrine system;Endocrine and metabolic diseases	ko04910//Insulin signaling pathway;ko04931//Insulin resistance	K07189;K07189	-	-	-
miR-21-y	33.5879	43.5474	23.4054	ncbi_101115125	6.465	5.05	8.065	-0.9996	0.0184743	TMEM150C	PREDICTED: transmembrane protein 150C [Ovis aries]	-	-	-	-	-	-	-
miR-10-z	0.325725	0.07275	0.26845	ncbi_101102535	0.455	1.203	0.645	-0.9996	0.0186162	Akap4	PREDICTED: A-kinase anchor protein 4 isoform X1 [Ovis aries]	-	-	-	-	-	-	-
oar-miR-323a-3p	2.72265	3.7771	1.9383	ncbi_101122206	4.192	2.88	5.07	-0.9996	0.0186632	--	PREDICTED: putative hydrolase RBBP9 [Ovis aries]	-	-	-	-	GO:0031988//membrane-bounded vesicle;GO:0043231//intracellular membrane-bounded organelle;GO:0043232//intracellular non-membrane-bounded organelle	GO:0003824//catalytic activity	-
miR-29-y	388.694	130.405	304.163	ncbi_101108330	3.152	4.935	3.688	-0.9996	0.0187293	ZNF512B	PREDICTED: zinc finger protein 512B isoform X2 [Ovis aries musimon]	-	-	-	-	-	-	-
oar-miR-409-5p	97.8988	167.102	124.64	ncbi_101115102	1.032	0.618	0.883	-0.9996	0.0190787	STK11IP	PREDICTED: serine/threonine-protein kinase 11-interacting protein isoform X4 [Ovis aries musimon]	-	-	-	-	GO:0043227//membrane-bounded organelle;GO:0044424//intracellular part	GO:0019900//kinase binding	GO:0033036//macromolecule localization
miR-149-x	148.182	227.022	143.883	ncbi_101107163	0.873	0.492	0.908	-0.9996	0.0190853	FBXO10	PREDICTED: F-box only protein 10 [Ovis aries musimon]	-	-	-	-	-	-	GO:0006915//apoptotic process;GO:0016567//protein ubiquitination
miR-508-x	0.93085	1.05435	0.35165	MSTRG.15779	3.402	2.897	5.36	-0.9996	0.0190863	--	PREDICTED: taste receptor type 2 member 42, partial [Bos mutus]	Organismal Systems	Sensory system	ko04742//Taste transduction	K08474	GO:0031224//intrinsic component of membrane;GO:0044421//extracellular region part	GO:0043169//cation binding;GO:0060089//molecular transducer activity	GO:0007162//negative regulation of cell adhesion;GO:0007169//transmembrane receptor protein tyrosine kinase signaling pathway;GO:0007606//sensory perception of chemical stimulus;GO:0010596//negative regulation of endothelial cell migration;GO:0045765//regulation of angiogenesis;GO:0048869//cellular developmental process;GO:0050922//negative regulation of chemotaxis
miR-285-z	6.83237	2.8838	6.55905	ncbi_101122080	5.808	8.79	6.11	-0.9995	0.0191667	SESTD1	PREDICTED: SEC14 domain and spectrin repeat-containing protein 1 isoform X2 [Bubalus bubalis]	-	-	-	-	GO:0034703//cation channel complex	GO:1902936//phosphatidylinositol bisphosphate binding	-
miR-29-z	15.665	7.24815	11.4219	ncbi_101106609	2.42	4.385	3.462	-0.9995	0.0192214	KIF26B	PREDICTED: kinesin-like protein KIF26B isoform X2 [Ovis aries musimon]	-	-	-	-	-	-	-
oar-miR-379-3p	8.73065	15.5909	13.961	ncbi_101113684	3.095	1.825	2.163	-0.9995	0.0193977	RRS1	PREDICTED: ribosome biogenesis regulatory protein homolog [Ovis aries musimon]	-	-	-	-	GO:0000228//nuclear chromosome	GO:0003723//RNA binding	GO:0000070//mitotic sister chromatid segregation;GO:0022613//ribonucleoprotein complex biogenesis;GO:0030097//hemopoiesis
miR-2312-z	1.22613	1.9367	0.9671	ncbi_101109383	2.397	1.413	2.705	-0.9995	0.0195482	ACSF3	PREDICTED: acyl-CoA synthetase family member 3, mitochondrial isoform X3 [Ovis aries musimon]	Metabolism	Amino acid metabolism	ko00280//Valine, leucine and isoleucine degradation	K18660	GO:0043231//intracellular membrane-bounded organelle	GO:0016878//acid-thiol ligase activity;GO:0036094//small molecule binding	GO:0006631//fatty acid metabolic process;GO:0043649//dicarboxylic acid catabolic process
miR-507-y	432.894	700.7	470.988	ncbi_105610484	0.88	0.545	0.822	-0.9995	0.019638	ZNF791	PREDICTED: zinc finger protein 791-like isoform X1 [Ovis aries musimon]	-	-	-	-	-	-	-
miR-299-y	7.12505	9.1904	5.49415	ncbi_114113264	741.115	548.497	877.33	-0.9995	0.0197042	HSPB7	PREDICTED: heat shock protein beta-7 [Capra hircus]	-	-	-	-	GO:0005856//cytoskeleton;GO:0043231//intracellular membrane-bounded organelle	GO:0008092//cytoskeletal protein binding	-
novel-m0057-3p	1.55662	0.633625	2.19615	ncbi_101103014	37.938	47.97	31.742	-0.9995	0.019912	ABHD2	monoacylglycerol lipase ABHD2 [Bos taurus]	-	-	-	-	GO:0031224//intrinsic component of membrane	GO:0016788//hydrolase activity, acting on ester bonds	GO:0006950//response to stress;GO:0030334//regulation of cell migration
miR-122-x	19.9717	6.94342	6.38095	ncbi_101113016	0.395	0.982	1.03	-0.9995	0.0199564	CX3CR1	PREDICTED: CX3C chemokine receptor 1 [Ovis aries]	Environmental Information Processing;Organismal Systems	Signaling molecules and interaction;Immune system	ko04060//Cytokine-cytokine receptor interaction;ko04062//Chemokine signaling pathway	K04192;K04192	GO:0031224//intrinsic component of membrane	GO:0004950//chemokine receptor activity	GO:0019221//cytokine-mediated signaling pathway;GO:0022029//telencephalon cell migration;GO:0022610//biological adhesion;GO:0030595//leukocyte chemotaxis;GO:0045765//regulation of angiogenesis;GO:0097192//extrinsic apoptotic signaling pathway in absence of ligand
miR-127-x	6.41303	10.487	6.12392	ncbi_101102533	0.455	0.15	0.465	-0.9995	0.01996	SH2D4A	PREDICTED: SH2 domain-containing protein 4A isoform X1 [Capra hircus]	-	-	-	-	-	GO:0019899//enzyme binding	GO:0010921//regulation of phosphatase activity
oar-miR-181a	3363.33	5294.31	3788.34	ncbi_101104094	0.845	0.305	0.71	-0.9995	0.0200968	WSCD2	PREDICTED: WSC domain-containing protein 2 [Ovis aries]	-	-	-	-	-	-	-
oar-miR-29b	242.46	86.0061	183.231	ncbi_101114184	3.708	6.198	4.72	-0.9995	0.0201634	CNNM3	PREDICTED: metal transporter CNNM3 isoform X2 [Ovis aries musimon]	-	-	-	-	-	-	-
novel-m0128-3p	0.04885	0.425875	0.55705	ncbi_443408	228.215	165.688	147.2	-0.9995	0.0202097	LPL	lipoprotein lipase precursor [Ovis aries]	Human Diseases;Organismal Systems;Metabolism;Organismal Systems	Neurodegenerative diseases;Endocrine system;Lipid metabolism;Digestive system	ko05010//Alzheimer disease;ko03320//PPAR signaling pathway;ko00561//Glycerolipid metabolism;ko04979//Cholesterol metabolism	K01059;K01059;K01059;K01059	GO:0031224//intrinsic component of membrane;GO:0031988//membrane-bounded vesicle;GO:0034385//triglyceride-rich lipoprotein particle;GO:0044464//cell part	GO:0004806//triglyceride lipase activity;GO:0005515//protein binding;GO:0005539//glycosaminoglycan binding	GO:0006631//fatty acid metabolic process;GO:0006641//triglyceride metabolic process;GO:0006796//phosphate-containing compound metabolic process;GO:0010743//regulation of macrophage derived foam cell differentiation;GO:0010884//positive regulation of lipid storage;GO:0034370//triglyceride-rich lipoprotein particle remodeling;GO:0055090//acylglycerol homeostasis
miR-31-x	2.021	0.77265	0.8867	ncbi_101115050	0.2	0.812	0.777	-0.9995	0.02023	SLC45A3	PREDICTED: solute carrier family 45 member 3 [Capra hircus]	Human Diseases;Human Diseases	Cancers;Cancers	ko05202//Transcriptional misregulation in cancers;ko05206//MicroRNAs in cancer	K15379;K15379	-	-	GO:0044763//single-organism cellular process
novel-m0117-5p	1.04885	0.1249	0.8543	ncbi_101112639	2.022	3.125	2.22	-0.9995	0.0203077	Zap70	PREDICTED: tyrosine-protein kinase ZAP-70 isoform X2 [Ovis aries musimon]	Environmental Information Processing;Organismal Systems;Organismal Systems;Organismal Systems;Environmental Information Processing;Organismal Systems;Human Diseases	Signal transduction;Immune system;Immune system;Immune system;Signal transduction;Immune system;Immune diseases	ko04014//Ras signaling pathway;ko04650//Natural killer cell mediated cytotoxicity;ko04659//Th17 cell differentiation;ko04660//T cell receptor signaling pathway;ko04064//NF-kappa B signaling pathway;ko04658//Th1 and Th2 cell differentiation;ko05340//Primary immunodeficiency	K07360;K07360;K07360;K07360;K07360;K07360;K07360	-	-	-
miR-760-z	0.238775	0.17855	0.024875	ncbi_101110350	0.18	0.752	2.02	-0.9995	0.020416	Klhdc8a	PREDICTED: kelch domain-containing protein 8A isoform X2 [Ovis aries musimon]	-	-	-	-	-	-	-
oar-miR-495-3p	3.58343	8.1871	4.29705	ncbi_101122635	2.825	1.29	2.538	-0.9995	0.0205295	ABHD6	PREDICTED: monoacylglycerol lipase ABHD6 [Ovis aries]	Organismal Systems	Nervous system	ko04723//Retrograde endocannabinoid signaling	K13700	GO:0008328//ionotropic glutamate receptor complex;GO:0031988//membrane-bounded vesicle;GO:0043231//intracellular membrane-bounded organelle	GO:0016298//lipase activity	GO:0006639//acylglycerol metabolic process;GO:0008277//regulation of G-protein coupled receptor protein signaling pathway;GO:0030334//regulation of cell migration;GO:0048167//regulation of synaptic plasticity
miR-200-z	0.2537	0.0269	0.13035	ncbi_101105358	2.26	3.44	2.935	-0.9995	0.0206084	RGS7BP	PREDICTED: regulator of G-protein signaling 7-binding protein isoform X1 [Ovis aries]	-	-	-	-	GO:0016020//membrane;GO:0044424//intracellular part	-	GO:0007166//cell surface receptor signaling pathway;GO:0009966//regulation of signal transduction
oar-miR-493-5p	12.0485	25.2336	14.3498	ncbi_101119821	27.978	18.015	26.562	-0.9995	0.0206163	PPM1K	PREDICTED: protein phosphatase 1K, mitochondrial isoform X2 [Ovis aries]	-	-	-	-	GO:0044429//mitochondrial part	GO:0004721//phosphoprotein phosphatase activity;GO:0043169//cation binding	GO:0006464//cellular protein modification process
miR-29-y	388.694	130.405	304.163	ncbi_101117496	5.73	9.872	7.207	-0.9995	0.0208554	ASB4	PREDICTED: ankyrin repeat and SOCS box protein 4 [Ovis aries musimon]	-	-	-	-	GO:0031461//cullin-RING ubiquitin ligase complex	GO:0044389//ubiquitin-like protein ligase binding	GO:0001570//vasculogenesis;GO:0007165//signal transduction;GO:0016567//protein ubiquitination
miR-134-x	0.123125	0.079075	0.330075	ncbi_101120834	12.998	13.995	9.19	-0.9995	0.0208694	CYP2U1	PREDICTED: cytochrome P450 2U1 isoform X2 [Ovis aries musimon]	Metabolism;Metabolism	Global and overview maps;Lipid metabolism	ko01100//Metabolic pathways;ko00590//Arachidonic acid metabolism	K07422;K07422	-	-	-
novel-m0192-3p	0.06665	0.01	0.308325	ncbi_101119286	3.745	4.21	2.113	-0.9995	0.0209909	INHBB	PREDICTED: inhibin beta B chain isoform X2 [Ovis aries musimon]	Environmental Information Processing;Cellular Processes;Environmental Information Processing	Signaling molecules and interaction;Cellular community - eukaryotes;Signal transduction	ko04060//Cytokine-cytokine receptor interaction;ko04550//Signaling pathways regulating pluripotency of stem cells;ko04350//TGF-beta signaling pathway	K22687;K22687;K22687	-	-	-
miR-1599-z	2.46752	1.42068	2.41412	ncbi_101107434	0.028	0.532	0.035	-0.9994	0.0211295	SCUBE1	PREDICTED: signal peptide, CUB and EGF-like domain-containing protein 1 isoform X3 [Ovis aries musimon]	-	-	-	-	GO:0019898//extrinsic component of membrane;GO:0044421//extracellular region part;GO:0044459//plasma membrane part	GO:0046983//protein dimerization activity	GO:0051259//protein oligomerization
novel-m0130-5p	0.9747	0.516075	0.320625	MSTRG.15782	0.915	1.535	1.762	-0.9994	0.0213167	--	glycolipid transfer protein isoform X1 [Bos taurus]	-	-	-	-	-	-	-
miR-29-z	15.665	7.24815	11.4219	ncbi_101112686	50.397	105.68	79.873	-0.9994	0.0213533	CTSC	PREDICTED: dipeptidyl peptidase 1 isoform X1 [Ovis aries musimon]	Cellular Processes;Cellular Processes	Cell growth and death;Transport and catabolism	ko04210//Apoptosis;ko04142//Lysosome	K01275;K01275	GO:0000323//lytic vacuole;GO:0031988//membrane-bounded vesicle;GO:0044421//extracellular region part	GO:0004175//endopeptidase activity;GO:0016504//peptidase activator activity;GO:0019899//enzyme binding;GO:0043168//anion binding	GO:0001909//leukocyte mediated cytotoxicity;GO:0009967//positive regulation of signal transduction;GO:0012501//programmed cell death;GO:0016485//protein processing;GO:0042221//response to chemical;GO:0044767//single-organism developmental process;GO:0045862//positive regulation of proteolysis
miR-211-z	135.81	89.6096	84.9228	ncbi_101107282	3.763	5.88	6.005	-0.9994	0.0215119	FRAS1	PREDICTED: extracellular matrix protein FRAS1 isoform X2 [Ovis aries]	-	-	-	-	GO:0005604//basement membrane;GO:0031224//intrinsic component of membrane	-	GO:0001656//metanephros development;GO:0008104//protein localization;GO:0035108//limb morphogenesis;GO:0048729//tissue morphogenesis
novel-m0074-5p	1.4056	1.91158	0.701975	MSTRG.5903	1.535	1.042	2.143	-0.9994	0.0215349	--	ATP-binding cassette sub-family B member 7, mitochondrial isoform 2 [Bos taurus]	-	-	-	-	-	GO:0043167//ion binding	GO:0009987//cellular process;GO:0010467//gene expression;GO:0051234//establishment of localization
miR-285-z	6.83237	2.8838	6.55905	ncbi_101115552	84.102	128.55	85.525	-0.9994	0.0215473	COL4A1	PREDICTED: collagen alpha-1(IV) chain isoform X2 [Ovis aries musimon]	Human Diseases;Environmental Information Processing;Human Diseases;Cellular Processes;Organismal Systems;Organismal Systems;Human Diseases;Human Diseases;Human Diseases;Environmental Information Processing	Cancers;Signal transduction;Infectious diseases;Cellular community - eukaryotes;Endocrine system;Digestive system;Infectious diseases;Endocrine and metabolic diseases;Cancers;Signaling molecules and interaction	ko05200//Pathways in cancer;ko04151//PI3K-Akt signaling pathway;ko05165//Human papillomavirus infection;ko04510//Focal adhesion;ko04926//Relaxin signaling pathway;ko04974//Protein digestion and absorption;ko05146//Amoebiasis;ko04933//AGE-RAGE signaling pathway in diabetic complications;ko05222//Small cell lung cancer;ko04512//ECM-receptor interaction	K06237;K06237;K06237;K06237;K06237;K06237;K06237;K06237;K06237;K06237	GO:0005581//collagen trimer;GO:0044420//extracellular matrix component	GO:0005198//structural molecule activity;GO:0019838//growth factor binding	GO:0007417//central nervous system development;GO:0030198//extracellular matrix organization;GO:0043200//response to amino acid;GO:0048514//blood vessel morphogenesis;GO:0050808//synapse organization;GO:0060562//epithelial tube morphogenesis
oar-miR-410-3p	1.85577	3.28653	2.27477	ncbi_106990092	74.642	44.63	64.93	-0.9994	0.0215479	CYCS	cytochrome c [Bos taurus]	Human Diseases;Human Diseases;Human Diseases;Human Diseases;Human Diseases;Human Diseases;Human Diseases;Human Diseases;Human Diseases;Human Diseases;Cellular Processes;Human Diseases;Human Diseases;Human Diseases;Human Diseases;Human Diseases;Human Diseases;Cellular Processes;Human Diseases;Human Diseases;Cellular Processes;Cellular Processes	Cancers;Infectious diseases;Infectious diseases;Neurodegenerative diseases;Infectious diseases;Infectious diseases;Infectious diseases;Neurodegenerative diseases;Endocrine and metabolic diseases;Infectious diseases;Cell growth and death;Neurodegenerative diseases;Infectious diseases;Cancers;Cancers;Cardiovascular diseases;Drug resistance;Cell growth and death;Infectious diseases;Neurodegenerative…	ko05200//Pathways in cancer;ko05163//Human cytomegalovirus infection;ko05168//Herpes simplex infection;ko05016//Huntington disease;ko05167//Kaposi sarcoma-associated herpesvirus infection;ko05152//Tuberculosis;ko05164//Influenza A;ko05010//Alzheimer disease;ko04932//Non-alcoholic fatty liver disease (NAFLD);ko05161//Hepatitis B;ko04210//Apoptosis;ko05012//Parkinson disease;ko05145//Toxoplasmosis;…	K08738;K08738;K08738;K08738;K08738;K08738;K08738;K08738;K08738;K08738;K08738;K08738;K08738;K08738;K08738;K08738;K08738;K08738;K08738;K08738;K08738;K08738	-	-	-
novel-m0117-5p	1.04885	0.1249	0.8543	ncbi_101120626	0.547	1.453	0.767	-0.9994	0.0215666	BMP8B	PREDICTED: bone morphogenetic protein 8B isoform X2 [Ovis aries musimon]	Environmental Information Processing;Organismal Systems;Environmental Information Processing;Environmental Information Processing	Signaling molecules and interaction;Environmental adaptation;Signal transduction;Signal transduction	ko04060//Cytokine-cytokine receptor interaction;ko04714//Thermogenesis;ko04390//Hippo signaling pathway;ko04350//TGF-beta signaling pathway	K16622;K16622;K16622;K16622	-	GO:0005102//receptor binding	GO:0007178//transmembrane receptor protein serine/threonine kinase signaling pathway;GO:0031323//regulation of cellular metabolic process;GO:0032844//regulation of homeostatic process;GO:0044253//positive regulation of multicellular organismal metabolic process;GO:0048513//animal organ development;GO:0048869//cellular developmental process;GO:0050796//regulation of insulin secretion
miR-29-y	388.694	130.405	304.163	ncbi_101113638	3.85	6.245	4.56	-0.9994	0.0216345	SH3PXD2A	PREDICTED: SH3 and PX domain-containing protein 2A isoform X2 [Ovis aries musimon]	-	-	-	-	-	GO:0005543//phospholipid binding	GO:0072593//reactive oxygen species metabolic process
miR-149-x	148.182	227.022	143.883	ncbi_443246	1.455	0.807	1.518	-0.9994	0.0217627	SLC1A3	excitatory amino acid transporter 1 [Bos taurus]	Organismal Systems	Nervous system	ko04724//Glutamatergic synapse	K05614	GO:0005578//proteinaceous extracellular matrix;GO:0031224//intrinsic component of membrane;GO:0044297//cell body	GO:0005313//L-glutamate transmembrane transporter activity;GO:0015291//secondary active transmembrane transporter activity;GO:0016597//amino acid binding	GO:0000904//cell morphogenesis involved in differentiation;GO:0001101//response to acid chemical;GO:0006536//glutamate metabolic process;GO:0006950//response to stress;GO:0007638//mechanosensory behavior;GO:0008652//cellular amino acid biosynthetic process;GO:0009314//response to radiation;GO:0009636//response to toxic substance;GO:0010647//positive regulation of cell communication;GO:0015813//L-…
miR-29-x	41.0208	20.3022	32.5897	ncbi_101122158	0.477	1.228	0.76	-0.9994	0.0217872	PILRA	PREDICTED: paired immunoglobulin-like type 2 receptor alpha isoform X2 [Ovis aries musimon]	Human Diseases	Infectious diseases	ko05168//Herpes simplex infection	K15411	-	-	-
novel-m0174-3p	0.01	0.164725	0.24965	ncbi_101104461	3.83	3.032	2.533	-0.9994	0.0218229	LONRF3	PREDICTED: LON peptidase N-terminal domain and RING finger protein 3 isoform X1 [Ovis aries musimon]	-	-	-	-	-	GO:0046914//transition metal ion binding	GO:0019538//protein metabolic process
novel-m0057-3p	1.55662	0.633625	2.19615	MSTRG.11628	2.265	3.71	1.133	-0.9994	0.0218676	--	caudal type homebox 2, partial [Bubalus bubalis]	-	-	-	-	-	-	-
novel-m0128-3p	0.04885	0.425875	0.55705	ncbi_101112614	1.34	0.958	0.802	-0.9994	0.0219163	KCNN3	PREDICTED: small conductance calcium-activated potassium channel protein 3 isoform X1 [Ovis aries musimon]	Organismal Systems	Endocrine system	ko04911//Insulin secretion	K04944	-	-	-
novel-m0101-3p	0.514775	0.01	0.8033	ncbi_101113422	3.51	5.27	2.632	-0.9994	0.0220179	MAFG	PREDICTED: transcription factor MafG isoform X1 [Bison bison bison]	-	-	-	-	GO:0043231//intracellular membrane-bounded organelle	GO:0001071//nucleic acid binding transcription factor activity;GO:0003677//DNA binding;GO:0046983//protein dimerization activity	GO:0006885//regulation of pH;GO:0008283//cell proliferation;GO:0009913//epidermal cell differentiation;GO:0010468//regulation of gene expression;GO:0034645//cellular macromolecule biosynthetic process;GO:0043009//chordate embryonic development
oar-miR-432	4.22278	8.0285	4.9519	ncbi_101117174	7.978	4.922	7.497	-0.9994	0.0220208	PNPO	PREDICTED: pyridoxine-5'-phosphate oxidase isoform X1 [Ovis aries]	Metabolism;Metabolism	Global and overview maps;Metabolism of cofactors and vitamins	ko01100//Metabolic pathways;ko00750//Vitamin B6 metabolism	K00275;K00275	-	-	-
novel-m0072-3p	1.08332	0.37445	0.944875	ncbi_114111773	3.095	5.503	3.483	-0.9994	0.0220728	MAGED4	PREDICTED: melanoma-associated antigen D4 isoform X1 [Capra hircus]	-	-	-	-	-	-	-
novel-m0072-3p	1.08332	0.37445	0.944875	ncbi_101108280	0.347	0.645	0.395	-0.9994	0.0221084	RUNX1	PREDICTED: runt-related transcription factor 1 isoform X2 [Ovis aries musimon]	Human Diseases;Human Diseases;Cellular Processes;Organismal Systems;Human Diseases;Human Diseases	Cancers;Cancers;Cellular community - eukaryotes;Immune system;Cancers;Cancers	ko05200//Pathways in cancer;ko05202//Transcriptional misregulation in cancers;ko04530//Tight junction;ko04659//Th17 cell differentiation;ko05220//Chronic myeloid leukemia;ko05221//Acute myeloid leukemia	K08367;K08367;K08367;K08367;K08367;K08367	-	-	-
miR-1842-x	3.49193	4.48032	2.18248	MSTRG.6484	1.073	0.205	2.377	-0.9994	0.0222092	--	endonuclease-reverse transcriptase [Babesia ovata]	-	-	-	-	-	-	-
miR-285-z	6.83237	2.8838	6.55905	ncbi_443412	7.4	11.682	7.532	-0.9994	0.022223	NR3C1	PREDICTED: glucocorticoid receptor isoform X1 [Ovis aries]	Environmental Information Processing	Signaling molecules and interaction	ko04080//Neuroactive ligand-receptor interaction	K05771	GO:0043231//intracellular membrane-bounded organelle;GO:0044444//cytoplasmic part	GO:0000977//RNA polymerase II regulatory region sequence-specific DNA binding;GO:0000982//transcription factor activity, RNA polymerase II core promoter proximal region sequence-specific binding;GO:0003707//steroid hormone receptor activity;GO:0005496//steroid binding;GO:0005515//protein binding;GO:0038049//transcription factor activity, ligand-activated RNA polymerase II transcription factor bin…	GO:0006325//chromatin organization;GO:0006357//regulation of transcription from RNA polymerase II promoter;GO:0009968//negative regulation of signal transduction;GO:0010565//regulation of cellular ketone metabolic process;GO:0031943//regulation of glucocorticoid metabolic process;GO:0031958//corticosteroid receptor signaling pathway;GO:0035270//endocrine system development;GO:0043065//positive re…
oar-miR-329b-3p	14.9433	26.9772	15.2414	ncbi_101105738	37.015	23.4	37.225	-0.9994	0.0222647	PSD4	PREDICTED: PH and SEC7 domain-containing protein 4 isoform X3 [Ovis aries musimon]	Cellular Processes	Transport and catabolism	ko04144//Endocytosis	K12494	-	GO:0008289//lipid binding	GO:0043087//regulation of GTPase activity
miR-1599-z	2.46752	1.42068	2.41412	ncbi_101117505	8.315	13.463	8.375	-0.9994	0.0223768	PDE4A	PREDICTED: cAMP-specific 3',5'-cyclic phosphodiesterase 4A isoform X5 [Ovis aries musimon]	Environmental Information Processing;Metabolism;Organismal Systems;Human Diseases	Signal transduction;Nucleotide metabolism;Endocrine system;Substance dependence	ko04024//cAMP signaling pathway;ko00230//Purine metabolism;ko04928//Parathyroid hormone synthesis, secretion and action;ko05032//Morphine addiction	K13293;K13293;K13293;K13293	GO:0044444//cytoplasmic part	GO:0004114//3',5'-cyclic-nucleotide phosphodiesterase activity;GO:0030551//cyclic nucleotide binding;GO:0043169//cation binding	GO:0007606//sensory perception of chemical stimulus;GO:0010737//protein kinase A signaling;GO:0042493//response to drug;GO:1902531//regulation of intracellular signal transduction
novel-m0028-3p	2.16115	1.0091	4.6448	ncbi_101121933	10.995	12.335	7.63	-0.9994	0.0223874	AFF4	PREDICTED: AF4/FMR2 family member 4 isoform X1 [Ovis aries]	-	-	-	-	GO:0000785//chromatin;GO:0043231//intracellular membrane-bounded organelle;GO:0043234//protein complex	-	GO:0007281//germ cell development
oar-miR-29b	242.46	86.0061	183.231	ncbi_100144763	3.895	6.445	4.78	-0.9994	0.0225959	CCND1	PREDICTED: G1/S-specific cyclin-D1 isoform X2 [Ovis aries musimon]	Human Diseases;Environmental Information Processing;Human Diseases;Human Diseases;Human Diseases;Environmental Information Processing;Human Diseases;Human Diseases;Human Diseases;Cellular Processes;Human Diseases;Environmental Information Processing;Human Diseases;Cellular Processes;Human Diseases;Cellular Processes;Human Diseases;Human Diseases;Human Diseases;Human Diseases;Organismal Systems;En…	Cancers;Signal transduction;Infectious diseases;Infectious diseases;Infectious diseases;Signal transduction;Cancers;Cancers;Infectious diseases;Cellular community - eukaryotes;Cancers;Signal transduction;Cancers;Cellular community - eukaryotes;Cancers;Cell growth and death;Infectious diseases;Infectious diseases;Endocrine and metabolic diseases;Cancers;Endocrine system;Signal transduction;Signal …	ko05200//Pathways in cancer;ko04151//PI3K-Akt signaling pathway;ko05165//Human papillomavirus infection;ko05166//HTLV-I infection;ko05163//Human cytomegalovirus infection;ko04630//Jak-STAT signaling pathway;ko05205//Proteoglycans in cancer;ko05203//Viral carcinogenesis;ko05167//Kaposi sarcoma-associated herpesvirus infection;ko04510//Focal adhesion;ko05226//Gastric cancer;ko04390//Hippo signaling…	K04503;K04503;K04503;K04503;K04503;K04503;K04503;K04503;K04503;K04503;K04503;K04503;K04503;K04503;K04503;K04503;K04503;K04503;K04503;K04503;K04503;K04503;K04503;K04503;K04503;K04503;K04503;K04503;K04503;K04503;K04503;K04503;K04503;K04503;K04503;K04503;K04503;K04503;K04503;K04503;K04503;K04503;K04503;K04503;K04503	GO:0043231//intracellular membrane-bounded organelle;GO:0043234//protein complex;GO:0043296//apical junction complex	GO:0003712//transcription cofactor activity;GO:0016301//kinase activity;GO:0019887//protein kinase regulator activity;GO:0019900//kinase binding	GO:0000079//regulation of cyclin-dependent protein serine/threonine kinase activity;GO:0000082//G1/S transition of mitotic cell cycle;GO:0006357//regulation of transcription from RNA polymerase II promoter;GO:0007589//body fluid secretion;GO:0009411//response to UV;GO:0009968//negative regulation of signal transduction;GO:0010033//response to organic substance;GO:0010389//regulation of G2/M trans…
miR-10152-y	2.64318	7.7736	8.63273	ncbi_101114022	4.208	2.83	2.665	-0.9994	0.0225996	SLC30A4	PREDICTED: zinc transporter 4 [Ovis aries]	-	-	-	-	GO:0005768//endosome;GO:0031224//intrinsic component of membrane	GO:0015075//ion transmembrane transporter activity	GO:0006812//cation transport;GO:0032879//regulation of localization;GO:0042221//response to chemical;GO:0044763//single-organism cellular process;GO:0072507//divalent inorganic cation homeostasis
novel-m0128-3p	0.04885	0.425875	0.55705	MSTRG.13062	2.11	1.297	0.963	-0.9994	0.0227716	SETMAR	endonuclease-reverse transcriptase-like protein [Dinothrombium tinctorium]	-	-	-	-	-	-	-
miR-1599-z	2.46752	1.42068	2.41412	ncbi_101107075	3.645	6.188	3.873	-0.9994	0.0227974	FGR	PREDICTED: tyrosine-protein kinase Fgr [Ovis aries musimon]	Human Diseases;Organismal Systems	Infectious diseases;Immune system	ko05169//Epstein-Barr virus infection;ko04062//Chemokine signaling pathway	K08891;K08891	-	-	-
novel-m0028-3p	2.16115	1.0091	4.6448	ncbi_101109425	3.808	4.743	1.453	-0.9994	0.0228089	GIMAP8	PREDICTED: GTPase IMAP family member 8 [Capra hircus]	-	-	-	-	-	-	-
miR-285-z	6.83237	2.8838	6.55905	ncbi_101120123	2.147	5.855	2.545	-0.9994	0.0228527	SLC5A3	PREDICTED: sodium/myo-inositol cotransporter [Capra hircus]	-	-	-	-	GO:0031224//intrinsic component of membrane	GO:0015291//secondary active transmembrane transporter activity	GO:0007399//nervous system development;GO:0015791//polyol transport;GO:0019751//polyol metabolic process;GO:0030001//metal ion transport;GO:0044763//single-organism cellular process;GO:0051239//regulation of multicellular organismal process
miR-760-z	0.238775	0.17855	0.024875	ncbi_101111053	3.272	4.095	6.59	-0.9994	0.0229433	FRMD5	PREDICTED: FERM domain-containing protein 5 isoform X3 [Ovis aries musimon]	-	-	-	-	GO:0044424//intracellular part;GO:0044425//membrane part	GO:0005515//protein binding	-
novel-m0057-3p	1.55662	0.633625	2.19615	ncbi_101110172	0.037	0.098	0	-0.9993	0.0229829	POU2F3	PREDICTED: POU domain, class 2, transcription factor 3 isoform X1 [Ovis aries]	Human Diseases	Infectious diseases	ko05168//Herpes simplex infection	K09364	GO:0043231//intracellular membrane-bounded organelle;GO:0043234//protein complex	GO:0000982//transcription factor activity, RNA polymerase II core promoter proximal region sequence-specific binding;GO:0003677//DNA binding;GO:0005515//protein binding	GO:0006357//regulation of transcription from RNA polymerase II promoter;GO:0009611//response to wounding;GO:0009913//epidermal cell differentiation;GO:0032897//negative regulation of viral transcription
miR-1343-x	0.28375	0.1365	0.3823	ncbi_101111823	1.815	2.29	1.453	-0.9993	0.0229858	ARL5B	ADP-ribosylation factor-like protein 5B [Mus musculus]	-	-	-	-	GO:0044464//cell part	GO:0032550//purine ribonucleoside binding	GO:0035556//intracellular signal transduction
miR-371-x	0.3348	0.121325	0.61605	MSTRG.5402	1.713	2.078	1.165	-0.9993	0.0230969	GIMAP7	PREDICTED: GTPase IMAP family member 7 [Capra hircus]	-	-	-	-	GO:0016020//membrane;GO:0043231//intracellular membrane-bounded organelle;GO:0043232//intracellular non-membrane-bounded organelle;GO:0044444//cytoplasmic part	GO:0032550//purine ribonucleoside binding;GO:0046983//protein dimerization activity	-
novel-m0114-5p	0.1256	0.683525	0.07385	ncbi_101120057	1.062	0.578	1.13	-0.9993	0.0232898	LANCL3	PREDICTED: lanC-like protein 3 isoform X2 [Ovis aries musimon]	-	-	-	-	-	-	-
novel-m0230-3p	0.051325	0.213975	0.01	ncbi_101104537	0.05	0	0.06	-0.9993	0.0233194	TRPM8	PREDICTED: transient receptor potential cation channel subfamily M member 8 [Capra hircus]	Organismal Systems	Sensory system	ko04750//Inflammatory mediator regulation of TRP channels	K04983	GO:0031224//intrinsic component of membrane;GO:0044459//plasma membrane part	GO:0005261//cation channel activity;GO:0046983//protein dimerization activity	GO:0006816//calcium ion transport;GO:0006875//cellular metal ion homeostasis;GO:0006950//response to stress;GO:0009266//response to temperature stimulus;GO:0050951//sensory perception of temperature stimulus;GO:0051260//protein homooligomerization
miR-1306-x	17.123	19.6018	16.5632	ncbi_101104692	26.915	35.225	33.75	-0.9993	0.0233194	GPD1L	PREDICTED: glycerol-3-phosphate dehydrogenase 1-like protein [Bison bison bison]	Metabolism	Lipid metabolism	ko00564//Glycerophospholipid metabolism	K00006	GO:0016020//membrane;GO:0031988//membrane-bounded vesicle;GO:0044444//cytoplasmic part	GO:0000166//nucleotide binding;GO:0016247//channel regulator activity;GO:0016616//oxidoreductase activity, acting on the CH-OH group of donors, NAD or NADP as acceptor;GO:0046983//protein dimerization activity;GO:0048037//cofactor binding	GO:0001933//negative regulation of protein phosphorylation;GO:0002028//regulation of sodium ion transport;GO:0003254//regulation of membrane depolarization;GO:0006072//glycerol-3-phosphate metabolic process;GO:0006641//triglyceride metabolic process;GO:0019674//NAD metabolic process;GO:0032412//regulation of ion transmembrane transporter activity;GO:0034394//protein localization to cell surface;G…
miR-149-x	148.182	227.022	143.883	ncbi_101103225	2.993	2.058	3.087	-0.9993	0.02341	REEP1	PREDICTED: receptor expression-enhancing protein 1 isoform X1 [Ovis aries musimon]	-	-	-	-	GO:0031090//organelle membrane;GO:0031224//intrinsic component of membrane;GO:0043231//intracellular membrane-bounded organelle	GO:0001664//G-protein coupled receptor binding;GO:0015631//tubulin binding	GO:0007029//endoplasmic reticulum organization;GO:0051049//regulation of transport;GO:0090150//establishment of protein localization to membrane
miR-506-x	2.47147	4.69415	1.65308	ncbi_101113261	0.385	0.27	0.435	-0.9993	0.023497	IL34	PREDICTED: interleukin-34 isoform X1 [Ovis aries]	Environmental Information Processing	Signaling molecules and interaction	ko04060//Cytokine-cytokine receptor interaction	K22633	GO:0044421//extracellular region part	GO:0005126//cytokine receptor binding	GO:0001932//regulation of protein phosphorylation;GO:0006952//defense response;GO:0042127//regulation of cell proliferation
miR-1388-y	27.2641	40.2039	22.5423	ncbi_101117636	0.245	0.09	0.292	-0.9993	0.0235272	Klhl14	PREDICTED: kelch-like protein 14 [Bos mutus]	-	-	-	-	GO:0042995//cell projection;GO:0044297//cell body	-	-
oar-miR-432	4.22278	8.0285	4.9519	MSTRG.3497	15.04	7.253	13.835	-0.9993	0.0237036	--	Sodium channel protein type 7 subunit alpha, partial [Bos mutus]	Organismal Systems	Sensory system	ko04742//Taste transduction	K08474	-	-	-
novel-m0074-5p	1.4056	1.91158	0.701975	MSTRG.11853	0.613	0.365	0.915	-0.9993	0.0238311	DHX34	probable ATP-dependent RNA helicase DHX34 isoform X2 [Ovis aries]	-	-	-	-	-	-	-
oar-miR-409-5p	97.8988	167.102	124.64	ncbi_101115290	4.268	1.635	3.338	-0.9993	0.0238681	CCL16	PREDICTED: C-C motif chemokine 16 [Ovis aries]	Environmental Information Processing;Organismal Systems	Signaling molecules and interaction;Immune system	ko04060//Cytokine-cytokine receptor interaction;ko04062//Chemokine signaling pathway	K21093;K21093	GO:0044421//extracellular region part	GO:0005125//cytokine activity	GO:0002376//immune system process;GO:0006935//chemotaxis
oar-miR-485-5p	2.49165	5.03035	3.48493	ncbi_105609552	0.99	0.37	0.727	-0.9993	0.0239385	ZSWIM1	PREDICTED: zinc finger SWIM domain-containing protein 1 [Ovis aries musimon]	-	-	-	-	-	GO:0046914//transition metal ion binding	-
miR-877-z	1.65605	0.74365	1.53507	ncbi_101114768	0.01	0.098	0.025	-0.9993	0.0239508	KCNK12	potassium channel subfamily K member 12 [Bos taurus]	-	-	-	-	-	-	-
miR-188-x	1.67433	1.20935	0.893075	ncbi_101121015	5.423	3.46	4.11	-0.9993	0.0239508	L2HGDH	PREDICTED: L-2-hydroxyglutarate dehydrogenase, mitochondrial isoform X4 [Ovis aries musimon]	Metabolism	Carbohydrate metabolism	ko00650//Butanoate metabolism	K00109	GO:0031224//intrinsic component of membrane	GO:0016614//oxidoreductase activity, acting on CH-OH group of donors	GO:0019538//protein metabolic process;GO:0044710//single-organism metabolic process
miR-29-y	388.694	130.405	304.163	ncbi_106991730	0.745	1.493	1.015	-0.9993	0.0239857	Kif26a	PREDICTED: kinesin-like protein KIF26A [Ovis aries musimon]	-	-	-	-	GO:0005875//microtubule associated complex	GO:0003774//motor activity;GO:0015631//tubulin binding;GO:0032550//purine ribonucleoside binding	GO:0001558//regulation of cell growth;GO:0007017//microtubule-based process;GO:0009966//regulation of signal transduction;GO:0048731//system development
miR-877-x	5.55753	3.15458	5.604	ncbi_443431	9.99	15.503	9.633	-0.9993	0.0239893	INSR	PREDICTED: insulin receptor isoform X1 [Ovis aries]	Environmental Information Processing;Environmental Information Processing;Environmental Information Processing;Environmental Information Processing;Environmental Information Processing;Human Diseases;Environmental Information Processing;Environmental Information Processing;Organismal Systems;Environmental Information Processing;Environmental Information Processing;Environmental Information Proces…	Signal transduction;Signal transduction;Signal transduction;Signal transduction;Signal transduction;Endocrine and metabolic diseases;Signal transduction;Signal transduction;Endocrine system;Signal transduction;Signal transduction;Signal transduction;Endocrine and metabolic diseases;Cellular community - eukaryotes;Aging;Aging;Aging;Endocrine system;Endocrine system;Endocrine and metabolic diseases…	ko04151//PI3K-Akt signaling pathway;ko04010//MAPK signaling pathway;ko04014//Ras signaling pathway;ko04015//Rap1 signaling pathway;ko04022//cGMP - PKG signaling pathway;ko04932//Non-alcoholic fatty liver disease (NAFLD);ko04150//mTOR signaling pathway;ko04072//Phospholipase D signaling pathway;ko04910//Insulin signaling pathway;ko04068//FoxO signaling pathway;ko04152//AMPK signaling pathway;ko040…	K04527;K04527;K04527;K04527;K04527;K04527;K04527;K04527;K04527;K04527;K04527;K04527;K04527;K04527;K04527;K04527;K04527;K04527;K04527;K04527;K04527	GO:0016021//integral component of membrane;GO:0031988//membrane-bounded vesicle;GO:0043235//receptor complex;GO:0044459//plasma membrane part	GO:0004714//transmembrane receptor protein tyrosine kinase activity;GO:0005102//receptor binding;GO:0005520//insulin-like growth factor binding;GO:0019904//protein domain specific binding;GO:0032550//purine ribonucleoside binding	GO:0005979//regulation of glycogen biosynthetic process;GO:0006110//regulation of glycolytic process;GO:0006275//regulation of DNA replication;GO:0007088//regulation of mitotic nuclear division;GO:0007169//transmembrane receptor protein tyrosine kinase signaling pathway;GO:0007530//sex determination;GO:0009887//organ morphogenesis;GO:0009888//tissue development;GO:0010468//regulation of gene expr…
novel-m0074-5p	1.4056	1.91158	0.701975	MSTRG.5009	1.467	1.11	2.037	-0.9993	0.024084	Pol	LINE-1 retrotransposable element ORF2 protein [Camelus dromedarius]	Organismal Systems	Sensory system	ko04742//Taste transduction	K08474	GO:0031224//intrinsic component of membrane	GO:0015666//restriction endodeoxyribonuclease activity;GO:0034061//DNA polymerase activity;GO:0060089//molecular transducer activity	GO:0001171//reverse transcription;GO:0006308//DNA catabolic process;GO:0007166//cell surface receptor signaling pathway;GO:0007606//sensory perception of chemical stimulus;GO:0032196//transposition
miR-285-z	6.83237	2.8838	6.55905	ncbi_101113341	6.575	11.97	7.165	-0.9993	0.0240886	CA2	PREDICTED: carbonic anhydrase 2 isoform X2 [Ovis aries musimon]	Organismal Systems;Organismal Systems;Organismal Systems;Organismal Systems;Organismal Systems;Metabolism	Digestive system;Digestive system;Digestive system;Excretory system;Excretory system;Energy metabolism	ko04976//Bile secretion;ko04972//Pancreatic secretion;ko04971//Gastric acid secretion;ko04966//Collecting duct acid secretion;ko04964//Proximal tubule bicarbonate reclamation;ko00910//Nitrogen metabolism	K18245;K18245;K18245;K18245;K18245;K18245	GO:0016020//membrane;GO:0031988//membrane-bounded vesicle;GO:0044444//cytoplasmic part	GO:0016836//hydro-lyase activity;GO:0046914//transition metal ion binding	GO:0006821//chloride transport;GO:0007186//G-protein coupled receptor signaling pathway;GO:0030641//regulation of cellular pH;GO:0032228//regulation of synaptic transmission, GABAergic;GO:0032846//positive regulation of homeostatic process;GO:0034764//positive regulation of transmembrane transport;GO:0044237//cellular metabolic process;GO:0048729//tissue morphogenesis
oar-miR-485-5p	2.49165	5.03035	3.48493	ncbi_100820742	251.175	55.008	181.01	-0.9993	0.0241708	GPX1	PREDICTED: glutathione peroxidase 1 [Ovis aries musimon]	Human Diseases;Metabolism;Organismal Systems;Human Diseases;Metabolism	Neurodegenerative diseases;Lipid metabolism;Endocrine system;Neurodegenerative diseases;Metabolism of other amino acids	ko05016//Huntington disease;ko00590//Arachidonic acid metabolism;ko04918//Thyroid hormone synthesis;ko05014//Amyotrophic lateral sclerosis (ALS);ko00480//Glutathione metabolism	K00432;K00432;K00432;K00432;K00432	GO:0044424//intracellular part	GO:0004601//peroxidase activity	GO:0006790//sulfur compound metabolic process;GO:0006950//response to stress;GO:0042743//hydrogen peroxide metabolic process;GO:0044710//single-organism metabolic process;GO:0048522//positive regulation of cellular process
novel-m0005-3p	14.8841	25.2649	20.2639	ncbi_101114561	0.837	0.53	0.688	-0.9993	0.0241843	Otub2	PREDICTED: ubiquitin thioesterase OTUB2 [Ovis aries]	-	-	-	-	GO:0043231//intracellular membrane-bounded organelle	GO:0003824//catalytic activity	GO:0016579//protein deubiquitination;GO:0019752//carboxylic acid metabolic process
novel-m0006-3p	14.8841	25.2649	20.2639	ncbi_101114561	0.837	0.53	0.688	-0.9993	0.0241843	Otub2	PREDICTED: ubiquitin thioesterase OTUB2 [Ovis aries]	-	-	-	-	GO:0043231//intracellular membrane-bounded organelle	GO:0003824//catalytic activity	GO:0016579//protein deubiquitination;GO:0019752//carboxylic acid metabolic process
miR-1630-z	0.04545	0.244025	0.251475	MSTRG.11723	2.985	0.975	0.99	-0.9993	0.0244264	--	DNA excision repair protein ERCC-1 isoform X4 [Odocoileus virginianus texanus]	-	-	-	-	-	-	-
novel-m0101-3p	0.514775	0.01	0.8033	ncbi_101118697	0.61	0.825	0.468	-0.9993	0.0245665	S1PR4	PREDICTED: sphingosine 1-phosphate receptor 4 [Ovis aries musimon]	Environmental Information Processing;Environmental Information Processing;Environmental Information Processing	Signaling molecules and interaction;Signal transduction;Signal transduction	ko04080//Neuroactive ligand-receptor interaction;ko04068//FoxO signaling pathway;ko04071//Sphingolipid signaling pathway	K04293;K04293;K04293	GO:0016021//integral component of membrane	GO:0005488//binding;GO:0045125//bioactive lipid receptor activity	GO:0002376//immune system process;GO:0007188//adenylate cyclase-modulating G-protein coupled receptor signaling pathway;GO:0010863//positive regulation of phospholipase C activity;GO:0051480//regulation of cytosolic calcium ion concentration
miR-1388-y	27.2641	40.2039	22.5423	ncbi_101113261	0.385	0.27	0.435	-0.9992	0.0247072	IL34	PREDICTED: interleukin-34 isoform X1 [Ovis aries]	Environmental Information Processing	Signaling molecules and interaction	ko04060//Cytokine-cytokine receptor interaction	K22633	GO:0044421//extracellular region part	GO:0005126//cytokine receptor binding	GO:0001932//regulation of protein phosphorylation;GO:0006952//defense response;GO:0042127//regulation of cell proliferation
miR-432-x	1.30135	2.54442	1.5262	ncbi_101119821	27.978	18.015	26.562	-0.9992	0.024713	PPM1K	PREDICTED: protein phosphatase 1K, mitochondrial isoform X2 [Ovis aries]	-	-	-	-	GO:0044429//mitochondrial part	GO:0004721//phosphoprotein phosphatase activity;GO:0043169//cation binding	GO:0006464//cellular protein modification process
miR-371-x	0.3348	0.121325	0.61605	ncbi_101120549	11.658	13.502	8.863	-0.9992	0.0247514	Gpm6b	PREDICTED: neuronal membrane glycoprotein M6-b isoform X1 [Ovis aries]	-	-	-	-	GO:0031224//intrinsic component of membrane;GO:0098589//membrane region	-	GO:0001952//regulation of cell-matrix adhesion;GO:0022607//cellular component assembly;GO:0030282//bone mineralization;GO:0032970//regulation of actin filament-based process;GO:0034394//protein localization to cell surface;GO:0051581//negative regulation of neurotransmitter uptake
oar-miR-29a	2305.59	780.605	1613.87	ncbi_100101231	45.218	99.795	71.817	-0.9992	0.0247963	COL3A1	PREDICTED: collagen alpha-1(III) chain [Ovis aries]	Organismal Systems;Organismal Systems;Organismal Systems;Human Diseases;Human Diseases	Endocrine system;Digestive system;Immune system;Infectious diseases;Endocrine and metabolic diseases	ko04926//Relaxin signaling pathway;ko04974//Protein digestion and absorption;ko04611//Platelet activation;ko05146//Amoebiasis;ko04933//AGE-RAGE signaling pathway in diabetic complications	K19720;K19720;K19720;K19720;K19720	GO:0005583//fibrillar collagen trimer;GO:0044432//endoplasmic reticulum part	GO:0005102//receptor binding;GO:0005198//structural molecule activity;GO:0019838//growth factor binding;GO:0043169//cation binding	GO:0001764//neuron migration;GO:0001775//cell activation;GO:0001944//vasculature development;GO:0002683//negative regulation of immune system process;GO:0006464//cellular protein modification process;GO:0006897//endocytosis;GO:0007178//transmembrane receptor protein serine/threonine kinase signaling pathway;GO:0009611//response to wounding;GO:0009628//response to abiotic stimulus;GO:0022411//cell…
oar-miR-493-5p	12.0485	25.2336	14.3498	ncbi_101112561	4.555	3.025	4.348	-0.9992	0.0248938	AOC1	PREDICTED: amiloride-sensitive amine oxidase [copper-containing] isoform X2 [Ovis aries musimon]	Metabolism;Metabolism;Metabolism;Metabolism	Global and overview maps;Amino acid metabolism;Amino acid metabolism;Amino acid metabolism	ko01100//Metabolic pathways;ko00330//Arginine and proline metabolism;ko00380//Tryptophan metabolism;ko00340//Histidine metabolism	K11182;K11182;K11182;K11182	GO:0016020//membrane;GO:0031988//membrane-bounded vesicle;GO:0043296//apical junction complex;GO:0044421//extracellular region part	GO:0005216//ion channel activity;GO:0005539//glycosaminoglycan binding;GO:0016641//oxidoreductase activity, acting on the CH-NH2 group of donors, oxygen as acceptor;GO:0046914//transition metal ion binding;GO:0046983//protein dimerization activity;GO:0048037//cofactor binding	GO:0006812//cation transport;GO:0009267//cellular response to starvation;GO:0009636//response to toxic substance;GO:0034776//response to histamine;GO:0044710//single-organism metabolic process;GO:0046688//response to copper ion;GO:0071241//cellular response to inorganic substance;GO:1901564//organonitrogen compound metabolic process
miR-1599-z	2.46752	1.42068	2.41412	ncbi_101118461	0.115	0.415	0.143	-0.9992	0.0250075	KIF18B	PREDICTED: kinesin-like protein KIF18B isoform X3 [Ovis aries musimon]	-	-	-	-	-	-	-
miR-490-x	0.381175	1.17702	1.09882	ncbi_101114409	24.997	13.065	14.725	-0.9992	0.0251585	MYH11	PREDICTED: myosin-11 isoform X2 [Ovis aries musimon]	Cellular Processes;Cellular Processes;Organismal Systems;Human Diseases	Cell motility;Cellular community - eukaryotes;Circulatory system;Infectious diseases	ko04810//Regulation of actin cytoskeleton;ko04530//Tight junction;ko04270//Vascular smooth muscle contraction;ko05132//Salmonella infection	K10352;K10352;K10352;K10352	GO:0016460//myosin II complex;GO:0031988//membrane-bounded vesicle;GO:0032432//actin filament bundle;GO:0043292//contractile fiber	GO:0003779//actin binding;GO:0005198//structural molecule activity;GO:0017111//nucleoside-triphosphatase activity;GO:0032550//purine ribonucleoside binding	GO:0006936//muscle contraction;GO:0032868//response to insulin;GO:0048747//muscle fiber development;GO:0085029//extracellular matrix assembly
miR-363-y	64.7742	131.684	48.6115	ncbi_101117636	0.245	0.09	0.292	-0.9992	0.0252523	Klhl14	PREDICTED: kelch-like protein 14 [Bos mutus]	-	-	-	-	GO:0042995//cell projection;GO:0044297//cell body	-	-
miR-29-y	388.694	130.405	304.163	MSTRG.1	1.775	6.675	3.202	-0.9992	0.0252704	--	endonuclease-reverse transcriptase [Babesia ovata]	-	-	-	-	-	-	-
miR-335-x	55.4675	85.5335	62.8178	ncbi_114109040	23.458	12.9	21.277	-0.9992	0.0253143	SPTSSA	PREDICTED: serine palmitoyltransferase small subunit A [Sus scrofa]	-	-	-	-	GO:0031090//organelle membrane;GO:0031211//endoplasmic reticulum palmitoyltransferase complex;GO:0031224//intrinsic component of membrane	GO:0016454//C-palmitoyltransferase activity	GO:0006665//sphingolipid metabolic process
oar-miR-382-5p	8.87562	13.4403	8.33902	ncbi_101109312	1.148	0.698	1.225	-0.9992	0.0253438	CARNS1	PREDICTED: carnosine synthase 1 isoform X2 [Ovis aries musimon]	Metabolism;Metabolism;Metabolism	Amino acid metabolism;Metabolism of other amino acids;Amino acid metabolism	ko00330//Arginine and proline metabolism;ko00410//beta-Alanine metabolism;ko00340//Histidine metabolism	K14755;K14755;K14755	-	GO:0016881//acid-amino acid ligase activity;GO:0017111//nucleoside-triphosphatase activity;GO:0043169//cation binding	GO:0035498//carnosine metabolic process
novel-m0078-5p	0.384575	1.04052	1.56365	ncbi_101121455	17.02	13.317	10.755	-0.9992	0.0253505	PIK3R1	PREDICTED: phosphatidylinositol 3-kinase regulatory subunit alpha isoform X1 [Ovis aries musimon]	Human Diseases;Environmental Information Processing;Human Diseases;Human Diseases;Human Diseases;Environmental Information Processing;Cellular Processes;Environmental Information Processing;Environmental Information Processing;Human Diseases;Environmental Information Processing;Human Diseases;Human Diseases;Human Diseases;Cellular Processes;Human Diseases;Human Diseases;Organismal Systems;Organis…	Cancers;Signal transduction;Infectious diseases;Infectious diseases;Infectious diseases;Signal transduction;Cell motility;Signal transduction;Signal transduction;Cancers;Signal transduction;Cancers;Infectious diseases;Infectious diseases;Cellular community - eukaryotes;Infectious diseases;Cancers;Development;Immune system;Cancers;Immune system;Cancers;Endocrine and metabolic diseases;Cell growth …	ko05200//Pathways in cancer;ko04151//PI3K-Akt signaling pathway;ko05165//Human papillomavirus infection;ko05166//HTLV-I infection;ko05163//Human cytomegalovirus infection;ko04014//Ras signaling pathway;ko04810//Regulation of actin cytoskeleton;ko04630//Jak-STAT signaling pathway;ko04024//cAMP signaling pathway;ko05205//Proteoglycans in cancer;ko04015//Rap1 signaling pathway;ko05203//Viral carcino…	K02649;K02649;K02649;K02649;K02649;K02649;K02649;K02649;K02649;K02649;K02649;K02649;K02649;K02649;K02649;K02649;K02649;K02649;K02649;K02649;K02649;K02649;K02649;K02649;K02649;K02649;K02649;K02649;K02649;K02649;K02649;K02649;K02649;K02649;K02649;K02649;K02649;K02649;K02649;K02649;K02649;K02649;K02649;K02649;K02649;K02649;K02649;K02649;K02649;K02649;K02649;K02649;K02649;K02649;K02649;K02649;K02649;…	GO:0030054//cell junction;GO:0043231//intracellular membrane-bounded organelle;GO:0044444//cytoplasmic part;GO:0097651//phosphatidylinositol 3-kinase complex, class I	GO:0005167//neurotrophin TRK receptor binding;GO:0019207//kinase regulator activity;GO:0019902//phosphatase binding;GO:0030674//protein binding, bridging	GO:0001952//regulation of cell-matrix adhesion;GO:0002762//negative regulation of myeloid leukocyte differentiation;GO:0006357//regulation of transcription from RNA polymerase II promoter;GO:0006464//cellular protein modification process;GO:0006974//cellular response to DNA damage stimulus;GO:0007169//transmembrane receptor protein tyrosine kinase signaling pathway;GO:0009411//response to UV;GO:0…
miR-211-z	135.81	89.6096	84.9228	ncbi_101108867	10.74	17.633	18.695	-0.9992	0.0253615	IER3	PREDICTED: radiation-inducible immediate-early gene IEX-1 [Ovis aries]	-	-	-	-	GO:0043231//intracellular membrane-bounded organelle	-	GO:0003073//regulation of systemic arterial blood pressure;GO:0006110//regulation of glycolytic process;GO:0006913//nucleocytoplasmic transport;GO:0009896//positive regulation of catabolic process;GO:0010823//negative regulation of mitochondrion organization;GO:0031348//negative regulation of defense response;GO:0031572//G2 DNA damage checkpoint;GO:0042981//regulation of apoptotic process;GO:0051…
novel-m0101-3p	0.514775	0.01	0.8033	ncbi_101121110	1.492	2.027	1.137	-0.9992	0.0253767	ABL2	PREDICTED: Abelson tyrosine-protein kinase 2 isoform X5 [Ovis aries musimon]	Environmental Information Processing;Human Diseases;Environmental Information Processing	Signal transduction;Cardiovascular diseases;Signal transduction	ko04014//Ras signaling pathway;ko05416//Viral myocarditis;ko04012//ErbB signaling pathway	K08887;K08887;K08887	-	-	-
oar-miR-29b	242.46	86.0061	183.231	ncbi_101108051	2.357	4.685	3.155	-0.9992	0.0256411	BMF	PREDICTED: bcl-2-modifying factor isoform X1 [Capra hircus]	Human Diseases	Cancers	ko05206//MicroRNAs in cancer	K17460	GO:0015629//actin cytoskeleton	-	GO:0009967//positive regulation of signal transduction;GO:0010822//positive regulation of mitochondrion organization;GO:0032461//positive regulation of protein oligomerization;GO:0043066//negative regulation of apoptotic process
miR-1599-z	2.46752	1.42068	2.41412	ncbi_101102508	6.288	10.095	6.31	-0.9992	0.0256447	ERF	PREDICTED: ETS domain-containing transcription factor ERF isoform X2 [Ovis aries musimon]	-	-	-	-	-	-	-
miR-877-x	5.55753	3.15458	5.604	MSTRG.7030	0.375	1.11	0.325	-0.9992	0.0256735	pol	LOW QUALITY PROTEIN: protein NYNRIN-like [Anas platyrhynchos]	-	-	-	-	-	-	-
miR-371-x	0.3348	0.121325	0.61605	ncbi_101116580	0.59	0.775	0.308	-0.9992	0.0257327	SMOC2	PREDICTED: SPARC-related modular calcium-binding protein 2 isoform X5 [Ovis aries musimon]	-	-	-	-	GO:0005578//proteinaceous extracellular matrix;GO:0044420//extracellular matrix component	GO:0005539//glycosaminoglycan binding;GO:0043169//cation binding	GO:0010810//regulation of cell-substrate adhesion;GO:0043062//extracellular structure organization
novel-m0128-3p	0.04885	0.425875	0.55705	ncbi_101103681	2.833	1.915	1.53	-0.9992	0.0257466	SYTL2	PREDICTED: synaptotagmin-like protein 2 isoform X1 [Ovis aries]	-	-	-	-	-	-	-
novel-m0128-3p	0.04885	0.425875	0.55705	MSTRG.12020	1.115	0.778	0.683	-0.9992	0.0257469	ZNF471	PREDICTED: zinc finger protein 471 isoform X1 [Capra hircus]	-	-	-	-	-	-	-
miR-285-z	6.83237	2.8838	6.55905	ncbi_101119554	1.062	3.67	1.355	-0.9992	0.0259149	PLXNA4	PREDICTED: plexin-A4 [Ovis aries musimon]	Organismal Systems	Development	ko04360//Axon guidance	K06820	GO:0031224//intrinsic component of membrane;GO:0044464//cell part	GO:0004888//transmembrane signaling receptor activity	GO:0008045//motor neuron axon guidance;GO:0021559//trigeminal nerve development;GO:0021604//cranial nerve structural organization;GO:0021952//central nervous system projection neuron axonogenesis;GO:0030516//regulation of axon extension;GO:0048483//autonomic nervous system development;GO:0050920//regulation of chemotaxis;GO:0061643//chemorepulsion of axon;GO:1902285//semaphorin-plexin signaling p…
novel-m0064-3p	1.7793	0.810325	1.0038	ncbi_114109596	0.275	0.518	0.46	-0.9992	0.0259478	PPP1R3G	PREDICTED: protein phosphatase 1 regulatory subunit 3G-like [Ovis aries musimon]	-	-	-	-	-	GO:0019902//phosphatase binding;GO:0030247//polysaccharide binding	GO:0005979//regulation of glycogen biosynthetic process;GO:0033500//carbohydrate homeostasis;GO:0051347//positive regulation of transferase activity
novel-m0048-3p	3.14958	1.74185	2.18268	ncbi_101111278	1.812	3.77	3.23	-0.9992	0.0259947	TNFAIP8L1	PREDICTED: tumor necrosis factor alpha-induced protein 8-like protein 1 isoform X1 [Ovis aries musimon]	-	-	-	-	-	-	GO:0032006//regulation of TOR signaling
miR-150-x	8.3967	5.76762	8.88645	ncbi_101108838	0.705	1.533	0.597	-0.9992	0.0260202	BACH2	PREDICTED: transcription regulator protein BACH2 isoform X2 [Ovis aries musimon]	-	-	-	-	GO:0043231//intracellular membrane-bounded organelle	GO:0000977//RNA polymerase II regulatory region sequence-specific DNA binding;GO:0001227//transcriptional repressor activity, RNA polymerase II transcription regulatory region sequence-specific binding	GO:0010468//regulation of gene expression;GO:0034645//cellular macromolecule biosynthetic process
novel-m0057-3p	1.55662	0.633625	2.19615	ncbi_443118	2.833	3.485	2.31	-0.9992	0.0261385	CREB1	PREDICTED: cyclic AMP-responsive element-binding protein 1 isoform X1 [Ovis aries]	Environmental Information Processing;Human Diseases;Human Diseases;Human Diseases;Organismal Systems;Environmental Information Processing;Human Diseases;Human Diseases;Human Diseases;Human Diseases;Human Diseases;Environmental Information Processing;Human Diseases;Human Diseases;Organismal Systems;Organismal Systems;Organismal Systems;Organismal Systems;Organismal Systems;Environmental Informatio…	Signal transduction;Infectious diseases;Infectious diseases;Infectious diseases;Environmental adaptation;Signal transduction;Cancers;Neurodegenerative diseases;Infectious diseases;Infectious diseases;Substance dependence;Signal transduction;Infectious diseases;Endocrine and metabolic diseases;Circulatory system;Endocrine system;Endocrine system;Development;Nervous system;Signal transduction;Signa…	ko04151//PI3K-Akt signaling pathway;ko05165//Human papillomavirus infection;ko05166//HTLV-I infection;ko05163//Human cytomegalovirus infection;ko04714//Thermogenesis;ko04024//cAMP signaling pathway;ko05203//Viral carcinogenesis;ko05016//Huntington disease;ko05167//Kaposi sarcoma-associated herpesvirus infection;ko05152//Tuberculosis;ko05034//Alcoholism;ko04022//cGMP - PKG signaling pathway;ko0516…	K05870;K05870;K05870;K05870;K05870;K05870;K05870;K05870;K05870;K05870;K05870;K05870;K05870;K05870;K05870;K05870;K05870;K05870;K05870;K05870;K05870;K05870;K05870;K05870;K05870;K05870;K05870;K05870;K05870;K05870;K05870;K05870;K05870;K05870;K05870;K05870;K05870;K05870;K05870	GO:0000790//nuclear chromatin;GO:0043234//protein complex	GO:0000977//RNA polymerase II regulatory region sequence-specific DNA binding;GO:0000982//transcription factor activity, RNA polymerase II core promoter proximal region sequence-specific binding;GO:0001076//transcription factor activity, RNA polymerase II transcription factor binding;GO:0001085//RNA polymerase II transcription factor binding;GO:0019899//enzyme binding;GO:0043566//structure-specif…	GO:0000165//MAPK cascade;GO:0002756//MyD88-independent toll-like receptor signaling pathway;GO:0002763//positive regulation of myeloid leukocyte differentiation;GO:0006464//cellular protein modification process;GO:0006915//apoptotic process;GO:0007178//transmembrane receptor protein serine/threonine kinase signaling pathway;GO:0007267//cell-cell signaling;GO:0007589//body fluid secretion;GO:00076…
miR-29-x	41.0208	20.3022	32.5897	ncbi_101118515	0.58	0.99	0.732	-0.9992	0.0261775	LAIR1	PREDICTED: leukocyte-associated immunoglobulin-like receptor 1 isoform X1 [Ovis aries]	-	-	-	-	-	-	-
miR-199-z	1.40212	0.705775	0.9413	ncbi_101116460	1.922	3.357	2.925	-0.9992	0.0261954	TMEM163	PREDICTED: transmembrane protein 163 isoform X3 [Ovis aries musimon]	-	-	-	-	GO:0005769//early endosome;GO:0031301//integral component of organelle membrane;GO:0044433//cytoplasmic vesicle part	-	-
miR-199-z	1.40212	0.705775	0.9413	ncbi_114114571	0.098	0.402	0.288	-0.9991	0.026305	GIMAP8	PREDICTED: GTPase IMAP family member 8-like isoform X1 [Bison bison bison]	-	-	-	-	-	-	-
oar-miR-493-3p	6.64965	12.4691	6.88882	ncbi_443167	0.693	0.353	0.695	-0.9991	0.0263575	HCRTR1	PREDICTED: orexin receptor type 1 isoform X1 [Ovis aries musimon]	Environmental Information Processing	Signaling molecules and interaction	ko04080//Neuroactive ligand-receptor interaction	K04238	-	-	-
miR-150-z	0.01	0.214225	0.1209	ncbi_101104941	2.913	1.708	2.302	-0.9991	0.0264192	RIMKLA	PREDICTED: N-acetylaspartylglutamate synthase A [Ovis aries musimon]	Metabolism;Metabolism	Global and overview maps;Amino acid metabolism	ko01100//Metabolic pathways;ko00250//Alanine, aspartate and glutamate metabolism	K18311;K18311	GO:0044424//intracellular part	GO:0016879//ligase activity, forming carbon-nitrogen bonds;GO:0032550//purine ribonucleoside binding;GO:0043169//cation binding	GO:0036211//protein modification process
oar-miR-376d	0.1146	0.5866	0.072775	ncbi_101114199	41.523	28.812	43.337	-0.9991	0.0264193	HEBP2	PREDICTED: heme-binding protein 2 isoform X1 [Ovis aries musimon]	-	-	-	-	GO:0031988//membrane-bounded vesicle;GO:0043231//intracellular membrane-bounded organelle	-	GO:0010939//regulation of necrotic cell death;GO:0045837//negative regulation of membrane potential;GO:0046902//regulation of mitochondrial membrane permeability
novel-m0196-3p	0.248525	0.028625	0.042275	ncbi_101106208	9.878	15.21	14.643	-0.9991	0.0264429	KLHDC8B	PREDICTED: kelch domain-containing protein 8B isoform X1 [Bubalus bubalis]	-	-	-	-	-	-	-
oar-miR-29b	242.46	86.0061	183.231	ncbi_101120136	2.897	5.638	4.035	-0.9991	0.0265289	2021-03-08	PREDICTED: E3 ubiquitin-protein ligase MARCH8 isoform X2 [Ovis aries]	-	-	-	-	GO:0000323//lytic vacuole;GO:0005769//early endosome;GO:0005774//vacuolar membrane;GO:0012506//vesicle membrane;GO:0031224//intrinsic component of membrane	GO:0019787//ubiquitin-like protein transferase activity;GO:0042287//MHC protein binding;GO:0046914//transition metal ion binding	GO:0002504//antigen processing and presentation of peptide or polysaccharide antigen via MHC class II;GO:0010558//negative regulation of macromolecule biosynthetic process;GO:0032446//protein modification by small protein conjugation
miR-1842-x	3.49193	4.48032	2.18248	MSTRG.6849	5.343	3.87	7.612	-0.9991	0.026552	--	endonuclease-reverse transcriptase [Babesia ovata]	Human Diseases;Human Diseases;Environmental Information Processing;Organismal Systems;Human Diseases;Human Diseases;Cellular Processes;Human Diseases	Cancers;Cancers;Signal transduction;Immune system;Infectious diseases;Cardiovascular diseases;Cellular community - eukaryotes;Cancers	ko05200//Pathways in cancer;ko05226//Gastric cancer;ko04390//Hippo signaling pathway;ko04670//Leukocyte transendothelial migration;ko05100//Bacterial invasion of epithelial cells;ko05412//Arrhythmogenic right ventricular cardiomyopathy (ARVC);ko04520//Adherens junction;ko05213//Endometrial cancer	K05691;K05691;K05691;K05691;K05691;K05691;K05691;K05691	-	-	-
miR-664-y	5.82855	4.27165	7.9984	ncbi_101114860	8.593	10.463	6.345	-0.9991	0.0265649	ETNK1	PREDICTED: LOW QUALITY PROTEIN: ethanolamine kinase 1 [Bison bison bison]	Metabolism;Metabolism	Global and overview maps;Lipid metabolism	ko01100//Metabolic pathways;ko00564//Glycerophospholipid metabolism	K00894;K00894	-	GO:0016740//transferase activity	GO:0006796//phosphate-containing compound metabolic process
miR-2312-z	1.22613	1.9367	0.9671	ncbi_101118327	1.09	0.758	1.188	-0.9991	0.0265861	Papolb	PREDICTED: poly(A) polymerase beta [Ovis aries]	Genetic Information Processing	Translation	ko03015//mRNA surveillance pathway	K14376	GO:0043231//intracellular membrane-bounded organelle	GO:0070566//adenylyltransferase activity	GO:0031123//RNA 3'-end processing
miR-877-x	5.55753	3.15458	5.604	ncbi_101118067	4.795	9.398	4.928	-0.9991	0.0267192	Mxi1	max-interacting protein 1 [Bos taurus]	-	-	-	-	GO:0043231//intracellular membrane-bounded organelle;GO:0043232//intracellular non-membrane-bounded organelle	GO:0005515//protein binding	-
miR-1599-z	2.46752	1.42068	2.41412	ncbi_101109532	1.02	1.985	1.113	-0.9991	0.0268408	Mpp6	PREDICTED: MAGUK p55 subfamily member 6 isoform X1 [Capra hircus]	-	-	-	-	GO:0031988//membrane-bounded vesicle	-	-
miR-335-x	55.4675	85.5335	62.8178	ncbi_105614203	0.94	0.013	0.677	-0.9991	0.026849	ABCC4	PREDICTED: LOW QUALITY PROTEIN: multidrug resistance-associated protein 4 [Capra hircus]	Environmental Information Processing;Organismal Systems;Environmental Information Processing;Human Diseases	Signal transduction;Digestive system;Membrane transport;Drug resistance	ko04024//cAMP signaling pathway;ko04976//Bile secretion;ko02010//ABC transporters;ko01523//Antifolate resistance	K05673;K05673;K05673;K05673	GO:0031224//intrinsic component of membrane	GO:0015405//P-P-bond-hydrolysis-driven transmembrane transporter activity;GO:0017111//nucleoside-triphosphatase activity;GO:0036094//small molecule binding	GO:0044763//single-organism cellular process;GO:0051234//establishment of localization
miR-4324-z	7.98595	4.8433	8.60693	ncbi_101110575	7.035	13.627	5.32	-0.9991	0.0269268	EPHA2	PREDICTED: ephrin type-A receptor 2 isoform X2 [Ovis aries musimon]	Environmental Information Processing;Environmental Information Processing;Environmental Information Processing;Environmental Information Processing;Organismal Systems	Signal transduction;Signal transduction;Signal transduction;Signal transduction;Development	ko04151//PI3K-Akt signaling pathway;ko04010//MAPK signaling pathway;ko04014//Ras signaling pathway;ko04015//Rap1 signaling pathway;ko04360//Axon guidance	K05103;K05103;K05103;K05103;K05103	GO:0005924//cell-substrate adherens junction;GO:0016021//integral component of membrane;GO:0044459//plasma membrane part	GO:0004714//transmembrane receptor protein tyrosine kinase activity;GO:0032550//purine ribonucleoside binding	GO:0000904//cell morphogenesis involved in differentiation;GO:0001503//ossification;GO:0001707//mesoderm formation;GO:0001944//vasculature development;GO:0002573//myeloid leukocyte differentiation;GO:0006468//protein phosphorylation;GO:0006935//chemotaxis;GO:0006974//cellular response to DNA damage stimulus;GO:0007169//transmembrane receptor protein tyrosine kinase signaling pathway;GO:0007399//n…
novel-m0005-3p	14.8841	25.2649	20.2639	ncbi_101103274	4.367	2.675	3.428	-0.9991	0.0269404	DAAM2	PREDICTED: disheveled-associated activator of morphogenesis 2 isoform X4 [Ovis aries musimon]	Environmental Information Processing	Signal transduction	ko04310//Wnt signaling pathway	K04512	-	GO:0017016//Ras GTPase binding	GO:0007010//cytoskeleton organization;GO:0009855//determination of bilateral symmetry
novel-m0006-3p	14.8841	25.2649	20.2639	ncbi_101103274	4.367	2.675	3.428	-0.9991	0.0269404	DAAM2	PREDICTED: disheveled-associated activator of morphogenesis 2 isoform X4 [Ovis aries musimon]	Environmental Information Processing	Signal transduction	ko04310//Wnt signaling pathway	K04512	-	GO:0017016//Ras GTPase binding	GO:0007010//cytoskeleton organization;GO:0009855//determination of bilateral symmetry
oar-miR-380-3p	9.66715	18.5137	10.1793	ncbi_105616215	0.31	0	0.278	-0.9991	0.0269916	ABCC4	PREDICTED: LOW QUALITY PROTEIN: multidrug resistance-associated protein 4-like [Capra hircus]	Environmental Information Processing;Organismal Systems;Environmental Information Processing;Human Diseases	Signal transduction;Digestive system;Membrane transport;Drug resistance	ko04024//cAMP signaling pathway;ko04976//Bile secretion;ko02010//ABC transporters;ko01523//Antifolate resistance	K05673;K05673;K05673;K05673	GO:0031224//intrinsic component of membrane	GO:0015405//P-P-bond-hydrolysis-driven transmembrane transporter activity;GO:0017111//nucleoside-triphosphatase activity;GO:0032550//purine ribonucleoside binding	GO:0006821//chloride transport;GO:0044763//single-organism cellular process
novel-m0031-3p	6.70162	3.8768	5.39567	ncbi_101122835	2.627	4.985	3.63	-0.9991	0.0270459	ADAMTSL1	PREDICTED: ADAMTS-like protein 1 isoform X3 [Ovis aries]	-	-	-	-	-	GO:0046914//transition metal ion binding;GO:0070011//peptidase activity, acting on L-amino acid peptides	GO:0019538//protein metabolic process
oar-miR-200a	40.0271	23.2695	32.0926	ncbi_114118067	1.365	2.805	2.1	-0.9991	0.027141	LILRA5	PREDICTED: immunoglobulin superfamily member 1-like isoform X1 [Ovis aries]	Organismal Systems;Organismal Systems	Development;Immune system	ko04380//Osteoclast differentiation;ko04662//B cell receptor signaling pathway	K06512;K06512	-	-	-
miR-877-x	5.55753	3.15458	5.604	ncbi_101105769	1.938	3.078	1.857	-0.9991	0.0272261	PPP1R16B	PREDICTED: protein phosphatase 1 regulatory inhibitor subunit 16B [Ovis aries]	-	-	-	-	GO:0016020//membrane;GO:0043231//intracellular membrane-bounded organelle	-	GO:0060491//regulation of cell projection assembly
oar-miR-29a	2305.59	780.605	1613.87	ncbi_101111135	1.483	2.938	2.197	-0.9991	0.0272623	PTK7	PREDICTED: inactive tyrosine-protein kinase 7 isoform X1 [Capra hircus]	-	-	-	-	-	-	-
miR-29-y	388.694	130.405	304.163	ncbi_101106150	2.777	4.172	3.287	-0.9991	0.0273056	GABRE	PREDICTED: gamma-aminobutyric acid receptor subunit epsilon [Ovis aries]	Environmental Information Processing;Organismal Systems;Human Diseases;Organismal Systems;Human Diseases	Signaling molecules and interaction;Nervous system;Substance dependence;Nervous system;Substance dependence	ko04080//Neuroactive ligand-receptor interaction;ko04723//Retrograde endocannabinoid signaling;ko05032//Morphine addiction;ko04727//GABAergic synapse;ko05033//Nicotine addiction	K05185;K05185;K05185;K05185;K05185	GO:0031224//intrinsic component of membrane	GO:0015276//ligand-gated ion channel activity	GO:0006811//ion transport;GO:0050794//regulation of cellular process
miR-877-z	1.65605	0.74365	1.53507	ncbi_101120424	5.053	8.93	5.393	-0.9991	0.0274421	RNF213	PREDICTED: E3 ubiquitin-protein ligase RNF213 isoform X1 [Ovis aries]	-	-	-	-	-	GO:0043169//cation binding	-
novel-m0074-5p	1.4056	1.91158	0.701975	MSTRG.1800	0.672	0.397	1	-0.9991	0.0276016	--	reverse transcriptase-like [Bos taurus]	-	-	-	-	-	-	-
novel-m0174-3p	0.01	0.164725	0.24965	ncbi_101110058	6.245	4.545	3.762	-0.9991	0.0276782	USP53	PREDICTED: inactive ubiquitin carboxyl-terminal hydrolase 53 isoform X1 [Ovis aries musimon]	-	-	-	-	-	GO:0016787//hydrolase activity	-
miR-877-z	1.65605	0.74365	1.53507	ncbi_101106106	3.587	8.12	3.982	-0.999	0.0277764	PGM2L1	PREDICTED: glucose 1,6-bisphosphate synthase isoform X1 [Ovis aries]	Metabolism	Carbohydrate metabolism	ko00500//Starch and sucrose metabolism	K11809	-	-	-
miR-299-y	7.12505	9.1904	5.49415	ncbi_101120781	1.05	0.55	1.51	-0.999	0.0278235	BDKRB2	PREDICTED: B2 bradykinin receptor [Ovis aries musimon]	Human Diseases;Environmental Information Processing;Cellular Processes;Environmental Information Processing;Environmental Information Processing;Environmental Information Processing;Human Diseases;Organismal Systems;Organismal Systems;Organismal Systems	Cancers;Signaling molecules and interaction;Cell motility;Signal transduction;Signal transduction;Signal transduction;Infectious diseases;Sensory system;Immune system;Excretory system	ko05200//Pathways in cancer;ko04080//Neuroactive ligand-receptor interaction;ko04810//Regulation of actin cytoskeleton;ko04020//Calcium signaling pathway;ko04022//cGMP - PKG signaling pathway;ko04071//Sphingolipid signaling pathway;ko05142//Chagas disease (American trypanosomiasis);ko04750//Inflammatory mediator regulation of TRP channels;ko04610//Complement and coagulation cascades;ko04961//Endo…	K03916;K03916;K03916;K03916;K03916;K03916;K03916;K03916;K03916;K03916	GO:0031224//intrinsic component of membrane;GO:0043231//intracellular membrane-bounded organelle	GO:0008528//G-protein coupled peptide receptor activity;GO:0031701//angiotensin receptor binding;GO:0046983//protein dimerization activity	GO:0001933//negative regulation of protein phosphorylation;GO:0006936//muscle contraction;GO:0007166//cell surface receptor signaling pathway;GO:0032309//icosanoid secretion;GO:0050880//regulation of blood vessel size;GO:1902219//negative regulation of intrinsic apoptotic signaling pathway in response to osmotic stress
oar-miR-29b	242.46	86.0061	183.231	ncbi_101109715	4.152	7.65	5.34	-0.999	0.0278891	N4BP2L1	PREDICTED: NEDD4-binding protein 2-like 1 isoform X1 [Ovis aries musimon]	-	-	-	-	-	-	-
miR-877-x	5.55753	3.15458	5.604	ncbi_101112636	6.845	10.59	6.962	-0.999	0.0280523	NCAPH	PREDICTED: inositol 1,4,5-trisphosphate receptor-interacting protein-like 1 isoform X1 [Ovis aries musimon]	-	-	-	-	GO:0005856//cytoskeleton	-	GO:0000280//nuclear division;GO:0022402//cell cycle process;GO:0051276//chromosome organization
miR-877-x	5.55753	3.15458	5.604	ncbi_101118325	1.57	2.533	1.5	-0.999	0.028064	ZC3H12A	PREDICTED: ribonuclease ZC3H12A [Ovis aries musimon]	-	-	-	-	GO:0043231//intracellular membrane-bounded organelle	GO:0004518//nuclease activity;GO:0043169//cation binding	GO:0001818//negative regulation of cytokine production;GO:0010506//regulation of autophagy;GO:0010883//regulation of lipid storage;GO:0012501//programmed cell death;GO:0031325//positive regulation of cellular metabolic process;GO:0031327//negative regulation of cellular biosynthetic process;GO:0032496//response to lipopolysaccharide;GO:0032640//tumor necrosis factor production;GO:0043433//negativ…
oar-miR-29a	2305.59	780.605	1613.87	ncbi_101120136	2.897	5.638	4.035	-0.999	0.028073	2021-03-08	PREDICTED: E3 ubiquitin-protein ligase MARCH8 isoform X2 [Ovis aries]	-	-	-	-	GO:0000323//lytic vacuole;GO:0005769//early endosome;GO:0005774//vacuolar membrane;GO:0012506//vesicle membrane;GO:0031224//intrinsic component of membrane	GO:0019787//ubiquitin-like protein transferase activity;GO:0042287//MHC protein binding;GO:0046914//transition metal ion binding	GO:0002504//antigen processing and presentation of peptide or polysaccharide antigen via MHC class II;GO:0010558//negative regulation of macromolecule biosynthetic process;GO:0032446//protein modification by small protein conjugation
miR-10-z	0.325725	0.07275	0.26845	ncbi_101119756	3.778	6.495	4.277	-0.999	0.0281543	SPI1	PREDICTED: transcription factor PU.1 isoform X2 [Ovis aries musimon]	Human Diseases;Human Diseases;Human Diseases;Human Diseases;Organismal Systems;Human Diseases	Cancers;Infectious diseases;Infectious diseases;Cancers;Development;Cancers	ko05200//Pathways in cancer;ko05166//HTLV-I infection;ko05169//Epstein-Barr virus infection;ko05202//Transcriptional misregulation in cancers;ko04380//Osteoclast differentiation;ko05221//Acute myeloid leukemia	K09438;K09438;K09438;K09438;K09438;K09438	-	-	-
miR-4324-z	7.98595	4.8433	8.60693	ncbi_101102937	25.488	37.155	23.9	-0.999	0.0283788	PPP1R13B	PREDICTED: apoptosis-stimulating of p53 protein 1 isoform X5 [Ovis aries musimon]	-	-	-	-	GO:0016020//membrane;GO:0044424//intracellular part	GO:0005515//protein binding	GO:0012501//programmed cell death;GO:0051726//regulation of cell cycle;GO:0072331//signal transduction by p53 class mediator
novel-m0057-3p	1.55662	0.633625	2.19615	ncbi_101103484	9.835	12.183	7.928	-0.999	0.0283884	SASH1	PREDICTED: SAM and SH3 domain-containing protein 1 isoform X2 [Ovis aries musimon]	-	-	-	-	GO:0032991//macromolecular complex	GO:0019901//protein kinase binding	GO:0002833//positive regulation of response to biotic stimulus;GO:0010594//regulation of endothelial cell migration;GO:0032874//positive regulation of stress-activated MAPK cascade;GO:0043406//positive regulation of MAP kinase activity;GO:0045765//regulation of angiogenesis;GO:1901222//regulation of NIK/NF-kappaB signaling;GO:1902914//regulation of protein polyubiquitination
miR-877-z	1.65605	0.74365	1.53507	ncbi_101122507	6.938	11.245	7.307	-0.999	0.0286529	FAM49A	PREDICTED: protein FAM49A [Condylura cristata]	-	-	-	-	GO:0044464//cell part	-	-
miR-1343-x	0.28375	0.1365	0.3823	ncbi_101113847	4.505	6.075	3.618	-0.999	0.0288013	Shc2	PREDICTED: SHC-transforming protein 2 isoform X2 [Ovis aries musimon]	Environmental Information Processing;Cellular Processes;Human Diseases;Human Diseases;Organismal Systems;Human Diseases;Organismal Systems;Human Diseases;Environmental Information Processing;Organismal Systems;Organismal Systems;Organismal Systems;Organismal Systems;Human Diseases;Human Diseases;Environmental Information Processing;Organismal Systems;Human Diseases;Human Diseases;Human Diseases;E…	Signal transduction;Cellular community - eukaryotes;Substance dependence;Cancers;Immune system;Cancers;Immune system;Cancers;Signal transduction;Endocrine system;Endocrine system;Endocrine system;Nervous system;Infectious diseases;Drug resistance;Signal transduction;Endocrine system;Drug resistance;Cancers;Cancers;Signal transduction	ko04014//Ras signaling pathway;ko04510//Focal adhesion;ko05034//Alcoholism;ko05226//Gastric cancer;ko04062//Chemokine signaling pathway;ko05225//Hepatocellular carcinoma;ko04650//Natural killer cell mediated cytotoxicity;ko05224//Breast cancer;ko04072//Phospholipase D signaling pathway;ko04910//Insulin signaling pathway;ko04926//Relaxin signaling pathway;ko04915//Estrogen signaling pathway;ko0472…	K17447;K17447;K17447;K17447;K17447;K17447;K17447;K17447;K17447;K17447;K17447;K17447;K17447;K17447;K17447;K17447;K17447;K17447;K17447;K17447;K17447	-	-	-
novel-m0174-3p	0.01	0.164725	0.24965	MSTRG.4839	0.925	0.492	0.21	-0.999	0.0288187	EEF1AKMT2	EEF1A lysine methyltransferase 2 isoform X3 [Pteropus vampyrus]	-	-	-	-	-	GO:0003880//protein C-terminal carboxyl O-methyltransferase activity;GO:0008649//rRNA methyltransferase activity;GO:0016274//protein-arginine N-methyltransferase activity;GO:0016300//tRNA (uracil) methyltransferase activity;GO:0016423//tRNA (guanine) methyltransferase activity;GO:0016427//tRNA (cytosine) methyltransferase activity;GO:0016429//tRNA (adenine-N1-)-methyltransferase activity;GO:00305…	GO:0008152//metabolic process
miR-3064-x	0.202825	0.152275	0.01	ncbi_101106626	3.195	3.71	4.89	-0.999	0.0288251	EGFLAM	PREDICTED: pikachurin isoform X1 [Ovis aries]	-	-	-	-	GO:0005578//proteinaceous extracellular matrix;GO:0044420//extracellular matrix component	GO:0097367//carbohydrate derivative binding	GO:0010810//regulation of cell-substrate adhesion;GO:0018149//peptide cross-linking;GO:0043062//extracellular structure organization
miR-877-x	5.55753	3.15458	5.604	ncbi_101103286	6.727	16.215	6.023	-0.999	0.0288354	SLC35D2	UDP-N-acetylglucosamine/UDP-glucose/GDP-mannose transporter [Bos taurus]	-	-	-	-	-	-	-
novel-m0028-3p	2.16115	1.0091	4.6448	ncbi_101105303	2.598	3.08	1.732	-0.999	0.02889	SYK	PREDICTED: tyrosine-protein kinase SYK isoform X4 [Pantholops hodgsonii]	Environmental Information Processing;Human Diseases;Human Diseases;Human Diseases;Human Diseases;Organismal Systems;Environmental Information Processing;Organismal Systems;Organismal Systems;Organismal Systems;Environmental Information Processing;Organismal Systems;Organismal Systems;Organismal Systems	Signal transduction;Cancers;Infectious diseases;Infectious diseases;Infectious diseases;Immune system;Signal transduction;Development;Immune system;Immune system;Signal transduction;Immune system;Immune system;Immune system	ko04151//PI3K-Akt signaling pathway;ko05203//Viral carcinogenesis;ko05169//Epstein-Barr virus infection;ko05167//Kaposi sarcoma-associated herpesvirus infection;ko05152//Tuberculosis;ko04650//Natural killer cell mediated cytotoxicity;ko04072//Phospholipase D signaling pathway;ko04380//Osteoclast differentiation;ko04611//Platelet activation;ko04625//C-type lectin receptor signaling pathway;ko04064…	K05855;K05855;K05855;K05855;K05855;K05855;K05855;K05855;K05855;K05855;K05855;K05855;K05855;K05855	-	-	-
miR-29-y	388.694	130.405	304.163	ncbi_105605547	1.843	2.868	2.22	-0.999	0.0288951	Prrg3	PREDICTED: transmembrane gamma-carboxyglutamic acid protein 3 [Pantholops hodgsonii]	-	-	-	-	-	-	-
miR-205-z	0.72825	0.23165	0.656375	ncbi_101106001	0.362	1.11	0.435	-0.999	0.0290851	Nrcam	PREDICTED: neuronal cell adhesion molecule isoform X2 [Ovis aries musimon]	Environmental Information Processing	Signaling molecules and interaction	ko04514//Cell adhesion molecules (CAMs)	K06756	GO:0016020//membrane;GO:0043005//neuron projection	GO:0008092//cytoskeletal protein binding	GO:0007411//axon guidance;GO:0016337//single organismal cell-cell adhesion;GO:0031344//regulation of cell projection organization;GO:0033036//macromolecule localization;GO:0045161//neuronal ion channel clustering;GO:0050877//neurological system process
miR-664-y	5.82855	4.27165	7.9984	ncbi_100125358	14.447	20.59	4.32	-0.999	0.0291375	CREM	PREDICTED: cAMP-responsive element modulator isoform X10 [Ovis aries]	Human Diseases;Organismal Systems	Infectious diseases;Circulatory system	ko05166//HTLV-I infection;ko04261//Adrenergic signaling in cardiomyocytes	K09052;K09052	GO:0043231//intracellular membrane-bounded organelle;GO:0043234//protein complex	GO:0000976//transcription regulatory region sequence-specific DNA binding;GO:0001071//nucleic acid binding transcription factor activity	GO:0006357//regulation of transcription from RNA polymerase II promoter;GO:0006664//glycolipid metabolic process;GO:0007623//circadian rhythm;GO:0046683//response to organophosphorus
miR-508-x	0.93085	1.05435	0.35165	MSTRG.4812	0.09	0.02	0.56	-0.9989	0.0292038	--	endonuclease-reverse transcriptase [Babesia ovata]	-	-	-	-	-	-	-
miR-1599-z	2.46752	1.42068	2.41412	ncbi_443465	19.345	40.615	21.485	-0.9989	0.0294051	EDNRA	PREDICTED: endothelin-1 receptor isoform X1 [Ovis aries]	Human Diseases;Environmental Information Processing;Environmental Information Processing;Environmental Information Processing;Environmental Information Processing;Organismal Systems;Organismal Systems	Cancers;Signaling molecules and interaction;Signal transduction;Signal transduction;Signal transduction;Circulatory system;Endocrine system	ko05200//Pathways in cancer;ko04080//Neuroactive ligand-receptor interaction;ko04024//cAMP signaling pathway;ko04020//Calcium signaling pathway;ko04022//cGMP - PKG signaling pathway;ko04270//Vascular smooth muscle contraction;ko04924//Renin secretion	K04197;K04197;K04197;K04197;K04197;K04197;K04197	GO:0031224//intrinsic component of membrane	GO:0008528//G-protein coupled peptide receptor activity	GO:0006950//response to stress;GO:0007186//G-protein coupled receptor signaling pathway;GO:0007389//pattern specification process;GO:0008645//hexose transport;GO:0014031//mesenchymal cell development;GO:0014820//tonic smooth muscle contraction;GO:0030803//negative regulation of cyclic nucleotide biosynthetic process;GO:0043009//chordate embryonic development;GO:0050880//regulation of blood vessel…
miR-877-z	1.65605	0.74365	1.53507	ncbi_105605982	9.037	13.895	9.908	-0.9989	0.0296447	SIAH2	PREDICTED: E3 ubiquitin-protein ligase SIAH2 [Ovis aries musimon]	-	-	-	-	GO:0005768//endosome;GO:0031981//nuclear lumen;GO:0042995//cell projection;GO:0044297//cell body	GO:0003712//transcription cofactor activity;GO:0003824//catalytic activity;GO:0044390//ubiquitin-like protein conjugating enzyme binding;GO:0046914//transition metal ion binding	GO:0019941//modification-dependent protein catabolic process;GO:0030178//negative regulation of Wnt signaling pathway;GO:0032446//protein modification by small protein conjugation;GO:0035556//intracellular signal transduction;GO:0043066//negative regulation of apoptotic process;GO:0097191//extrinsic apoptotic signaling pathway;GO:0097485//neuron projection guidance;GO:1902679//negative regulation…
novel-m0064-3p	1.7793	0.810325	1.0038	ncbi_101119120	5.328	9.45	8.443	-0.9989	0.0297382	CACNA1H	PREDICTED: voltage-dependent T-type calcium channel subunit alpha-1H-like isoform X1 [Ovis aries musimon]	Environmental Information Processing;Environmental Information Processing;Human Diseases;Organismal Systems;Organismal Systems;Organismal Systems	Signal transduction;Signal transduction;Endocrine and metabolic diseases;Environmental adaptation;Endocrine system;Endocrine system	ko04010//MAPK signaling pathway;ko04020//Calcium signaling pathway;ko04934//Cushing syndrome;ko04713//Circadian entrainment;ko04925//Aldosterone synthesis and secretion;ko04927//Cortisol synthesis and secretion	K04855;K04855;K04855;K04855;K04855;K04855	GO:0034704//calcium channel complex;GO:0044459//plasma membrane part	GO:0005244//voltage-gated ion channel activity;GO:0005262//calcium channel activity;GO:0005515//protein binding	GO:0006700//C21-steroid hormone biosynthetic process;GO:0006704//glucocorticoid biosynthetic process;GO:0006816//calcium ion transport;GO:0007340//acrosome reaction;GO:0009725//response to hormone;GO:0034220//ion transmembrane transport;GO:0035864//response to potassium ion;GO:0050794//regulation of cellular process;GO:0051049//regulation of transport
novel-m0072-3p	1.08332	0.37445	0.944875	ncbi_101103648	1.702	2.662	1.845	-0.9989	0.0297947	NSD2	PREDICTED: histone-lysine N-methyltransferase NSD2 isoform X2 [Ovis aries musimon]	Human Diseases;Metabolism	Cancers;Amino acid metabolism	ko05202//Transcriptional misregulation in cancers;ko00310//Lysine degradation	K11424;K11424	GO:0031090//organelle membrane;GO:0043231//intracellular membrane-bounded organelle;GO:0043232//intracellular non-membrane-bounded organelle	GO:0003677//DNA binding;GO:0016279//protein-lysine N-methyltransferase activity;GO:0046914//transition metal ion binding	GO:0001501//skeletal system development;GO:0006303//double-strand break repair via nonhomologous end joining;GO:0010468//regulation of gene expression;GO:0032880//regulation of protein localization;GO:0034968//histone lysine methylation;GO:0045830//positive regulation of isotype switching;GO:0060413//atrial septum morphogenesis
novel-m0061-5p	1.55705	2.8858	1.58962	ncbi_554322	1.415	0.91	1.43	-0.9989	0.0298126	Tgfb2	PREDICTED: transforming growth factor beta-2 isoform X1 [Ovis aries]	Human Diseases;Environmental Information Processing;Environmental Information Processing;Human Diseases;Human Diseases;Human Diseases;Human Diseases;Environmental Information Processing;Human Diseases;Human Diseases;Cellular Processes;Human Diseases;Organismal Systems;Environmental Information Processing;Human Diseases;Human Diseases;Cellular Processes;Human Diseases;Human Diseases;Human Diseases…	Cancers;Signaling molecules and interaction;Signal transduction;Infectious diseases;Cancers;Infectious diseases;Cancers;Signal transduction;Cancers;Cancers;Cell growth and death;Infectious diseases;Development;Signal transduction;Infectious diseases;Infectious diseases;Cell growth and death;Infectious diseases;Endocrine and metabolic diseases;Immune diseases;Cardiovascular diseases;Cancers;Cardio…	ko05200//Pathways in cancer;ko04060//Cytokine-cytokine receptor interaction;ko04010//MAPK signaling pathway;ko05166//HTLV-I infection;ko05205//Proteoglycans in cancer;ko05152//Tuberculosis;ko05226//Gastric cancer;ko04390//Hippo signaling pathway;ko05225//Hepatocellular carcinoma;ko05206//MicroRNAs in cancer;ko04218//Cellular senescence;ko05161//Hepatitis B;ko04380//Osteoclast differentiation;ko04…	K13376;K13376;K13376;K13376;K13376;K13376;K13376;K13376;K13376;K13376;K13376;K13376;K13376;K13376;K13376;K13376;K13376;K13376;K13376;K13376;K13376;K13376;K13376;K13376;K13376;K13376;K13376;K13376;K13376;K13376	GO:0034774//secretory granule lumen;GO:0043005//neuron projection;GO:0044297//cell body;GO:0044421//extracellular region part	GO:0004674//protein serine/threonine kinase activity;GO:0005160//transforming growth factor beta receptor binding;GO:0042277//peptide binding;GO:0046983//protein dimerization activity	GO:0001503//ossification;GO:0001558//regulation of cell growth;GO:0001775//cell activation;GO:0001944//vasculature development;GO:0002684//positive regulation of immune system process;GO:0002719//negative regulation of cytokine production involved in immune response;GO:0006606//protein import into nucleus;GO:0006887//exocytosis;GO:0007178//transmembrane receptor protein serine/threonine kinase si…
novel-m0062-5p	1.55705	2.8858	1.58962	ncbi_554322	1.415	0.91	1.43	-0.9989	0.0298126	Tgfb2	PREDICTED: transforming growth factor beta-2 isoform X1 [Ovis aries]	Human Diseases;Environmental Information Processing;Environmental Information Processing;Human Diseases;Human Diseases;Human Diseases;Human Diseases;Environmental Information Processing;Human Diseases;Human Diseases;Cellular Processes;Human Diseases;Organismal Systems;Environmental Information Processing;Human Diseases;Human Diseases;Cellular Processes;Human Diseases;Human Diseases;Human Diseases…	Cancers;Signaling molecules and interaction;Signal transduction;Infectious diseases;Cancers;Infectious diseases;Cancers;Signal transduction;Cancers;Cancers;Cell growth and death;Infectious diseases;Development;Signal transduction;Infectious diseases;Infectious diseases;Cell growth and death;Infectious diseases;Endocrine and metabolic diseases;Immune diseases;Cardiovascular diseases;Cancers;Cardio…	ko05200//Pathways in cancer;ko04060//Cytokine-cytokine receptor interaction;ko04010//MAPK signaling pathway;ko05166//HTLV-I infection;ko05205//Proteoglycans in cancer;ko05152//Tuberculosis;ko05226//Gastric cancer;ko04390//Hippo signaling pathway;ko05225//Hepatocellular carcinoma;ko05206//MicroRNAs in cancer;ko04218//Cellular senescence;ko05161//Hepatitis B;ko04380//Osteoclast differentiation;ko04…	K13376;K13376;K13376;K13376;K13376;K13376;K13376;K13376;K13376;K13376;K13376;K13376;K13376;K13376;K13376;K13376;K13376;K13376;K13376;K13376;K13376;K13376;K13376;K13376;K13376;K13376;K13376;K13376;K13376;K13376	GO:0034774//secretory granule lumen;GO:0043005//neuron projection;GO:0044297//cell body;GO:0044421//extracellular region part	GO:0004674//protein serine/threonine kinase activity;GO:0005160//transforming growth factor beta receptor binding;GO:0042277//peptide binding;GO:0046983//protein dimerization activity	GO:0001503//ossification;GO:0001558//regulation of cell growth;GO:0001775//cell activation;GO:0001944//vasculature development;GO:0002684//positive regulation of immune system process;GO:0002719//negative regulation of cytokine production involved in immune response;GO:0006606//protein import into nucleus;GO:0006887//exocytosis;GO:0007178//transmembrane receptor protein serine/threonine kinase si…
miR-9851-y	0.4182	0.0654	0.15635	ncbi_101116460	1.922	3.357	2.925	-0.9989	0.0298523	TMEM163	PREDICTED: transmembrane protein 163 isoform X3 [Ovis aries musimon]	-	-	-	-	GO:0005769//early endosome;GO:0031301//integral component of organelle membrane;GO:0044433//cytoplasmic vesicle part	-	-
miR-155-x	66.0226	92.4459	54.7455	MSTRG.3179	4.535	3.22	5.217	-0.9989	0.029869	--	endonuclease-reverse transcriptase [Babesia ovata]	Human Diseases;Human Diseases;Environmental Information Processing;Organismal Systems;Human Diseases;Human Diseases;Cellular Processes;Human Diseases	Cancers;Cancers;Signal transduction;Immune system;Infectious diseases;Cardiovascular diseases;Cellular community - eukaryotes;Cancers	ko05200//Pathways in cancer;ko05226//Gastric cancer;ko04390//Hippo signaling pathway;ko04670//Leukocyte transendothelial migration;ko05100//Bacterial invasion of epithelial cells;ko05412//Arrhythmogenic right ventricular cardiomyopathy (ARVC);ko04520//Adherens junction;ko05213//Endometrial cancer	K05691;K05691;K05691;K05691;K05691;K05691;K05691;K05691	-	-	-
miR-371-x	0.3348	0.121325	0.61605	ncbi_101110851	18.738	24.25	12.58	-0.9989	0.0299092	AMD1	S-adenosylmethionine decarboxylase proenzyme [Bos taurus]	Metabolism;Metabolism;Metabolism	Global and overview maps;Amino acid metabolism;Amino acid metabolism	ko01100//Metabolic pathways;ko00330//Arginine and proline metabolism;ko00270//Cysteine and methionine metabolism	K01611;K01611;K01611	GO:0044444//cytoplasmic part	GO:0016831//carboxy-lyase activity	GO:0006596//polyamine biosynthetic process;GO:0044272//sulfur compound biosynthetic process;GO:0044710//single-organism metabolic process
oar-miR-377-3p	0.913025	1.15265	0.32775	ncbi_101108769	0.485	0.365	0.725	-0.9989	0.0300711	C20orf96	PREDICTED: uncharacterized protein C20orf96 homolog isoform X1 [Ovis aries]	-	-	-	-	-	-	-
miR-205-z	0.72825	0.23165	0.656375	ncbi_101123304	3.862	6.583	4.123	-0.9989	0.0300958	DAPK3	PREDICTED: death-associated protein kinase 2 isoform X1 [Ovis aries musimon]	Human Diseases;Cellular Processes;Human Diseases	Cancers;Transport and catabolism;Cancers	ko05200//Pathways in cancer;ko04140//Autophagy - animal;ko05219//Bladder cancer	K08803;K08803;K08803	GO:0044424//intracellular part	GO:0004672//protein kinase activity;GO:0005515//protein binding;GO:0032550//purine ribonucleoside binding	GO:0006464//cellular protein modification process;GO:0097193//intrinsic apoptotic signaling pathway
novel-m0192-3p	0.06665	0.01	0.308325	ncbi_101103135	0.158	0.195	0.038	-0.9989	0.0303113	VWA5B1	PREDICTED: von Willebrand factor A domain-containing protein 5B1 isoform X2 [Ovis aries musimon]	-	-	-	-	-	-	-
miR-877-z	1.65605	0.74365	1.53507	ncbi_101121321	2.183	3.48	2.417	-0.9989	0.0303719	ELF4	PREDICTED: ETS-related transcription factor Elf-4 [Ovis aries]	Cellular Processes	Cell growth and death	ko04214//Apoptosis - fly	K09428	-	-	-
miR-1630-z	0.04545	0.244025	0.251475	MSTRG.8741	4.703	2.95	2.983	-0.9988	0.030773	--	Cleavage stimulation factor subunit 2 [Bos mutus]	Organismal Systems	Sensory system	ko04742//Taste transduction	K08474	GO:0044421//extracellular region part	GO:0043169//cation binding	GO:0007162//negative regulation of cell adhesion;GO:0007169//transmembrane receptor protein tyrosine kinase signaling pathway;GO:0010596//negative regulation of endothelial cell migration;GO:0045765//regulation of angiogenesis;GO:0048869//cellular developmental process;GO:0050922//negative regulation of chemotaxis
novel-m0057-3p	1.55662	0.633625	2.19615	ncbi_101116049	4.16	5.317	3.49	-0.9988	0.0307739	SEMA6A	PREDICTED: semaphorin-6A isoform X1 [Ovis aries musimon]	Organismal Systems	Development	ko04360//Axon guidance	K06842	GO:0016021//integral component of membrane	GO:0005102//receptor binding;GO:0038023//signaling receptor activity	GO:0001764//neuron migration;GO:0007166//cell surface receptor signaling pathway;GO:0051640//organelle localization
oar-miR-181a	3363.33	5294.31	3788.34	ncbi_101117961	3.42	2.035	3.052	-0.9988	0.0308036	METTL15	PREDICTED: probable methyltransferase-like protein 15 isoform X1 [Ovis aries]	-	-	-	-	-	-	-
oar-miR-432	4.22278	8.0285	4.9519	ncbi_101111724	0.363	0.107	0.302	-0.9988	0.0309666	Mpp2	PREDICTED: MAGUK p55 subfamily member 2 isoform X2 [Ovis aries musimon]	-	-	-	-	-	-	-
miR-285-z	6.83237	2.8838	6.55905	ncbi_101109113	8.04	12.287	8.105	-0.9988	0.0309779	DIP2C	PREDICTED: disco-interacting protein 2 homolog C isoform X1 [Bos taurus]	-	-	-	-	GO:0043231//intracellular membrane-bounded organelle	GO:0005515//protein binding	-
novel-m0114-5p	0.1256	0.683525	0.07385	ncbi_101102533	0.455	0.15	0.465	-0.9988	0.0309958	SH2D4A	PREDICTED: SH2 domain-containing protein 4A isoform X1 [Capra hircus]	-	-	-	-	-	GO:0019899//enzyme binding	GO:0010921//regulation of phosphatase activity
miR-29-y	388.694	130.405	304.163	ncbi_101118515	0.58	0.99	0.732	-0.9988	0.0309987	LAIR1	PREDICTED: leukocyte-associated immunoglobulin-like receptor 1 isoform X1 [Ovis aries]	-	-	-	-	-	-	-
miR-29-x	41.0208	20.3022	32.5897	ncbi_101112633	0.388	0.655	0.508	-0.9988	0.0310258	SLITRK2	PREDICTED: SLIT and NTRK-like protein 2 [Ovis aries]	-	-	-	-	-	-	-
miR-4324-z	7.98595	4.8433	8.60693	ncbi_101108838	0.705	1.533	0.597	-0.9988	0.0310974	BACH2	PREDICTED: transcription regulator protein BACH2 isoform X2 [Ovis aries musimon]	-	-	-	-	GO:0043231//intracellular membrane-bounded organelle	GO:0000977//RNA polymerase II regulatory region sequence-specific DNA binding;GO:0001227//transcriptional repressor activity, RNA polymerase II transcription regulatory region sequence-specific binding	GO:0010468//regulation of gene expression;GO:0034645//cellular macromolecule biosynthetic process
oar-miR-493-5p	12.0485	25.2336	14.3498	MSTRG.7032	0.73	0.267	0.672	-0.9988	0.0311266	--	endonuclease-reverse transcriptase [Babesia ovata]	-	-	-	-	-	-	-
miR-29-x	41.0208	20.3022	32.5897	ncbi_105601930	0.045	0.232	0.113	-0.9988	0.0312734	DMBT1	PREDICTED: LOW QUALITY PROTEIN: deleted in malignant brain tumors 1 protein [Capra hircus]	Organismal Systems	Digestive system	ko04970//Salivary secretion	K13912	-	-	-
oar-miR-485-5p	2.49165	5.03035	3.48493	MSTRG.8755	1.113	0.42	0.812	-0.9988	0.0313502	--	PREDICTED: taste receptor type 2 member 42, partial [Bos mutus]	Organismal Systems	Sensory system	ko04742//Taste transduction	K08474	-	-	-
miR-29-y	388.694	130.405	304.163	MSTRG.5820	0.522	0.965	0.647	-0.9988	0.0315478	--	endonuclease-reverse transcriptase [Babesia ovata]	Human Diseases;Human Diseases;Environmental Information Processing;Organismal Systems;Human Diseases;Human Diseases;Cellular Processes;Human Diseases	Cancers;Cancers;Signal transduction;Immune system;Infectious diseases;Cardiovascular diseases;Cellular community - eukaryotes;Cancers	ko05200//Pathways in cancer;ko05226//Gastric cancer;ko04390//Hippo signaling pathway;ko04670//Leukocyte transendothelial migration;ko05100//Bacterial invasion of epithelial cells;ko05412//Arrhythmogenic right ventricular cardiomyopathy (ARVC);ko04520//Adherens junction;ko05213//Endometrial cancer	K05691;K05691;K05691;K05691;K05691;K05691;K05691;K05691	-	-	-
oar-miR-432	4.22278	8.0285	4.9519	ncbi_101119821	27.978	18.015	26.562	-0.9988	0.0316675	PPM1K	PREDICTED: protein phosphatase 1K, mitochondrial isoform X2 [Ovis aries]	-	-	-	-	GO:0044429//mitochondrial part	GO:0004721//phosphoprotein phosphatase activity;GO:0043169//cation binding	GO:0006464//cellular protein modification process
miR-285-z	6.83237	2.8838	6.55905	ncbi_101107434	0.028	0.532	0.035	-0.9988	0.0317699	SCUBE1	PREDICTED: signal peptide, CUB and EGF-like domain-containing protein 1 isoform X3 [Ovis aries musimon]	-	-	-	-	GO:0019898//extrinsic component of membrane;GO:0044421//extracellular region part;GO:0044459//plasma membrane part	GO:0046983//protein dimerization activity	GO:0051259//protein oligomerization
miR-1388-y	27.2641	40.2039	22.5423	ncbi_101105373	15.232	7.57	18.727	-0.9987	0.0318726	PCP4L1	Purkinje cell protein 4-like protein 1 [Bos taurus]	-	-	-	-	-	-	-
miR-127-x	6.41303	10.487	6.12392	ncbi_101108398	14.025	9.652	14.617	-0.9987	0.0318859	SDC2	PREDICTED: syndecan-2 [Pantholops hodgsonii]	Human Diseases;Environmental Information Processing;Human Diseases;Human Diseases	Cancers;Signaling molecules and interaction;Cardiovascular diseases;Infectious diseases	ko05205//Proteoglycans in cancer;ko04514//Cell adhesion molecules (CAMs);ko05418//Fluid shear stress and atherosclerosis;ko05144//Malaria	K16336;K16336;K16336;K16336	GO:0031224//intrinsic component of membrane	GO:0019904//protein domain specific binding	GO:0007399//nervous system development;GO:0010769//regulation of cell morphogenesis involved in differentiation
oar-miR-485-5p	2.49165	5.03035	3.48493	ncbi_101118274	0.76	0.305	0.562	-0.9987	0.0319506	ELOVL6	elongation of very long chain fatty acids protein 6 [Capra hircus]	Metabolism;Metabolism;Metabolism;Metabolism	Global and overview maps;Global and overview maps;Lipid metabolism;Lipid metabolism	ko01100//Metabolic pathways;ko01212//Fatty acid metabolism;ko00062//Fatty acid elongation;ko01040//Biosynthesis of unsaturated fatty acids	K10203;K10203;K10203;K10203	GO:0031227//intrinsic component of endoplasmic reticulum membrane	GO:0005488//binding;GO:0016746//transferase activity, transferring acyl groups	GO:0001676//long-chain fatty acid metabolic process;GO:0006641//triglyceride metabolic process;GO:0030497//fatty acid elongation;GO:0035336//long-chain fatty-acyl-CoA metabolic process
novel-m0031-3p	6.70162	3.8768	5.39567	ncbi_101109374	0.53	0.87	0.702	-0.9987	0.0320108	BAHCC1	PREDICTED: BAH and coiled-coil domain-containing protein 1 isoform X2 [Ovis aries musimon]	-	-	-	-	-	-	-
oar-miR-409-5p	97.8988	167.102	124.64	ncbi_101107587	2.218	1.39	1.935	-0.9987	0.0320118	ZNF641	TPA: zinc finger protein 286-like [Bos taurus]	-	-	-	-	-	-	-
oar-miR-485-5p	2.49165	5.03035	3.48493	ncbi_101101971	32.163	18.575	27.453	-0.9987	0.032064	LRRC10	PREDICTED: leucine-rich repeat-containing protein 10 [Ovis aries musimon]	-	-	-	-	GO:0043231//intracellular membrane-bounded organelle;GO:0044449//contractile fiber part	GO:0042805//actinin binding	GO:0055002//striated muscle cell development
miR-877-z	1.65605	0.74365	1.53507	ncbi_101120608	41.267	64.457	45.515	-0.9987	0.0321634	SLCO3A1	PREDICTED: solute carrier organic anion transporter family member 3A1 isoform X2 [Ovis aries musimon]	-	-	-	-	GO:0031224//intrinsic component of membrane	-	GO:0015711//organic anion transport;GO:0044763//single-organism cellular process
miR-1343-x	0.28375	0.1365	0.3823	ncbi_443118	2.833	3.485	2.31	-0.9987	0.0322088	CREB1	PREDICTED: cyclic AMP-responsive element-binding protein 1 isoform X1 [Ovis aries]	Environmental Information Processing;Human Diseases;Human Diseases;Human Diseases;Organismal Systems;Environmental Information Processing;Human Diseases;Human Diseases;Human Diseases;Human Diseases;Human Diseases;Environmental Information Processing;Human Diseases;Human Diseases;Organismal Systems;Organismal Systems;Organismal Systems;Organismal Systems;Organismal Systems;Environmental Informatio…	Signal transduction;Infectious diseases;Infectious diseases;Infectious diseases;Environmental adaptation;Signal transduction;Cancers;Neurodegenerative diseases;Infectious diseases;Infectious diseases;Substance dependence;Signal transduction;Infectious diseases;Endocrine and metabolic diseases;Circulatory system;Endocrine system;Endocrine system;Development;Nervous system;Signal transduction;Signa…	ko04151//PI3K-Akt signaling pathway;ko05165//Human papillomavirus infection;ko05166//HTLV-I infection;ko05163//Human cytomegalovirus infection;ko04714//Thermogenesis;ko04024//cAMP signaling pathway;ko05203//Viral carcinogenesis;ko05016//Huntington disease;ko05167//Kaposi sarcoma-associated herpesvirus infection;ko05152//Tuberculosis;ko05034//Alcoholism;ko04022//cGMP - PKG signaling pathway;ko0516…	K05870;K05870;K05870;K05870;K05870;K05870;K05870;K05870;K05870;K05870;K05870;K05870;K05870;K05870;K05870;K05870;K05870;K05870;K05870;K05870;K05870;K05870;K05870;K05870;K05870;K05870;K05870;K05870;K05870;K05870;K05870;K05870;K05870;K05870;K05870;K05870;K05870;K05870;K05870	GO:0000790//nuclear chromatin;GO:0043234//protein complex	GO:0000977//RNA polymerase II regulatory region sequence-specific DNA binding;GO:0000982//transcription factor activity, RNA polymerase II core promoter proximal region sequence-specific binding;GO:0001076//transcription factor activity, RNA polymerase II transcription factor binding;GO:0001085//RNA polymerase II transcription factor binding;GO:0019899//enzyme binding;GO:0043566//structure-specif…	GO:0000165//MAPK cascade;GO:0002756//MyD88-independent toll-like receptor signaling pathway;GO:0002763//positive regulation of myeloid leukocyte differentiation;GO:0006464//cellular protein modification process;GO:0006915//apoptotic process;GO:0007178//transmembrane receptor protein serine/threonine kinase signaling pathway;GO:0007267//cell-cell signaling;GO:0007589//body fluid secretion;GO:00076…
miR-29-y	388.694	130.405	304.163	ncbi_101115200	6.572	13.867	8.623	-0.9987	0.0322497	TCP11L2	PREDICTED: T-complex protein 11-like protein 2 isoform X1 [Ovis aries]	-	-	-	-	-	-	-
oar-miR-29a	2305.59	780.605	1613.87	ncbi_101109609	1.88	3.297	2.585	-0.9987	0.0322669	SH3RF3	PREDICTED: SH3 domain-containing RING finger protein 3 isoform X2 [Ovis aries musimon]	-	-	-	-	-	GO:0046914//transition metal ion binding	-
novel-m0172-5p	0.2178	0.17965	0.024875	ncbi_105612076	0.062	0.107	0.367	-0.9987	0.0322875	SPIB	PREDICTED: transcription factor Spi-B isoform X1 [Bos taurus]	-	-	-	-	-	-	-
miR-490-x	0.381175	1.17702	1.09882	ncbi_101120262	0.948	0.278	0.307	-0.9987	0.032442	MKX	PREDICTED: homeobox protein Mohawk isoform X2 [Ovis aries musimon]	-	-	-	-	GO:0043231//intracellular membrane-bounded organelle	GO:0000977//RNA polymerase II regulatory region sequence-specific DNA binding;GO:0000982//transcription factor activity, RNA polymerase II core promoter proximal region sequence-specific binding;GO:0008134//transcription factor binding	GO:0006357//regulation of transcription from RNA polymerase II promoter;GO:0010557//positive regulation of macromolecule biosynthetic process;GO:0030198//extracellular matrix organization;GO:0035989//tendon development;GO:0045661//regulation of myoblast differentiation;GO:0048513//animal organ development;GO:0048646//anatomical structure formation involved in morphogenesis
miR-146-y	1.4734	2.0769	0.9609	ncbi_101110157	29.672	22.848	36.59	-0.9987	0.0324627	MRPS7	PREDICTED: 28S ribosomal protein S7, mitochondrial [Ovis aries]	Genetic Information Processing	Translation	ko03010//Ribosome	K02992	GO:0015935//small ribosomal subunit;GO:0019866//organelle inner membrane;GO:0043231//intracellular membrane-bounded organelle	GO:0003723//RNA binding;GO:0005198//structural molecule activity	GO:0010467//gene expression
miR-134-x	0.123125	0.079075	0.330075	ncbi_101121336	4.42	4.812	3.07	-0.9987	0.0325108	AEBP2	PREDICTED: zinc finger protein AEBP2 isoform X1 [Ovis aries musimon]	-	-	-	-	GO:0031519//PcG protein complex;GO:0031981//nuclear lumen	GO:0000977//RNA polymerase II regulatory region sequence-specific DNA binding;GO:0000982//transcription factor activity, RNA polymerase II core promoter proximal region sequence-specific binding;GO:0003712//transcription cofactor activity;GO:0043169//cation binding	GO:0006325//chromatin organization;GO:0010629//negative regulation of gene expression;GO:0034645//cellular macromolecule biosynthetic process
miR-1842-x	3.49193	4.48032	2.18248	MSTRG.5009	1.467	1.11	2.037	-0.9987	0.0327192	Pol	LINE-1 retrotransposable element ORF2 protein [Camelus dromedarius]	Organismal Systems	Sensory system	ko04742//Taste transduction	K08474	GO:0031224//intrinsic component of membrane	GO:0015666//restriction endodeoxyribonuclease activity;GO:0034061//DNA polymerase activity;GO:0060089//molecular transducer activity	GO:0001171//reverse transcription;GO:0006308//DNA catabolic process;GO:0007166//cell surface receptor signaling pathway;GO:0007606//sensory perception of chemical stimulus;GO:0032196//transposition
oar-miR-10a	228.668	209.788	316.575	ncbi_101118128	1.767	1.853	1.165	-0.9987	0.0327525	ZNF211	PREDICTED: zinc finger protein 850-like isoform X3 [Ovis aries musimon]	-	-	-	-	-	-	-
miR-769-z	58.2513	73.878	42.215	ncbi_101120095	43.575	31.802	58.04	-0.9987	0.032912	CISD3	PREDICTED: CDGSH iron-sulfur domain-containing protein 3, mitochondrial [Ovis aries]	-	-	-	-	-	GO:0051536//iron-sulfur cluster binding	-
novel-m0031-3p	6.70162	3.8768	5.39567	ncbi_101110796	0.427	2.047	1.103	-0.9987	0.0329344	LRRN1	PREDICTED: leucine-rich repeat neuronal protein 1 [Ovis aries]	-	-	-	-	-	-	-
novel-m0057-3p	1.55662	0.633625	2.19615	ncbi_100135699	1.188	1.482	0.943	-0.9987	0.033054	APAF1	PREDICTED: apoptotic protease-activating factor 1 isoform X1 [Ovis aries]	Human Diseases;Human Diseases;Human Diseases;Human Diseases;Human Diseases;Cellular Processes;Human Diseases;Human Diseases;Human Diseases;Cellular Processes;Human Diseases;Human Diseases;Cellular Processes;Cellular Processes	Cancers;Neurodegenerative diseases;Infectious diseases;Neurodegenerative diseases;Infectious diseases;Cell growth and death;Neurodegenerative diseases;Cancers;Drug resistance;Cell growth and death;Infectious diseases;Neurodegenerative diseases;Cell growth and death;Cell growth and death	ko05200//Pathways in cancer;ko05016//Huntington disease;ko05152//Tuberculosis;ko05010//Alzheimer disease;ko05161//Hepatitis B;ko04210//Apoptosis;ko05012//Parkinson disease;ko05222//Small cell lung cancer;ko01524//Platinum drug resistance;ko04115//p53 signaling pathway;ko05134//Legionellosis;ko05014//Amyotrophic lateral sclerosis (ALS);ko04214//Apoptosis - fly;ko04215//Apoptosis - multiple species	K02084;K02084;K02084;K02084;K02084;K02084;K02084;K02084;K02084;K02084;K02084;K02084;K02084;K02084	-	-	-
miR-1630-z	0.04545	0.244025	0.251475	ncbi_101123664	0.417	0.113	0.12	-0.9986	0.0331378	FGG	PREDICTED: fibrinogen gamma chain isoform X1 [Ovis aries]	Organismal Systems;Human Diseases;Organismal Systems	Immune system;Infectious diseases;Immune system	ko04611//Platelet activation;ko05150//Staphylococcus aureus infection;ko04610//Complement and coagulation cascades	K03905;K03905;K03905	GO:0030141//secretory granule;GO:0043234//protein complex;GO:0044421//extracellular region part;GO:0044459//plasma membrane part	GO:0005515//protein binding	GO:0002793//positive regulation of peptide secretion;GO:0010038//response to metal ion;GO:0017157//regulation of exocytosis;GO:0019229//regulation of vasoconstriction;GO:0022409//positive regulation of cell-cell adhesion;GO:0030168//platelet activation;GO:0031589//cell-substrate adhesion;GO:0043410//positive regulation of MAPK cascade;GO:0043623//cellular protein complex assembly;GO:0050708//regu…
novel-m0057-3p	1.55662	0.633625	2.19615	ncbi_443063	1.833	2.513	1.445	-0.9986	0.0332323	HOMER1	PREDICTED: homer protein homolog 1 isoform X1 [Ovis aries]	Environmental Information Processing;Organismal Systems	Signal transduction;Nervous system	ko04068//FoxO signaling pathway;ko04724//Glutamatergic synapse	K15010;K15010	-	-	-
miR-507-y	432.894	700.7	470.988	ncbi_101115544	0.94	0.425	0.84	-0.9986	0.0332838	GRAMD2A	PREDICTED: GRAM domain-containing protein 2 isoform X1 [Capra hircus]	-	-	-	-	-	-	-
oar-miR-377-3p	0.913025	1.15265	0.32775	ncbi_105605805	0.343	0.285	0.525	-0.9986	0.0334436	GUSB	PREDICTED: LOW QUALITY PROTEIN: beta-glucuronidase [Capra hircus]	Metabolism;Cellular Processes;Metabolism;Metabolism;Metabolism;Metabolism	Global and overview maps;Transport and catabolism;Xenobiotics biodegradation and metabolism;Metabolism of cofactors and vitamins;Carbohydrate metabolism;Glycan biosynthesis and metabolism	ko01100//Metabolic pathways;ko04142//Lysosome;ko00983//Drug metabolism - other enzymes;ko00860//Porphyrin and chlorophyll metabolism;ko00040//Pentose and glucuronate interconversions;ko00531//Glycosaminoglycan degradation	K01195;K01195;K01195;K01195;K01195;K01195	-	-	-
novel-m0101-3p	0.514775	0.01	0.8033	ncbi_101116803	2.877	3.772	2.255	-0.9986	0.0334696	FMNL2	PREDICTED: formin-like protein 2 isoform X8 [Ovis aries musimon]	-	-	-	-	-	GO:0008092//cytoskeletal protein binding;GO:0017016//Ras GTPase binding	GO:0022603//regulation of anatomical structure morphogenesis;GO:0030036//actin cytoskeleton organization
miR-1599-z	2.46752	1.42068	2.41412	ncbi_101120123	2.147	5.855	2.545	-0.9986	0.0334932	SLC5A3	PREDICTED: sodium/myo-inositol cotransporter [Capra hircus]	-	-	-	-	GO:0031224//intrinsic component of membrane	GO:0015291//secondary active transmembrane transporter activity	GO:0007399//nervous system development;GO:0015791//polyol transport;GO:0019751//polyol metabolic process;GO:0030001//metal ion transport;GO:0044763//single-organism cellular process;GO:0051239//regulation of multicellular organismal process
miR-150-x	8.3967	5.76762	8.88645	ncbi_101107251	3.632	5.175	3.225	-0.9986	0.0334989	FAM212B	PREDICTED: protein FAM212B [Ovis aries musimon]	-	-	-	-	-	-	-
novel-m0114-5p	0.1256	0.683525	0.07385	ncbi_101103060	6.405	3.957	6.803	-0.9986	0.0336574	ABCB8	PREDICTED: ATP-binding cassette sub-family B member 8, mitochondrial isoform X2 [Ovis aries musimon]	Environmental Information Processing	Membrane transport	ko02010//ABC transporters	K05655	GO:0031224//intrinsic component of membrane;GO:0043231//intracellular membrane-bounded organelle;GO:0043232//intracellular non-membrane-bounded organelle	GO:0015405//P-P-bond-hydrolysis-driven transmembrane transporter activity;GO:0017111//nucleoside-triphosphatase activity;GO:0032550//purine ribonucleoside binding	GO:0044763//single-organism cellular process;GO:0051234//establishment of localization
miR-285-z	6.83237	2.8838	6.55905	ncbi_105605821	0.03	0.23	0.055	-0.9986	0.0337059	MAN1B1	PREDICTED: endoplasmic reticulum mannosyl-oligosaccharide 1,2-alpha-mannosidase-like [Capra hircus]	Metabolism;Genetic Information Processing;Metabolism	Global and overview maps;Folding, sorting and degradation;Glycan biosynthesis and metabolism	ko01100//Metabolic pathways;ko04141//Protein processing in endoplasmic reticulum;ko00510//N-Glycan biosynthesis	K01230;K01230;K01230	GO:0043231//intracellular membrane-bounded organelle	GO:0016787//hydrolase activity;GO:0046872//metal ion binding	GO:0043161//proteasome-mediated ubiquitin-dependent protein catabolic process
oar-miR-323c	0.48065	1.57967	1.03345	ncbi_101112552	5.433	3.44	4.522	-0.9986	0.033711	FGFR1OP2	PREDICTED: FGFR1 oncogene partner 2 isoform X1 [Bos taurus]	-	-	-	-	GO:0044444//cytoplasmic part	GO:0046983//protein dimerization activity	GO:0009611//response to wounding
oar-miR-369-3p	1.9948	3.36413	1.69325	ncbi_101116351	1.39	0.958	1.453	-0.9986	0.0337176	DTD2	PREDICTED: probable D-tyrosyl-tRNA(Tyr) deacylase 2 [Bos taurus]	-	-	-	-	-	GO:0016787//hydrolase activity	GO:0046416//D-amino acid metabolic process
miR-150-z	0.01	0.214225	0.1209	ncbi_101107293	0.898	0.528	0.68	-0.9986	0.0337286	ZFP3	PREDICTED: zinc finger protein 3 homolog [Capra hircus]	-	-	-	-	-	GO:0043169//cation binding;GO:0097159//organic cyclic compound binding	-
novel-m0028-3p	2.16115	1.0091	4.6448	ncbi_101122325	21.693	25.045	15.845	-0.9986	0.0337495	REEP3	PREDICTED: receptor expression-enhancing protein 3 isoform X1 [Ovis aries]	-	-	-	-	GO:0031224//intrinsic component of membrane	-	GO:0022402//cell cycle process;GO:0044802//single-organism membrane organization
miR-3064-x	0.202825	0.152275	0.01	ncbi_101110350	0.18	0.752	2.02	-0.9986	0.0337525	Klhdc8a	PREDICTED: kelch domain-containing protein 8A isoform X2 [Ovis aries musimon]	-	-	-	-	-	-	-
miR-150-x	8.3967	5.76762	8.88645	ncbi_101102555	3.228	4.385	2.922	-0.9986	0.0337904	ASAP2	PREDICTED: arf-GAP with SH3 domain, ANK repeat and PH domain-containing protein 2 isoform X6 [Ovis aries musimon]	Cellular Processes;Organismal Systems	Transport and catabolism;Immune system	ko04144//Endocytosis;ko04666//Fc gamma R-mediated phagocytosis	K12488;K12488	-	GO:0043169//cation binding	-
oar-miR-493-5p	12.0485	25.2336	14.3498	ncbi_101117221	7.963	4.258	7.125	-0.9986	0.0338991	MSRA	PREDICTED: mitochondrial peptide methionine sulfoxide reductase isoform X1 [Ovis aries musimon]	-	-	-	-	GO:0031988//membrane-bounded vesicle;GO:0043231//intracellular membrane-bounded organelle	GO:0016671//oxidoreductase activity, acting on a sulfur group of donors, disulfide as acceptor	GO:0006950//response to stress;GO:0044267//cellular protein metabolic process;GO:0044710//single-organism metabolic process
miR-299-y	7.12505	9.1904	5.49415	ncbi_101121534	124.178	63.788	163.555	-0.9986	0.0339007	MYL9	Myosin regulatory light chain 2, smooth muscle major isoform, partial [Bos mutus]	Cellular Processes;Environmental Information Processing;Cellular Processes;Cellular Processes;Environmental Information Processing;Organismal Systems;Organismal Systems;Organismal Systems	Cell motility;Signal transduction;Cellular community - eukaryotes;Cellular community - eukaryotes;Signal transduction;Endocrine system;Immune system;Circulatory system	ko04810//Regulation of actin cytoskeleton;ko04024//cAMP signaling pathway;ko04510//Focal adhesion;ko04530//Tight junction;ko04022//cGMP - PKG signaling pathway;ko04921//Oxytocin signaling pathway;ko04670//Leukocyte transendothelial migration;ko04270//Vascular smooth muscle contraction	K12755;K12755;K12755;K12755;K12755;K12755;K12755;K12755	GO:0016459//myosin complex;GO:0031674//I band	GO:0046872//metal ion binding	GO:0030168//platelet activation
miR-1599-z	2.46752	1.42068	2.41412	ncbi_101123594	1.165	1.998	1.255	-0.9986	0.0339249	SEMA4A	PREDICTED: semaphorin-4A isoform X1 [Ovis aries]	Organismal Systems	Development	ko04360//Axon guidance	K06521	GO:0031224//intrinsic component of membrane	GO:0060089//molecular transducer activity	GO:0007166//cell surface receptor signaling pathway;GO:0010632//regulation of epithelial cell migration;GO:0022604//regulation of cell morphogenesis;GO:0042093//T-helper cell differentiation;GO:0045765//regulation of angiogenesis;GO:0048812//neuron projection morphogenesis
miR-29-z	15.665	7.24815	11.4219	ncbi_101115165	0.068	0.217	0.15	-0.9986	0.033932	CACNA2D2	PREDICTED: voltage-dependent calcium channel subunit alpha-2/delta-2 isoform X3 [Bos taurus]	Environmental Information Processing;Organismal Systems;Organismal Systems;Human Diseases;Human Diseases;Human Diseases;Organismal Systems	Signal transduction;Endocrine system;Circulatory system;Cardiovascular diseases;Cardiovascular diseases;Cardiovascular diseases;Circulatory system	ko04010//MAPK signaling pathway;ko04921//Oxytocin signaling pathway;ko04261//Adrenergic signaling in cardiomyocytes;ko05412//Arrhythmogenic right ventricular cardiomyopathy (ARVC);ko05414//Dilated cardiomyopathy (DCM);ko05410//Hypertrophic cardiomyopathy (HCM);ko04260//Cardiac muscle contraction	K04859;K04859;K04859;K04859;K04859;K04859;K04859	-	-	-
miR-211-z	135.81	89.6096	84.9228	ncbi_101111669	0.338	0.905	0.925	-0.9986	0.0340016	HIST1H2AC	PREDICTED: histone H2A type 1-like [Cavia porcellus]	Human Diseases;Cellular Processes;Human Diseases	Substance dependence;Cell growth and death;Immune diseases	ko05034//Alcoholism;ko04217//Necroptosis;ko05322//Systemic lupus erythematosus	K11251;K11251;K11251	GO:0000786//nucleosome;GO:0031988//membrane-bounded vesicle;GO:0043231//intracellular membrane-bounded organelle	GO:0003676//nucleic acid binding;GO:0046983//protein dimerization activity	GO:0006281//DNA repair;GO:0008283//cell proliferation;GO:0034728//nucleosome organization
novel-m0057-3p	1.55662	0.633625	2.19615	ncbi_101104708	45.258	67.035	27.012	-0.9986	0.0340381	Ubash3a	PREDICTED: ubiquitin-associated and SH3 domain-containing protein A isoform X1 [Ovis aries]	-	-	-	-	GO:0044444//cytoplasmic part	-	GO:0050856//regulation of T cell receptor signaling pathway
novel-m0172-5p	0.2178	0.17965	0.024875	ncbi_101123019	6.692	7.62	10.422	-0.9986	0.0340436	ST6GALNAC4	PREDICTED: alpha-N-acetyl-neuraminyl-2,3-beta-galactosyl-1,3-N-acetyl-galactosaminide alpha-2,6-sialyltransferase isoform X5 [Ovis aries musimon]	Metabolism;Metabolism	Global and overview maps;Glycan biosynthesis and metabolism	ko01100//Metabolic pathways;ko00604//Glycosphingolipid biosynthesis - ganglio series	K03374;K03374	GO:0031228//intrinsic component of Golgi membrane	GO:0016757//transferase activity, transferring glycosyl groups	GO:0006464//cellular protein modification process
miR-285-z	6.83237	2.8838	6.55905	ncbi_101104347	5.317	9.6	5.855	-0.9986	0.0340854	PEAK1	PREDICTED: pseudopodium-enriched atypical kinase 1 [Ovis aries]	-	-	-	-	-	-	-
miR-285-z	6.83237	2.8838	6.55905	ncbi_101114182	1.87	3.698	2.1	-0.9986	0.0342141	ALDH1L2	PREDICTED: mitochondrial 10-formyltetrahydrofolate dehydrogenase [Ovis aries]	Metabolism	Metabolism of cofactors and vitamins	ko00670//One carbon pool by folate	K00289	-	-	-
miR-21-y	33.5879	43.5474	23.4054	MSTRG.5903	1.535	1.042	2.143	-0.9986	0.0342754	--	ATP-binding cassette sub-family B member 7, mitochondrial isoform 2 [Bos taurus]	-	-	-	-	-	GO:0043167//ion binding	GO:0009987//cellular process;GO:0010467//gene expression;GO:0051234//establishment of localization
oar-miR-29a	2305.59	780.605	1613.87	ncbi_101114184	3.708	6.198	4.72	-0.9985	0.0344385	CNNM3	PREDICTED: metal transporter CNNM3 isoform X2 [Ovis aries musimon]	-	-	-	-	-	-	-
miR-29-y	388.694	130.405	304.163	ncbi_101117936	1.57	2.422	1.89	-0.9985	0.0344927	STARD9	PREDICTED: stAR-related lipid transfer protein 9 isoform X7 [Ovis aries musimon]	-	-	-	-	GO:0005875//microtubule associated complex;GO:0043231//intracellular membrane-bounded organelle	GO:0003774//motor activity;GO:0015631//tubulin binding;GO:0032550//purine ribonucleoside binding	GO:0006461//protein complex assembly;GO:0007017//microtubule-based process
miR-1599-z	2.46752	1.42068	2.41412	ncbi_101110976	0.958	1.545	1.022	-0.9985	0.0345266	SOX4	PREDICTED: transcription factor SOX-4 [Ovis aries musimon]	Human Diseases	Cancers	ko05206//MicroRNAs in cancer	K09268	GO:0005667//transcription factor complex;GO:0031981//nuclear lumen	GO:0000976//transcription regulatory region sequence-specific DNA binding;GO:0000982//transcription factor activity, RNA polymerase II core promoter proximal region sequence-specific binding;GO:0001104//RNA polymerase II transcription cofactor activity;GO:0046983//protein dimerization activity	GO:0001678//cellular glucose homeostasis;GO:0001838//embryonic epithelial tube formation;GO:0002065//columnar/cuboidal epithelial cell differentiation;GO:0002320//lymphoid progenitor cell differentiation;GO:0003179//heart valve morphogenesis;GO:0003207//cardiac chamber formation;GO:0003208//cardiac ventricle morphogenesis;GO:0006357//regulation of transcription from RNA polymerase II promoter;GO:…
miR-877-x	5.55753	3.15458	5.604	ncbi_101120453	0.427	0.763	0.398	-0.9985	0.0349796	BCL2L15	PREDICTED: bcl-2-like protein 15 [Ovis aries]	-	-	-	-	GO:0044444//cytoplasmic part	-	GO:0012501//programmed cell death
miR-205-z	0.72825	0.23165	0.656375	ncbi_101120424	5.053	8.93	5.393	-0.9985	0.0350423	RNF213	PREDICTED: E3 ubiquitin-protein ligase RNF213 isoform X1 [Ovis aries]	-	-	-	-	-	GO:0043169//cation binding	-
miR-1599-z	2.46752	1.42068	2.41412	ncbi_101113686	8.737	14.043	9.32	-0.9985	0.0350438	HDAC5	PREDICTED: histone deacetylase 5 isoform X7 [Ovis aries musimon]	Human Diseases;Human Diseases;Human Diseases;Human Diseases;Human Diseases;Environmental Information Processing	Infectious diseases;Cancers;Infectious diseases;Substance dependence;Cancers;Signal transduction	ko05165//Human papillomavirus infection;ko05203//Viral carcinogenesis;ko05169//Epstein-Barr virus infection;ko05034//Alcoholism;ko05206//MicroRNAs in cancer;ko04371//Apelin signaling pathway	K11406;K11406;K11406;K11406;K11406;K11406	GO:0044444//cytoplasmic part;GO:0044451//nucleoplasm part	GO:0003712//transcription cofactor activity;GO:0008134//transcription factor binding;GO:0017136//NAD-dependent histone deacetylase activity;GO:0019901//protein kinase binding;GO:0043169//cation binding;GO:0044212//transcription regulatory region DNA binding	GO:0001649//osteoblast differentiation;GO:0006357//regulation of transcription from RNA polymerase II promoter;GO:0006950//response to stress;GO:0010830//regulation of myotube differentiation;GO:0014070//response to organic cyclic compound;GO:0016575//histone deacetylation;GO:0043537//negative regulation of blood vessel endothelial cell migration;GO:0044093//positive regulation of molecular funct…
miR-4324-z	7.98595	4.8433	8.60693	ncbi_105609264	3.975	6	3.408	-0.9985	0.0350699	IL10RB	PREDICTED: interleukin-10 receptor subunit beta isoform X1 [Ovis aries musimon]	Environmental Information Processing;Human Diseases;Environmental Information Processing;Human Diseases;Human Diseases;Human Diseases	Signaling molecules and interaction;Infectious diseases;Signal transduction;Infectious diseases;Infectious diseases;Infectious diseases	ko04060//Cytokine-cytokine receptor interaction;ko05163//Human cytomegalovirus infection;ko04630//Jak-STAT signaling pathway;ko05169//Epstein-Barr virus infection;ko05152//Tuberculosis;ko05145//Toxoplasmosis	K05135;K05135;K05135;K05135;K05135;K05135	-	-	-
miR-877-x	5.55753	3.15458	5.604	ncbi_101106820	0.91	2.127	0.963	-0.9985	0.0350914	MPZ	PREDICTED: LOW QUALITY PROTEIN: myelin protein P0 isoform X1 [Ovis aries]	Environmental Information Processing	Signaling molecules and interaction	ko04514//Cell adhesion molecules (CAMs)	K06770	-	-	-
miR-877-x	5.55753	3.15458	5.604	ncbi_101116719	0.033	0.193	0.04	-0.9985	0.0352067	FGF6	PREDICTED: fibroblast growth factor 6 [Ovis aries]	Human Diseases;Environmental Information Processing;Environmental Information Processing;Environmental Information Processing;Cellular Processes;Environmental Information Processing;Human Diseases;Human Diseases;Human Diseases	Cancers;Signal transduction;Signal transduction;Signal transduction;Cell motility;Signal transduction;Cancers;Cancers;Cancers	ko05200//Pathways in cancer;ko04151//PI3K-Akt signaling pathway;ko04010//MAPK signaling pathway;ko04014//Ras signaling pathway;ko04810//Regulation of actin cytoskeleton;ko04015//Rap1 signaling pathway;ko05226//Gastric cancer;ko05224//Breast cancer;ko05218//Melanoma	K04358;K04358;K04358;K04358;K04358;K04358;K04358;K04358;K04358	-	GO:0070851//growth factor receptor binding	GO:0007169//transmembrane receptor protein tyrosine kinase signaling pathway;GO:0042127//regulation of cell proliferation;GO:0042692//muscle cell differentiation
miR-285-z	6.83237	2.8838	6.55905	ncbi_101121294	7.595	11.682	8.117	-0.9985	0.0353929	Abhd18	PREDICTED: LOW QUALITY PROTEIN: protein ABHD18 [Capra hircus]	-	-	-	-	-	-	-
miR-285-z	6.83237	2.8838	6.55905	ncbi_101112455	0.895	1.578	0.9	-0.9985	0.0354296	TMEM255A	PREDICTED: transmembrane protein 255A isoform X1 [Ovis aries]	-	-	-	-	-	-	-
miR-150-x	8.3967	5.76762	8.88645	ncbi_101113958	9.43	13.35	8.377	-0.9984	0.035499	Rnf150	PREDICTED: RING finger protein 150 [Capra hircus]	-	-	-	-	-	GO:0043169//cation binding	-
oar-miR-10a	228.668	209.788	316.575	ncbi_114109008	3.263	3.745	1.657	-0.9984	0.0355608	PDE8A	PREDICTED: high affinity cAMP-specific and IBMX-insensitive 3',5'-cyclic phosphodiesterase 8A isoform X1 [Ovis aries]	Metabolism;Human Diseases;Human Diseases;Organismal Systems	Nucleotide metabolism;Endocrine and metabolic diseases;Substance dependence;Endocrine system	ko00230//Purine metabolism;ko04934//Cushing syndrome;ko05032//Morphine addiction;ko04927//Cortisol synthesis and secretion	K18437;K18437;K18437;K18437	GO:0031988//membrane-bounded vesicle	GO:0004114//3',5'-cyclic-nucleotide phosphodiesterase activity;GO:0043169//cation binding;GO:0060089//molecular transducer activity	GO:0050794//regulation of cellular process
miR-506-x	2.47147	4.69415	1.65308	MSTRG.9451	1.11	0.795	1.197	-0.9984	0.0355888	--	thymocyte nuclear protein 1 isoform X2 [Odocoileus virginianus texanus]	-	-	-	-	-	-	-
miR-2312-z	1.22613	1.9367	0.9671	ncbi_101122163	0.6	0.055	0.855	-0.9984	0.0358717	C16orf87	UPF0547 protein C16orf87 homolog [Bos taurus]	-	-	-	-	-	-	-
miR-1599-z	2.46752	1.42068	2.41412	ncbi_101123071	4.815	7.91	4.775	-0.9984	0.0359194	VPS37B	PREDICTED: vacuolar protein sorting-associated protein 37B isoform X2 [Ovis aries musimon]	Cellular Processes	Transport and catabolism	ko04144//Endocytosis	K12185	GO:0010008//endosome membrane;GO:0031988//membrane-bounded vesicle	GO:0005515//protein binding	GO:0008104//protein localization;GO:0010638//positive regulation of organelle organization;GO:0016485//protein processing;GO:0046794//transport of virus;GO:1902186//regulation of viral release from host cell;GO:1902582//single-organism intracellular transport
miR-29-z	15.665	7.24815	11.4219	ncbi_101119124	0.323	0.86	0.62	-0.9984	0.0359368	BCL11A	PREDICTED: B-cell lymphoma/leukemia 11A isoform X1 [Bos mutus]	-	-	-	-	GO:0043231//intracellular membrane-bounded organelle	GO:0000977//RNA polymerase II regulatory region sequence-specific DNA binding;GO:0000982//transcription factor activity, RNA polymerase II core promoter proximal region sequence-specific binding;GO:0003712//transcription cofactor activity;GO:0043169//cation binding;GO:0046983//protein dimerization activity	GO:0010468//regulation of gene expression;GO:0010556//regulation of macromolecule biosynthetic process;GO:0010977//negative regulation of neuron projection development;GO:0030098//lymphocyte differentiation;GO:0030307//positive regulation of cell growth;GO:0030308//negative regulation of cell growth
miR-155-x	66.0226	92.4459	54.7455	MSTRG.8409	2.607	1.795	3.045	-0.9984	0.036202	--	transmembrane 9 superfamily member 2-like [Bos taurus]	Organismal Systems	Sensory system	ko04742//Taste transduction	K08474	GO:0016020//membrane;GO:0044421//extracellular region part	GO:0043169//cation binding	GO:0007162//negative regulation of cell adhesion;GO:0007169//transmembrane receptor protein tyrosine kinase signaling pathway;GO:0010596//negative regulation of endothelial cell migration;GO:0045765//regulation of angiogenesis;GO:0048869//cellular developmental process;GO:0050922//negative regulation of chemotaxis
miR-1842-x	3.49193	4.48032	2.18248	ncbi_101119374	0.657	0.54	0.848	-0.9984	0.0365037	COL27A1	PREDICTED: collagen alpha-1(XXVII) chain isoform X2 [Ovis aries musimon]	Organismal Systems	Digestive system	ko04974//Protein digestion and absorption	K19721	GO:0005581//collagen trimer	GO:0005198//structural molecule activity	GO:0043062//extracellular structure organization
miR-1343-x	0.28375	0.1365	0.3823	MSTRG.11672	12.28	16.938	9.77	-0.9984	0.0365556	--	uncharacterized protein LOC106990358 isoform X2 [Ovis aries]	-	-	-	-	-	-	-
miR-285-z	6.83237	2.8838	6.55905	ncbi_554333	3.747	6.618	4.12	-0.9983	0.0367578	MAFB	PREDICTED: transcription factor MafB [Ovis aries musimon]	Organismal Systems	Endocrine system	ko04928//Parathyroid hormone synthesis, secretion and action	K09036	GO:0043231//intracellular membrane-bounded organelle;GO:0043234//protein complex	GO:0001071//nucleic acid binding transcription factor activity;GO:0003677//DNA binding;GO:0005515//protein binding	GO:0006357//regulation of transcription from RNA polymerase II promoter;GO:0021546//rhombomere development;GO:0030217//T cell differentiation;GO:0032845//negative regulation of homeostatic process;GO:0035282//segmentation;GO:0048598//embryonic morphogenesis
miR-10-z	0.325725	0.07275	0.26845	ncbi_101122229	0.455	0.79	0.512	-0.9983	0.0368716	SLC22A23	PREDICTED: solute carrier family 22 member 23 isoform X3 [Ovis aries musimon]	-	-	-	-	GO:0031224//intrinsic component of membrane	GO:0005215//transporter activity	GO:0044763//single-organism cellular process;GO:0044765//single-organism transport
novel-m0011-3p	5.94745	11.1004	8.06595	ncbi_101115102	1.032	0.618	0.883	-0.9983	0.0369958	STK11IP	PREDICTED: serine/threonine-protein kinase 11-interacting protein isoform X4 [Ovis aries musimon]	-	-	-	-	GO:0043227//membrane-bounded organelle;GO:0044424//intracellular part	GO:0019900//kinase binding	GO:0033036//macromolecule localization
oar-miR-410-3p	1.85577	3.28653	2.27477	ncbi_101113501	1.968	1.25	1.72	-0.9983	0.0370079	ZBTB24	PREDICTED: zinc finger and BTB domain-containing protein 24 [Ovis aries musimon]	-	-	-	-	-	GO:0003676//nucleic acid binding;GO:0043169//cation binding	GO:0030097//hemopoiesis
novel-m0151-5p	0.09445	0.453775	0.3875	ncbi_101102121	1.62	0.53	0.792	-0.9983	0.0370196	TRMT9B	PREDICTED: probable tRNA methyltransferase 9-like protein [Ovis aries musimon]	-	-	-	-	-	GO:0016741//transferase activity, transferring one-carbon groups	GO:0008152//metabolic process
miR-205-z	0.72825	0.23165	0.656375	ncbi_114108624	0.685	1.48	0.752	-0.9983	0.0370887	PDCD1LG2	PREDICTED: RAB6A-GEF complex partner protein 1 isoform X12 [Ovis aries]	Environmental Information Processing	Signaling molecules and interaction	ko04514//Cell adhesion molecules (CAMs)	K06708	GO:0031988//membrane-bounded vesicle;GO:0032045//guanyl-nucleotide exchange factor complex	GO:0005088//Ras guanyl-nucleotide exchange factor activity;GO:0017016//Ras GTPase binding	GO:0016192//vesicle-mediated transport;GO:0031330//negative regulation of cellular catabolic process;GO:0042129//regulation of T cell proliferation;GO:0043087//regulation of GTPase activity
miR-1748-z	0.067375	0.01	0.1936	ncbi_100422801	3.057	3.71	1.92	-0.9983	0.03715	Bst2	bone marrow stromal cell antigen 2B [Ovis aries]	-	-	-	-	-	-	-
miR-3064-x	0.202825	0.152275	0.01	ncbi_114108617	1.542	1.863	2.558	-0.9983	0.0373179	VMAC	PREDICTED: vimentin-type intermediate filament-associated coiled-coil protein [Ovis aries musimon]	-	-	-	-	-	-	-
miR-29-z	15.665	7.24815	11.4219	ncbi_101103994	0.148	0.53	0.36	-0.9983	0.037329	EFNB3	PREDICTED: ephrin-B3 [Ovis aries]	Organismal Systems	Development	ko04360//Axon guidance	K05463	-	-	-
novel-m0192-3p	0.06665	0.01	0.308325	ncbi_101110956	1.965	2.075	1.235	-0.9983	0.0375482	AKR1E2	PREDICTED: 1,5-anhydro-D-fructose reductase isoform X2 [Ovis aries]	-	-	-	-	GO:0031988//membrane-bounded vesicle	-	GO:0044710//single-organism metabolic process
novel-m0057-3p	1.55662	0.633625	2.19615	ncbi_101111789	4.835	6.655	3.28	-0.9983	0.0375973	STK38L	serine/threonine-protein kinase 38-like [Bos taurus]	-	-	-	-	GO:0005856//cytoskeleton	GO:0004672//protein kinase activity;GO:0032550//purine ribonucleoside binding;GO:0046872//metal ion binding	GO:0006464//cellular protein modification process;GO:0006796//phosphate-containing compound metabolic process;GO:0007165//signal transduction;GO:0016043//cellular component organization
miR-371-x	0.3348	0.121325	0.61605	ncbi_101123247	2.487	3.03	1.6	-0.9983	0.0376079	PIK3R3	PREDICTED: phosphatidylinositol 3-kinase regulatory subunit gamma isoform X1 [Ovis aries]	Human Diseases;Environmental Information Processing;Human Diseases;Human Diseases;Human Diseases;Environmental Information Processing;Cellular Processes;Environmental Information Processing;Environmental Information Processing;Human Diseases;Environmental Information Processing;Human Diseases;Human Diseases;Human Diseases;Cellular Processes;Human Diseases;Human Diseases;Organismal Systems;Organis…	Cancers;Signal transduction;Infectious diseases;Infectious diseases;Infectious diseases;Signal transduction;Cell motility;Signal transduction;Signal transduction;Cancers;Signal transduction;Cancers;Infectious diseases;Infectious diseases;Cellular community - eukaryotes;Infectious diseases;Cancers;Development;Immune system;Cancers;Immune system;Cancers;Endocrine and metabolic diseases;Cell growth …	ko05200//Pathways in cancer;ko04151//PI3K-Akt signaling pathway;ko05165//Human papillomavirus infection;ko05166//HTLV-I infection;ko05163//Human cytomegalovirus infection;ko04014//Ras signaling pathway;ko04810//Regulation of actin cytoskeleton;ko04630//Jak-STAT signaling pathway;ko04024//cAMP signaling pathway;ko05205//Proteoglycans in cancer;ko04015//Rap1 signaling pathway;ko05203//Viral carcino…	K02649;K02649;K02649;K02649;K02649;K02649;K02649;K02649;K02649;K02649;K02649;K02649;K02649;K02649;K02649;K02649;K02649;K02649;K02649;K02649;K02649;K02649;K02649;K02649;K02649;K02649;K02649;K02649;K02649;K02649;K02649;K02649;K02649;K02649;K02649;K02649;K02649;K02649;K02649;K02649;K02649;K02649;K02649;K02649;K02649;K02649;K02649;K02649;K02649;K02649;K02649;K02649;K02649;K02649;K02649;K02649;K02649;…	GO:0019898//extrinsic component of membrane	GO:0016772//transferase activity, transferring phosphorus-containing groups;GO:0019207//kinase regulator activity	GO:0043550//regulation of lipid kinase activity
miR-211-x	4.67933	2.64043	2.11238	ncbi_101102559	4.405	6.038	6.617	-0.9983	0.0376316	CERS4	PREDICTED: ceramide synthase 4 isoform X1 [Ovis aries]	Metabolism;Environmental Information Processing;Metabolism	Global and overview maps;Signal transduction;Lipid metabolism	ko01100//Metabolic pathways;ko04071//Sphingolipid signaling pathway;ko00600//Sphingolipid metabolism	K04710;K04710;K04710	-	-	-
miR-299-y	7.12505	9.1904	5.49415	MSTRG.3398	2.393	0.862	3.88	-0.9982	0.0377768	--	protein O-mannosyl-transferase 2 isoform X1 [Phocoena sinus]	-	-	-	-	-	-	-
miR-1388-y	27.2641	40.2039	22.5423	ncbi_101121751	22.51	15.36	24.425	-0.9982	0.0378022	MRPL44	PREDICTED: 39S ribosomal protein L44, mitochondrial [Ovis aries]	-	-	-	-	GO:0019866//organelle inner membrane;GO:0030529//intracellular ribonucleoprotein complex;GO:0043231//intracellular membrane-bounded organelle	GO:0003723//RNA binding;GO:0016891//endoribonuclease activity, producing 5'-phosphomonoesters	GO:0006414//translational elongation;GO:0090501//RNA phosphodiester bond hydrolysis
miR-432-x	1.30135	2.54442	1.5262	ncbi_101111724	0.363	0.107	0.302	-0.9982	0.0379211	Mpp2	PREDICTED: MAGUK p55 subfamily member 2 isoform X2 [Ovis aries musimon]	-	-	-	-	-	-	-
miR-29-z	15.665	7.24815	11.4219	ncbi_101103774	0.673	1.085	0.902	-0.9982	0.0379523	DSEL	PREDICTED: dermatan-sulfate epimerase-like protein [Ovis aries]	-	-	-	-	-	-	-
miR-216-x	14.7521	6.89723	9.2445	ncbi_101102897	3.933	5.945	5.455	-0.9982	0.0379837	CHRM2	PREDICTED: muscarinic acetylcholine receptor M2 [Ovis aries]	Environmental Information Processing;Environmental Information Processing;Cellular Processes;Environmental Information Processing;Environmental Information Processing;Organismal Systems	Signal transduction;Signaling molecules and interaction;Cell motility;Signal transduction;Signal transduction;Nervous system	ko04151//PI3K-Akt signaling pathway;ko04080//Neuroactive ligand-receptor interaction;ko04810//Regulation of actin cytoskeleton;ko04024//cAMP signaling pathway;ko04020//Calcium signaling pathway;ko04725//Cholinergic synapse	K04130;K04130;K04130;K04130;K04130;K04130	-	-	-
miR-1388-y	27.2641	40.2039	22.5423	ncbi_101120771	12.182	8.823	13.777	-0.9982	0.0380004	C19orf54	PREDICTED: UPF0692 protein C19orf54 homolog [Ovis aries musimon]	-	-	-	-	-	-	-
miR-29-x	41.0208	20.3022	32.5897	ncbi_101117471	62.155	94.132	76.852	-0.9982	0.0384836	NID1	PREDICTED: nidogen-1 [Ovis aries musimon]	-	-	-	-	GO:0005604//basement membrane;GO:0031988//membrane-bounded vesicle;GO:0044464//cell part	GO:0001948//glycoprotein binding;GO:0032403//protein complex binding;GO:0043236//laminin binding	GO:0010810//regulation of cell-substrate adhesion;GO:0030198//extracellular matrix organization
novel-m0048-3p	3.14958	1.74185	2.18268	ncbi_443028	2.397	3.788	3.277	-0.9982	0.0385297	CPE	PREDICTED: carboxypeptidase E [Ovis aries musimon]	Human Diseases	Endocrine and metabolic diseases	ko04940//Type I diabetes mellitus	K01294	GO:0030659//cytoplasmic vesicle membrane	GO:0005102//receptor binding;GO:0008235//metalloexopeptidase activity;GO:0046914//transition metal ion binding	GO:0016486//peptide hormone processing;GO:0034613//cellular protein localization
oar-miR-323a-3p	2.72265	3.7771	1.9383	ncbi_101120781	1.05	0.55	1.51	-0.9982	0.0385489	BDKRB2	PREDICTED: B2 bradykinin receptor [Ovis aries musimon]	Human Diseases;Environmental Information Processing;Cellular Processes;Environmental Information Processing;Environmental Information Processing;Environmental Information Processing;Human Diseases;Organismal Systems;Organismal Systems;Organismal Systems	Cancers;Signaling molecules and interaction;Cell motility;Signal transduction;Signal transduction;Signal transduction;Infectious diseases;Sensory system;Immune system;Excretory system	ko05200//Pathways in cancer;ko04080//Neuroactive ligand-receptor interaction;ko04810//Regulation of actin cytoskeleton;ko04020//Calcium signaling pathway;ko04022//cGMP - PKG signaling pathway;ko04071//Sphingolipid signaling pathway;ko05142//Chagas disease (American trypanosomiasis);ko04750//Inflammatory mediator regulation of TRP channels;ko04610//Complement and coagulation cascades;ko04961//Endo…	K03916;K03916;K03916;K03916;K03916;K03916;K03916;K03916;K03916;K03916	GO:0031224//intrinsic component of membrane;GO:0043231//intracellular membrane-bounded organelle	GO:0008528//G-protein coupled peptide receptor activity;GO:0031701//angiotensin receptor binding;GO:0046983//protein dimerization activity	GO:0001933//negative regulation of protein phosphorylation;GO:0006936//muscle contraction;GO:0007166//cell surface receptor signaling pathway;GO:0032309//icosanoid secretion;GO:0050880//regulation of blood vessel size;GO:1902219//negative regulation of intrinsic apoptotic signaling pathway in response to osmotic stress
miR-4324-z	7.98595	4.8433	8.60693	ncbi_101111164	10.8	15.04	9.575	-0.9982	0.0386698	TMEM164	PREDICTED: transmembrane protein 164 isoform X1 [Ovis aries]	-	-	-	-	-	-	-
miR-877-z	1.65605	0.74365	1.53507	ncbi_101115003	0.903	3.18	1.343	-0.9982	0.0387063	CD274	PREDICTED: programmed cell death 1 ligand 1 isoform X1 [Ovis aries]	Environmental Information Processing	Signaling molecules and interaction	ko04514//Cell adhesion molecules (CAMs)	K06745	GO:0031224//intrinsic component of membrane;GO:0031988//membrane-bounded vesicle;GO:0044459//plasma membrane part	-	GO:0006810//transport;GO:0007165//signal transduction;GO:0031294//lymphocyte costimulation;GO:0032733//positive regulation of interleukin-10 production;GO:0042129//regulation of T cell proliferation
oar-miR-29b	242.46	86.0061	183.231	ncbi_101114599	29.855	45.688	34.99	-0.9982	0.038728	CTDSP2	PREDICTED: carboxy-terminal domain RNA polymerase II polypeptide A small phosphatase 2 [Ovis aries]	-	-	-	-	GO:0031981//nuclear lumen	GO:0004722//protein serine/threonine phosphatase activity;GO:0043169//cation binding	GO:0000082//G1/S transition of mitotic cell cycle;GO:0001932//regulation of protein phosphorylation;GO:0030968//endoplasmic reticulum unfolded protein response;GO:0032075//positive regulation of nuclease activity
miR-21-y	33.5879	43.5474	23.4054	ncbi_101114363	1.195	0.935	1.41	-0.9981	0.0388554	RPUSD2	PREDICTED: RNA pseudouridylate synthase domain-containing protein 2 isoform X2 [Ovis aries musimon]	-	-	-	-	-	GO:0003723//RNA binding;GO:0016866//intramolecular transferase activity	GO:0016070//RNA metabolic process
miR-216-x	14.7521	6.89723	9.2445	ncbi_101119359	0.915	1.72	1.435	-0.9981	0.0390053	ORAI2	PREDICTED: protein orai-2 isoform X1 [Ovis aries]	Environmental Information Processing	Signal transduction	ko04020//Calcium signaling pathway	K16057	GO:0031224//intrinsic component of membrane	-	-
oar-miR-29a	2305.59	780.605	1613.87	ncbi_106991387	0.005	0.13	0.055	-0.9981	0.0391038	ABCC4	PREDICTED: multidrug resistance-associated protein 4-like isoform X4 [Ovis aries musimon]	Environmental Information Processing;Organismal Systems;Environmental Information Processing;Human Diseases	Signal transduction;Digestive system;Membrane transport;Drug resistance	ko04024//cAMP signaling pathway;ko04976//Bile secretion;ko02010//ABC transporters;ko01523//Antifolate resistance	K05673;K05673;K05673;K05673	GO:0030667//secretory granule membrane;GO:0031224//intrinsic component of membrane	GO:0015405//P-P-bond-hydrolysis-driven transmembrane transporter activity;GO:0016616//oxidoreductase activity, acting on the CH-OH group of donors, NAD or NADP as acceptor;GO:0017111//nucleoside-triphosphatase activity;GO:0032550//purine ribonucleoside binding	GO:0001775//cell activation;GO:0007599//hemostasis;GO:0008284//positive regulation of cell proliferation;GO:0009719//response to endogenous stimulus;GO:0010033//response to organic substance;GO:0044710//single-organism metabolic process;GO:0051234//establishment of localization
miR-285-z	6.83237	2.8838	6.55905	ncbi_101106715	7.848	13.84	7.852	-0.9981	0.0391123	CCDC117	PREDICTED: coiled-coil domain-containing protein 117 isoform X1 [Ovis aries]	-	-	-	-	-	-	-
miR-877-z	1.65605	0.74365	1.53507	ncbi_101118358	1.665	2.583	1.843	-0.9981	0.0391394	FAM13A	PREDICTED: protein FAM13A isoform X2 [Ovis aries musimon]	-	-	-	-	-	-	GO:0050794//regulation of cellular process
miR-155-x	66.0226	92.4459	54.7455	ncbi_101119894	6.875	4.1	8.4	-0.9981	0.0392389	GPD1	PREDICTED: glycerol-3-phosphate dehydrogenase [NAD(+)], cytoplasmic [Ovis aries musimon]	Metabolism	Lipid metabolism	ko00564//Glycerophospholipid metabolism	K00006	GO:0031988//membrane-bounded vesicle;GO:0043231//intracellular membrane-bounded organelle;GO:0044444//cytoplasmic part	GO:0000166//nucleotide binding;GO:0016901//oxidoreductase activity, acting on the CH-OH group of donors, quinone or similar compound as acceptor;GO:0046983//protein dimerization activity;GO:0048037//cofactor binding	GO:0006006//glucose metabolic process;GO:0006072//glycerol-3-phosphate metabolic process;GO:0006110//regulation of glycolytic process;GO:0006839//mitochondrial transport;GO:0034612//response to tumor necrosis factor;GO:0051591//response to cAMP
miR-299-y	7.12505	9.1904	5.49415	ncbi_101122641	1.288	0.995	1.575	-0.9981	0.0393331	PARS2	PREDICTED: probable proline--tRNA ligase, mitochondrial [Ovis aries]	Genetic Information Processing	Translation	ko00970//Aminoacyl-tRNA biosynthesis	K01881	GO:0043231//intracellular membrane-bounded organelle	GO:0004812//aminoacyl-tRNA ligase activity;GO:0032550//purine ribonucleoside binding	GO:0006418//tRNA aminoacylation for protein translation
novel-m0174-3p	0.01	0.164725	0.24965	ncbi_101121455	17.02	13.317	10.755	-0.9981	0.0393657	PIK3R1	PREDICTED: phosphatidylinositol 3-kinase regulatory subunit alpha isoform X1 [Ovis aries musimon]	Human Diseases;Environmental Information Processing;Human Diseases;Human Diseases;Human Diseases;Environmental Information Processing;Cellular Processes;Environmental Information Processing;Environmental Information Processing;Human Diseases;Environmental Information Processing;Human Diseases;Human Diseases;Human Diseases;Cellular Processes;Human Diseases;Human Diseases;Organismal Systems;Organis…	Cancers;Signal transduction;Infectious diseases;Infectious diseases;Infectious diseases;Signal transduction;Cell motility;Signal transduction;Signal transduction;Cancers;Signal transduction;Cancers;Infectious diseases;Infectious diseases;Cellular community - eukaryotes;Infectious diseases;Cancers;Development;Immune system;Cancers;Immune system;Cancers;Endocrine and metabolic diseases;Cell growth …	ko05200//Pathways in cancer;ko04151//PI3K-Akt signaling pathway;ko05165//Human papillomavirus infection;ko05166//HTLV-I infection;ko05163//Human cytomegalovirus infection;ko04014//Ras signaling pathway;ko04810//Regulation of actin cytoskeleton;ko04630//Jak-STAT signaling pathway;ko04024//cAMP signaling pathway;ko05205//Proteoglycans in cancer;ko04015//Rap1 signaling pathway;ko05203//Viral carcino…	K02649;K02649;K02649;K02649;K02649;K02649;K02649;K02649;K02649;K02649;K02649;K02649;K02649;K02649;K02649;K02649;K02649;K02649;K02649;K02649;K02649;K02649;K02649;K02649;K02649;K02649;K02649;K02649;K02649;K02649;K02649;K02649;K02649;K02649;K02649;K02649;K02649;K02649;K02649;K02649;K02649;K02649;K02649;K02649;K02649;K02649;K02649;K02649;K02649;K02649;K02649;K02649;K02649;K02649;K02649;K02649;K02649;…	GO:0030054//cell junction;GO:0043231//intracellular membrane-bounded organelle;GO:0044444//cytoplasmic part;GO:0097651//phosphatidylinositol 3-kinase complex, class I	GO:0005167//neurotrophin TRK receptor binding;GO:0019207//kinase regulator activity;GO:0019902//phosphatase binding;GO:0030674//protein binding, bridging	GO:0001952//regulation of cell-matrix adhesion;GO:0002762//negative regulation of myeloid leukocyte differentiation;GO:0006357//regulation of transcription from RNA polymerase II promoter;GO:0006464//cellular protein modification process;GO:0006974//cellular response to DNA damage stimulus;GO:0007169//transmembrane receptor protein tyrosine kinase signaling pathway;GO:0009411//response to UV;GO:0…
novel-m0101-3p	0.514775	0.01	0.8033	ncbi_101119144	2.952	3.752	2.377	-0.9981	0.039411	AGO2	PREDICTED: protein argonaute-2 isoform X2 [Ovis aries musimon]	-	-	-	-	GO:0031332//RNAi effector complex;GO:0034518//RNA cap binding complex;GO:0036464//cytoplasmic ribonucleoprotein granule;GO:0043231//intracellular membrane-bounded organelle	GO:0000339//RNA cap binding;GO:0016891//endoribonuclease activity, producing 5'-phosphomonoesters;GO:0043169//cation binding;GO:0044822//poly(A) RNA binding	GO:0006379//mRNA cleavage;GO:0006446//regulation of translational initiation;GO:0016458//gene silencing;GO:0031442//positive regulation of mRNA 3'-end processing;GO:0034470//ncRNA processing;GO:0040033//negative regulation of translation, ncRNA-mediated;GO:0044707//single-multicellular organism process;GO:0061014//positive regulation of mRNA catabolic process;GO:0090501//RNA phosphodiester bond h…
novel-m0072-3p	1.08332	0.37445	0.944875	ncbi_101109815	0.208	0.5	0.247	-0.9981	0.0394552	AXIN2	PREDICTED: axin-2 isoform X2 [Ovis aries musimon]	Human Diseases;Human Diseases;Human Diseases;Environmental Information Processing;Human Diseases;Human Diseases;Human Diseases;Environmental Information Processing;Cellular Processes;Human Diseases;Human Diseases;Human Diseases	Cancers;Infectious diseases;Cancers;Signal transduction;Cancers;Endocrine and metabolic diseases;Cancers;Signal transduction;Cellular community - eukaryotes;Cancers;Cancers;Cancers	ko05200//Pathways in cancer;ko05165//Human papillomavirus infection;ko05226//Gastric cancer;ko04390//Hippo signaling pathway;ko05225//Hepatocellular carcinoma;ko04934//Cushing syndrome;ko05224//Breast cancer;ko04310//Wnt signaling pathway;ko04550//Signaling pathways regulating pluripotency of stem cells;ko05210//Colorectal cancer;ko05213//Endometrial cancer;ko05217//Basal cell carcinoma	K04385;K04385;K04385;K04385;K04385;K04385;K04385;K04385;K04385;K04385;K04385;K04385	GO:0005815//microtubule organizing center;GO:0043231//intracellular membrane-bounded organelle	GO:0044389//ubiquitin-like protein ligase binding;GO:0046332//SMAD binding	GO:0001649//osteoblast differentiation;GO:0001932//regulation of protein phosphorylation;GO:0003128//heart field specification;GO:0006282//regulation of DNA repair;GO:0007063//regulation of sister chromatid cohesion;GO:0008219//cell death;GO:0008283//cell proliferation;GO:0010717//regulation of epithelial to mesenchymal transition;GO:0030178//negative regulation of Wnt signaling pathway;GO:003121…
oar-miR-377-3p	0.913025	1.15265	0.32775	MSTRG.13604	3.455	2.468	5.315	-0.9981	0.0395588	CFDP2	endonuclease-reverse transcriptase [Babesia ovata]	-	-	-	-	-	-	-
miR-134-x	0.123125	0.079075	0.330075	ncbi_101103135	0.158	0.195	0.038	-0.9981	0.039641	VWA5B1	PREDICTED: von Willebrand factor A domain-containing protein 5B1 isoform X2 [Ovis aries musimon]	-	-	-	-	-	-	-
miR-760-z	0.238775	0.17855	0.024875	MSTRG.5261	0.575	0.98	1.772	-0.998	0.0398168	--	Sodium channel protein type 11 subunit alpha, partial [Bos mutus]	Genetic Information Processing	Replication and repair	ko03420//Nucleotide excision repair	K10838	GO:0042579//microbody	GO:0005515//protein binding;GO:0016647//oxidoreductase activity, acting on the CH-NH group of donors, oxygen as acceptor	GO:0006596//polyamine biosynthetic process;GO:0006598//polyamine catabolic process;GO:0031328//positive regulation of cellular biosynthetic process;GO:0044710//single-organism metabolic process
novel-m0117-5p	1.04885	0.1249	0.8543	ncbi_101103648	1.702	2.662	1.845	-0.998	0.039831	NSD2	PREDICTED: histone-lysine N-methyltransferase NSD2 isoform X2 [Ovis aries musimon]	Human Diseases;Metabolism	Cancers;Amino acid metabolism	ko05202//Transcriptional misregulation in cancers;ko00310//Lysine degradation	K11424;K11424	GO:0031090//organelle membrane;GO:0043231//intracellular membrane-bounded organelle;GO:0043232//intracellular non-membrane-bounded organelle	GO:0003677//DNA binding;GO:0016279//protein-lysine N-methyltransferase activity;GO:0046914//transition metal ion binding	GO:0001501//skeletal system development;GO:0006303//double-strand break repair via nonhomologous end joining;GO:0010468//regulation of gene expression;GO:0032880//regulation of protein localization;GO:0034968//histone lysine methylation;GO:0045830//positive regulation of isotype switching;GO:0060413//atrial septum morphogenesis
oar-miR-29a	2305.59	780.605	1613.87	ncbi_100302087	11.002	17.502	14.303	-0.998	0.0398502	STRADA	PREDICTED: STE20-related kinase adapter protein alpha isoform X1 [Ovis aries]	Environmental Information Processing;Environmental Information Processing	Signal transduction;Signal transduction	ko04150//mTOR signaling pathway;ko04152//AMPK signaling pathway	K08271;K08271	-	-	-
miR-432-x	1.30135	2.54442	1.5262	ncbi_101102228	6.298	2.475	5.848	-0.998	0.0398903	CRHR2	PREDICTED: corticotropin-releasing factor receptor 2 isoform X11 [Ovis aries musimon]	Environmental Information Processing;Human Diseases	Signaling molecules and interaction;Endocrine and metabolic diseases	ko04080//Neuroactive ligand-receptor interaction;ko04934//Cushing syndrome	K04579;K04579	GO:0031224//intrinsic component of membrane;GO:0043231//intracellular membrane-bounded organelle	GO:0004930//G-protein coupled receptor activity;GO:0005102//receptor binding	GO:0007166//cell surface receptor signaling pathway;GO:0043435//response to corticotropin-releasing hormone;GO:0043949//regulation of cAMP-mediated signaling;GO:0045765//regulation of angiogenesis
miR-216-x	14.7521	6.89723	9.2445	ncbi_101115748	0.13	0.448	0.335	-0.998	0.039941	DSC1	PREDICTED: desmocollin-1 isoform X1 [Ovis aries]	-	-	-	-	GO:0005911//cell-cell junction;GO:0031224//intrinsic component of membrane;GO:0031988//membrane-bounded vesicle	GO:0046872//metal ion binding	GO:0098742//cell-cell adhesion via plasma-membrane adhesion molecules
oar-miR-3956-5p	0.07325	0.01	0.255725	ncbi_101112325	0.453	0.557	0.227	-0.998	0.0400045	PPDPFL	PREDICTED: pancreatic progenitor cell differentiation and proliferation factor-like protein isoform X1 [Ovis aries]	-	-	-	-	-	-	GO:0048869//cellular developmental process
novel-m0173-5p	0.210825	0.46385	0.042275	ncbi_101115989	9.872	7.61	11.758	-0.998	0.0400372	PTCD2	PREDICTED: pentatricopeptide repeat-containing protein 2, mitochondrial isoform X2 [Ovis aries]	-	-	-	-	GO:0043231//intracellular membrane-bounded organelle	GO:0003723//RNA binding	GO:0006396//RNA processing;GO:0006996//organelle organization;GO:0010468//regulation of gene expression;GO:0055002//striated muscle cell development;GO:0055008//cardiac muscle tissue morphogenesis
miR-1599-z	2.46752	1.42068	2.41412	ncbi_114110612	2.558	4.162	2.525	-0.998	0.0400661	Spn	PREDICTED: leukosialin [Ovis aries]	Human Diseases;Environmental Information Processing	Infectious diseases;Signaling molecules and interaction	ko05169//Epstein-Barr virus infection;ko04514//Cell adhesion molecules (CAMs)	K06477;K06477	GO:0016021//integral component of membrane;GO:0031254//cell trailing edge;GO:0031988//membrane-bounded vesicle;GO:0044420//extracellular matrix component;GO:0044421//extracellular region part;GO:0044459//plasma membrane part	-	GO:0001807//regulation of type IV hypersensitivity;GO:0001932//regulation of protein phosphorylation;GO:0007165//signal transduction;GO:0009617//response to bacterium;GO:0031294//lymphocyte costimulation;GO:0032760//positive regulation of tumor necrosis factor production;GO:0034111//negative regulation of homotypic cell-cell adhesion;GO:0042129//regulation of T cell proliferation;GO:0043383//nega…
miR-29-z	15.665	7.24815	11.4219	ncbi_101112633	0.388	0.655	0.508	-0.998	0.0401545	SLITRK2	PREDICTED: SLIT and NTRK-like protein 2 [Ovis aries]	-	-	-	-	-	-	-
novel-m0230-3p	0.051325	0.213975	0.01	ncbi_100147781	6.33	4.353	6.652	-0.998	0.0401763	SLC39A3	zinc transporter ZIP3 [Ovis aries]	-	-	-	-	GO:0031224//intrinsic component of membrane	GO:0022890//inorganic cation transmembrane transporter activity	GO:0006829//zinc II ion transport;GO:0044763//single-organism cellular process
miR-29-y	388.694	130.405	304.163	ncbi_101118730	4.928	7.855	5.717	-0.998	0.0402339	PITPNM2	PREDICTED: membrane-associated phosphatidylinositol transfer protein 2 isoform X2 [Ovis aries musimon]	-	-	-	-	GO:0043227//membrane-bounded organelle;GO:0044464//cell part	GO:0043169//cation binding	GO:0051234//establishment of localization
novel-m0057-3p	1.55662	0.633625	2.19615	ncbi_101109908	2.87	3.575	2.258	-0.998	0.0404968	Dchs1	PREDICTED: protocadherin-16 isoform X2 [Ovis aries musimon]	Environmental Information Processing;Environmental Information Processing	Signal transduction;Signal transduction	ko04391//Hippo signaling pathway -fly;ko04392//Hippo signaling pathway - multiple species	K16507;K16507	GO:0031224//intrinsic component of membrane;GO:0044464//cell part	GO:0046872//metal ion binding	GO:0001503//ossification;GO:0009887//organ morphogenesis;GO:0030154//cell differentiation;GO:0035295//tube development;GO:0035556//intracellular signal transduction;GO:0098742//cell-cell adhesion via plasma-membrane adhesion molecules
oar-miR-380-3p	9.66715	18.5137	10.1793	MSTRG.7032	0.73	0.267	0.672	-0.998	0.0405134	--	endonuclease-reverse transcriptase [Babesia ovata]	-	-	-	-	-	-	-
novel-m0067-3p	1.12662	0.7246	0.326025	ncbi_101112182	0.667	1.138	1.512	-0.998	0.0405492	MYO5B	PREDICTED: unconventional myosin-Vb isoform X3 [Ovis aries musimon]	-	-	-	-	GO:0015629//actin cytoskeleton	GO:0032550//purine ribonucleoside binding	-
oar-miR-29b	242.46	86.0061	183.231	ncbi_101109227	2.913	6.05	4.277	-0.9979	0.0408534	SAMD13	PREDICTED: sterile alpha motif domain-containing protein 13 isoform X3 [Ovis aries]	-	-	-	-	-	-	-
novel-m0192-3p	0.06665	0.01	0.308325	ncbi_101118128	1.767	1.853	1.165	-0.9979	0.0412421	ZNF211	PREDICTED: zinc finger protein 850-like isoform X3 [Ovis aries musimon]	-	-	-	-	-	-	-
miR-877-z	1.65605	0.74365	1.53507	ncbi_101102510	1.685	3.105	1.965	-0.9979	0.0412875	SESN3	PREDICTED: sestrin-3 isoform X1 [Ovis aries musimon]	Organismal Systems;Cellular Processes	Aging;Cell growth and death	ko04211//Longevity regulating pathway - mammal;ko04115//p53 signaling pathway	K10141;K10141	-	-	GO:0033500//carbohydrate homeostasis;GO:0043434//response to peptide hormone;GO:1902531//regulation of intracellular signal transduction;GO:1902882//regulation of response to oxidative stress
miR-285-z	6.83237	2.8838	6.55905	ncbi_101102761	0.97	1.565	0.968	-0.9979	0.0413306	HAPLN3	PREDICTED: hyaluronan and proteoglycan link protein 3 isoform X2 [Ovis aries musimon]	-	-	-	-	-	-	-
miR-9-x	0.154525	0.118325	0.01	ncbi_101121578	0.29	0.632	1.392	-0.9979	0.0413398	Egr3	TPA: early growth response 3-like [Bos taurus]	Human Diseases;Human Diseases;Organismal Systems	Cancers;Infectious diseases;Immune system	ko05203//Viral carcinogenesis;ko05161//Hepatitis B;ko04625//C-type lectin receptor signaling pathway	K12497;K12497;K12497	-	-	-
miR-4324-z	7.98595	4.8433	8.60693	ncbi_101108583	13.345	19.602	11.495	-0.9979	0.0413724	NDEL1	PREDICTED: nuclear distribution protein nudE-like 1 isoform X2 [Ovis aries musimon]	-	-	-	-	GO:0000776//kinetochore;GO:0005815//microtubule organizing center;GO:0005875//microtubule associated complex;GO:0012505//endomembrane system;GO:0033267//axon part;GO:0044444//cytoplasmic part;GO:0045111//intermediate filament cytoskeleton	GO:0008233//peptidase activity;GO:0015631//tubulin binding	GO:0000087//mitotic M phase;GO:0000278//mitotic cell cycle;GO:0006998//nuclear envelope organization;GO:0007409//axonogenesis;GO:0008088//axo-dendritic transport;GO:0008283//cell proliferation;GO:0019538//protein metabolic process;GO:0021795//cerebral cortex cell migration;GO:0030307//positive regulation of cell growth;GO:0031344//regulation of cell projection organization;GO:0032103//positive re…
miR-29-y	388.694	130.405	304.163	ncbi_101120574	2.445	3.678	2.92	-0.9979	0.0414554	ADAMTS2	PREDICTED: LOW QUALITY PROTEIN: A disintegrin and metalloproteinase with thrombospondin motifs 2 isoform X1 [Ovis aries]	-	-	-	-	GO:0031012//extracellular matrix	GO:0046914//transition metal ion binding;GO:0070011//peptidase activity, acting on L-amino acid peptides	GO:0006508//proteolysis;GO:0009059//macromolecule biosynthetic process;GO:0030198//extracellular matrix organization;GO:0030323//respiratory tube development;GO:0032963//collagen metabolic process;GO:0048232//male gamete generation
miR-877-x	5.55753	3.15458	5.604	ncbi_101102691	15.87	29.165	16.598	-0.9979	0.0415735	KLHL24	kelch-like protein 24 [Bos taurus]	-	-	-	-	-	-	-
miR-150-x	8.3967	5.76762	8.88645	ncbi_101115990	22.01	30.502	19.602	-0.9979	0.0415894	SETD7	PREDICTED: histone-lysine N-methyltransferase SETD7 isoform X2 [Ovis aries musimon]	Environmental Information Processing;Metabolism	Signal transduction;Amino acid metabolism	ko04068//FoxO signaling pathway;ko00310//Lysine degradation	K11431;K11431	GO:0031981//nuclear lumen;GO:0043232//intracellular non-membrane-bounded organelle	GO:0005515//protein binding;GO:0016279//protein-lysine N-methyltransferase activity	GO:0010468//regulation of gene expression;GO:0016571//histone methylation;GO:0018022//peptidyl-lysine methylation;GO:0033554//cellular response to stress;GO:0034645//cellular macromolecule biosynthetic process
miR-29-x	41.0208	20.3022	32.5897	ncbi_101106006	13.345	22.117	16.407	-0.9979	0.0416977	TGFBI	PREDICTED: transforming growth factor-beta-induced protein ig-h3 [Ovis aries musimon]	-	-	-	-	-	-	-
oar-miR-200a	40.0271	23.2695	32.0926	ncbi_101106609	2.42	4.385	3.462	-0.9979	0.0417339	KIF26B	PREDICTED: kinesin-like protein KIF26B isoform X2 [Ovis aries musimon]	-	-	-	-	-	-	-
miR-1343-x	0.28375	0.1365	0.3823	MSTRG.11642	5.805	8.402	4.45	-0.9978	0.0417605	pol	PREDICTED: endogenous retrovirus group K member 11 Pol protein-like [Marmota marmota marmota]	-	-	-	-	GO:0016020//membrane;GO:0019012//virion;GO:0044424//intracellular part	GO:0003676//nucleic acid binding;GO:0004518//nuclease activity;GO:0016779//nucleotidyltransferase activity	GO:0006259//DNA metabolic process
miR-1630-z	0.04545	0.244025	0.251475	ncbi_101114022	4.208	2.83	2.665	-0.9978	0.0417921	SLC30A4	PREDICTED: zinc transporter 4 [Ovis aries]	-	-	-	-	GO:0005768//endosome;GO:0031224//intrinsic component of membrane	GO:0015075//ion transmembrane transporter activity	GO:0006812//cation transport;GO:0032879//regulation of localization;GO:0042221//response to chemical;GO:0044763//single-organism cellular process;GO:0072507//divalent inorganic cation homeostasis
novel-m0057-3p	1.55662	0.633625	2.19615	MSTRG.4869	2.135	3.23	1.542	-0.9978	0.0418149	SAMD9	LOW QUALITY PROTEIN: sterile alpha motif domain-containing protein 9 [Ovis aries]	-	-	-	-	GO:0005768//endosome	GO:0005488//binding	GO:0006906//vesicle fusion;GO:0008283//cell proliferation;GO:0009894//regulation of catabolic process;GO:0048534//hematopoietic or lymphoid organ development;GO:0051301//cell division
oar-miR-485-5p	2.49165	5.03035	3.48493	ncbi_101112074	2.005	1.305	1.772	-0.9978	0.0418527	TMEM104	PREDICTED: transmembrane protein 104 isoform X2 [Ovis aries musimon]	-	-	-	-	GO:0031224//intrinsic component of membrane	-	-
miR-877-x	5.55753	3.15458	5.604	MSTRG.16848	2.735	4.93	2.515	-0.9978	0.0419431	JUP	JUP protein, partial [Homo sapiens]	Human Diseases;Human Diseases;Human Diseases;Human Diseases;Human Diseases	Cancers;Cancers;Cancers;Cardiovascular diseases;Cancers	ko05200//Pathways in cancer;ko05202//Transcriptional misregulation in cancers;ko05226//Gastric cancer;ko05412//Arrhythmogenic right ventricular cardiomyopathy (ARVC);ko05221//Acute myeloid leukemia	K10056;K10056;K10056;K10056;K10056	-	-	-
novel-m0072-3p	1.08332	0.37445	0.944875	ncbi_101109931	0.435	0.875	0.492	-0.9978	0.041955	ZNF516	PREDICTED: zinc finger protein 516 isoform X2 [Ovis aries musimon]	Organismal Systems	Environmental adaptation	ko04714//Thermogenesis	K22411	-	GO:0043169//cation binding	-
miR-150-x	8.3967	5.76762	8.88645	ncbi_101112667	1.935	2.91	1.84	-0.9978	0.0421649	ADCY7	PREDICTED: adenylate cyclase type 7 isoform X6 [Ovis aries musimon]	Human Diseases;Human Diseases;Human Diseases;Organismal Systems;Environmental Information Processing;Environmental Information Processing;Environmental Information Processing;Organismal Systems;Metabolism;Environmental Information Processing;Human Diseases;Organismal Systems;Environmental Information Processing;Organismal Systems;Organismal Systems;Environmental Information Processing;Organismal …	Cancers;Infectious diseases;Infectious diseases;Environmental adaptation;Signal transduction;Signal transduction;Signal transduction;Immune system;Nucleotide metabolism;Signal transduction;Endocrine and metabolic diseases;Endocrine system;Signal transduction;Circulatory system;Nervous system;Signal transduction;Endocrine system;Endocrine system;Circulatory system;Immune system;Digestive system;Ce…	ko05200//Pathways in cancer;ko05166//HTLV-I infection;ko05163//Human cytomegalovirus infection;ko04714//Thermogenesis;ko04024//cAMP signaling pathway;ko04015//Rap1 signaling pathway;ko04020//Calcium signaling pathway;ko04062//Chemokine signaling pathway;ko00230//Purine metabolism;ko04022//cGMP - PKG signaling pathway;ko04934//Cushing syndrome;ko04921//Oxytocin signaling pathway;ko04072//Phospholi…	K08047;K08047;K08047;K08047;K08047;K08047;K08047;K08047;K08047;K08047;K08047;K08047;K08047;K08047;K08047;K08047;K08047;K08047;K08047;K08047;K08047;K08047;K08047;K08047;K08047;K08047;K08047;K08047;K08047;K08047;K08047;K08047;K08047;K08047;K08047;K08047;K08047;K08047;K08047;K08047;K08047;K08047;K08047;K08047;K08047;K08047	GO:0031224//intrinsic component of membrane	GO:0009975//cyclase activity;GO:0016829//lyase activity;GO:0032550//purine ribonucleoside binding;GO:0043169//cation binding	GO:0007165//signal transduction;GO:0030804//positive regulation of cyclic nucleotide biosynthetic process;GO:0045471//response to ethanol;GO:0046058//cAMP metabolic process
oar-miR-29b	242.46	86.0061	183.231	ncbi_101109623	1.603	2.645	2.058	-0.9978	0.0422059	TULP4	PREDICTED: tubby-related protein 4 isoform X2 [Ovis aries musimon]	-	-	-	-	-	-	GO:0007165//signal transduction;GO:0032446//protein modification by small protein conjugation
miR-149-x	148.182	227.022	143.883	ncbi_101110381	0.193	0.035	0.215	-0.9978	0.0422244	MAB21L3	PREDICTED: protein mab-21-like 3 [Ovis aries musimon]	-	-	-	-	-	-	-
oar-miR-29a	2305.59	780.605	1613.87	ncbi_101119518	0.445	0.862	0.61	-0.9978	0.0422333	IGSF9B	PREDICTED: protein turtle homolog B isoform X5 [Ovis aries musimon]	-	-	-	-	GO:0043005//neuron projection;GO:0044297//cell body;GO:0045202//synapse	GO:0019899//enzyme binding	GO:0060080//inhibitory postsynaptic potential
miR-285-z	6.83237	2.8838	6.55905	ncbi_101112706	1.188	2.13	1.183	-0.9978	0.0423991	COL4A5	PREDICTED: collagen alpha-5(IV) chain isoform X1 [Ovis aries]	Human Diseases;Environmental Information Processing;Human Diseases;Cellular Processes;Organismal Systems;Organismal Systems;Human Diseases;Human Diseases;Human Diseases;Environmental Information Processing	Cancers;Signal transduction;Infectious diseases;Cellular community - eukaryotes;Endocrine system;Digestive system;Infectious diseases;Endocrine and metabolic diseases;Cancers;Signaling molecules and interaction	ko05200//Pathways in cancer;ko04151//PI3K-Akt signaling pathway;ko05165//Human papillomavirus infection;ko04510//Focal adhesion;ko04926//Relaxin signaling pathway;ko04974//Protein digestion and absorption;ko05146//Amoebiasis;ko04933//AGE-RAGE signaling pathway in diabetic complications;ko05222//Small cell lung cancer;ko04512//ECM-receptor interaction	K06237;K06237;K06237;K06237;K06237;K06237;K06237;K06237;K06237;K06237	GO:0005581//collagen trimer;GO:0005604//basement membrane;GO:0045202//synapse	-	GO:0050808//synapse organization
miR-9-x	0.154525	0.118325	0.01	MSTRG.13929	3.53	5.46	13.87	-0.9978	0.0424237	--	endonuclease-reverse transcriptase [Babesia ovata]	Human Diseases;Human Diseases;Environmental Information Processing;Organismal Systems;Human Diseases;Human Diseases;Cellular Processes;Human Diseases	Cancers;Cancers;Signal transduction;Immune system;Infectious diseases;Cardiovascular diseases;Cellular community - eukaryotes;Cancers	ko05200//Pathways in cancer;ko05226//Gastric cancer;ko04390//Hippo signaling pathway;ko04670//Leukocyte transendothelial migration;ko05100//Bacterial invasion of epithelial cells;ko05412//Arrhythmogenic right ventricular cardiomyopathy (ARVC);ko04520//Adherens junction;ko05213//Endometrial cancer	K05691;K05691;K05691;K05691;K05691;K05691;K05691;K05691	-	-	-
novel-m0074-5p	1.4056	1.91158	0.701975	ncbi_101116101	16.27	12.435	23.1	-0.9978	0.042448	KCNJ5	PREDICTED: G protein-activated inward rectifier potassium channel 4 [Ovis aries]	Organismal Systems;Organismal Systems;Organismal Systems;Organismal Systems;Organismal Systems;Organismal Systems;Organismal Systems;Human Diseases	Endocrine system;Nervous system;Endocrine system;Nervous system;Nervous system;Environmental adaptation;Endocrine system;Substance dependence	ko04921//Oxytocin signaling pathway;ko04723//Retrograde endocannabinoid signaling;ko04915//Estrogen signaling pathway;ko04728//Dopaminergic synapse;ko04726//Serotonergic synapse;ko04713//Circadian entrainment;ko04925//Aldosterone synthesis and secretion;ko05032//Morphine addiction	K04999;K04999;K04999;K04999;K04999;K04999;K04999;K04999	-	-	-
oar-miR-541-5p	0.621325	2.1625	0.73895	ncbi_101113095	34.435	3.292	34.367	-0.9978	0.042474	SCN3B	sodium channel subunit beta-3 precursor [Bos taurus]	-	-	-	-	GO:0005887//integral component of plasma membrane;GO:0031674//I band	GO:0005248//voltage-gated sodium channel activity;GO:0005515//protein binding;GO:0016247//channel regulator activity	GO:0002027//regulation of heart rate;GO:0002028//regulation of sodium ion transport;GO:0003254//regulation of membrane depolarization;GO:0007009//plasma membrane organization;GO:0007600//sensory perception;GO:0032412//regulation of ion transmembrane transporter activity;GO:0048731//system development;GO:0086002//cardiac muscle cell action potential involved in contraction;GO:0086010//membrane dep…
miR-29-z	15.665	7.24815	11.4219	ncbi_101109462	0.155	0.48	0.3	-0.9978	0.0425601	CCR7	PREDICTED: C-C chemokine receptor type 7 [Ovis aries]	Environmental Information Processing;Organismal Systems	Signaling molecules and interaction;Immune system	ko04060//Cytokine-cytokine receptor interaction;ko04062//Chemokine signaling pathway	K04182;K04182	GO:0031224//intrinsic component of membrane;GO:0044459//plasma membrane part	GO:0016493//C-C chemokine receptor activity;GO:0019957//C-C chemokine binding	GO:0001771//immunological synapse formation;GO:0001819//positive regulation of cytokine production;GO:0002237//response to molecule of bacterial origin;GO:0002407//dendritic cell chemotaxis;GO:0002468//dendritic cell antigen processing and presentation;GO:0002573//myeloid leukocyte differentiation;GO:0002866//positive regulation of acute inflammatory response to antigenic stimulus;GO:0002920//reg…
miR-199-z	1.40212	0.705775	0.9413	ncbi_101104973	4.16	6.28	5.692	-0.9978	0.042633	Ralgps1	PREDICTED: ras-specific guanine nucleotide-releasing factor RalGPS1 isoform X1 [Pantholops hodgsonii]	-	-	-	-	-	-	-
oar-miR-200a	40.0271	23.2695	32.0926	ncbi_101120136	2.897	5.638	4.035	-0.9978	0.0426716	2021-03-08	PREDICTED: E3 ubiquitin-protein ligase MARCH8 isoform X2 [Ovis aries]	-	-	-	-	GO:0000323//lytic vacuole;GO:0005769//early endosome;GO:0005774//vacuolar membrane;GO:0012506//vesicle membrane;GO:0031224//intrinsic component of membrane	GO:0019787//ubiquitin-like protein transferase activity;GO:0042287//MHC protein binding;GO:0046914//transition metal ion binding	GO:0002504//antigen processing and presentation of peptide or polysaccharide antigen via MHC class II;GO:0010558//negative regulation of macromolecule biosynthetic process;GO:0032446//protein modification by small protein conjugation
miR-1388-y	27.2641	40.2039	22.5423	ncbi_101110091	351.928	260.935	396.468	-0.9978	0.0427093	CHCHD10	coiled-coil-helix-coiled-coil-helix domain-containing protein 10, mitochondrial [Bos taurus]	-	-	-	-	GO:0031970//organelle envelope lumen;GO:0043231//intracellular membrane-bounded organelle	-	GO:0006091//generation of precursor metabolites and energy;GO:0006996//organelle organization;GO:0009152//purine ribonucleotide biosynthetic process;GO:0051348//negative regulation of transferase activity
miR-769-z	58.2513	73.878	42.215	ncbi_101113394	4.745	0.22	8.422	-0.9978	0.0427107	EXTL1	PREDICTED: exostosin-like 1 isoform X1 [Capra hircus]	Metabolism;Metabolism	Global and overview maps;Glycan biosynthesis and metabolism	ko01100//Metabolic pathways;ko00534//Glycosaminoglycan biosynthesis - heparan sulfate / heparin	K02368;K02368	GO:0031224//intrinsic component of membrane	-	GO:0006464//cellular protein modification process;GO:0030166//proteoglycan biosynthetic process
novel-m0050-3p	3.1606	4.88023	4.8942	ncbi_101102549	0.685	0.165	0.2	-0.9977	0.0428153	Erg28	PREDICTED: probable ergosterol biosynthetic protein 28 isoform X3 [Ovis aries musimon]	-	-	-	-	GO:0016023//cytoplasmic, membrane-bounded vesicle	-	-
oar-miR-29b	242.46	86.0061	183.231	ncbi_101114714	7.185	12.383	8.84	-0.9977	0.0429098	NATD1	protein NATD1 [Bos taurus]	-	-	-	-	-	-	-
miR-1599-z	2.46752	1.42068	2.41412	ncbi_101103306	6.068	11.578	5.925	-0.9977	0.0429629	Stxbp1	syntaxin-binding protein 1 [Cricetulus griseus]	Organismal Systems	Nervous system	ko04721//Synaptic vesicle cycle	K15292	GO:0016020//membrane;GO:0030141//secretory granule;GO:0031981//nuclear lumen;GO:0032991//macromolecular complex;GO:0033267//axon part	GO:0003723//RNA binding;GO:0019900//kinase binding;GO:0019905//syntaxin binding	GO:0001505//regulation of neurotransmitter levels;GO:0006835//dicarboxylic acid transport;GO:0007009//plasma membrane organization;GO:0015980//energy derivation by oxidation of organic compounds;GO:0017158//regulation of calcium ion-dependent exocytosis;GO:0030168//platelet activation;GO:0031338//regulation of vesicle fusion;GO:0031647//regulation of protein stability;GO:0032228//regulation of sy…
miR-490-x	0.381175	1.17702	1.09882	ncbi_101111679	5.973	1.055	1.177	-0.9977	0.0429752	LIPG	endothelial lipase [Ovis aries]	Metabolism;Metabolism;Organismal Systems	Global and overview maps;Lipid metabolism;Digestive system	ko01100//Metabolic pathways;ko00561//Glycerolipid metabolism;ko04979//Cholesterol metabolism	K22284;K22284;K22284	GO:0044421//extracellular region part	GO:0004620//phospholipase activity	GO:0010982//regulation of high-density lipoprotein particle clearance;GO:0030301//cholesterol transport;GO:0031323//regulation of cellular metabolic process;GO:0032373//positive regulation of sterol transport;GO:0034369//plasma lipoprotein particle remodeling;GO:0044238//primary metabolic process;GO:0055081//anion homeostasis;GO:0055092//sterol homeostasis
miR-877-x	5.55753	3.15458	5.604	ncbi_101115925	1.505	2.463	1.56	-0.9977	0.0431185	IGF2BP2	PREDICTED: insulin-like growth factor 2 mRNA-binding protein 2 isoform X1 [Ovis aries]	-	-	-	-	GO:0043231//intracellular membrane-bounded organelle;GO:0043232//intracellular non-membrane-bounded organelle	GO:0003729//mRNA binding	-
novel-m0057-3p	1.55662	0.633625	2.19615	ncbi_100505405	2.792	3.95	2.17	-0.9977	0.0431463	PEG3	PREDICTED: paternally-expressed gene 3 protein isoform X3 [Capra hircus]	-	-	-	-	GO:0043231//intracellular membrane-bounded organelle	GO:0001071//nucleic acid binding transcription factor activity;GO:0043169//cation binding	GO:0010468//regulation of gene expression;GO:0012501//programmed cell death;GO:0034645//cellular macromolecule biosynthetic process
novel-m0114-5p	0.1256	0.683525	0.07385	ncbi_101102384	131.635	88.572	139.53	-0.9977	0.0431702	COQ10A	PREDICTED: coenzyme Q-binding protein COQ10 homolog A, mitochondrial isoform X1 [Ovis aries musimon]	-	-	-	-	-	-	-
oar-miR-106a	2.7369	5.55602	2.31117	ncbi_101119890	0.497	0.292	0.51	-0.9977	0.0431796	IFNLR1	PREDICTED: interferon lambda receptor 1 isoform X2 [Ovis aries musimon]	Environmental Information Processing;Environmental Information Processing	Signaling molecules and interaction;Signal transduction	ko04060//Cytokine-cytokine receptor interaction;ko04630//Jak-STAT signaling pathway	K05140;K05140	-	-	-
oar-miR-181a	3363.33	5294.31	3788.34	ncbi_105614203	0.94	0.013	0.677	-0.9977	0.0432012	ABCC4	PREDICTED: LOW QUALITY PROTEIN: multidrug resistance-associated protein 4 [Capra hircus]	Environmental Information Processing;Organismal Systems;Environmental Information Processing;Human Diseases	Signal transduction;Digestive system;Membrane transport;Drug resistance	ko04024//cAMP signaling pathway;ko04976//Bile secretion;ko02010//ABC transporters;ko01523//Antifolate resistance	K05673;K05673;K05673;K05673	GO:0031224//intrinsic component of membrane	GO:0015405//P-P-bond-hydrolysis-driven transmembrane transporter activity;GO:0017111//nucleoside-triphosphatase activity;GO:0036094//small molecule binding	GO:0044763//single-organism cellular process;GO:0051234//establishment of localization
miR-150-x	8.3967	5.76762	8.88645	ncbi_101122236	174.9	316.188	134.248	-0.9977	0.0432682	NRAP	PREDICTED: nebulin-related-anchoring protein isoform X2 [Ovis aries musimon]	-	-	-	-	GO:0005913//cell-cell adherens junction;GO:0005924//cell-substrate adherens junction;GO:0043292//contractile fiber	GO:0046914//transition metal ion binding;GO:0051393//alpha-actinin binding	-
miR-12135-z	1.8899	0.740525	1.3004	ncbi_101105358	2.26	3.44	2.935	-0.9977	0.043358	RGS7BP	PREDICTED: regulator of G-protein signaling 7-binding protein isoform X1 [Ovis aries]	-	-	-	-	GO:0016020//membrane;GO:0044424//intracellular part	-	GO:0007166//cell surface receptor signaling pathway;GO:0009966//regulation of signal transduction
miR-1271-y	0.519625	0.40255	0.1714	ncbi_101101900	0.013	0.03	0.075	-0.9977	0.0433754	FREM2	PREDICTED: FRAS1-related extracellular matrix protein 2 isoform X2 [Ovis aries musimon]	-	-	-	-	GO:0031224//intrinsic component of membrane;GO:0031988//membrane-bounded vesicle;GO:0044420//extracellular matrix component	GO:0046872//metal ion binding	GO:0043583//ear development;GO:0044763//single-organism cellular process;GO:0098742//cell-cell adhesion via plasma-membrane adhesion molecules
miR-4324-z	7.98595	4.8433	8.60693	ncbi_101117971	2.922	4.348	2.493	-0.9977	0.0434283	CCR1	PREDICTED: C-C chemokine receptor type 1 [Ovis aries]	Environmental Information Processing;Human Diseases;Human Diseases;Organismal Systems	Signaling molecules and interaction;Infectious diseases;Infectious diseases;Immune system	ko04060//Cytokine-cytokine receptor interaction;ko05163//Human cytomegalovirus infection;ko05167//Kaposi sarcoma-associated herpesvirus infection;ko04062//Chemokine signaling pathway	K04176;K04176;K04176;K04176	GO:0031224//intrinsic component of membrane;GO:0044459//plasma membrane part	GO:0004950//chemokine receptor activity;GO:0019957//C-C chemokine binding	GO:0002690//positive regulation of leukocyte chemotaxis;GO:0002763//positive regulation of myeloid leukocyte differentiation;GO:0006816//calcium ion transport;GO:0006952//defense response;GO:0010468//regulation of gene expression;GO:0016192//vesicle-mediated transport;GO:0019221//cytokine-mediated signaling pathway;GO:0030279//negative regulation of ossification;GO:0043410//positive regulation of…
miR-664-y	5.82855	4.27165	7.9984	ncbi_101105303	2.598	3.08	1.732	-0.9977	0.0435026	SYK	PREDICTED: tyrosine-protein kinase SYK isoform X4 [Pantholops hodgsonii]	Environmental Information Processing;Human Diseases;Human Diseases;Human Diseases;Human Diseases;Organismal Systems;Environmental Information Processing;Organismal Systems;Organismal Systems;Organismal Systems;Environmental Information Processing;Organismal Systems;Organismal Systems;Organismal Systems	Signal transduction;Cancers;Infectious diseases;Infectious diseases;Infectious diseases;Immune system;Signal transduction;Development;Immune system;Immune system;Signal transduction;Immune system;Immune system;Immune system	ko04151//PI3K-Akt signaling pathway;ko05203//Viral carcinogenesis;ko05169//Epstein-Barr virus infection;ko05167//Kaposi sarcoma-associated herpesvirus infection;ko05152//Tuberculosis;ko04650//Natural killer cell mediated cytotoxicity;ko04072//Phospholipase D signaling pathway;ko04380//Osteoclast differentiation;ko04611//Platelet activation;ko04625//C-type lectin receptor signaling pathway;ko04064…	K05855;K05855;K05855;K05855;K05855;K05855;K05855;K05855;K05855;K05855;K05855;K05855;K05855;K05855	-	-	-
miR-21-y	33.5879	43.5474	23.4054	ncbi_101120588	0.725	0.507	1.008	-0.9977	0.0435283	NLGN2	PREDICTED: neuroligin-2 isoform X2 [Ovis aries musimon]	Environmental Information Processing	Signaling molecules and interaction	ko04514//Cell adhesion molecules (CAMs)	K07378	-	-	-
miR-285-z	6.83237	2.8838	6.55905	ncbi_101112576	2.513	4.942	2.855	-0.9977	0.0435506	ZNF704	PREDICTED: zinc finger protein 704 isoform X2 [Tursiops truncatus]	-	-	-	-	-	-	-
novel-m0173-5p	0.210825	0.46385	0.042275	ncbi_101116318	1.062	0.75	1.222	-0.9976	0.0437041	ADCK1	PREDICTED: uncharacterized aarF domain-containing protein kinase 1 [Ovis aries]	-	-	-	-	GO:0043231//intracellular membrane-bounded organelle	GO:0016772//transferase activity, transferring phosphorus-containing groups;GO:0032550//purine ribonucleoside binding	GO:0006464//cellular protein modification process;GO:0006796//phosphate-containing compound metabolic process
miR-199-z	1.40212	0.705775	0.9413	ncbi_101111278	1.812	3.77	3.23	-0.9976	0.0437129	TNFAIP8L1	PREDICTED: tumor necrosis factor alpha-induced protein 8-like protein 1 isoform X1 [Ovis aries musimon]	-	-	-	-	-	-	GO:0032006//regulation of TOR signaling
miR-150-x	8.3967	5.76762	8.88645	ncbi_101111164	10.8	15.04	9.575	-0.9976	0.0437469	TMEM164	PREDICTED: transmembrane protein 164 isoform X1 [Ovis aries]	-	-	-	-	-	-	-
miR-1599-z	2.46752	1.42068	2.41412	ncbi_101102909	4.035	8.042	4.532	-0.9976	0.043748	Ttc9	PREDICTED: tetratricopeptide repeat protein 9A [Ovis aries musimon]	-	-	-	-	-	-	-
oar-miR-541-5p	0.621325	2.1625	0.73895	ncbi_101118310	0.375	0.118	0.337	-0.9976	0.0437935	MYRIP	PREDICTED: rab effector MyRIP isoform X1 [Ovis aries musimon]	-	-	-	-	GO:0005856//cytoskeleton;GO:0031513//nonmotile primary cilium;GO:0048770//pigment granule	GO:0008092//cytoskeletal protein binding;GO:0017016//Ras GTPase binding	GO:0015031//protein transport
miR-490-x	0.381175	1.17702	1.09882	ncbi_105614340	2.583	1.272	1.493	-0.9976	0.0438256	Cd38	PREDICTED: ADP-ribosyl cyclase 1 [Pantholops hodgsonii]	Metabolism;Human Diseases;Environmental Information Processing;Organismal Systems;Organismal Systems;Organismal Systems;Organismal Systems;Metabolism	Global and overview maps;Infectious diseases;Signal transduction;Endocrine system;Immune system;Digestive system;Digestive system;Metabolism of cofactors and vitamins	ko01100//Metabolic pathways;ko05169//Epstein-Barr virus infection;ko04020//Calcium signaling pathway;ko04921//Oxytocin signaling pathway;ko04640//Hematopoietic cell lineage;ko04972//Pancreatic secretion;ko04970//Salivary secretion;ko00760//Nicotinate and nicotinamide metabolism	K01242;K01242;K01242;K01242;K01242;K01242;K01242;K01242	-	-	-
oar-miR-200a	40.0271	23.2695	32.0926	ncbi_101112686	50.397	105.68	79.873	-0.9976	0.0438657	CTSC	PREDICTED: dipeptidyl peptidase 1 isoform X1 [Ovis aries musimon]	Cellular Processes;Cellular Processes	Cell growth and death;Transport and catabolism	ko04210//Apoptosis;ko04142//Lysosome	K01275;K01275	GO:0000323//lytic vacuole;GO:0031988//membrane-bounded vesicle;GO:0044421//extracellular region part	GO:0004175//endopeptidase activity;GO:0016504//peptidase activator activity;GO:0019899//enzyme binding;GO:0043168//anion binding	GO:0001909//leukocyte mediated cytotoxicity;GO:0009967//positive regulation of signal transduction;GO:0012501//programmed cell death;GO:0016485//protein processing;GO:0042221//response to chemical;GO:0044767//single-organism developmental process;GO:0045862//positive regulation of proteolysis
miR-1630-z	0.04545	0.244025	0.251475	ncbi_101105348	0.84	0.482	0.497	-0.9976	0.0438805	SLC44A2	PREDICTED: LOW QUALITY PROTEIN: choline transporter-like protein 2 isoform X2 [Ovis aries musimon]	Human Diseases	Cancers	ko05231//Choline metabolism in cancer	K15377	GO:0005774//vacuolar membrane;GO:0031224//intrinsic component of membrane;GO:0031988//membrane-bounded vesicle	-	GO:0043122//regulation of I-kappaB kinase/NF-kappaB signaling;GO:0051234//establishment of localization
miR-432-x	1.30135	2.54442	1.5262	ncbi_101122542	0.335	0.065	0.305	-0.9976	0.0439378	SDR42E1	PREDICTED: short-chain dehydrogenase/reductase family 42E member 1 isoform X1 [Ovis aries]	-	-	-	-	GO:0031224//intrinsic component of membrane	GO:0033764//steroid dehydrogenase activity, acting on the CH-OH group of donors, NAD or NADP as acceptor	GO:0008202//steroid metabolic process
miR-335-x	55.4675	85.5335	62.8178	ncbi_101122707	6.72	2.99	5.57	-0.9976	0.0439812	PLXDC1	PREDICTED: plexin domain-containing protein 1 isoform X1 [Ovis aries musimon]	-	-	-	-	GO:0031224//intrinsic component of membrane;GO:0043234//protein complex;GO:0044424//intracellular part	-	GO:0044707//single-multicellular organism process
miR-508-x	0.93085	1.05435	0.35165	ncbi_105607760	0.315	0.235	0.565	-0.9976	0.0440307	GPR62	PREDICTED: probable G-protein coupled receptor 62 isoform X1 [Ovis aries musimon]	-	-	-	-	GO:0031224//intrinsic component of membrane;GO:0043234//protein complex	-	GO:0007166//cell surface receptor signaling pathway
oar-miR-200a	40.0271	23.2695	32.0926	ncbi_101113156	2.218	3.377	2.697	-0.9976	0.0440472	TNFAIP3	PREDICTED: tumor necrosis factor alpha-induced protein 3 isoform X2 [Ovis aries]	Human Diseases;Organismal Systems;Cellular Processes;Human Diseases;Environmental Information Processing;Environmental Information Processing;Organismal Systems	Infectious diseases;Immune system;Cell growth and death;Infectious diseases;Signal transduction;Signal transduction;Immune system	ko05169//Epstein-Barr virus infection;ko04621//NOD-like receptor signaling pathway;ko04217//Necroptosis;ko05162//Measles;ko04668//TNF signaling pathway;ko04064//NF-kappa B signaling pathway;ko04657//IL-17 signaling pathway	K11859;K11859;K11859;K11859;K11859;K11859;K11859	GO:0005815//microtubule organizing center;GO:0031988//membrane-bounded vesicle;GO:0043231//intracellular membrane-bounded organelle	GO:0003676//nucleic acid binding;GO:0019787//ubiquitin-like protein transferase activity;GO:0019899//enzyme binding;GO:0032182//ubiquitin-like protein binding;GO:0036459//thiol-dependent ubiquitinyl hydrolase activity;GO:0046914//transition metal ion binding	GO:0000079//regulation of cyclin-dependent protein serine/threonine kinase activity;GO:0000209//protein polyubiquitination;GO:0001818//negative regulation of cytokine production;GO:0002467//germinal center formation;GO:0002507//tolerance induction;GO:0002676//regulation of chronic inflammatory response;GO:0008285//negative regulation of cell proliferation;GO:0016579//protein deubiquitination;GO:0…
miR-1630-z	0.04545	0.244025	0.251475	ncbi_101120989	1.425	0.742	0.657	-0.9976	0.0440771	KCNE4	PREDICTED: LOW QUALITY PROTEIN: potassium voltage-gated channel subfamily E member 4 [Pantholops hodgsonii]	-	-	-	-	-	-	GO:0034220//ion transmembrane transport
novel-m0130-5p	0.9747	0.516075	0.320625	ncbi_101112777	0.11	0.943	1.198	-0.9976	0.0441513	SLIT1	PREDICTED: slit homolog 1 protein isoform X2 [Ovis aries musimon]	Organismal Systems	Development	ko04360//Axon guidance	K06838	GO:0044421//extracellular region part	GO:0005102//receptor binding	GO:0007411//axon guidance;GO:0021988//olfactory lobe development;GO:0022029//telencephalon cell migration;GO:0048675//axon extension;GO:0051647//nucleus localization
miR-205-z	0.72825	0.23165	0.656375	ncbi_101110218	1.143	2.1	1.347	-0.9976	0.0442161	PLEK	PREDICTED: pleckstrin [Ovis aries]	-	-	-	-	GO:0031253//cell projection membrane;GO:0044424//intracellular part	GO:0019901//protein kinase binding;GO:0046983//protein dimerization activity;GO:1902936//phosphatidylinositol bisphosphate binding	GO:0006650//glycerophospholipid metabolic process;GO:0006887//exocytosis;GO:0008277//regulation of G-protein coupled receptor protein signaling pathway;GO:0008361//regulation of cell size;GO:0009306//protein secretion;GO:0010543//regulation of platelet activation;GO:0010677//negative regulation of cellular carbohydrate metabolic process;GO:0010922//positive regulation of phosphatase activity;GO:0…
novel-m0072-3p	1.08332	0.37445	0.944875	ncbi_101114182	1.87	3.698	2.1	-0.9976	0.044266	ALDH1L2	PREDICTED: mitochondrial 10-formyltetrahydrofolate dehydrogenase [Ovis aries]	Metabolism	Metabolism of cofactors and vitamins	ko00670//One carbon pool by folate	K00289	-	-	-
miR-29-y	388.694	130.405	304.163	ncbi_101111201	1.373	2.56	1.835	-0.9976	0.0443304	PARP10	PREDICTED: poly [ADP-ribose] polymerase 10 isoform X3 [Ovis aries musimon]	-	-	-	-	GO:0043231//intracellular membrane-bounded organelle	GO:0031593//polyubiquitin binding	GO:0001672//regulation of chromatin assembly or disassembly;GO:0006471//protein ADP-ribosylation;GO:0008285//negative regulation of cell proliferation;GO:0033158//regulation of protein import into nucleus, translocation;GO:0043433//negative regulation of sequence-specific DNA binding transcription factor activity;GO:0045069//regulation of viral genome replication;GO:1900044//regulation of protein…
novel-m0172-5p	0.2178	0.17965	0.024875	ncbi_101119441	48.157	52.65	83.192	-0.9976	0.0443622	FRMD3	PREDICTED: FERM domain-containing protein 3 isoform X1 [Ovis aries musimon]	-	-	-	-	GO:0043232//intracellular non-membrane-bounded organelle;GO:0044425//membrane part	GO:0005515//protein binding	-
miR-29-y	388.694	130.405	304.163	ncbi_101103044	0.38	0.927	0.593	-0.9976	0.0444607	ERBB4	PREDICTED: receptor tyrosine-protein kinase erbB-4 isoform X2 [Ovis aries]	Environmental Information Processing;Environmental Information Processing;Human Diseases;Environmental Information Processing;Environmental Information Processing	Signal transduction;Signal transduction;Cancers;Signal transduction;Signal transduction	ko04151//PI3K-Akt signaling pathway;ko04010//MAPK signaling pathway;ko05205//Proteoglycans in cancer;ko04020//Calcium signaling pathway;ko04012//ErbB signaling pathway	K05085;K05085;K05085;K05085;K05085	GO:0031224//intrinsic component of membrane;GO:0043231//intracellular membrane-bounded organelle;GO:0043234//protein complex	GO:0000975//regulatory region DNA binding;GO:0004713//protein tyrosine kinase activity;GO:0032550//purine ribonucleoside binding;GO:0046983//protein dimerization activity;GO:0070851//growth factor receptor binding	GO:0000266//mitochondrial fission;GO:0001667//ameboidal-type cell migration;GO:0006355//regulation of transcription, DNA-templated;GO:0007167//enzyme linked receptor protein signaling pathway;GO:0007262//STAT protein import into nucleus;GO:0007589//body fluid secretion;GO:0008284//positive regulation of cell proliferation;GO:0009653//anatomical structure morphogenesis;GO:0009790//embryo developme…
novel-m0174-3p	0.01	0.164725	0.24965	MSTRG.13062	2.11	1.297	0.963	-0.9976	0.0445589	SETMAR	endonuclease-reverse transcriptase-like protein [Dinothrombium tinctorium]	-	-	-	-	-	-	-
miR-4324-z	7.98595	4.8433	8.60693	ncbi_101120946	1.795	2.72	1.7	-0.9975	0.0446263	IL10RA	PREDICTED: interleukin-10 receptor subunit alpha [Ovis aries]	Environmental Information Processing;Human Diseases;Environmental Information Processing;Human Diseases;Human Diseases;Human Diseases	Signaling molecules and interaction;Infectious diseases;Signal transduction;Infectious diseases;Infectious diseases;Infectious diseases	ko04060//Cytokine-cytokine receptor interaction;ko05163//Human cytomegalovirus infection;ko04630//Jak-STAT signaling pathway;ko05169//Epstein-Barr virus infection;ko05152//Tuberculosis;ko05145//Toxoplasmosis	K05134;K05134;K05134;K05134;K05134;K05134	-	-	-
miR-10-z	0.325725	0.07275	0.26845	ncbi_101109208	33.962	55.857	40.352	-0.9975	0.0446382	SERPINH1	serpin H1 precursor [Bos taurus]	-	-	-	-	-	-	-
oar-miR-29a	2305.59	780.605	1613.87	ncbi_101116120	2.173	3.325	2.625	-0.9975	0.0446395	Vstm4	PREDICTED: V-set and transmembrane domain-containing protein 4 isoform X3 [Ovis aries musimon]	-	-	-	-	-	-	-
miR-409-x	0.085175	0.373975	0.235975	ncbi_101103047	1.637	1.042	1.29	-0.9975	0.0446819	Galnt12	PREDICTED: polypeptide N-acetylgalactosaminyltransferase 12 isoform X2 [Ovis aries musimon]	Metabolism;Metabolism	Global and overview maps;Glycan biosynthesis and metabolism	ko01100//Metabolic pathways;ko00512//Mucin type O-glycan biosynthesis	K00710;K00710	GO:0031224//intrinsic component of membrane;GO:0043231//intracellular membrane-bounded organelle	GO:0016740//transferase activity;GO:0043169//cation binding	GO:0006464//cellular protein modification process
novel-m0072-3p	1.08332	0.37445	0.944875	ncbi_105605821	0.03	0.23	0.055	-0.9975	0.0447742	MAN1B1	PREDICTED: endoplasmic reticulum mannosyl-oligosaccharide 1,2-alpha-mannosidase-like [Capra hircus]	Metabolism;Genetic Information Processing;Metabolism	Global and overview maps;Folding, sorting and degradation;Glycan biosynthesis and metabolism	ko01100//Metabolic pathways;ko04141//Protein processing in endoplasmic reticulum;ko00510//N-Glycan biosynthesis	K01230;K01230;K01230	GO:0043231//intracellular membrane-bounded organelle	GO:0016787//hydrolase activity;GO:0046872//metal ion binding	GO:0043161//proteasome-mediated ubiquitin-dependent protein catabolic process
miR-127-x	6.41303	10.487	6.12392	ncbi_100147781	6.33	4.353	6.652	-0.9975	0.0448283	SLC39A3	zinc transporter ZIP3 [Ovis aries]	-	-	-	-	GO:0031224//intrinsic component of membrane	GO:0022890//inorganic cation transmembrane transporter activity	GO:0006829//zinc II ion transport;GO:0044763//single-organism cellular process
miR-1599-z	2.46752	1.42068	2.41412	ncbi_101114182	1.87	3.698	2.1	-0.9975	0.0448545	ALDH1L2	PREDICTED: mitochondrial 10-formyltetrahydrofolate dehydrogenase [Ovis aries]	Metabolism	Metabolism of cofactors and vitamins	ko00670//One carbon pool by folate	K00289	-	-	-
miR-1630-z	0.04545	0.244025	0.251475	ncbi_101122160	1.412	0.857	0.787	-0.9975	0.0448865	ZNF365	PREDICTED: protein ZNF365 [Ovis aries]	-	-	-	-	-	-	-
novel-m0101-3p	0.514775	0.01	0.8033	ncbi_101106663	3.03	5.433	2	-0.9975	0.0450896	KLHL34	PREDICTED: kelch-like protein 34 isoform X2 [Ovis aries musimon]	-	-	-	-	-	-	-
miR-877-x	5.55753	3.15458	5.604	ncbi_101122759	4.095	25.805	1.778	-0.9975	0.0451581	Nr4a3	PREDICTED: nuclear receptor subfamily 4 group A member 3 [Ovis aries musimon]	Human Diseases	Cancers	ko05202//Transcriptional misregulation in cancers	K08559	GO:0043231//intracellular membrane-bounded organelle;GO:0043234//protein complex	GO:0000981//RNA polymerase II transcription factor activity, sequence-specific DNA binding;GO:0003677//DNA binding;GO:0038023//signaling receptor activity;GO:0046914//transition metal ion binding	GO:0000302//response to reactive oxygen species;GO:0001704//formation of primary germ layer;GO:0006357//regulation of transcription from RNA polymerase II promoter;GO:0009755//hormone-mediated signaling pathway;GO:0021543//pallium development;GO:0035239//tube morphogenesis;GO:0043065//positive regulation of apoptotic process;GO:0043066//negative regulation of apoptotic process;GO:0050905//neuromu…
miR-877-z	1.65605	0.74365	1.53507	ncbi_101115925	1.505	2.463	1.56	-0.9975	0.0453437	IGF2BP2	PREDICTED: insulin-like growth factor 2 mRNA-binding protein 2 isoform X1 [Ovis aries]	-	-	-	-	GO:0043231//intracellular membrane-bounded organelle;GO:0043232//intracellular non-membrane-bounded organelle	GO:0003729//mRNA binding	-
oar-miR-379-3p	8.73065	15.5909	13.961	ncbi_105614340	2.583	1.272	1.493	-0.9975	0.0453828	Cd38	PREDICTED: ADP-ribosyl cyclase 1 [Pantholops hodgsonii]	Metabolism;Human Diseases;Environmental Information Processing;Organismal Systems;Organismal Systems;Organismal Systems;Organismal Systems;Metabolism	Global and overview maps;Infectious diseases;Signal transduction;Endocrine system;Immune system;Digestive system;Digestive system;Metabolism of cofactors and vitamins	ko01100//Metabolic pathways;ko05169//Epstein-Barr virus infection;ko04020//Calcium signaling pathway;ko04921//Oxytocin signaling pathway;ko04640//Hematopoietic cell lineage;ko04972//Pancreatic secretion;ko04970//Salivary secretion;ko00760//Nicotinate and nicotinamide metabolism	K01242;K01242;K01242;K01242;K01242;K01242;K01242;K01242	-	-	-
novel-m0174-3p	0.01	0.164725	0.24965	ncbi_101112614	1.34	0.958	0.802	-0.9975	0.0454143	KCNN3	PREDICTED: small conductance calcium-activated potassium channel protein 3 isoform X1 [Ovis aries musimon]	Organismal Systems	Endocrine system	ko04911//Insulin secretion	K04944	-	-	-
miR-10-z	0.325725	0.07275	0.26845	ncbi_101106002	14.867	22.828	16.115	-0.9975	0.0454199	ASB15	PREDICTED: ankyrin repeat and SOCS box protein 15 isoform X1 [Ovis aries]	-	-	-	-	-	-	GO:0007165//signal transduction
miR-508-x	0.93085	1.05435	0.35165	MSTRG.8395	2.433	2.2	4.46	-0.9974	0.045508	TIGD1	tigger transposable element-derived protein 1 [Echinops telfairi]	-	-	-	-	GO:0031224//intrinsic component of membrane	GO:0060089//molecular transducer activity;GO:0097159//organic cyclic compound binding	GO:0007166//cell surface receptor signaling pathway;GO:0007606//sensory perception of chemical stimulus
oar-miR-377-3p	0.913025	1.15265	0.32775	MSTRG.7365	5.812	0.297	15.83	-0.9974	0.0455343	HINT1	histidine triad nucleotide-binding protein 1-like [Phocoena sinus]	-	-	-	-	GO:0016020//membrane;GO:0031988//membrane-bounded vesicle;GO:0043232//intracellular non-membrane-bounded organelle;GO:0044451//nucleoplasm part	GO:0004551//nucleotide diphosphatase activity;GO:0019901//protein kinase binding;GO:0036094//small molecule binding	GO:0006195//purine nucleotide catabolic process;GO:0010468//regulation of gene expression;GO:0012501//programmed cell death;GO:0034645//cellular macromolecule biosynthetic process;GO:0072331//signal transduction by p53 class mediator
miR-1842-x	3.49193	4.48032	2.18248	MSTRG.7892	1.71	1.32	2.382	-0.9974	0.0456003	ULBP1	UL16-binding protein 3-like [Bos indicus x Bos taurus]	Organismal Systems	Immune system	ko04650//Natural killer cell mediated cytotoxicity	K07986	-	-	-
oar-miR-485-5p	2.49165	5.03035	3.48493	ncbi_105601929	0.622	0.21	0.435	-0.9974	0.045654	--	PREDICTED: uncharacterized protein LOC105601929 [Ovis aries]	-	-	-	-	-	-	-
novel-m0223-3p	0.214775	0.01	0.061825	ncbi_101117024	5.505	8.975	7.868	-0.9974	0.0456669	RIPOR2	PREDICTED: protein FAM65B isoform X2 [Ovis aries musimon]	-	-	-	-	GO:0031528//microvillus membrane;GO:0044424//intracellular part	-	GO:0050954//sensory perception of mechanical stimulus
miR-211-z	135.81	89.6096	84.9228	ncbi_443273	0.735	1.327	1.335	-0.9974	0.045706	Gria3	glutamate receptor 3 precursor [Bos taurus]	Environmental Information Processing;Environmental Information Processing;Human Diseases;Organismal Systems;Organismal Systems;Organismal Systems;Organismal Systems;Human Diseases;Organismal Systems;Human Diseases	Signaling molecules and interaction;Signal transduction;Cancers;Nervous system;Nervous system;Nervous system;Environmental adaptation;Substance dependence;Nervous system;Substance dependence	ko04080//Neuroactive ligand-receptor interaction;ko04024//cAMP signaling pathway;ko05202//Transcriptional misregulation in cancers;ko04723//Retrograde endocannabinoid signaling;ko04728//Dopaminergic synapse;ko04724//Glutamatergic synapse;ko04713//Circadian entrainment;ko05031//Amphetamine addiction;ko04730//Long-term depression;ko05033//Nicotine addiction	K05199;K05199;K05199;K05199;K05199;K05199;K05199;K05199;K05199;K05199	-	-	-
miR-4324-z	7.98595	4.8433	8.60693	ncbi_101101858	0.145	0.22	0.122	-0.9974	0.0457288	HIVEP3	PREDICTED: transcription factor HIVEP3 isoform X2 [Ovis aries musimon]	-	-	-	-	GO:0043231//intracellular membrane-bounded organelle	GO:0003676//nucleic acid binding;GO:0043169//cation binding	GO:0006355//regulation of transcription, DNA-templated;GO:0007519//skeletal muscle tissue development
oar-miR-29b	242.46	86.0061	183.231	ncbi_101109798	19.112	28.818	22.163	-0.9974	0.045759	PALM	PREDICTED: paralemmin-1 isoform X2 [Ovis aries musimon]	-	-	-	-	GO:0031253//cell projection membrane;GO:0044309//neuron spine;GO:0044424//intracellular part	GO:0050780//dopamine receptor binding	GO:0006612//protein targeting to membrane;GO:0006996//organelle organization;GO:0021700//developmental maturation;GO:0022604//regulation of cell morphogenesis;GO:0030818//negative regulation of cAMP biosynthetic process;GO:0031346//positive regulation of cell projection organization;GO:0045744//negative regulation of G-protein coupled receptor protein signaling pathway;GO:0051094//positive regula…
novel-m0005-3p	14.8841	25.2649	20.2639	MSTRG.5043	0.83	0.255	0.568	-0.9974	0.045982	TRGC1	PREDICTED: T-cell receptor gamma-2 chain C region [Capra hircus]	-	-	-	-	GO:0016021//integral component of membrane	GO:0005488//binding	-
novel-m0006-3p	14.8841	25.2649	20.2639	MSTRG.5043	0.83	0.255	0.568	-0.9974	0.045982	TRGC1	PREDICTED: T-cell receptor gamma-2 chain C region [Capra hircus]	-	-	-	-	GO:0016021//integral component of membrane	GO:0005488//binding	-
novel-m0057-3p	1.55662	0.633625	2.19615	ncbi_101121675	77.218	93.787	62.393	-0.9974	0.0460259	DDX17	PREDICTED: probable ATP-dependent RNA helicase DDX17 [Sus scrofa]	-	-	-	-	GO:0031981//nuclear lumen;GO:0043232//intracellular non-membrane-bounded organelle	GO:0003712//transcription cofactor activity;GO:0003723//RNA binding;GO:0004386//helicase activity;GO:0032550//purine ribonucleoside binding;GO:0035258//steroid hormone receptor binding;GO:0042623//ATPase activity, coupled	GO:0006357//regulation of transcription from RNA polymerase II promoter;GO:0033145//positive regulation of intracellular steroid hormone receptor signaling pathway;GO:0035914//skeletal muscle cell differentiation
novel-m0011-3p	5.94745	11.1004	8.06595	ncbi_101110786	6.465	3.758	5.525	-0.9974	0.0460402	CPI17	protein phosphatase 1 regulatory subunit 14A [Bos taurus]	Organismal Systems	Circulatory system	ko04270//Vascular smooth muscle contraction	K12328	-	-	GO:0016310//phosphorylation
miR-29-x	41.0208	20.3022	32.5897	ncbi_101108051	2.357	4.685	3.155	-0.9974	0.0461738	BMF	PREDICTED: bcl-2-modifying factor isoform X1 [Capra hircus]	Human Diseases	Cancers	ko05206//MicroRNAs in cancer	K17460	GO:0015629//actin cytoskeleton	-	GO:0009967//positive regulation of signal transduction;GO:0010822//positive regulation of mitochondrion organization;GO:0032461//positive regulation of protein oligomerization;GO:0043066//negative regulation of apoptotic process
miR-211-x	4.67933	2.64043	2.11238	ncbi_101108867	10.74	17.633	18.695	-0.9974	0.0463262	IER3	PREDICTED: radiation-inducible immediate-early gene IEX-1 [Ovis aries]	-	-	-	-	GO:0043231//intracellular membrane-bounded organelle	-	GO:0003073//regulation of systemic arterial blood pressure;GO:0006110//regulation of glycolytic process;GO:0006913//nucleocytoplasmic transport;GO:0009896//positive regulation of catabolic process;GO:0010823//negative regulation of mitochondrion organization;GO:0031348//negative regulation of defense response;GO:0031572//G2 DNA damage checkpoint;GO:0042981//regulation of apoptotic process;GO:0051…
miR-490-x	0.381175	1.17702	1.09882	MSTRG.8741	4.703	2.95	2.983	-0.9974	0.0463451	--	Cleavage stimulation factor subunit 2 [Bos mutus]	Organismal Systems	Sensory system	ko04742//Taste transduction	K08474	GO:0044421//extracellular region part	GO:0043169//cation binding	GO:0007162//negative regulation of cell adhesion;GO:0007169//transmembrane receptor protein tyrosine kinase signaling pathway;GO:0010596//negative regulation of endothelial cell migration;GO:0045765//regulation of angiogenesis;GO:0048869//cellular developmental process;GO:0050922//negative regulation of chemotaxis
miR-7134-y	27.9272	46.6881	43.4196	ncbi_101102781	3.678	2.377	2.695	-0.9973	0.0463715	RUFY2	PREDICTED: RUN and FYVE domain-containing protein 2 isoform X5 [Ovis aries musimon]	-	-	-	-	-	-	-
oar-miR-218a	15.8849	27.2831	11.623	ncbi_101119613	1.19	0.37	1.61	-0.9973	0.0465595	PHF24	PREDICTED: PHD finger protein 24 isoform X1 [Ovis aries]	-	-	-	-	-	-	-
miR-1343-x	0.28375	0.1365	0.3823	ncbi_101109908	2.87	3.575	2.258	-0.9973	0.0465671	Dchs1	PREDICTED: protocadherin-16 isoform X2 [Ovis aries musimon]	Environmental Information Processing;Environmental Information Processing	Signal transduction;Signal transduction	ko04391//Hippo signaling pathway -fly;ko04392//Hippo signaling pathway - multiple species	K16507;K16507	GO:0031224//intrinsic component of membrane;GO:0044464//cell part	GO:0046872//metal ion binding	GO:0001503//ossification;GO:0009887//organ morphogenesis;GO:0030154//cell differentiation;GO:0035295//tube development;GO:0035556//intracellular signal transduction;GO:0098742//cell-cell adhesion via plasma-membrane adhesion molecules
miR-29-y	388.694	130.405	304.163	ncbi_101116120	2.173	3.325	2.625	-0.9973	0.0466058	Vstm4	PREDICTED: V-set and transmembrane domain-containing protein 4 isoform X3 [Ovis aries musimon]	-	-	-	-	-	-	-
oar-miR-218a	15.8849	27.2831	11.623	ncbi_101108683	1.525	1.008	1.79	-0.9973	0.0466767	TUB	PREDICTED: tubby protein homolog isoform X1 [Ovis aries]	-	-	-	-	GO:0016020//membrane;GO:0043231//intracellular membrane-bounded organelle;GO:0044444//cytoplasmic part	GO:0004930//G-protein coupled receptor activity;GO:0005515//protein binding	GO:0007165//signal transduction;GO:0009583//detection of light stimulus;GO:0009719//response to endogenous stimulus;GO:0009888//tissue development;GO:0043170//macromolecule metabolic process;GO:0045807//positive regulation of endocytosis;GO:0050954//sensory perception of mechanical stimulus;GO:0097499//protein localization to nonmotile primary cilium
oar-miR-29a	2305.59	780.605	1613.87	ncbi_101103044	0.38	0.927	0.593	-0.9973	0.0467846	ERBB4	PREDICTED: receptor tyrosine-protein kinase erbB-4 isoform X2 [Ovis aries]	Environmental Information Processing;Environmental Information Processing;Human Diseases;Environmental Information Processing;Environmental Information Processing	Signal transduction;Signal transduction;Cancers;Signal transduction;Signal transduction	ko04151//PI3K-Akt signaling pathway;ko04010//MAPK signaling pathway;ko05205//Proteoglycans in cancer;ko04020//Calcium signaling pathway;ko04012//ErbB signaling pathway	K05085;K05085;K05085;K05085;K05085	GO:0031224//intrinsic component of membrane;GO:0043231//intracellular membrane-bounded organelle;GO:0043234//protein complex	GO:0000975//regulatory region DNA binding;GO:0004713//protein tyrosine kinase activity;GO:0032550//purine ribonucleoside binding;GO:0046983//protein dimerization activity;GO:0070851//growth factor receptor binding	GO:0000266//mitochondrial fission;GO:0001667//ameboidal-type cell migration;GO:0006355//regulation of transcription, DNA-templated;GO:0007167//enzyme linked receptor protein signaling pathway;GO:0007262//STAT protein import into nucleus;GO:0007589//body fluid secretion;GO:0008284//positive regulation of cell proliferation;GO:0009653//anatomical structure morphogenesis;GO:0009790//embryo developme…
oar-miR-432	4.22278	8.0285	4.9519	ncbi_101102228	6.298	2.475	5.848	-0.9973	0.0468448	CRHR2	PREDICTED: corticotropin-releasing factor receptor 2 isoform X11 [Ovis aries musimon]	Environmental Information Processing;Human Diseases	Signaling molecules and interaction;Endocrine and metabolic diseases	ko04080//Neuroactive ligand-receptor interaction;ko04934//Cushing syndrome	K04579;K04579	GO:0031224//intrinsic component of membrane;GO:0043231//intracellular membrane-bounded organelle	GO:0004930//G-protein coupled receptor activity;GO:0005102//receptor binding	GO:0007166//cell surface receptor signaling pathway;GO:0043435//response to corticotropin-releasing hormone;GO:0043949//regulation of cAMP-mediated signaling;GO:0045765//regulation of angiogenesis
miR-6519-z	2.23795	4.12793	3.25063	ncbi_443189	0.29	0.12	0.188	-0.9973	0.0468735	CHRM3	PREDICTED: muscarinic acetylcholine receptor M3 isoform X2 [Ovis aries]	Environmental Information Processing;Cellular Processes;Environmental Information Processing;Organismal Systems;Organismal Systems;Organismal Systems;Organismal Systems;Organismal Systems;Organismal Systems	Signaling molecules and interaction;Cell motility;Signal transduction;Nervous system;Digestive system;Sensory system;Digestive system;Endocrine system;Digestive system	ko04080//Neuroactive ligand-receptor interaction;ko04810//Regulation of actin cytoskeleton;ko04020//Calcium signaling pathway;ko04725//Cholinergic synapse;ko04972//Pancreatic secretion;ko04742//Taste transduction;ko04970//Salivary secretion;ko04911//Insulin secretion;ko04971//Gastric acid secretion	K04131;K04131;K04131;K04131;K04131;K04131;K04131;K04131;K04131	-	-	-
miR-877-z	1.65605	0.74365	1.53507	ncbi_101102691	15.87	29.165	16.598	-0.9973	0.0468886	KLHL24	kelch-like protein 24 [Bos taurus]	-	-	-	-	-	-	-
oar-miR-29a	2305.59	780.605	1613.87	ncbi_101111201	1.373	2.56	1.835	-0.9973	0.046915	PARP10	PREDICTED: poly [ADP-ribose] polymerase 10 isoform X3 [Ovis aries musimon]	-	-	-	-	GO:0043231//intracellular membrane-bounded organelle	GO:0031593//polyubiquitin binding	GO:0001672//regulation of chromatin assembly or disassembly;GO:0006471//protein ADP-ribosylation;GO:0008285//negative regulation of cell proliferation;GO:0033158//regulation of protein import into nucleus, translocation;GO:0043433//negative regulation of sequence-specific DNA binding transcription factor activity;GO:0045069//regulation of viral genome replication;GO:1900044//regulation of protein…
novel-m0074-5p	1.4056	1.91158	0.701975	MSTRG.8224	0.943	0.778	1.245	-0.9973	0.0469327	--	LOW QUALITY PROTEIN: zinc finger protein 41 homolog [Odocoileus virginianus texanus]	-	-	-	-	-	-	-
miR-4324-z	7.98595	4.8433	8.60693	ncbi_101102699	0.545	0.958	0.417	-0.9973	0.0470098	TNFSF8	PREDICTED: tumor necrosis factor ligand superfamily member 8 [Ovis aries]	Environmental Information Processing	Signaling molecules and interaction	ko04060//Cytokine-cytokine receptor interaction	K05471	GO:0031988//membrane-bounded vesicle;GO:0044421//extracellular region part	GO:0032813//tumor necrosis factor receptor superfamily binding	GO:0006357//regulation of transcription from RNA polymerase II promoter;GO:0009612//response to mechanical stimulus;GO:0032759//positive regulation of TRAIL production;GO:0032760//positive regulation of tumor necrosis factor production;GO:0036037//CD8-positive, alpha-beta T cell activation;GO:0042742//defense response to bacterium;GO:0042981//regulation of apoptotic process
miR-10152-y	2.64318	7.7736	8.63273	ncbi_101112240	3.522	2.25	2.16	-0.9973	0.047056	PDPN	PREDICTED: podoplanin [Ovis aries]	-	-	-	-	GO:0031224//intrinsic component of membrane;GO:0031252//cell leading edge;GO:0042995//cell projection;GO:0044459//plasma membrane part	-	GO:0000082//G1/S transition of mitotic cell cycle;GO:0006692//prostanoid metabolic process;GO:0009653//anatomical structure morphogenesis;GO:0030323//respiratory tube development;GO:0048522//positive regulation of cellular process;GO:0098602//single organism cell adhesion
miR-1388-y	27.2641	40.2039	22.5423	ncbi_654334	6.645	4.652	7.648	-0.9973	0.0470665	SLCO2A1	solute carrier organic anion transporter family member 2A1 [Ovis aries]	-	-	-	-	-	GO:0071714//icosanoid transmembrane transporter activity	GO:0015908//fatty acid transport
miR-1599-z	2.46752	1.42068	2.41412	ncbi_101109931	0.435	0.875	0.492	-0.9973	0.0471656	ZNF516	PREDICTED: zinc finger protein 516 isoform X2 [Ovis aries musimon]	Organismal Systems	Environmental adaptation	ko04714//Thermogenesis	K22411	-	GO:0043169//cation binding	-
miR-1599-z	2.46752	1.42068	2.41412	ncbi_554333	3.747	6.618	4.12	-0.9972	0.0473983	MAFB	PREDICTED: transcription factor MafB [Ovis aries musimon]	Organismal Systems	Endocrine system	ko04928//Parathyroid hormone synthesis, secretion and action	K09036	GO:0043231//intracellular membrane-bounded organelle;GO:0043234//protein complex	GO:0001071//nucleic acid binding transcription factor activity;GO:0003677//DNA binding;GO:0005515//protein binding	GO:0006357//regulation of transcription from RNA polymerase II promoter;GO:0021546//rhombomere development;GO:0030217//T cell differentiation;GO:0032845//negative regulation of homeostatic process;GO:0035282//segmentation;GO:0048598//embryonic morphogenesis
oar-miR-379-3p	8.73065	15.5909	13.961	ncbi_101120347	1.683	0.903	1.032	-0.9972	0.0474251	ANGPTL1	PREDICTED: angiopoietin-related protein 1 [Ovis aries]	-	-	-	-	GO:0031988//membrane-bounded vesicle;GO:0044421//extracellular region part	-	GO:0007167//enzyme linked receptor protein signaling pathway
miR-409-x	0.085175	0.373975	0.235975	ncbi_101102525	1.542	0.973	1.208	-0.9972	0.0474496	QTRT2	PREDICTED: queuine tRNA-ribosyltransferase subunit QTRTD1 isoform X1 [Ovis aries]	-	-	-	-	GO:0043231//intracellular membrane-bounded organelle	GO:0016763//transferase activity, transferring pentosyl groups;GO:0046914//transition metal ion binding	GO:0006400//tRNA modification
miR-285-z	6.83237	2.8838	6.55905	ncbi_100500776	2.058	3.77	2.31	-0.9972	0.0475736	Dnmt3a	PREDICTED: DNA (cytosine-5)-methyltransferase 3A isoform X1 [Capra hircus]	Metabolism;Human Diseases;Metabolism	Global and overview maps;Cancers;Amino acid metabolism	ko01100//Metabolic pathways;ko05206//MicroRNAs in cancer;ko00270//Cysteine and methionine metabolism	K17398;K17398;K17398	GO:0000790//nuclear chromatin;GO:0000803//sex chromosome;GO:0098687//chromosomal region	GO:0003676//nucleic acid binding;GO:0005515//protein binding;GO:0008757//S-adenosylmethionine-dependent methyltransferase activity	GO:0006342//chromatin silencing;GO:0032776//DNA methylation on cytosine;GO:0043200//response to amino acid;GO:0044026//DNA hypermethylation;GO:0048232//male gamete generation
miR-205-z	0.72825	0.23165	0.656375	ncbi_101123393	5.465	10.485	6.562	-0.9972	0.0477732	SLC19A2	PREDICTED: thiamine transporter 1 isoform X3 [Ovis aries musimon]	Organismal Systems	Digestive system	ko04977//Vitamin digestion and absorption	K14610	GO:0031224//intrinsic component of membrane	GO:0015234//thiamine transmembrane transporter activity	GO:0015888//thiamine transport
oar-miR-493-5p	12.0485	25.2336	14.3498	ncbi_101122807	5.73	2.995	5.462	-0.9972	0.0478228	MPHOSPH6	PREDICTED: M-phase phosphoprotein 6 isoform X3 [Ovis aries musimon]	Genetic Information Processing	Folding, sorting and degradation	ko03018//RNA degradation	K12593	GO:0000178//exosome (RNase complex);GO:0043231//intracellular membrane-bounded organelle;GO:0043232//intracellular non-membrane-bounded organelle	GO:0003676//nucleic acid binding	GO:0006364//rRNA processing
novel-m0057-3p	1.55662	0.633625	2.19615	MSTRG.11642	5.805	8.402	4.45	-0.9972	0.0478309	pol	PREDICTED: endogenous retrovirus group K member 11 Pol protein-like [Marmota marmota marmota]	-	-	-	-	GO:0016020//membrane;GO:0019012//virion;GO:0044424//intracellular part	GO:0003676//nucleic acid binding;GO:0004518//nuclease activity;GO:0016779//nucleotidyltransferase activity	GO:0006259//DNA metabolic process
miR-363-y	64.7742	131.684	48.6115	ncbi_101108398	14.025	9.652	14.617	-0.9972	0.047849	SDC2	PREDICTED: syndecan-2 [Pantholops hodgsonii]	Human Diseases;Environmental Information Processing;Human Diseases;Human Diseases	Cancers;Signaling molecules and interaction;Cardiovascular diseases;Infectious diseases	ko05205//Proteoglycans in cancer;ko04514//Cell adhesion molecules (CAMs);ko05418//Fluid shear stress and atherosclerosis;ko05144//Malaria	K16336;K16336;K16336;K16336	GO:0031224//intrinsic component of membrane	GO:0019904//protein domain specific binding	GO:0007399//nervous system development;GO:0010769//regulation of cell morphogenesis involved in differentiation
oar-miR-495-3p	3.58343	8.1871	4.29705	ncbi_101105665	0.21	0.048	0.173	-0.9972	0.0478635	TRAPPC3L	PREDICTED: trafficking protein particle complex subunit 3-like protein [Pantholops hodgsonii]	-	-	-	-	-	-	-
miR-299-y	7.12505	9.1904	5.49415	ncbi_101121185	0.718	0.465	0.87	-0.9972	0.0479004	ALOX15B	PREDICTED: arachidonate 15-lipoxygenase B isoform X2 [Ovis aries musimon]	Metabolism;Organismal Systems;Metabolism	Global and overview maps;Nervous system;Lipid metabolism	ko01100//Metabolic pathways;ko04726//Serotonergic synapse;ko00590//Arachidonic acid metabolism	K08022;K08022;K08022	GO:0031988//membrane-bounded vesicle;GO:0043232//intracellular non-membrane-bounded organelle;GO:0044425//membrane part;GO:0044444//cytoplasmic part	GO:0016702//oxidoreductase activity, acting on single donors with incorporation of molecular oxygen, incorporation of two atoms of oxygen;GO:0046872//metal ion binding	GO:0001676//long-chain fatty acid metabolic process;GO:0008283//cell proliferation;GO:0009967//positive regulation of signal transduction;GO:0010743//regulation of macrophage derived foam cell differentiation;GO:0032722//positive regulation of chemokine production;GO:0040008//regulation of growth;GO:0045606//positive regulation of epidermal cell differentiation;GO:0051726//regulation of cell cycle
miR-6519-z	2.23795	4.12793	3.25063	ncbi_100048995	2.328	1.495	1.827	-0.9972	0.0479183	CYB561	cytochrome b561 [Bos taurus]	-	-	-	-	GO:0030659//cytoplasmic vesicle membrane;GO:0031224//intrinsic component of membrane	GO:0022857//transmembrane transporter activity;GO:0043169//cation binding	GO:0006091//generation of precursor metabolites and energy;GO:0044710//single-organism metabolic process;GO:0044763//single-organism cellular process
miR-1599-z	2.46752	1.42068	2.41412	ncbi_100142676	31.285	61.612	35.252	-0.9972	0.0479503	FBXO32	PREDICTED: F-box only protein 32 isoform X1 [Ovis aries]	Environmental Information Processing	Signal transduction	ko04068//FoxO signaling pathway	K10305	GO:0031674//I band;GO:0043231//intracellular membrane-bounded organelle	-	GO:0014877//response to muscle inactivity involved in regulation of muscle adaptation;GO:0032446//protein modification by small protein conjugation;GO:0071385//cellular response to glucocorticoid stimulus
miR-10152-y	2.64318	7.7736	8.63273	ncbi_101120673	0.177	0.075	0.068	-0.9971	0.0481474	KCNQ3	PREDICTED: potassium voltage-gated channel subfamily KQT member 3 [Capra hircus]	Organismal Systems	Nervous system	ko04725//Cholinergic synapse	K04928	-	-	-
miR-199-z	1.40212	0.705775	0.9413	ncbi_101123625	1.835	3.703	3.2	-0.9971	0.0481962	TRGC2	PREDICTED: T-cell receptor gamma-2 chain C region-like isoform X1 [Ovis aries]	-	-	-	-	-	-	-
miR-21-y	33.5879	43.5474	23.4054	ncbi_101122510	204.785	138.63	292.957	-0.9971	0.0482494	FHL2	PREDICTED: four and a half LIM domains protein 2 [Ovis aries]	Organismal Systems	Development	ko04380//Osteoclast differentiation	K14380	GO:0005856//cytoskeleton;GO:0005924//cell-substrate adherens junction;GO:0043231//intracellular membrane-bounded organelle	GO:0005515//protein binding;GO:0046914//transition metal ion binding	GO:0001503//ossification;GO:0006357//regulation of transcription from RNA polymerase II promoter;GO:0009719//response to endogenous stimulus;GO:0042981//regulation of apoptotic process;GO:0055013//cardiac muscle cell development;GO:0060343//trabecula formation
novel-m0117-5p	1.04885	0.1249	0.8543	ncbi_101117983	13.842	22.42	16.26	-0.9971	0.0482649	SSBP3	PREDICTED: LOW QUALITY PROTEIN: single-stranded DNA-binding protein 3 [Bos indicus]	-	-	-	-	GO:0032991//macromolecular complex;GO:0043231//intracellular membrane-bounded organelle	GO:0043566//structure-specific DNA binding	GO:0003002//regionalization;GO:0006357//regulation of transcription from RNA polymerase II promoter;GO:0007399//nervous system development;GO:0009653//anatomical structure morphogenesis;GO:0030097//hemopoiesis;GO:0042127//regulation of cell proliferation;GO:0051094//positive regulation of developmental process;GO:0065003//macromolecular complex assembly
miR-371-x	0.3348	0.121325	0.61605	ncbi_100422801	3.057	3.71	1.92	-0.9971	0.0483388	Bst2	bone marrow stromal cell antigen 2B [Ovis aries]	-	-	-	-	-	-	-
miR-29-x	41.0208	20.3022	32.5897	ncbi_101109715	4.152	7.65	5.34	-0.9971	0.0484217	N4BP2L1	PREDICTED: NEDD4-binding protein 2-like 1 isoform X1 [Ovis aries musimon]	-	-	-	-	-	-	-
novel-m0078-5p	0.384575	1.04052	1.56365	ncbi_101114765	2.948	2.183	1.72	-0.9971	0.0484473	TWF1	PREDICTED: twinfilin-1 [Capra hircus]	-	-	-	-	GO:0005856//cytoskeleton;GO:0030054//cell junction;GO:0031253//cell projection membrane;GO:0043292//contractile fiber	GO:0003779//actin binding;GO:0004672//protein kinase activity;GO:1902936//phosphatidylinositol bisphosphate binding	GO:0006468//protein phosphorylation;GO:0051693//actin filament capping
novel-m0117-5p	1.04885	0.1249	0.8543	MSTRG.5820	0.522	0.965	0.647	-0.9971	0.0484607	--	endonuclease-reverse transcriptase [Babesia ovata]	Human Diseases;Human Diseases;Environmental Information Processing;Organismal Systems;Human Diseases;Human Diseases;Cellular Processes;Human Diseases	Cancers;Cancers;Signal transduction;Immune system;Infectious diseases;Cardiovascular diseases;Cellular community - eukaryotes;Cancers	ko05200//Pathways in cancer;ko05226//Gastric cancer;ko04390//Hippo signaling pathway;ko04670//Leukocyte transendothelial migration;ko05100//Bacterial invasion of epithelial cells;ko05412//Arrhythmogenic right ventricular cardiomyopathy (ARVC);ko04520//Adherens junction;ko05213//Endometrial cancer	K05691;K05691;K05691;K05691;K05691;K05691;K05691;K05691	-	-	-
novel-m0031-3p	6.70162	3.8768	5.39567	ncbi_101119518	0.445	0.862	0.61	-0.9971	0.0486293	IGSF9B	PREDICTED: protein turtle homolog B isoform X5 [Ovis aries musimon]	-	-	-	-	GO:0043005//neuron projection;GO:0044297//cell body;GO:0045202//synapse	GO:0019899//enzyme binding	GO:0060080//inhibitory postsynaptic potential
miR-506-x	2.47147	4.69415	1.65308	ncbi_101119613	1.19	0.37	1.61	-0.9971	0.0486462	PHF24	PREDICTED: PHD finger protein 24 isoform X1 [Ovis aries]	-	-	-	-	-	-	-
miR-506-x	2.47147	4.69415	1.65308	ncbi_101108683	1.525	1.008	1.79	-0.9971	0.0487634	TUB	PREDICTED: tubby protein homolog isoform X1 [Ovis aries]	-	-	-	-	GO:0016020//membrane;GO:0043231//intracellular membrane-bounded organelle;GO:0044444//cytoplasmic part	GO:0004930//G-protein coupled receptor activity;GO:0005515//protein binding	GO:0007165//signal transduction;GO:0009583//detection of light stimulus;GO:0009719//response to endogenous stimulus;GO:0009888//tissue development;GO:0043170//macromolecule metabolic process;GO:0045807//positive regulation of endocytosis;GO:0050954//sensory perception of mechanical stimulus;GO:0097499//protein localization to nonmotile primary cilium
lin-4-z	3.67998	2.2528	2.46883	ncbi_101115232	2.28	4.932	4.742	-0.9971	0.0487784	PIK3IP1	PREDICTED: phosphoinositide-3-kinase-interacting protein 1 isoform X1 [Ovis aries musimon]	-	-	-	-	GO:0031224//intrinsic component of membrane;GO:0031988//membrane-bounded vesicle	GO:0019900//kinase binding	GO:0014066//regulation of phosphatidylinositol 3-kinase signaling;GO:0043551//regulation of phosphatidylinositol 3-kinase activity
oar-miR-377-3p	0.913025	1.15265	0.32775	ncbi_101116101	16.27	12.435	23.1	-0.9971	0.0487812	KCNJ5	PREDICTED: G protein-activated inward rectifier potassium channel 4 [Ovis aries]	Organismal Systems;Organismal Systems;Organismal Systems;Organismal Systems;Organismal Systems;Organismal Systems;Organismal Systems;Human Diseases	Endocrine system;Nervous system;Endocrine system;Nervous system;Nervous system;Environmental adaptation;Endocrine system;Substance dependence	ko04921//Oxytocin signaling pathway;ko04723//Retrograde endocannabinoid signaling;ko04915//Estrogen signaling pathway;ko04728//Dopaminergic synapse;ko04726//Serotonergic synapse;ko04713//Circadian entrainment;ko04925//Aldosterone synthesis and secretion;ko05032//Morphine addiction	K04999;K04999;K04999;K04999;K04999;K04999;K04999;K04999	-	-	-
miR-29-y	388.694	130.405	304.163	ncbi_101119518	0.445	0.862	0.61	-0.997	0.049012	IGSF9B	PREDICTED: protein turtle homolog B isoform X5 [Ovis aries musimon]	-	-	-	-	GO:0043005//neuron projection;GO:0044297//cell body;GO:0045202//synapse	GO:0019899//enzyme binding	GO:0060080//inhibitory postsynaptic potential
oar-miR-200a	40.0271	23.2695	32.0926	ncbi_101114184	3.708	6.198	4.72	-0.997	0.0490371	CNNM3	PREDICTED: metal transporter CNNM3 isoform X2 [Ovis aries musimon]	-	-	-	-	-	-	-
miR-409-x	0.085175	0.373975	0.235975	ncbi_101107293	0.898	0.528	0.68	-0.997	0.0490462	ZFP3	PREDICTED: zinc finger protein 3 homolog [Capra hircus]	-	-	-	-	-	GO:0043169//cation binding;GO:0097159//organic cyclic compound binding	-
oar-miR-29b	242.46	86.0061	183.231	ncbi_101109462	0.155	0.48	0.3	-0.997	0.0491528	CCR7	PREDICTED: C-C chemokine receptor type 7 [Ovis aries]	Environmental Information Processing;Organismal Systems	Signaling molecules and interaction;Immune system	ko04060//Cytokine-cytokine receptor interaction;ko04062//Chemokine signaling pathway	K04182;K04182	GO:0031224//intrinsic component of membrane;GO:0044459//plasma membrane part	GO:0016493//C-C chemokine receptor activity;GO:0019957//C-C chemokine binding	GO:0001771//immunological synapse formation;GO:0001819//positive regulation of cytokine production;GO:0002237//response to molecule of bacterial origin;GO:0002407//dendritic cell chemotaxis;GO:0002468//dendritic cell antigen processing and presentation;GO:0002573//myeloid leukocyte differentiation;GO:0002866//positive regulation of acute inflammatory response to antigenic stimulus;GO:0002920//reg…
novel-m0196-3p	0.248525	0.028625	0.042275	ncbi_101115711	8.328	16.725	15.523	-0.997	0.0492219	KLHL33	PREDICTED: kelch-like protein 33 isoform X2 [Ovis aries musimon]	-	-	-	-	-	-	-
miR-135-x	0.25485	0.15385	0.051725	ncbi_101116172	0.75	0.953	1.222	-0.997	0.0492482	NECTIN1	PREDICTED: nectin-1 isoform X2 [Ovis aries musimon]	Human Diseases;Environmental Information Processing;Cellular Processes	Infectious diseases;Signaling molecules and interaction;Cellular community - eukaryotes	ko05168//Herpes simplex infection;ko04514//Cell adhesion molecules (CAMs);ko04520//Adherens junction	K06081;K06081;K06081	GO:0005911//cell-cell junction;GO:0016020//membrane	GO:0046983//protein dimerization activity;GO:0060089//molecular transducer activity	GO:0000041//transition metal ion transport;GO:0034505//tooth mineralization;GO:0043010//camera-type eye development;GO:0045216//cell-cell junction organization;GO:0098602//single organism cell adhesion;GO:0098742//cell-cell adhesion via plasma-membrane adhesion molecules
miR-149-x	148.182	227.022	143.883	ncbi_101111926	1.39	0.887	1.372	-0.997	0.0493267	RPUSD1	PREDICTED: RNA pseudouridylate synthase domain-containing protein 1 [Ovis aries musimon]	-	-	-	-	-	GO:0003676//nucleic acid binding;GO:0016866//intramolecular transferase activity	GO:0016070//RNA metabolic process
novel-m0223-3p	0.214775	0.01	0.061825	ncbi_100286737	15.58	26.375	24.448	-0.997	0.049473	IGFBP3	insulin-like growth factor-binding protein 3 precursor [Capra hircus]	Human Diseases;Cellular Processes;Cellular Processes	Cancers;Cell growth and death;Cell growth and death	ko05202//Transcriptional misregulation in cancers;ko04218//Cellular senescence;ko04115//p53 signaling pathway	K10138;K10138;K10138	-	-	-
oar-miR-200a	40.0271	23.2695	32.0926	ncbi_101122537	23.792	39.672	30.233	-0.997	0.0496337	MAP3K3	PREDICTED: mitogen-activated protein kinase kinase kinase 3 isoform X4 [Ovis aries musimon]	Environmental Information Processing;Human Diseases;Organismal Systems;Organismal Systems	Signal transduction;Infectious diseases;Nervous system;Endocrine system	ko04010//MAPK signaling pathway;ko05166//HTLV-I infection;ko04722//Neurotrophin signaling pathway;ko04912//GnRH signaling pathway	K04421;K04421;K04421;K04421	-	-	-
miR-508-x	0.93085	1.05435	0.35165	ncbi_114108664	77.252	71.838	128.093	-0.997	0.0496611	ATP5MC1	PREDICTED: ATP synthase F(0) complex subunit C1, mitochondrial isoform X1 [Ovis aries]	Metabolism;Organismal Systems;Human Diseases;Human Diseases;Human Diseases;Metabolism	Global and overview maps;Environmental adaptation;Neurodegenerative diseases;Neurodegenerative diseases;Neurodegenerative diseases;Energy metabolism	ko01100//Metabolic pathways;ko04714//Thermogenesis;ko05016//Huntington disease;ko05010//Alzheimer disease;ko05012//Parkinson disease;ko00190//Oxidative phosphorylation	K02128;K02128;K02128;K02128;K02128;K02128	GO:0019866//organelle inner membrane;GO:0031224//intrinsic component of membrane;GO:0033177//proton-transporting two-sector ATPase complex, proton-transporting domain;GO:0044455//mitochondrial membrane part	GO:0005488//binding;GO:0015077//monovalent inorganic cation transmembrane transporter activity	GO:0006754//ATP biosynthetic process;GO:0015988//energy coupled proton transmembrane transport, against electrochemical gradient
oar-miR-29a	2305.59	780.605	1613.87	ncbi_101120574	2.445	3.678	2.92	-0.9969	0.0497899	ADAMTS2	PREDICTED: LOW QUALITY PROTEIN: A disintegrin and metalloproteinase with thrombospondin motifs 2 isoform X1 [Ovis aries]	-	-	-	-	GO:0031012//extracellular matrix	GO:0046914//transition metal ion binding;GO:0070011//peptidase activity, acting on L-amino acid peptides	GO:0006508//proteolysis;GO:0009059//macromolecule biosynthetic process;GO:0030198//extracellular matrix organization;GO:0030323//respiratory tube development;GO:0032963//collagen metabolic process;GO:0048232//male gamete generation
miR-29-z	15.665	7.24815	11.4219	ncbi_101105358	2.26	3.44	2.935	-0.9969	0.0498025	RGS7BP	PREDICTED: regulator of G-protein signaling 7-binding protein isoform X1 [Ovis aries]	-	-	-	-	GO:0016020//membrane;GO:0044424//intracellular part	-	GO:0007166//cell surface receptor signaling pathway;GO:0009966//regulation of signal transduction
novel-m0072-3p	1.08332	0.37445	0.944875	ncbi_101118730	4.928	7.855	5.717	-0.9969	0.0498109	PITPNM2	PREDICTED: membrane-associated phosphatidylinositol transfer protein 2 isoform X2 [Ovis aries musimon]	-	-	-	-	GO:0043227//membrane-bounded organelle;GO:0044464//cell part	GO:0043169//cation binding	GO:0051234//establishment of localization
miR-1388-y	27.2641	40.2039	22.5423	ncbi_101119613	1.19	0.37	1.61	-0.9969	0.0498563	PHF24	PREDICTED: PHD finger protein 24 isoform X1 [Ovis aries]	-	-	-	-	-	-	-
novel-m0031-3p	6.70162	3.8768	5.39567	ncbi_101106609	2.42	4.385	3.462	-0.9969	0.0499365	KIF26B	PREDICTED: kinesin-like protein KIF26B isoform X2 [Ovis aries musimon]	-	-	-	-	-	-	-
miR-1388-y	27.2641	40.2039	22.5423	ncbi_101108683	1.525	1.008	1.79	-0.9969	0.0499736	TUB	PREDICTED: tubby protein homolog isoform X1 [Ovis aries]	-	-	-	-	GO:0016020//membrane;GO:0043231//intracellular membrane-bounded organelle;GO:0044444//cytoplasmic part	GO:0004930//G-protein coupled receptor activity;GO:0005515//protein binding	GO:0007165//signal transduction;GO:0009583//detection of light stimulus;GO:0009719//response to endogenous stimulus;GO:0009888//tissue development;GO:0043170//macromolecule metabolic process;GO:0045807//positive regulation of endocytosis;GO:0050954//sensory perception of mechanical stimulus;GO:0097499//protein localization to nonmotile primary cilium
novel-m0074-5p	1.4056	1.91158	0.701975	ncbi_101109581	14.147	10.543	16.885	-0.928594	1.29576e-05	MRPL28	PREDICTED: 39S ribosomal protein L28, mitochondrial isoform X1 [Ovis aries]	Genetic Information Processing	Translation	ko03010//Ribosome	K02902	GO:0000313//organellar ribosome;GO:0019866//organelle inner membrane;GO:0043231//intracellular membrane-bounded organelle	GO:0003723//RNA binding	-
miR-497-x	51.1315	60.6588	57.489	ncbi_101119821	27.978	18.015	26.562	-0.925709	0.0295364	PPM1K	PREDICTED: protein phosphatase 1K, mitochondrial isoform X2 [Ovis aries]	-	-	-	-	GO:0044429//mitochondrial part	GO:0004721//phosphoprotein phosphatase activity;GO:0043169//cation binding	GO:0006464//cellular protein modification process
miR-361-y	29.3366	31.4236	23.1107	ncbi_101120676	6.237	4.06	6.758	-0.925206	0.0297065	MIEF2	PREDICTED: mitochondrial dynamics protein MID49 [Ovis aries musimon]	-	-	-	-	GO:0031966//mitochondrial membrane	-	GO:0010822//positive regulation of mitochondrion organization;GO:0032461//positive regulation of protein oligomerization
oar-miR-29b	242.46	86.0061	183.231	ncbi_101114182	1.87	3.698	2.1	-0.918535	2.46154e-05	ALDH1L2	PREDICTED: mitochondrial 10-formyltetrahydrofolate dehydrogenase [Ovis aries]	Metabolism	Metabolism of cofactors and vitamins	ko00670//One carbon pool by folate	K00289	-	-	-
miR-21-y	33.5879	43.5474	23.4054	ncbi_101115592	52.512	32.918	61.02	-0.915841	2.88296e-05	ECI1	PREDICTED: enoyl-CoA delta isomerase 1, mitochondrial [Ovis aries]	Metabolism	Lipid metabolism	ko00071//Fatty acid degradation	K13238	GO:0019866//organelle inner membrane;GO:0031988//membrane-bounded vesicle;GO:0044429//mitochondrial part	GO:0016863//intramolecular oxidoreductase activity, transposing C=C bonds	GO:0009062//fatty acid catabolic process
miR-1388-y	27.2641	40.2039	22.5423	ncbi_101105182	0.872	0.64	1.005	-0.912981	3.39061e-05	PDP2	PREDICTED: pyruvate dehydrogenase [acetyl-transferring]-phosphatase 2, mitochondrial [Ovis aries]	-	-	-	-	GO:0043231//intracellular membrane-bounded organelle	GO:0004721//phosphoprotein phosphatase activity;GO:0043169//cation binding
oar-miR-26a	78548.9	78093.5	82788.3	ncbi_101106813	9.123	7.785	7.58	-0.903914	0.0375705	OPA1	PREDICTED: dynamin-like 120 kDa protein, mitochondrial isoform X2 [Ovis aries musimon]	-	-	-	-	GO:0019866//organelle inner membrane;GO:0044455//mitochondrial membrane part	GO:0017111//nucleoside-triphosphatase activity;GO:0032550//purine ribonucleoside binding	GO:0007006//mitochondrial membrane organization;GO:0007569//cell aging;GO:0010823//negative regulation of mitochondrion organization;GO:0050953//sensory perception of light stimulus;GO:0060606//tube closure;GO:1902235//regulation of endoplasmic reticulum stress-induced intrinsic apoptotic signaling pathway
miR-29-y	388.694	130.405	304.163	ncbi_101114182	1.87	3.698	2.1	-0.902433	5.89925e-05	ALDH1L2	PREDICTED: mitochondrial 10-formyltetrahydrofolate dehydrogenase [Ovis aries]	Metabolism	Metabolism of cofactors and vitamins	ko00670//One carbon pool by folate	K00289	-	-	-
oar-miR-16b	103.281	129.931	92.3384	ncbi_101113336	15.215	8.857	15.335	-0.895267	8.30455e-05	NDUFAF1	PREDICTED: complex I intermediate-associated protein 30, mitochondrial [Ovis aries]	Organismal Systems	Environmental adaptation	ko04714//Thermogenesis	K18159	GO:0043231//intracellular membrane-bounded organelle	-	-
miR-301-x	5.41405	5.90113	4.24	ncbi_101103060	6.405	3.957	6.803	-0.881879	0.047165	ABCB8	PREDICTED: ATP-binding cassette sub-family B member 8, mitochondrial isoform X2 [Ovis aries musimon]	Environmental Information Processing	Membrane transport	ko02010//ABC transporters	K05655	GO:0031224//intrinsic component of membrane;GO:0043231//intracellular membrane-bounded organelle;GO:0043232//intracellular non-membrane-bounded organelle	GO:0015405//P-P-bond-hydrolysis-driven transmembrane transporter activity;GO:0017111//nucleoside-triphosphatase activity;GO:0032550//purine ribonucleoside binding	GO:0044763//single-organism cellular process;GO:0051234//establishment of localization
miR-21-y	33.5879	43.5474	23.4054	ncbi_101113423	9.777	8.36	12.935	-0.874509	0.000197807	NT5M	PREDICTED: 5'(3')-deoxyribonucleotidase, mitochondrial isoform X2 [Ovis aries musimon]	Metabolism;Metabolism;Metabolism;Metabolism	Global and overview maps;Nucleotide metabolism;Nucleotide metabolism;Metabolism of cofactors and vitamins	ko01100//Metabolic pathways;ko00230//Purine metabolism;ko00240//Pyrimidine metabolism;ko00760//Nicotinate and nicotinamide metabolism	K01081;K01081;K01081;K01081	-	-	GO:0009166//nucleotide catabolic process;GO:0009178//pyrimidine deoxyribonucleoside monophosphate catabolic process
miR-1388-y	27.2641	40.2039	22.5423	ncbi_101105475	12.405	8.328	12.528	-0.862035	0.000310837	TIMM8A	mitochondrial import inner membrane translocase subunit Tim8 A [Bos taurus]	-	-	-	-	GO:0019866//organelle inner membrane;GO:0031970//organelle envelope lumen;GO:0043231//intracellular membrane-bounded organelle	GO:0043169//cation binding	GO:0006605//protein targeting;GO:0019538//protein metabolic process;GO:0048731//system development
miR-1388-y	27.2641	40.2039	22.5423	ncbi_101121751	22.51	15.36	24.425	-0.860593	0.000326594	MRPL44	PREDICTED: 39S ribosomal protein L44, mitochondrial [Ovis aries]	-	-	-	-	GO:0019866//organelle inner membrane;GO:0030529//intracellular ribonucleoprotein complex;GO:0043231//intracellular membrane-bounded organelle	GO:0003723//RNA binding;GO:0016891//endoribonuclease activity, producing 5'-phosphomonoesters	GO:0006414//translational elongation;GO:0090501//RNA phosphodiester bond hydrolysis
miR-28-x	482.623	562.778	510.135	ncbi_101105182	0.872	0.64	1.005	-0.859142	0.0197288	PDP2	PREDICTED: pyruvate dehydrogenase [acetyl-transferring]-phosphatase 2, mitochondrial [Ovis aries]	-	-	-	-	GO:0043231//intracellular membrane-bounded organelle	GO:0004721//phosphoprotein phosphatase activity;GO:0043169//cation binding
miR-2285-z	1127.72	1446.64	1305.99	ncbi_101106813	9.123	7.785	7.58	-0.855046	0.0207797	OPA1	PREDICTED: dynamin-like 120 kDa protein, mitochondrial isoform X2 [Ovis aries musimon]	-	-	-	-	GO:0019866//organelle inner membrane;GO:0044455//mitochondrial membrane part	GO:0017111//nucleoside-triphosphatase activity;GO:0032550//purine ribonucleoside binding	GO:0007006//mitochondrial membrane organization;GO:0007569//cell aging;GO:0010823//negative regulation of mitochondrion organization;GO:0050953//sensory perception of light stimulus;GO:0060606//tube closure;GO:1902235//regulation of endoplasmic reticulum stress-induced intrinsic apoptotic signaling pathway
miR-708-x	71.5173	69.8131	54.4374	ncbi_101107484	0.833	0.55	0.973	-0.85436	0.0477307	PC	PREDICTED: pyruvate carboxylase, mitochondrial isoform X2 [Ovis aries musimon]	Metabolism;Metabolism;Metabolism;Metabolism;Metabolism	Global and overview maps;Global and overview maps;Global and overview maps;Carbohydrate metabolism;Carbohydrate metabolism	ko01100//Metabolic pathways;ko01200//Carbon metabolism;ko01230//Biosynthesis of amino acids;ko00620//Pyruvate metabolism;ko00020//Citrate cycle (TCA cycle)	K01958;K01958;K01958;K01958;K01958	GO:0019866//organelle inner membrane;GO:0044429//mitochondrial part	GO:0016879//ligase activity, forming carbon-nitrogen bonds;GO:0016885//ligase activity, forming carbon-carbon bonds;GO:0032550//purine ribonucleoside binding;GO:0043169//cation binding
oar-miR-16b	103.281	129.931	92.3384	ncbi_101111663	26.585	15.652	25.512	-0.850245	0.0220628	MTFP1	PREDICTED: mitochondrial fission process protein 1 [Pantholops hodgsonii]	-	-	-	-	GO:0019866//organelle inner membrane	-	-
miR-1343-y	150.976	183.535	166.491	ncbi_101109581	14.147	10.543	16.885	-0.847584	0.0453441	MRPL28	PREDICTED: 39S ribosomal protein L28, mitochondrial isoform X1 [Ovis aries]	Genetic Information Processing	Translation	ko03010//Ribosome	K02902	GO:0000313//organellar ribosome;GO:0019866//organelle inner membrane;GO:0043231//intracellular membrane-bounded organelle	GO:0003723//RNA binding	-
oar-miR-370-3p	24.2587	34.8977	29.8314	ncbi_101111663	26.585	15.652	25.512	-0.84708	0.0229397	MTFP1	PREDICTED: mitochondrial fission process protein 1 [Pantholops hodgsonii]	-	-	-	-	GO:0019866//organelle inner membrane	-	-
miR-877-x	5.55753	3.15458	5.604	ncbi_101114182	1.87	3.698	2.1	-0.846405	0.000517125	ALDH1L2	PREDICTED: mitochondrial 10-formyltetrahydrofolate dehydrogenase [Ovis aries]	Metabolism	Metabolism of cofactors and vitamins	ko00670//One carbon pool by folate	K00289	-	-	-
miR-218-x	4.21232	6.33552	3.6432	ncbi_101119821	27.978	18.015	26.562	-0.844265	0.0237405	PPM1K	PREDICTED: protein phosphatase 1K, mitochondrial isoform X2 [Ovis aries]	-	-	-	-	GO:0044429//mitochondrial part	GO:0004721//phosphoprotein phosphatase activity;GO:0043169//cation binding	GO:0006464//cellular protein modification process
oar-miR-27a	4452.64	4562.25	3942.96	ncbi_101105182	0.872	0.64	1.005	-0.843969	0.0238259	PDP2	PREDICTED: pyruvate dehydrogenase [acetyl-transferring]-phosphatase 2, mitochondrial [Ovis aries]	-	-	-	-	GO:0043231//intracellular membrane-bounded organelle	GO:0004721//phosphoprotein phosphatase activity;GO:0043169//cation binding
miR-708-x	71.5173	69.8131	54.4374	ncbi_101109581	14.147	10.543	16.885	-0.843353	0.0240042	MRPL28	PREDICTED: 39S ribosomal protein L28, mitochondrial isoform X1 [Ovis aries]	Genetic Information Processing	Translation	ko03010//Ribosome	K02902	GO:0000313//organellar ribosome;GO:0019866//organelle inner membrane;GO:0043231//intracellular membrane-bounded organelle	GO:0003723//RNA binding	-
miR-11971-z	5.97848	7.05708	6.1763	ncbi_101121851	154.298	119.738	186.528	-0.841649	0.0245027	NDUFB7	PREDICTED: NADH dehydrogenase [ubiquinone] 1 beta subcomplex subunit 7 [Ovis aries]	Metabolism;Organismal Systems;Human Diseases;Human Diseases;Human Diseases;Human Diseases;Organismal Systems;Metabolism	Global and overview maps;Environmental adaptation;Neurodegenerative diseases;Neurodegenerative diseases;Endocrine and metabolic diseases;Neurodegenerative diseases;Nervous system;Energy metabolism	ko01100//Metabolic pathways;ko04714//Thermogenesis;ko05016//Huntington disease;ko05010//Alzheimer disease;ko04932//Non-alcoholic fatty liver disease (NAFLD);ko05012//Parkinson disease;ko04723//Retrograde endocannabinoid signaling;ko00190//Oxidative phosphorylation	K03963;K03963;K03963;K03963;K03963;K03963;K03963;K03963	GO:0019866//organelle inner membrane;GO:0031970//organelle envelope lumen;GO:0044455//mitochondrial membrane part	GO:0050136//NADH dehydrogenase (quinone) activity
miR-490-y	1187.94	1161.33	865.844	ncbi_101105182	0.872	0.64	1.005	-0.839876	0.0490131	PDP2	PREDICTED: pyruvate dehydrogenase [acetyl-transferring]-phosphatase 2, mitochondrial [Ovis aries]	-	-	-	-	GO:0043231//intracellular membrane-bounded organelle	GO:0004721//phosphoprotein phosphatase activity;GO:0043169//cation binding
miR-424-x	67.7038	75.7509	68.5748	ncbi_101113336	15.215	8.857	15.335	-0.837051	0.0258855	NDUFAF1	PREDICTED: complex I intermediate-associated protein 30, mitochondrial [Ovis aries]	Organismal Systems	Environmental adaptation	ko04714//Thermogenesis	K18159	GO:0043231//intracellular membrane-bounded organelle	-	-
[truncated: 110 more rows]
