# Supplementary material for: Changes in the Mitochondrial Dynamics and Functions Together with the mRNA/miRNA Network in the Heart Tissue Contribute to Hypoxia Adaptation in Tibetan Sheep
Source: Animals (Basel). 2022 Feb 25;12(5):583. doi: 10.3390/ani12050583 (PMC8909807; doi:10.3390/ani12050583)
Supplement: Supplementary file 1 [file animals-12-00583-s001.zip › Supplementary material 1/Supplementary material 1.5 mRNA analysis of GO and KEGG in three groups of mRNA-miRNA pairs.xlsx]

## Sheet: mRNA-miRNA pairs
Supplementary Material 1.5 All mRNA-miRNA pairs in the three group
id	C_TPM	H_TPM	L_TPM	geneID	C_fpkm	H_fpkm	L_fpkm	cor	pvalue	Symbol	Description	KEGG_A_class	KEGG_B_class	Pathway	K_ID	GO Component	GO Function	GO Process
oar-miR-29a	2305.59	780.605	1613.87	ncbi_101120574	2.445	3.678	2.92	-0.9969	0.0497899	ADAMTS2	PREDICTED: LOW QUALITY PROTEIN: A disintegrin and metalloproteinase with thrombospondin motifs 2 isoform X1 [Ovis aries]	-	-	-	-	GO:0031012//extracellular matrix	GO:0046914//transition metal ion binding;GO:0070011//peptidase activity, acting on L-amino acid peptides	GO:0006508//proteolysis;GO:0009059//macromolecule biosynthetic process;GO:0030198//extracellular matrix organization;GO:0030323//respiratory tube development;GO:0032963//collagen metabolic process;GO:0048232//male gamete generation
miR-1388-y	27.2641	40.2039	22.5423	ncbi_101108683	1.525	1.008	1.79	-0.9969	0.0499736	TUB	PREDICTED: tubby protein homolog isoform X1 [Ovis aries]	-	-	-	-	GO:0016020//membrane;GO:0043231//intracellular membrane-bounded organelle;GO:0044444//cytoplasmic part	GO:0004930//G-protein coupled receptor activity;GO:0005515//protein binding	GO:0007165//signal transduction;GO:0009583//detection of light stimulus;GO:0009719//response to endogenous stimulus;GO:0009888//tissue development;GO:0043170//macromolecule metabolic process;GO:0045807//positive regulation of endocytosis;GO:0050954//sensory perception of mechanical stimulus;GO:0097499//protein localization to nonmotile primary cilium
miR-1388-y	27.2641	40.2039	22.5423	ncbi_101119613	1.19	0.37	1.61	-0.9969	0.0498563	PHF24	PREDICTED: PHD finger protein 24 isoform X1 [Ovis aries]	-	-	-	-	-	-	-
miR-29-z	15.665	7.24815	11.4219	ncbi_101105358	2.26	3.44	2.935	-0.9969	0.0498025	RGS7BP	PREDICTED: regulator of G-protein signaling 7-binding protein isoform X1 [Ovis aries]	-	-	-	-	GO:0016020//membrane;GO:0044424//intracellular part	-	GO:0007166//cell surface receptor signaling pathway;GO:0009966//regulation of signal transduction
novel-m0031-3p	6.70162	3.8768	5.39567	ncbi_101106609	2.42	4.385	3.462	-0.9969	0.0499365	KIF26B	PREDICTED: kinesin-like protein KIF26B isoform X2 [Ovis aries musimon]	-	-	-	-	-	-	-
novel-m0072-3p	1.08332	0.37445	0.944875	ncbi_101118730	4.928	7.855	5.717	-0.9969	0.0498109	PITPNM2	PREDICTED: membrane-associated phosphatidylinositol transfer protein 2 isoform X2 [Ovis aries musimon]	-	-	-	-	GO:0043227//membrane-bounded organelle;GO:0044464//cell part	GO:0043169//cation binding	GO:0051234//establishment of localization
oar-miR-29b	242.46	86.0061	183.231	ncbi_101109462	0.155	0.48	0.3	-0.997	0.0491528	CCR7	PREDICTED: C-C chemokine receptor type 7 [Ovis aries]	Environmental Information Processing;Organismal Systems	Signaling molecules and interaction;Immune system	ko04060//Cytokine-cytokine receptor interaction;ko04062//Chemokine signaling pathway	K04182;K04182	GO:0031224//intrinsic component of membrane;GO:0044459//plasma membrane part	GO:0016493//C-C chemokine receptor activity;GO:0019957//C-C chemokine binding	GO:0001771//immunological synapse formation;GO:0001819//positive regulation of cytokine production;GO:0002237//response to molecule of bacterial origin;GO:0002407//dendritic cell chemotaxis;GO:0002468//dendritic cell antigen processing and presentation;GO:0002573//myeloid leukocyte differentiation;GO:0002866//positive regulation of acute inflammatory response to antigenic stimulus;GO:0002920//reg…
oar-miR-200a	40.0271	23.2695	32.0926	ncbi_101114184	3.708	6.198	4.72	-0.997	0.0490371	CNNM3	PREDICTED: metal transporter CNNM3 isoform X2 [Ovis aries musimon]	-	-	-	-	-	-	-
oar-miR-200a	40.0271	23.2695	32.0926	ncbi_101122537	23.792	39.672	30.233	-0.997	0.0496337	MAP3K3	PREDICTED: mitogen-activated protein kinase kinase kinase 3 isoform X4 [Ovis aries musimon]	Environmental Information Processing;Human Diseases;Organismal Systems;Organismal Systems	Signal transduction;Infectious diseases;Nervous system;Endocrine system	ko04010//MAPK signaling pathway;ko05166//HTLV-I infection;ko04722//Neurotrophin signaling pathway;ko04912//GnRH signaling pathway	K04421;K04421;K04421;K04421	-	-	-
miR-29-y	388.694	130.405	304.163	ncbi_101119518	0.445	0.862	0.61	-0.997	0.049012	IGSF9B	PREDICTED: protein turtle homolog B isoform X5 [Ovis aries musimon]	-	-	-	-	GO:0043005//neuron projection;GO:0044297//cell body;GO:0045202//synapse	GO:0019899//enzyme binding	GO:0060080//inhibitory postsynaptic potential
miR-149-x	148.182	227.022	143.883	ncbi_101111926	1.39	0.887	1.372	-0.997	0.0493267	RPUSD1	PREDICTED: RNA pseudouridylate synthase domain-containing protein 1 [Ovis aries musimon]	-	-	-	-	-	GO:0003676//nucleic acid binding;GO:0016866//intramolecular transferase activity	GO:0016070//RNA metabolic process
miR-508-x	0.93085	1.05435	0.35165	ncbi_114108664	77.252	71.838	128.093	-0.997	0.0496611	ATP5MC1	PREDICTED: ATP synthase F(0) complex subunit C1, mitochondrial isoform X1 [Ovis aries]	Metabolism;Organismal Systems;Human Diseases;Human Diseases;Human Diseases;Metabolism	Global and overview maps;Environmental adaptation;Neurodegenerative diseases;Neurodegenerative diseases;Neurodegenerative diseases;Energy metabolism	ko01100//Metabolic pathways;ko04714//Thermogenesis;ko05016//Huntington disease;ko05010//Alzheimer disease;ko05012//Parkinson disease;ko00190//Oxidative phosphorylation	K02128;K02128;K02128;K02128;K02128;K02128	GO:0019866//organelle inner membrane;GO:0031224//intrinsic component of membrane;GO:0033177//proton-transporting two-sector ATPase complex, proton-transporting domain;GO:0044455//mitochondrial membrane part	GO:0005488//binding;GO:0015077//monovalent inorganic cation transmembrane transporter activity	GO:0006754//ATP biosynthetic process;GO:0015988//energy coupled proton transmembrane transport, against electrochemical gradient
miR-409-x	0.085175	0.373975	0.235975	ncbi_101107293	0.898	0.528	0.68	-0.997	0.0490462	ZFP3	PREDICTED: zinc finger protein 3 homolog [Capra hircus]	-	-	-	-	-	GO:0043169//cation binding;GO:0097159//organic cyclic compound binding	-
miR-135-x	0.25485	0.15385	0.051725	ncbi_101116172	0.75	0.953	1.222	-0.997	0.0492482	NECTIN1	PREDICTED: nectin-1 isoform X2 [Ovis aries musimon]	Human Diseases;Environmental Information Processing;Cellular Processes	Infectious diseases;Signaling molecules and interaction;Cellular community - eukaryotes	ko05168//Herpes simplex infection;ko04514//Cell adhesion molecules (CAMs);ko04520//Adherens junction	K06081;K06081;K06081	GO:0005911//cell-cell junction;GO:0016020//membrane	GO:0046983//protein dimerization activity;GO:0060089//molecular transducer activity	GO:0000041//transition metal ion transport;GO:0034505//tooth mineralization;GO:0043010//camera-type eye development;GO:0045216//cell-cell junction organization;GO:0098602//single organism cell adhesion;GO:0098742//cell-cell adhesion via plasma-membrane adhesion molecules
novel-m0196-3p	0.248525	0.028625	0.042275	ncbi_101115711	8.328	16.725	15.523	-0.997	0.0492219	KLHL33	PREDICTED: kelch-like protein 33 isoform X2 [Ovis aries musimon]	-	-	-	-	-	-	-
novel-m0223-3p	0.214775	0.01	0.061825	ncbi_100286737	15.58	26.375	24.448	-0.997	0.049473	IGFBP3	insulin-like growth factor-binding protein 3 precursor [Capra hircus]	Human Diseases;Cellular Processes;Cellular Processes	Cancers;Cell growth and death;Cell growth and death	ko05202//Transcriptional misregulation in cancers;ko04218//Cellular senescence;ko04115//p53 signaling pathway	K10138;K10138;K10138	-	-	-
oar-miR-377-3p	0.913025	1.15265	0.32775	ncbi_101116101	16.27	12.435	23.1	-0.9971	0.0487812	KCNJ5	PREDICTED: G protein-activated inward rectifier potassium channel 4 [Ovis aries]	Organismal Systems;Organismal Systems;Organismal Systems;Organismal Systems;Organismal Systems;Organismal Systems;Organismal Systems;Human Diseases	Endocrine system;Nervous system;Endocrine system;Nervous system;Nervous system;Environmental adaptation;Endocrine system;Substance dependence	ko04921//Oxytocin signaling pathway;ko04723//Retrograde endocannabinoid signaling;ko04915//Estrogen signaling pathway;ko04728//Dopaminergic synapse;ko04726//Serotonergic synapse;ko04713//Circadian entrainment;ko04925//Aldosterone synthesis and secretion;ko05032//Morphine addiction	K04999;K04999;K04999;K04999;K04999;K04999;K04999;K04999	-	-	-
miR-21-y	33.5879	43.5474	23.4054	ncbi_101122510	204.785	138.63	292.957	-0.9971	0.0482494	FHL2	PREDICTED: four and a half LIM domains protein 2 [Ovis aries]	Organismal Systems	Development	ko04380//Osteoclast differentiation	K14380	GO:0005856//cytoskeleton;GO:0005924//cell-substrate adherens junction;GO:0043231//intracellular membrane-bounded organelle	GO:0005515//protein binding;GO:0046914//transition metal ion binding	GO:0001503//ossification;GO:0006357//regulation of transcription from RNA polymerase II promoter;GO:0009719//response to endogenous stimulus;GO:0042981//regulation of apoptotic process;GO:0055013//cardiac muscle cell development;GO:0060343//trabecula formation
miR-29-x	41.0208	20.3022	32.5897	ncbi_101109715	4.152	7.65	5.34	-0.9971	0.0484217	N4BP2L1	PREDICTED: NEDD4-binding protein 2-like 1 isoform X1 [Ovis aries musimon]	-	-	-	-	-	-	-
miR-10152-y	2.64318	7.7736	8.63273	ncbi_101120673	0.177	0.075	0.068	-0.9971	0.0481474	KCNQ3	PREDICTED: potassium voltage-gated channel subfamily KQT member 3 [Capra hircus]	Organismal Systems	Nervous system	ko04725//Cholinergic synapse	K04928	-	-	-
lin-4-z	3.67998	2.2528	2.46883	ncbi_101115232	2.28	4.932	4.742	-0.9971	0.0487784	PIK3IP1	PREDICTED: phosphoinositide-3-kinase-interacting protein 1 isoform X1 [Ovis aries musimon]	-	-	-	-	GO:0031224//intrinsic component of membrane;GO:0031988//membrane-bounded vesicle	GO:0019900//kinase binding	GO:0014066//regulation of phosphatidylinositol 3-kinase signaling;GO:0043551//regulation of phosphatidylinositol 3-kinase activity
miR-506-x	2.47147	4.69415	1.65308	ncbi_101108683	1.525	1.008	1.79	-0.9971	0.0487634	TUB	PREDICTED: tubby protein homolog isoform X1 [Ovis aries]	-	-	-	-	GO:0016020//membrane;GO:0043231//intracellular membrane-bounded organelle;GO:0044444//cytoplasmic part	GO:0004930//G-protein coupled receptor activity;GO:0005515//protein binding	GO:0007165//signal transduction;GO:0009583//detection of light stimulus;GO:0009719//response to endogenous stimulus;GO:0009888//tissue development;GO:0043170//macromolecule metabolic process;GO:0045807//positive regulation of endocytosis;GO:0050954//sensory perception of mechanical stimulus;GO:0097499//protein localization to nonmotile primary cilium
miR-506-x	2.47147	4.69415	1.65308	ncbi_101119613	1.19	0.37	1.61	-0.9971	0.0486462	PHF24	PREDICTED: PHD finger protein 24 isoform X1 [Ovis aries]	-	-	-	-	-	-	-
miR-199-z	1.40212	0.705775	0.9413	ncbi_101123625	1.835	3.703	3.2	-0.9971	0.0481962	TRGC2	PREDICTED: T-cell receptor gamma-2 chain C region-like isoform X1 [Ovis aries]	-	-	-	-	-	-	-
miR-371-x	0.3348	0.121325	0.61605	ncbi_100422801	3.057	3.71	1.92	-0.9971	0.0483388	Bst2	bone marrow stromal cell antigen 2B [Ovis aries]	-	-	-	-	-	-	-
novel-m0031-3p	6.70162	3.8768	5.39567	ncbi_101119518	0.445	0.862	0.61	-0.9971	0.0486293	IGSF9B	PREDICTED: protein turtle homolog B isoform X5 [Ovis aries musimon]	-	-	-	-	GO:0043005//neuron projection;GO:0044297//cell body;GO:0045202//synapse	GO:0019899//enzyme binding	GO:0060080//inhibitory postsynaptic potential
novel-m0078-5p	0.384575	1.04052	1.56365	ncbi_101114765	2.948	2.183	1.72	-0.9971	0.0484473	TWF1	PREDICTED: twinfilin-1 [Capra hircus]	-	-	-	-	GO:0005856//cytoskeleton;GO:0030054//cell junction;GO:0031253//cell projection membrane;GO:0043292//contractile fiber	GO:0003779//actin binding;GO:0004672//protein kinase activity;GO:1902936//phosphatidylinositol bisphosphate binding	GO:0006468//protein phosphorylation;GO:0051693//actin filament capping
novel-m0117-5p	1.04885	0.1249	0.8543	MSTRG.5820	0.522	0.965	0.647	-0.9971	0.0484607	--	endonuclease-reverse transcriptase [Babesia ovata]	Human Diseases;Human Diseases;Environmental Information Processing;Organismal Systems;Human Diseases;Human Diseases;Cellular Processes;Human Diseases	Cancers;Cancers;Signal transduction;Immune system;Infectious diseases;Cardiovascular diseases;Cellular community - eukaryotes;Cancers	ko05200//Pathways in cancer;ko05226//Gastric cancer;ko04390//Hippo signaling pathway;ko04670//Leukocyte transendothelial migration;ko05100//Bacterial invasion of epithelial cells;ko05412//Arrhythmogenic right ventricular cardiomyopathy (ARVC);ko04520//Adherens junction;ko05213//Endometrial cancer	K05691;K05691;K05691;K05691;K05691;K05691;K05691;K05691	-	-	-
novel-m0117-5p	1.04885	0.1249	0.8543	ncbi_101117983	13.842	22.42	16.26	-0.9971	0.0482649	SSBP3	PREDICTED: LOW QUALITY PROTEIN: single-stranded DNA-binding protein 3 [Bos indicus]	-	-	-	-	GO:0032991//macromolecular complex;GO:0043231//intracellular membrane-bounded organelle	GO:0043566//structure-specific DNA binding	GO:0003002//regionalization;GO:0006357//regulation of transcription from RNA polymerase II promoter;GO:0007399//nervous system development;GO:0009653//anatomical structure morphogenesis;GO:0030097//hemopoiesis;GO:0042127//regulation of cell proliferation;GO:0051094//positive regulation of developmental process;GO:0065003//macromolecular complex assembly
oar-miR-493-5p	12.0485	25.2336	14.3498	ncbi_101122807	5.73	2.995	5.462	-0.9972	0.0478228	MPHOSPH6	PREDICTED: M-phase phosphoprotein 6 isoform X3 [Ovis aries musimon]	Genetic Information Processing	Folding, sorting and degradation	ko03018//RNA degradation	K12593	GO:0000178//exosome (RNase complex);GO:0043231//intracellular membrane-bounded organelle;GO:0043232//intracellular non-membrane-bounded organelle	GO:0003676//nucleic acid binding	GO:0006364//rRNA processing
oar-miR-379-3p	8.73065	15.5909	13.961	ncbi_101120347	1.683	0.903	1.032	-0.9972	0.0474251	ANGPTL1	PREDICTED: angiopoietin-related protein 1 [Ovis aries]	-	-	-	-	GO:0031988//membrane-bounded vesicle;GO:0044421//extracellular region part	-	GO:0007167//enzyme linked receptor protein signaling pathway
oar-miR-495-3p	3.58343	8.1871	4.29705	ncbi_101105665	0.21	0.048	0.173	-0.9972	0.0478635	TRAPPC3L	PREDICTED: trafficking protein particle complex subunit 3-like protein [Pantholops hodgsonii]	-	-	-	-	-	-	-
miR-363-y	64.7742	131.684	48.6115	ncbi_101108398	14.025	9.652	14.617	-0.9972	0.047849	SDC2	PREDICTED: syndecan-2 [Pantholops hodgsonii]	Human Diseases;Environmental Information Processing;Human Diseases;Human Diseases	Cancers;Signaling molecules and interaction;Cardiovascular diseases;Infectious diseases	ko05205//Proteoglycans in cancer;ko04514//Cell adhesion molecules (CAMs);ko05418//Fluid shear stress and atherosclerosis;ko05144//Malaria	K16336;K16336;K16336;K16336	GO:0031224//intrinsic component of membrane	GO:0019904//protein domain specific binding	GO:0007399//nervous system development;GO:0010769//regulation of cell morphogenesis involved in differentiation
miR-299-y	7.12505	9.1904	5.49415	ncbi_101121185	0.718	0.465	0.87	-0.9972	0.0479004	ALOX15B	PREDICTED: arachidonate 15-lipoxygenase B isoform X2 [Ovis aries musimon]	Metabolism;Organismal Systems;Metabolism	Global and overview maps;Nervous system;Lipid metabolism	ko01100//Metabolic pathways;ko04726//Serotonergic synapse;ko00590//Arachidonic acid metabolism	K08022;K08022;K08022	GO:0031988//membrane-bounded vesicle;GO:0043232//intracellular non-membrane-bounded organelle;GO:0044425//membrane part;GO:0044444//cytoplasmic part	GO:0016702//oxidoreductase activity, acting on single donors with incorporation of molecular oxygen, incorporation of two atoms of oxygen;GO:0046872//metal ion binding	GO:0001676//long-chain fatty acid metabolic process;GO:0008283//cell proliferation;GO:0009967//positive regulation of signal transduction;GO:0010743//regulation of macrophage derived foam cell differentiation;GO:0032722//positive regulation of chemokine production;GO:0040008//regulation of growth;GO:0045606//positive regulation of epidermal cell differentiation;GO:0051726//regulation of cell cycle
miR-285-z	6.83237	2.8838	6.55905	ncbi_100500776	2.058	3.77	2.31	-0.9972	0.0475736	Dnmt3a	PREDICTED: DNA (cytosine-5)-methyltransferase 3A isoform X1 [Capra hircus]	Metabolism;Human Diseases;Metabolism	Global and overview maps;Cancers;Amino acid metabolism	ko01100//Metabolic pathways;ko05206//MicroRNAs in cancer;ko00270//Cysteine and methionine metabolism	K17398;K17398;K17398	GO:0000790//nuclear chromatin;GO:0000803//sex chromosome;GO:0098687//chromosomal region	GO:0003676//nucleic acid binding;GO:0005515//protein binding;GO:0008757//S-adenosylmethionine-dependent methyltransferase activity	GO:0006342//chromatin silencing;GO:0032776//DNA methylation on cytosine;GO:0043200//response to amino acid;GO:0044026//DNA hypermethylation;GO:0048232//male gamete generation
miR-6519-z	2.23795	4.12793	3.25063	ncbi_100048995	2.328	1.495	1.827	-0.9972	0.0479183	CYB561	cytochrome b561 [Bos taurus]	-	-	-	-	GO:0030659//cytoplasmic vesicle membrane;GO:0031224//intrinsic component of membrane	GO:0022857//transmembrane transporter activity;GO:0043169//cation binding	GO:0006091//generation of precursor metabolites and energy;GO:0044710//single-organism metabolic process;GO:0044763//single-organism cellular process
miR-1599-z	2.46752	1.42068	2.41412	ncbi_100142676	31.285	61.612	35.252	-0.9972	0.0479503	FBXO32	PREDICTED: F-box only protein 32 isoform X1 [Ovis aries]	Environmental Information Processing	Signal transduction	ko04068//FoxO signaling pathway	K10305	GO:0031674//I band;GO:0043231//intracellular membrane-bounded organelle	-	GO:0014877//response to muscle inactivity involved in regulation of muscle adaptation;GO:0032446//protein modification by small protein conjugation;GO:0071385//cellular response to glucocorticoid stimulus
miR-1599-z	2.46752	1.42068	2.41412	ncbi_554333	3.747	6.618	4.12	-0.9972	0.0473983	MAFB	PREDICTED: transcription factor MafB [Ovis aries musimon]	Organismal Systems	Endocrine system	ko04928//Parathyroid hormone synthesis, secretion and action	K09036	GO:0043231//intracellular membrane-bounded organelle;GO:0043234//protein complex	GO:0001071//nucleic acid binding transcription factor activity;GO:0003677//DNA binding;GO:0005515//protein binding	GO:0006357//regulation of transcription from RNA polymerase II promoter;GO:0021546//rhombomere development;GO:0030217//T cell differentiation;GO:0032845//negative regulation of homeostatic process;GO:0035282//segmentation;GO:0048598//embryonic morphogenesis
miR-205-z	0.72825	0.23165	0.656375	ncbi_101123393	5.465	10.485	6.562	-0.9972	0.0477732	SLC19A2	PREDICTED: thiamine transporter 1 isoform X3 [Ovis aries musimon]	Organismal Systems	Digestive system	ko04977//Vitamin digestion and absorption	K14610	GO:0031224//intrinsic component of membrane	GO:0015234//thiamine transmembrane transporter activity	GO:0015888//thiamine transport
miR-409-x	0.085175	0.373975	0.235975	ncbi_101102525	1.542	0.973	1.208	-0.9972	0.0474496	QTRT2	PREDICTED: queuine tRNA-ribosyltransferase subunit QTRTD1 isoform X1 [Ovis aries]	-	-	-	-	GO:0043231//intracellular membrane-bounded organelle	GO:0016763//transferase activity, transferring pentosyl groups;GO:0046914//transition metal ion binding	GO:0006400//tRNA modification
novel-m0057-3p	1.55662	0.633625	2.19615	MSTRG.11642	5.805	8.402	4.45	-0.9972	0.0478309	pol	PREDICTED: endogenous retrovirus group K member 11 Pol protein-like [Marmota marmota marmota]	-	-	-	-	GO:0016020//membrane;GO:0019012//virion;GO:0044424//intracellular part	GO:0003676//nucleic acid binding;GO:0004518//nuclease activity;GO:0016779//nucleotidyltransferase activity	GO:0006259//DNA metabolic process
oar-miR-29a	2305.59	780.605	1613.87	ncbi_101103044	0.38	0.927	0.593	-0.9973	0.0467846	ERBB4	PREDICTED: receptor tyrosine-protein kinase erbB-4 isoform X2 [Ovis aries]	Environmental Information Processing;Environmental Information Processing;Human Diseases;Environmental Information Processing;Environmental Information Processing	Signal transduction;Signal transduction;Cancers;Signal transduction;Signal transduction	ko04151//PI3K-Akt signaling pathway;ko04010//MAPK signaling pathway;ko05205//Proteoglycans in cancer;ko04020//Calcium signaling pathway;ko04012//ErbB signaling pathway	K05085;K05085;K05085;K05085;K05085	GO:0031224//intrinsic component of membrane;GO:0043231//intracellular membrane-bounded organelle;GO:0043234//protein complex	GO:0000975//regulatory region DNA binding;GO:0004713//protein tyrosine kinase activity;GO:0032550//purine ribonucleoside binding;GO:0046983//protein dimerization activity;GO:0070851//growth factor receptor binding	GO:0000266//mitochondrial fission;GO:0001667//ameboidal-type cell migration;GO:0006355//regulation of transcription, DNA-templated;GO:0007167//enzyme linked receptor protein signaling pathway;GO:0007262//STAT protein import into nucleus;GO:0007589//body fluid secretion;GO:0008284//positive regulation of cell proliferation;GO:0009653//anatomical structure morphogenesis;GO:0009790//embryo developme…
oar-miR-29a	2305.59	780.605	1613.87	ncbi_101111201	1.373	2.56	1.835	-0.9973	0.046915	PARP10	PREDICTED: poly [ADP-ribose] polymerase 10 isoform X3 [Ovis aries musimon]	-	-	-	-	GO:0043231//intracellular membrane-bounded organelle	GO:0031593//polyubiquitin binding	GO:0001672//regulation of chromatin assembly or disassembly;GO:0006471//protein ADP-ribosylation;GO:0008285//negative regulation of cell proliferation;GO:0033158//regulation of protein import into nucleus, translocation;GO:0043433//negative regulation of sequence-specific DNA binding transcription factor activity;GO:0045069//regulation of viral genome replication;GO:1900044//regulation of protein…
oar-miR-218a	15.8849	27.2831	11.623	ncbi_101108683	1.525	1.008	1.79	-0.9973	0.0466767	TUB	PREDICTED: tubby protein homolog isoform X1 [Ovis aries]	-	-	-	-	GO:0016020//membrane;GO:0043231//intracellular membrane-bounded organelle;GO:0044444//cytoplasmic part	GO:0004930//G-protein coupled receptor activity;GO:0005515//protein binding	GO:0007165//signal transduction;GO:0009583//detection of light stimulus;GO:0009719//response to endogenous stimulus;GO:0009888//tissue development;GO:0043170//macromolecule metabolic process;GO:0045807//positive regulation of endocytosis;GO:0050954//sensory perception of mechanical stimulus;GO:0097499//protein localization to nonmotile primary cilium
oar-miR-218a	15.8849	27.2831	11.623	ncbi_101119613	1.19	0.37	1.61	-0.9973	0.0465595	PHF24	PREDICTED: PHD finger protein 24 isoform X1 [Ovis aries]	-	-	-	-	-	-	-
oar-miR-432	4.22278	8.0285	4.9519	ncbi_101102228	6.298	2.475	5.848	-0.9973	0.0468448	CRHR2	PREDICTED: corticotropin-releasing factor receptor 2 isoform X11 [Ovis aries musimon]	Environmental Information Processing;Human Diseases	Signaling molecules and interaction;Endocrine and metabolic diseases	ko04080//Neuroactive ligand-receptor interaction;ko04934//Cushing syndrome	K04579;K04579	GO:0031224//intrinsic component of membrane;GO:0043231//intracellular membrane-bounded organelle	GO:0004930//G-protein coupled receptor activity;GO:0005102//receptor binding	GO:0007166//cell surface receptor signaling pathway;GO:0043435//response to corticotropin-releasing hormone;GO:0043949//regulation of cAMP-mediated signaling;GO:0045765//regulation of angiogenesis
miR-29-y	388.694	130.405	304.163	ncbi_101116120	2.173	3.325	2.625	-0.9973	0.0466058	Vstm4	PREDICTED: V-set and transmembrane domain-containing protein 4 isoform X3 [Ovis aries musimon]	-	-	-	-	-	-	-
miR-7134-y	27.9272	46.6881	43.4196	ncbi_101102781	3.678	2.377	2.695	-0.9973	0.0463715	RUFY2	PREDICTED: RUN and FYVE domain-containing protein 2 isoform X5 [Ovis aries musimon]	-	-	-	-	-	-	-
miR-1388-y	27.2641	40.2039	22.5423	ncbi_654334	6.645	4.652	7.648	-0.9973	0.0470665	SLCO2A1	solute carrier organic anion transporter family member 2A1 [Ovis aries]	-	-	-	-	-	GO:0071714//icosanoid transmembrane transporter activity	GO:0015908//fatty acid transport
miR-4324-z	7.98595	4.8433	8.60693	ncbi_101102699	0.545	0.958	0.417	-0.9973	0.0470098	TNFSF8	PREDICTED: tumor necrosis factor ligand superfamily member 8 [Ovis aries]	Environmental Information Processing	Signaling molecules and interaction	ko04060//Cytokine-cytokine receptor interaction	K05471	GO:0031988//membrane-bounded vesicle;GO:0044421//extracellular region part	GO:0032813//tumor necrosis factor receptor superfamily binding	GO:0006357//regulation of transcription from RNA polymerase II promoter;GO:0009612//response to mechanical stimulus;GO:0032759//positive regulation of TRAIL production;GO:0032760//positive regulation of tumor necrosis factor production;GO:0036037//CD8-positive, alpha-beta T cell activation;GO:0042742//defense response to bacterium;GO:0042981//regulation of apoptotic process
miR-10152-y	2.64318	7.7736	8.63273	ncbi_101112240	3.522	2.25	2.16	-0.9973	0.047056	PDPN	PREDICTED: podoplanin [Ovis aries]	-	-	-	-	GO:0031224//intrinsic component of membrane;GO:0031252//cell leading edge;GO:0042995//cell projection;GO:0044459//plasma membrane part	-	GO:0000082//G1/S transition of mitotic cell cycle;GO:0006692//prostanoid metabolic process;GO:0009653//anatomical structure morphogenesis;GO:0030323//respiratory tube development;GO:0048522//positive regulation of cellular process;GO:0098602//single organism cell adhesion
miR-6519-z	2.23795	4.12793	3.25063	ncbi_443189	0.29	0.12	0.188	-0.9973	0.0468735	CHRM3	PREDICTED: muscarinic acetylcholine receptor M3 isoform X2 [Ovis aries]	Environmental Information Processing;Cellular Processes;Environmental Information Processing;Organismal Systems;Organismal Systems;Organismal Systems;Organismal Systems;Organismal Systems;Organismal Systems	Signaling molecules and interaction;Cell motility;Signal transduction;Nervous system;Digestive system;Sensory system;Digestive system;Endocrine system;Digestive system	ko04080//Neuroactive ligand-receptor interaction;ko04810//Regulation of actin cytoskeleton;ko04020//Calcium signaling pathway;ko04725//Cholinergic synapse;ko04972//Pancreatic secretion;ko04742//Taste transduction;ko04970//Salivary secretion;ko04911//Insulin secretion;ko04971//Gastric acid secretion	K04131;K04131;K04131;K04131;K04131;K04131;K04131;K04131;K04131	-	-	-
miR-1599-z	2.46752	1.42068	2.41412	ncbi_101109931	0.435	0.875	0.492	-0.9973	0.0471656	ZNF516	PREDICTED: zinc finger protein 516 isoform X2 [Ovis aries musimon]	Organismal Systems	Environmental adaptation	ko04714//Thermogenesis	K22411	-	GO:0043169//cation binding	-
miR-877-z	1.65605	0.74365	1.53507	ncbi_101102691	15.87	29.165	16.598	-0.9973	0.0468886	KLHL24	kelch-like protein 24 [Bos taurus]	-	-	-	-	-	-	-
miR-1343-x	0.28375	0.1365	0.3823	ncbi_101109908	2.87	3.575	2.258	-0.9973	0.0465671	Dchs1	PREDICTED: protocadherin-16 isoform X2 [Ovis aries musimon]	Environmental Information Processing;Environmental Information Processing	Signal transduction;Signal transduction	ko04391//Hippo signaling pathway -fly;ko04392//Hippo signaling pathway - multiple species	K16507;K16507	GO:0031224//intrinsic component of membrane;GO:0044464//cell part	GO:0046872//metal ion binding	GO:0001503//ossification;GO:0009887//organ morphogenesis;GO:0030154//cell differentiation;GO:0035295//tube development;GO:0035556//intracellular signal transduction;GO:0098742//cell-cell adhesion via plasma-membrane adhesion molecules
novel-m0074-5p	1.4056	1.91158	0.701975	MSTRG.8224	0.943	0.778	1.245	-0.9973	0.0469327	--	LOW QUALITY PROTEIN: zinc finger protein 41 homolog [Odocoileus virginianus texanus]	-	-	-	-	-	-	-
oar-miR-29b	242.46	86.0061	183.231	ncbi_101109798	19.112	28.818	22.163	-0.9974	0.045759	PALM	PREDICTED: paralemmin-1 isoform X2 [Ovis aries musimon]	-	-	-	-	GO:0031253//cell projection membrane;GO:0044309//neuron spine;GO:0044424//intracellular part	GO:0050780//dopamine receptor binding	GO:0006612//protein targeting to membrane;GO:0006996//organelle organization;GO:0021700//developmental maturation;GO:0022604//regulation of cell morphogenesis;GO:0030818//negative regulation of cAMP biosynthetic process;GO:0031346//positive regulation of cell projection organization;GO:0045744//negative regulation of G-protein coupled receptor protein signaling pathway;GO:0051094//positive regula…
oar-miR-485-5p	2.49165	5.03035	3.48493	ncbi_105601929	0.622	0.21	0.435	-0.9974	0.045654	--	PREDICTED: uncharacterized protein LOC105601929 [Ovis aries]	-	-	-	-	-	-	-
oar-miR-377-3p	0.913025	1.15265	0.32775	MSTRG.7365	5.812	0.297	15.83	-0.9974	0.0455343	HINT1	histidine triad nucleotide-binding protein 1-like [Phocoena sinus]	-	-	-	-	GO:0016020//membrane;GO:0031988//membrane-bounded vesicle;GO:0043232//intracellular non-membrane-bounded organelle;GO:0044451//nucleoplasm part	GO:0004551//nucleotide diphosphatase activity;GO:0019901//protein kinase binding;GO:0036094//small molecule binding	GO:0006195//purine nucleotide catabolic process;GO:0010468//regulation of gene expression;GO:0012501//programmed cell death;GO:0034645//cellular macromolecule biosynthetic process;GO:0072331//signal transduction by p53 class mediator
miR-211-z	135.81	89.6096	84.9228	ncbi_443273	0.735	1.327	1.335	-0.9974	0.045706	Gria3	glutamate receptor 3 precursor [Bos taurus]	Environmental Information Processing;Environmental Information Processing;Human Diseases;Organismal Systems;Organismal Systems;Organismal Systems;Organismal Systems;Human Diseases;Organismal Systems;Human Diseases	Signaling molecules and interaction;Signal transduction;Cancers;Nervous system;Nervous system;Nervous system;Environmental adaptation;Substance dependence;Nervous system;Substance dependence	ko04080//Neuroactive ligand-receptor interaction;ko04024//cAMP signaling pathway;ko05202//Transcriptional misregulation in cancers;ko04723//Retrograde endocannabinoid signaling;ko04728//Dopaminergic synapse;ko04724//Glutamatergic synapse;ko04713//Circadian entrainment;ko05031//Amphetamine addiction;ko04730//Long-term depression;ko05033//Nicotine addiction	K05199;K05199;K05199;K05199;K05199;K05199;K05199;K05199;K05199;K05199	-	-	-
miR-29-x	41.0208	20.3022	32.5897	ncbi_101108051	2.357	4.685	3.155	-0.9974	0.0461738	BMF	PREDICTED: bcl-2-modifying factor isoform X1 [Capra hircus]	Human Diseases	Cancers	ko05206//MicroRNAs in cancer	K17460	GO:0015629//actin cytoskeleton	-	GO:0009967//positive regulation of signal transduction;GO:0010822//positive regulation of mitochondrion organization;GO:0032461//positive regulation of protein oligomerization;GO:0043066//negative regulation of apoptotic process
miR-4324-z	7.98595	4.8433	8.60693	ncbi_101101858	0.145	0.22	0.122	-0.9974	0.0457288	HIVEP3	PREDICTED: transcription factor HIVEP3 isoform X2 [Ovis aries musimon]	-	-	-	-	GO:0043231//intracellular membrane-bounded organelle	GO:0003676//nucleic acid binding;GO:0043169//cation binding	GO:0006355//regulation of transcription, DNA-templated;GO:0007519//skeletal muscle tissue development
miR-1842-x	3.49193	4.48032	2.18248	MSTRG.7892	1.71	1.32	2.382	-0.9974	0.0456003	ULBP1	UL16-binding protein 3-like [Bos indicus x Bos taurus]	Organismal Systems	Immune system	ko04650//Natural killer cell mediated cytotoxicity	K07986	-	-	-
miR-211-x	4.67933	2.64043	2.11238	ncbi_101108867	10.74	17.633	18.695	-0.9974	0.0463262	IER3	PREDICTED: radiation-inducible immediate-early gene IEX-1 [Ovis aries]	-	-	-	-	GO:0043231//intracellular membrane-bounded organelle	-	GO:0003073//regulation of systemic arterial blood pressure;GO:0006110//regulation of glycolytic process;GO:0006913//nucleocytoplasmic transport;GO:0009896//positive regulation of catabolic process;GO:0010823//negative regulation of mitochondrion organization;GO:0031348//negative regulation of defense response;GO:0031572//G2 DNA damage checkpoint;GO:0042981//regulation of apoptotic process;GO:0051…
miR-490-x	0.381175	1.17702	1.09882	MSTRG.8741	4.703	2.95	2.983	-0.9974	0.0463451	--	Cleavage stimulation factor subunit 2 [Bos mutus]	Organismal Systems	Sensory system	ko04742//Taste transduction	K08474	GO:0044421//extracellular region part	GO:0043169//cation binding	GO:0007162//negative regulation of cell adhesion;GO:0007169//transmembrane receptor protein tyrosine kinase signaling pathway;GO:0010596//negative regulation of endothelial cell migration;GO:0045765//regulation of angiogenesis;GO:0048869//cellular developmental process;GO:0050922//negative regulation of chemotaxis
miR-508-x	0.93085	1.05435	0.35165	MSTRG.8395	2.433	2.2	4.46	-0.9974	0.045508	TIGD1	tigger transposable element-derived protein 1 [Echinops telfairi]	-	-	-	-	GO:0031224//intrinsic component of membrane	GO:0060089//molecular transducer activity;GO:0097159//organic cyclic compound binding	GO:0007166//cell surface receptor signaling pathway;GO:0007606//sensory perception of chemical stimulus
novel-m0005-3p	14.8841	25.2649	20.2639	MSTRG.5043	0.83	0.255	0.568	-0.9974	0.045982	TRGC1	PREDICTED: T-cell receptor gamma-2 chain C region [Capra hircus]	-	-	-	-	GO:0016021//integral component of membrane	GO:0005488//binding	-
novel-m0006-3p	14.8841	25.2649	20.2639	MSTRG.5043	0.83	0.255	0.568	-0.9974	0.045982	TRGC1	PREDICTED: T-cell receptor gamma-2 chain C region [Capra hircus]	-	-	-	-	GO:0016021//integral component of membrane	GO:0005488//binding	-
novel-m0011-3p	5.94745	11.1004	8.06595	ncbi_101110786	6.465	3.758	5.525	-0.9974	0.0460402	CPI17	protein phosphatase 1 regulatory subunit 14A [Bos taurus]	Organismal Systems	Circulatory system	ko04270//Vascular smooth muscle contraction	K12328	-	-	GO:0016310//phosphorylation
novel-m0057-3p	1.55662	0.633625	2.19615	ncbi_101121675	77.218	93.787	62.393	-0.9974	0.0460259	DDX17	PREDICTED: probable ATP-dependent RNA helicase DDX17 [Sus scrofa]	-	-	-	-	GO:0031981//nuclear lumen;GO:0043232//intracellular non-membrane-bounded organelle	GO:0003712//transcription cofactor activity;GO:0003723//RNA binding;GO:0004386//helicase activity;GO:0032550//purine ribonucleoside binding;GO:0035258//steroid hormone receptor binding;GO:0042623//ATPase activity, coupled	GO:0006357//regulation of transcription from RNA polymerase II promoter;GO:0033145//positive regulation of intracellular steroid hormone receptor signaling pathway;GO:0035914//skeletal muscle cell differentiation
novel-m0223-3p	0.214775	0.01	0.061825	ncbi_101117024	5.505	8.975	7.868	-0.9974	0.0456669	RIPOR2	PREDICTED: protein FAM65B isoform X2 [Ovis aries musimon]	-	-	-	-	GO:0031528//microvillus membrane;GO:0044424//intracellular part	-	GO:0050954//sensory perception of mechanical stimulus
oar-miR-29a	2305.59	780.605	1613.87	ncbi_101116120	2.173	3.325	2.625	-0.9975	0.0446395	Vstm4	PREDICTED: V-set and transmembrane domain-containing protein 4 isoform X3 [Ovis aries musimon]	-	-	-	-	-	-	-
oar-miR-379-3p	8.73065	15.5909	13.961	ncbi_105614340	2.583	1.272	1.493	-0.9975	0.0453828	Cd38	PREDICTED: ADP-ribosyl cyclase 1 [Pantholops hodgsonii]	Metabolism;Human Diseases;Environmental Information Processing;Organismal Systems;Organismal Systems;Organismal Systems;Organismal Systems;Metabolism	Global and overview maps;Infectious diseases;Signal transduction;Endocrine system;Immune system;Digestive system;Digestive system;Metabolism of cofactors and vitamins	ko01100//Metabolic pathways;ko05169//Epstein-Barr virus infection;ko04020//Calcium signaling pathway;ko04921//Oxytocin signaling pathway;ko04640//Hematopoietic cell lineage;ko04972//Pancreatic secretion;ko04970//Salivary secretion;ko00760//Nicotinate and nicotinamide metabolism	K01242;K01242;K01242;K01242;K01242;K01242;K01242;K01242	-	-	-
miR-127-x	6.41303	10.487	6.12392	ncbi_100147781	6.33	4.353	6.652	-0.9975	0.0448283	SLC39A3	zinc transporter ZIP3 [Ovis aries]	-	-	-	-	GO:0031224//intrinsic component of membrane	GO:0022890//inorganic cation transmembrane transporter activity	GO:0006829//zinc II ion transport;GO:0044763//single-organism cellular process
miR-4324-z	7.98595	4.8433	8.60693	ncbi_101120946	1.795	2.72	1.7	-0.9975	0.0446263	IL10RA	PREDICTED: interleukin-10 receptor subunit alpha [Ovis aries]	Environmental Information Processing;Human Diseases;Environmental Information Processing;Human Diseases;Human Diseases;Human Diseases	Signaling molecules and interaction;Infectious diseases;Signal transduction;Infectious diseases;Infectious diseases;Infectious diseases	ko04060//Cytokine-cytokine receptor interaction;ko05163//Human cytomegalovirus infection;ko04630//Jak-STAT signaling pathway;ko05169//Epstein-Barr virus infection;ko05152//Tuberculosis;ko05145//Toxoplasmosis	K05134;K05134;K05134;K05134;K05134;K05134	-	-	-
miR-877-x	5.55753	3.15458	5.604	ncbi_101122759	4.095	25.805	1.778	-0.9975	0.0451581	Nr4a3	PREDICTED: nuclear receptor subfamily 4 group A member 3 [Ovis aries musimon]	Human Diseases	Cancers	ko05202//Transcriptional misregulation in cancers	K08559	GO:0043231//intracellular membrane-bounded organelle;GO:0043234//protein complex	GO:0000981//RNA polymerase II transcription factor activity, sequence-specific DNA binding;GO:0003677//DNA binding;GO:0038023//signaling receptor activity;GO:0046914//transition metal ion binding	GO:0000302//response to reactive oxygen species;GO:0001704//formation of primary germ layer;GO:0006357//regulation of transcription from RNA polymerase II promoter;GO:0009755//hormone-mediated signaling pathway;GO:0021543//pallium development;GO:0035239//tube morphogenesis;GO:0043065//positive regulation of apoptotic process;GO:0043066//negative regulation of apoptotic process;GO:0050905//neuromu…
miR-1599-z	2.46752	1.42068	2.41412	ncbi_101114182	1.87	3.698	2.1	-0.9975	0.0448545	ALDH1L2	PREDICTED: mitochondrial 10-formyltetrahydrofolate dehydrogenase [Ovis aries]	Metabolism	Metabolism of cofactors and vitamins	ko00670//One carbon pool by folate	K00289	-	-	-
miR-877-z	1.65605	0.74365	1.53507	ncbi_101115925	1.505	2.463	1.56	-0.9975	0.0453437	IGF2BP2	PREDICTED: insulin-like growth factor 2 mRNA-binding protein 2 isoform X1 [Ovis aries]	-	-	-	-	GO:0043231//intracellular membrane-bounded organelle;GO:0043232//intracellular non-membrane-bounded organelle	GO:0003729//mRNA binding	-
miR-10-z	0.325725	0.07275	0.26845	ncbi_101106002	14.867	22.828	16.115	-0.9975	0.0454199	ASB15	PREDICTED: ankyrin repeat and SOCS box protein 15 isoform X1 [Ovis aries]	-	-	-	-	-	-	GO:0007165//signal transduction
miR-10-z	0.325725	0.07275	0.26845	ncbi_101109208	33.962	55.857	40.352	-0.9975	0.0446382	SERPINH1	serpin H1 precursor [Bos taurus]	-	-	-	-	-	-	-
miR-409-x	0.085175	0.373975	0.235975	ncbi_101103047	1.637	1.042	1.29	-0.9975	0.0446819	Galnt12	PREDICTED: polypeptide N-acetylgalactosaminyltransferase 12 isoform X2 [Ovis aries musimon]	Metabolism;Metabolism	Global and overview maps;Glycan biosynthesis and metabolism	ko01100//Metabolic pathways;ko00512//Mucin type O-glycan biosynthesis	K00710;K00710	GO:0031224//intrinsic component of membrane;GO:0043231//intracellular membrane-bounded organelle	GO:0016740//transferase activity;GO:0043169//cation binding	GO:0006464//cellular protein modification process
miR-1630-z	0.04545	0.244025	0.251475	ncbi_101122160	1.412	0.857	0.787	-0.9975	0.0448865	ZNF365	PREDICTED: protein ZNF365 [Ovis aries]	-	-	-	-	-	-	-
novel-m0072-3p	1.08332	0.37445	0.944875	ncbi_105605821	0.03	0.23	0.055	-0.9975	0.0447742	MAN1B1	PREDICTED: endoplasmic reticulum mannosyl-oligosaccharide 1,2-alpha-mannosidase-like [Capra hircus]	Metabolism;Genetic Information Processing;Metabolism	Global and overview maps;Folding, sorting and degradation;Glycan biosynthesis and metabolism	ko01100//Metabolic pathways;ko04141//Protein processing in endoplasmic reticulum;ko00510//N-Glycan biosynthesis	K01230;K01230;K01230	GO:0043231//intracellular membrane-bounded organelle	GO:0016787//hydrolase activity;GO:0046872//metal ion binding	GO:0043161//proteasome-mediated ubiquitin-dependent protein catabolic process
novel-m0101-3p	0.514775	0.01	0.8033	ncbi_101106663	3.03	5.433	2	-0.9975	0.0450896	KLHL34	PREDICTED: kelch-like protein 34 isoform X2 [Ovis aries musimon]	-	-	-	-	-	-	-
novel-m0174-3p	0.01	0.164725	0.24965	ncbi_101112614	1.34	0.958	0.802	-0.9975	0.0454143	KCNN3	PREDICTED: small conductance calcium-activated potassium channel protein 3 isoform X1 [Ovis aries musimon]	Organismal Systems	Endocrine system	ko04911//Insulin secretion	K04944	-	-	-
oar-miR-200a	40.0271	23.2695	32.0926	ncbi_101112686	50.397	105.68	79.873	-0.9976	0.0438657	CTSC	PREDICTED: dipeptidyl peptidase 1 isoform X1 [Ovis aries musimon]	Cellular Processes;Cellular Processes	Cell growth and death;Transport and catabolism	ko04210//Apoptosis;ko04142//Lysosome	K01275;K01275	GO:0000323//lytic vacuole;GO:0031988//membrane-bounded vesicle;GO:0044421//extracellular region part	GO:0004175//endopeptidase activity;GO:0016504//peptidase activator activity;GO:0019899//enzyme binding;GO:0043168//anion binding	GO:0001909//leukocyte mediated cytotoxicity;GO:0009967//positive regulation of signal transduction;GO:0012501//programmed cell death;GO:0016485//protein processing;GO:0042221//response to chemical;GO:0044767//single-organism developmental process;GO:0045862//positive regulation of proteolysis
oar-miR-200a	40.0271	23.2695	32.0926	ncbi_101113156	2.218	3.377	2.697	-0.9976	0.0440472	TNFAIP3	PREDICTED: tumor necrosis factor alpha-induced protein 3 isoform X2 [Ovis aries]	Human Diseases;Organismal Systems;Cellular Processes;Human Diseases;Environmental Information Processing;Environmental Information Processing;Organismal Systems	Infectious diseases;Immune system;Cell growth and death;Infectious diseases;Signal transduction;Signal transduction;Immune system	ko05169//Epstein-Barr virus infection;ko04621//NOD-like receptor signaling pathway;ko04217//Necroptosis;ko05162//Measles;ko04668//TNF signaling pathway;ko04064//NF-kappa B signaling pathway;ko04657//IL-17 signaling pathway	K11859;K11859;K11859;K11859;K11859;K11859;K11859	GO:0005815//microtubule organizing center;GO:0031988//membrane-bounded vesicle;GO:0043231//intracellular membrane-bounded organelle	GO:0003676//nucleic acid binding;GO:0019787//ubiquitin-like protein transferase activity;GO:0019899//enzyme binding;GO:0032182//ubiquitin-like protein binding;GO:0036459//thiol-dependent ubiquitinyl hydrolase activity;GO:0046914//transition metal ion binding	GO:0000079//regulation of cyclin-dependent protein serine/threonine kinase activity;GO:0000209//protein polyubiquitination;GO:0001818//negative regulation of cytokine production;GO:0002467//germinal center formation;GO:0002507//tolerance induction;GO:0002676//regulation of chronic inflammatory response;GO:0008285//negative regulation of cell proliferation;GO:0016579//protein deubiquitination;GO:0…
oar-miR-541-5p	0.621325	2.1625	0.73895	ncbi_101118310	0.375	0.118	0.337	-0.9976	0.0437935	MYRIP	PREDICTED: rab effector MyRIP isoform X1 [Ovis aries musimon]	-	-	-	-	GO:0005856//cytoskeleton;GO:0031513//nonmotile primary cilium;GO:0048770//pigment granule	GO:0008092//cytoskeletal protein binding;GO:0017016//Ras GTPase binding	GO:0015031//protein transport
miR-29-y	388.694	130.405	304.163	ncbi_101103044	0.38	0.927	0.593	-0.9976	0.0444607	ERBB4	PREDICTED: receptor tyrosine-protein kinase erbB-4 isoform X2 [Ovis aries]	Environmental Information Processing;Environmental Information Processing;Human Diseases;Environmental Information Processing;Environmental Information Processing	Signal transduction;Signal transduction;Cancers;Signal transduction;Signal transduction	ko04151//PI3K-Akt signaling pathway;ko04010//MAPK signaling pathway;ko05205//Proteoglycans in cancer;ko04020//Calcium signaling pathway;ko04012//ErbB signaling pathway	K05085;K05085;K05085;K05085;K05085	GO:0031224//intrinsic component of membrane;GO:0043231//intracellular membrane-bounded organelle;GO:0043234//protein complex	GO:0000975//regulatory region DNA binding;GO:0004713//protein tyrosine kinase activity;GO:0032550//purine ribonucleoside binding;GO:0046983//protein dimerization activity;GO:0070851//growth factor receptor binding	GO:0000266//mitochondrial fission;GO:0001667//ameboidal-type cell migration;GO:0006355//regulation of transcription, DNA-templated;GO:0007167//enzyme linked receptor protein signaling pathway;GO:0007262//STAT protein import into nucleus;GO:0007589//body fluid secretion;GO:0008284//positive regulation of cell proliferation;GO:0009653//anatomical structure morphogenesis;GO:0009790//embryo developme…
miR-29-y	388.694	130.405	304.163	ncbi_101111201	1.373	2.56	1.835	-0.9976	0.0443304	PARP10	PREDICTED: poly [ADP-ribose] polymerase 10 isoform X3 [Ovis aries musimon]	-	-	-	-	GO:0043231//intracellular membrane-bounded organelle	GO:0031593//polyubiquitin binding	GO:0001672//regulation of chromatin assembly or disassembly;GO:0006471//protein ADP-ribosylation;GO:0008285//negative regulation of cell proliferation;GO:0033158//regulation of protein import into nucleus, translocation;GO:0043433//negative regulation of sequence-specific DNA binding transcription factor activity;GO:0045069//regulation of viral genome replication;GO:1900044//regulation of protein…
miR-335-x	55.4675	85.5335	62.8178	ncbi_101122707	6.72	2.99	5.57	-0.9976	0.0439812	PLXDC1	PREDICTED: plexin domain-containing protein 1 isoform X1 [Ovis aries musimon]	-	-	-	-	GO:0031224//intrinsic component of membrane;GO:0043234//protein complex;GO:0044424//intracellular part	-	GO:0044707//single-multicellular organism process
miR-150-x	8.3967	5.76762	8.88645	ncbi_101111164	10.8	15.04	9.575	-0.9976	0.0437469	TMEM164	PREDICTED: transmembrane protein 164 isoform X1 [Ovis aries]	-	-	-	-	-	-	-
miR-1599-z	2.46752	1.42068	2.41412	ncbi_101102909	4.035	8.042	4.532	-0.9976	0.043748	Ttc9	PREDICTED: tetratricopeptide repeat protein 9A [Ovis aries musimon]	-	-	-	-	-	-	-
miR-432-x	1.30135	2.54442	1.5262	ncbi_101122542	0.335	0.065	0.305	-0.9976	0.0439378	SDR42E1	PREDICTED: short-chain dehydrogenase/reductase family 42E member 1 isoform X1 [Ovis aries]	-	-	-	-	GO:0031224//intrinsic component of membrane	GO:0033764//steroid dehydrogenase activity, acting on the CH-OH group of donors, NAD or NADP as acceptor	GO:0008202//steroid metabolic process
miR-199-z	1.40212	0.705775	0.9413	ncbi_101111278	1.812	3.77	3.23	-0.9976	0.0437129	TNFAIP8L1	PREDICTED: tumor necrosis factor alpha-induced protein 8-like protein 1 isoform X1 [Ovis aries musimon]	-	-	-	-	-	-	GO:0032006//regulation of TOR signaling
miR-490-x	0.381175	1.17702	1.09882	ncbi_105614340	2.583	1.272	1.493	-0.9976	0.0438256	Cd38	PREDICTED: ADP-ribosyl cyclase 1 [Pantholops hodgsonii]	Metabolism;Human Diseases;Environmental Information Processing;Organismal Systems;Organismal Systems;Organismal Systems;Organismal Systems;Metabolism	Global and overview maps;Infectious diseases;Signal transduction;Endocrine system;Immune system;Digestive system;Digestive system;Metabolism of cofactors and vitamins	ko01100//Metabolic pathways;ko05169//Epstein-Barr virus infection;ko04020//Calcium signaling pathway;ko04921//Oxytocin signaling pathway;ko04640//Hematopoietic cell lineage;ko04972//Pancreatic secretion;ko04970//Salivary secretion;ko00760//Nicotinate and nicotinamide metabolism	K01242;K01242;K01242;K01242;K01242;K01242;K01242;K01242	-	-	-
miR-508-x	0.93085	1.05435	0.35165	ncbi_105607760	0.315	0.235	0.565	-0.9976	0.0440307	GPR62	PREDICTED: probable G-protein coupled receptor 62 isoform X1 [Ovis aries musimon]	-	-	-	-	GO:0031224//intrinsic component of membrane;GO:0043234//protein complex	-	GO:0007166//cell surface receptor signaling pathway
miR-205-z	0.72825	0.23165	0.656375	ncbi_101110218	1.143	2.1	1.347	-0.9976	0.0442161	PLEK	PREDICTED: pleckstrin [Ovis aries]	-	-	-	-	GO:0031253//cell projection membrane;GO:0044424//intracellular part	GO:0019901//protein kinase binding;GO:0046983//protein dimerization activity;GO:1902936//phosphatidylinositol bisphosphate binding	GO:0006650//glycerophospholipid metabolic process;GO:0006887//exocytosis;GO:0008277//regulation of G-protein coupled receptor protein signaling pathway;GO:0008361//regulation of cell size;GO:0009306//protein secretion;GO:0010543//regulation of platelet activation;GO:0010677//negative regulation of cellular carbohydrate metabolic process;GO:0010922//positive regulation of phosphatase activity;GO:0…
miR-1630-z	0.04545	0.244025	0.251475	ncbi_101105348	0.84	0.482	0.497	-0.9976	0.0438805	SLC44A2	PREDICTED: LOW QUALITY PROTEIN: choline transporter-like protein 2 isoform X2 [Ovis aries musimon]	Human Diseases	Cancers	ko05231//Choline metabolism in cancer	K15377	GO:0005774//vacuolar membrane;GO:0031224//intrinsic component of membrane;GO:0031988//membrane-bounded vesicle	-	GO:0043122//regulation of I-kappaB kinase/NF-kappaB signaling;GO:0051234//establishment of localization
miR-1630-z	0.04545	0.244025	0.251475	ncbi_101120989	1.425	0.742	0.657	-0.9976	0.0440771	KCNE4	PREDICTED: LOW QUALITY PROTEIN: potassium voltage-gated channel subfamily E member 4 [Pantholops hodgsonii]	-	-	-	-	-	-	GO:0034220//ion transmembrane transport
novel-m0072-3p	1.08332	0.37445	0.944875	ncbi_101114182	1.87	3.698	2.1	-0.9976	0.044266	ALDH1L2	PREDICTED: mitochondrial 10-formyltetrahydrofolate dehydrogenase [Ovis aries]	Metabolism	Metabolism of cofactors and vitamins	ko00670//One carbon pool by folate	K00289	-	-	-
novel-m0130-5p	0.9747	0.516075	0.320625	ncbi_101112777	0.11	0.943	1.198	-0.9976	0.0441513	SLIT1	PREDICTED: slit homolog 1 protein isoform X2 [Ovis aries musimon]	Organismal Systems	Development	ko04360//Axon guidance	K06838	GO:0044421//extracellular region part	GO:0005102//receptor binding	GO:0007411//axon guidance;GO:0021988//olfactory lobe development;GO:0022029//telencephalon cell migration;GO:0048675//axon extension;GO:0051647//nucleus localization
novel-m0173-5p	0.210825	0.46385	0.042275	ncbi_101116318	1.062	0.75	1.222	-0.9976	0.0437041	ADCK1	PREDICTED: uncharacterized aarF domain-containing protein kinase 1 [Ovis aries]	-	-	-	-	GO:0043231//intracellular membrane-bounded organelle	GO:0016772//transferase activity, transferring phosphorus-containing groups;GO:0032550//purine ribonucleoside binding	GO:0006464//cellular protein modification process;GO:0006796//phosphate-containing compound metabolic process
novel-m0172-5p	0.2178	0.17965	0.024875	ncbi_101119441	48.157	52.65	83.192	-0.9976	0.0443622	FRMD3	PREDICTED: FERM domain-containing protein 3 isoform X1 [Ovis aries musimon]	-	-	-	-	GO:0043232//intracellular non-membrane-bounded organelle;GO:0044425//membrane part	GO:0005515//protein binding	-
novel-m0174-3p	0.01	0.164725	0.24965	MSTRG.13062	2.11	1.297	0.963	-0.9976	0.0445589	SETMAR	endonuclease-reverse transcriptase-like protein [Dinothrombium tinctorium]	-	-	-	-	-	-	-
oar-miR-181a	3363.33	5294.31	3788.34	ncbi_105614203	0.94	0.013	0.677	-0.9977	0.0432012	ABCC4	PREDICTED: LOW QUALITY PROTEIN: multidrug resistance-associated protein 4 [Capra hircus]	Environmental Information Processing;Organismal Systems;Environmental Information Processing;Human Diseases	Signal transduction;Digestive system;Membrane transport;Drug resistance	ko04024//cAMP signaling pathway;ko04976//Bile secretion;ko02010//ABC transporters;ko01523//Antifolate resistance	K05673;K05673;K05673;K05673	GO:0031224//intrinsic component of membrane	GO:0015405//P-P-bond-hydrolysis-driven transmembrane transporter activity;GO:0017111//nucleoside-triphosphatase activity;GO:0036094//small molecule binding	GO:0044763//single-organism cellular process;GO:0051234//establishment of localization
oar-miR-29b	242.46	86.0061	183.231	ncbi_101114714	7.185	12.383	8.84	-0.9977	0.0429098	NATD1	protein NATD1 [Bos taurus]	-	-	-	-	-	-	-
oar-miR-106a	2.7369	5.55602	2.31117	ncbi_101119890	0.497	0.292	0.51	-0.9977	0.0431796	IFNLR1	PREDICTED: interferon lambda receptor 1 isoform X2 [Ovis aries musimon]	Environmental Information Processing;Environmental Information Processing	Signaling molecules and interaction;Signal transduction	ko04060//Cytokine-cytokine receptor interaction;ko04630//Jak-STAT signaling pathway	K05140;K05140	-	-	-
miR-21-y	33.5879	43.5474	23.4054	ncbi_101120588	0.725	0.507	1.008	-0.9977	0.0435283	NLGN2	PREDICTED: neuroligin-2 isoform X2 [Ovis aries musimon]	Environmental Information Processing	Signaling molecules and interaction	ko04514//Cell adhesion molecules (CAMs)	K07378	-	-	-
miR-150-x	8.3967	5.76762	8.88645	ncbi_101122236	174.9	316.188	134.248	-0.9977	0.0432682	NRAP	PREDICTED: nebulin-related-anchoring protein isoform X2 [Ovis aries musimon]	-	-	-	-	GO:0005913//cell-cell adherens junction;GO:0005924//cell-substrate adherens junction;GO:0043292//contractile fiber	GO:0046914//transition metal ion binding;GO:0051393//alpha-actinin binding	-
miR-4324-z	7.98595	4.8433	8.60693	ncbi_101117971	2.922	4.348	2.493	-0.9977	0.0434283	CCR1	PREDICTED: C-C chemokine receptor type 1 [Ovis aries]	Environmental Information Processing;Human Diseases;Human Diseases;Organismal Systems	Signaling molecules and interaction;Infectious diseases;Infectious diseases;Immune system	ko04060//Cytokine-cytokine receptor interaction;ko05163//Human cytomegalovirus infection;ko05167//Kaposi sarcoma-associated herpesvirus infection;ko04062//Chemokine signaling pathway	K04176;K04176;K04176;K04176	GO:0031224//intrinsic component of membrane;GO:0044459//plasma membrane part	GO:0004950//chemokine receptor activity;GO:0019957//C-C chemokine binding	GO:0002690//positive regulation of leukocyte chemotaxis;GO:0002763//positive regulation of myeloid leukocyte differentiation;GO:0006816//calcium ion transport;GO:0006952//defense response;GO:0010468//regulation of gene expression;GO:0016192//vesicle-mediated transport;GO:0019221//cytokine-mediated signaling pathway;GO:0030279//negative regulation of ossification;GO:0043410//positive regulation of…
miR-664-y	5.82855	4.27165	7.9984	ncbi_101105303	2.598	3.08	1.732	-0.9977	0.0435026	SYK	PREDICTED: tyrosine-protein kinase SYK isoform X4 [Pantholops hodgsonii]	Environmental Information Processing;Human Diseases;Human Diseases;Human Diseases;Human Diseases;Organismal Systems;Environmental Information Processing;Organismal Systems;Organismal Systems;Organismal Systems;Environmental Information Processing;Organismal Systems;Organismal Systems;Organismal Systems	Signal transduction;Cancers;Infectious diseases;Infectious diseases;Infectious diseases;Immune system;Signal transduction;Development;Immune system;Immune system;Signal transduction;Immune system;Immune system;Immune system	ko04151//PI3K-Akt signaling pathway;ko05203//Viral carcinogenesis;ko05169//Epstein-Barr virus infection;ko05167//Kaposi sarcoma-associated herpesvirus infection;ko05152//Tuberculosis;ko04650//Natural killer cell mediated cytotoxicity;ko04072//Phospholipase D signaling pathway;ko04380//Osteoclast differentiation;ko04611//Platelet activation;ko04625//C-type lectin receptor signaling pathway;ko04064…	K05855;K05855;K05855;K05855;K05855;K05855;K05855;K05855;K05855;K05855;K05855;K05855;K05855;K05855	-	-	-
miR-285-z	6.83237	2.8838	6.55905	ncbi_101112576	2.513	4.942	2.855	-0.9977	0.0435506	ZNF704	PREDICTED: zinc finger protein 704 isoform X2 [Tursiops truncatus]	-	-	-	-	-	-	-
miR-877-x	5.55753	3.15458	5.604	ncbi_101115925	1.505	2.463	1.56	-0.9977	0.0431185	IGF2BP2	PREDICTED: insulin-like growth factor 2 mRNA-binding protein 2 isoform X1 [Ovis aries]	-	-	-	-	GO:0043231//intracellular membrane-bounded organelle;GO:0043232//intracellular non-membrane-bounded organelle	GO:0003729//mRNA binding	-
miR-1599-z	2.46752	1.42068	2.41412	ncbi_101103306	6.068	11.578	5.925	-0.9977	0.0429629	Stxbp1	syntaxin-binding protein 1 [Cricetulus griseus]	Organismal Systems	Nervous system	ko04721//Synaptic vesicle cycle	K15292	GO:0016020//membrane;GO:0030141//secretory granule;GO:0031981//nuclear lumen;GO:0032991//macromolecular complex;GO:0033267//axon part	GO:0003723//RNA binding;GO:0019900//kinase binding;GO:0019905//syntaxin binding	GO:0001505//regulation of neurotransmitter levels;GO:0006835//dicarboxylic acid transport;GO:0007009//plasma membrane organization;GO:0015980//energy derivation by oxidation of organic compounds;GO:0017158//regulation of calcium ion-dependent exocytosis;GO:0030168//platelet activation;GO:0031338//regulation of vesicle fusion;GO:0031647//regulation of protein stability;GO:0032228//regulation of sy…
miR-12135-z	1.8899	0.740525	1.3004	ncbi_101105358	2.26	3.44	2.935	-0.9977	0.043358	RGS7BP	PREDICTED: regulator of G-protein signaling 7-binding protein isoform X1 [Ovis aries]	-	-	-	-	GO:0016020//membrane;GO:0044424//intracellular part	-	GO:0007166//cell surface receptor signaling pathway;GO:0009966//regulation of signal transduction
miR-490-x	0.381175	1.17702	1.09882	ncbi_101111679	5.973	1.055	1.177	-0.9977	0.0429752	LIPG	endothelial lipase [Ovis aries]	Metabolism;Metabolism;Organismal Systems	Global and overview maps;Lipid metabolism;Digestive system	ko01100//Metabolic pathways;ko00561//Glycerolipid metabolism;ko04979//Cholesterol metabolism	K22284;K22284;K22284	GO:0044421//extracellular region part	GO:0004620//phospholipase activity	GO:0010982//regulation of high-density lipoprotein particle clearance;GO:0030301//cholesterol transport;GO:0031323//regulation of cellular metabolic process;GO:0032373//positive regulation of sterol transport;GO:0034369//plasma lipoprotein particle remodeling;GO:0044238//primary metabolic process;GO:0055081//anion homeostasis;GO:0055092//sterol homeostasis
miR-1271-y	0.519625	0.40255	0.1714	ncbi_101101900	0.013	0.03	0.075	-0.9977	0.0433754	FREM2	PREDICTED: FRAS1-related extracellular matrix protein 2 isoform X2 [Ovis aries musimon]	-	-	-	-	GO:0031224//intrinsic component of membrane;GO:0031988//membrane-bounded vesicle;GO:0044420//extracellular matrix component	GO:0046872//metal ion binding	GO:0043583//ear development;GO:0044763//single-organism cellular process;GO:0098742//cell-cell adhesion via plasma-membrane adhesion molecules
novel-m0050-3p	3.1606	4.88023	4.8942	ncbi_101102549	0.685	0.165	0.2	-0.9977	0.0428153	Erg28	PREDICTED: probable ergosterol biosynthetic protein 28 isoform X3 [Ovis aries musimon]	-	-	-	-	GO:0016023//cytoplasmic, membrane-bounded vesicle	-	-
novel-m0057-3p	1.55662	0.633625	2.19615	ncbi_100505405	2.792	3.95	2.17	-0.9977	0.0431463	PEG3	PREDICTED: paternally-expressed gene 3 protein isoform X3 [Capra hircus]	-	-	-	-	GO:0043231//intracellular membrane-bounded organelle	GO:0001071//nucleic acid binding transcription factor activity;GO:0043169//cation binding	GO:0010468//regulation of gene expression;GO:0012501//programmed cell death;GO:0034645//cellular macromolecule biosynthetic process
novel-m0114-5p	0.1256	0.683525	0.07385	ncbi_101102384	131.635	88.572	139.53	-0.9977	0.0431702	COQ10A	PREDICTED: coenzyme Q-binding protein COQ10 homolog A, mitochondrial isoform X1 [Ovis aries musimon]	-	-	-	-	-	-	-
oar-miR-29a	2305.59	780.605	1613.87	ncbi_101119518	0.445	0.862	0.61	-0.9978	0.0422333	IGSF9B	PREDICTED: protein turtle homolog B isoform X5 [Ovis aries musimon]	-	-	-	-	GO:0043005//neuron projection;GO:0044297//cell body;GO:0045202//synapse	GO:0019899//enzyme binding	GO:0060080//inhibitory postsynaptic potential
oar-miR-29b	242.46	86.0061	183.231	ncbi_101109623	1.603	2.645	2.058	-0.9978	0.0422059	TULP4	PREDICTED: tubby-related protein 4 isoform X2 [Ovis aries musimon]	-	-	-	-	-	-	GO:0007165//signal transduction;GO:0032446//protein modification by small protein conjugation
oar-miR-200a	40.0271	23.2695	32.0926	ncbi_101120136	2.897	5.638	4.035	-0.9978	0.0426716	2021-03-08	PREDICTED: E3 ubiquitin-protein ligase MARCH8 isoform X2 [Ovis aries]	-	-	-	-	GO:0000323//lytic vacuole;GO:0005769//early endosome;GO:0005774//vacuolar membrane;GO:0012506//vesicle membrane;GO:0031224//intrinsic component of membrane	GO:0019787//ubiquitin-like protein transferase activity;GO:0042287//MHC protein binding;GO:0046914//transition metal ion binding	GO:0002504//antigen processing and presentation of peptide or polysaccharide antigen via MHC class II;GO:0010558//negative regulation of macromolecule biosynthetic process;GO:0032446//protein modification by small protein conjugation
oar-miR-485-5p	2.49165	5.03035	3.48493	ncbi_101112074	2.005	1.305	1.772	-0.9978	0.0418527	TMEM104	PREDICTED: transmembrane protein 104 isoform X2 [Ovis aries musimon]	-	-	-	-	GO:0031224//intrinsic component of membrane	-	-
oar-miR-541-5p	0.621325	2.1625	0.73895	ncbi_101113095	34.435	3.292	34.367	-0.9978	0.042474	SCN3B	sodium channel subunit beta-3 precursor [Bos taurus]	-	-	-	-	GO:0005887//integral component of plasma membrane;GO:0031674//I band	GO:0005248//voltage-gated sodium channel activity;GO:0005515//protein binding;GO:0016247//channel regulator activity	GO:0002027//regulation of heart rate;GO:0002028//regulation of sodium ion transport;GO:0003254//regulation of membrane depolarization;GO:0007009//plasma membrane organization;GO:0007600//sensory perception;GO:0032412//regulation of ion transmembrane transporter activity;GO:0048731//system development;GO:0086002//cardiac muscle cell action potential involved in contraction;GO:0086010//membrane dep…
miR-149-x	148.182	227.022	143.883	ncbi_101110381	0.193	0.035	0.215	-0.9978	0.0422244	MAB21L3	PREDICTED: protein mab-21-like 3 [Ovis aries musimon]	-	-	-	-	-	-	-
miR-769-z	58.2513	73.878	42.215	ncbi_101113394	4.745	0.22	8.422	-0.9978	0.0427107	EXTL1	PREDICTED: exostosin-like 1 isoform X1 [Capra hircus]	Metabolism;Metabolism	Global and overview maps;Glycan biosynthesis and metabolism	ko01100//Metabolic pathways;ko00534//Glycosaminoglycan biosynthesis - heparan sulfate / heparin	K02368;K02368	GO:0031224//intrinsic component of membrane	-	GO:0006464//cellular protein modification process;GO:0030166//proteoglycan biosynthetic process
miR-1388-y	27.2641	40.2039	22.5423	ncbi_101110091	351.928	260.935	396.468	-0.9978	0.0427093	CHCHD10	coiled-coil-helix-coiled-coil-helix domain-containing protein 10, mitochondrial [Bos taurus]	-	-	-	-	GO:0031970//organelle envelope lumen;GO:0043231//intracellular membrane-bounded organelle	-	GO:0006091//generation of precursor metabolites and energy;GO:0006996//organelle organization;GO:0009152//purine ribonucleotide biosynthetic process;GO:0051348//negative regulation of transferase activity
miR-29-z	15.665	7.24815	11.4219	ncbi_101109462	0.155	0.48	0.3	-0.9978	0.0425601	CCR7	PREDICTED: C-C chemokine receptor type 7 [Ovis aries]	Environmental Information Processing;Organismal Systems	Signaling molecules and interaction;Immune system	ko04060//Cytokine-cytokine receptor interaction;ko04062//Chemokine signaling pathway	K04182;K04182	GO:0031224//intrinsic component of membrane;GO:0044459//plasma membrane part	GO:0016493//C-C chemokine receptor activity;GO:0019957//C-C chemokine binding	GO:0001771//immunological synapse formation;GO:0001819//positive regulation of cytokine production;GO:0002237//response to molecule of bacterial origin;GO:0002407//dendritic cell chemotaxis;GO:0002468//dendritic cell antigen processing and presentation;GO:0002573//myeloid leukocyte differentiation;GO:0002866//positive regulation of acute inflammatory response to antigenic stimulus;GO:0002920//reg…
miR-150-x	8.3967	5.76762	8.88645	ncbi_101112667	1.935	2.91	1.84	-0.9978	0.0421649	ADCY7	PREDICTED: adenylate cyclase type 7 isoform X6 [Ovis aries musimon]	Human Diseases;Human Diseases;Human Diseases;Organismal Systems;Environmental Information Processing;Environmental Information Processing;Environmental Information Processing;Organismal Systems;Metabolism;Environmental Information Processing;Human Diseases;Organismal Systems;Environmental Information Processing;Organismal Systems;Organismal Systems;Environmental Information Processing;Organismal …	Cancers;Infectious diseases;Infectious diseases;Environmental adaptation;Signal transduction;Signal transduction;Signal transduction;Immune system;Nucleotide metabolism;Signal transduction;Endocrine and metabolic diseases;Endocrine system;Signal transduction;Circulatory system;Nervous system;Signal transduction;Endocrine system;Endocrine system;Circulatory system;Immune system;Digestive system;Ce…	ko05200//Pathways in cancer;ko05166//HTLV-I infection;ko05163//Human cytomegalovirus infection;ko04714//Thermogenesis;ko04024//cAMP signaling pathway;ko04015//Rap1 signaling pathway;ko04020//Calcium signaling pathway;ko04062//Chemokine signaling pathway;ko00230//Purine metabolism;ko04022//cGMP - PKG signaling pathway;ko04934//Cushing syndrome;ko04921//Oxytocin signaling pathway;ko04072//Phospholi…	K08047;K08047;K08047;K08047;K08047;K08047;K08047;K08047;K08047;K08047;K08047;K08047;K08047;K08047;K08047;K08047;K08047;K08047;K08047;K08047;K08047;K08047;K08047;K08047;K08047;K08047;K08047;K08047;K08047;K08047;K08047;K08047;K08047;K08047;K08047;K08047;K08047;K08047;K08047;K08047;K08047;K08047;K08047;K08047;K08047;K08047	GO:0031224//intrinsic component of membrane	GO:0009975//cyclase activity;GO:0016829//lyase activity;GO:0032550//purine ribonucleoside binding;GO:0043169//cation binding	GO:0007165//signal transduction;GO:0030804//positive regulation of cyclic nucleotide biosynthetic process;GO:0045471//response to ethanol;GO:0046058//cAMP metabolic process
miR-285-z	6.83237	2.8838	6.55905	ncbi_101112706	1.188	2.13	1.183	-0.9978	0.0423991	COL4A5	PREDICTED: collagen alpha-5(IV) chain isoform X1 [Ovis aries]	Human Diseases;Environmental Information Processing;Human Diseases;Cellular Processes;Organismal Systems;Organismal Systems;Human Diseases;Human Diseases;Human Diseases;Environmental Information Processing	Cancers;Signal transduction;Infectious diseases;Cellular community - eukaryotes;Endocrine system;Digestive system;Infectious diseases;Endocrine and metabolic diseases;Cancers;Signaling molecules and interaction	ko05200//Pathways in cancer;ko04151//PI3K-Akt signaling pathway;ko05165//Human papillomavirus infection;ko04510//Focal adhesion;ko04926//Relaxin signaling pathway;ko04974//Protein digestion and absorption;ko05146//Amoebiasis;ko04933//AGE-RAGE signaling pathway in diabetic complications;ko05222//Small cell lung cancer;ko04512//ECM-receptor interaction	K06237;K06237;K06237;K06237;K06237;K06237;K06237;K06237;K06237;K06237	GO:0005581//collagen trimer;GO:0005604//basement membrane;GO:0045202//synapse	-	GO:0050808//synapse organization
miR-877-x	5.55753	3.15458	5.604	MSTRG.16848	2.735	4.93	2.515	-0.9978	0.0419431	JUP	JUP protein, partial [Homo sapiens]	Human Diseases;Human Diseases;Human Diseases;Human Diseases;Human Diseases	Cancers;Cancers;Cancers;Cardiovascular diseases;Cancers	ko05200//Pathways in cancer;ko05202//Transcriptional misregulation in cancers;ko05226//Gastric cancer;ko05412//Arrhythmogenic right ventricular cardiomyopathy (ARVC);ko05221//Acute myeloid leukemia	K10056;K10056;K10056;K10056;K10056	-	-	-
miR-199-z	1.40212	0.705775	0.9413	ncbi_101104973	4.16	6.28	5.692	-0.9978	0.042633	Ralgps1	PREDICTED: ras-specific guanine nucleotide-releasing factor RalGPS1 isoform X1 [Pantholops hodgsonii]	-	-	-	-	-	-	-
miR-1343-x	0.28375	0.1365	0.3823	MSTRG.11642	5.805	8.402	4.45	-0.9978	0.0417605	pol	PREDICTED: endogenous retrovirus group K member 11 Pol protein-like [Marmota marmota marmota]	-	-	-	-	GO:0016020//membrane;GO:0019012//virion;GO:0044424//intracellular part	GO:0003676//nucleic acid binding;GO:0004518//nuclease activity;GO:0016779//nucleotidyltransferase activity	GO:0006259//DNA metabolic process
miR-1630-z	0.04545	0.244025	0.251475	ncbi_101114022	4.208	2.83	2.665	-0.9978	0.0417921	SLC30A4	PREDICTED: zinc transporter 4 [Ovis aries]	-	-	-	-	GO:0005768//endosome;GO:0031224//intrinsic component of membrane	GO:0015075//ion transmembrane transporter activity	GO:0006812//cation transport;GO:0032879//regulation of localization;GO:0042221//response to chemical;GO:0044763//single-organism cellular process;GO:0072507//divalent inorganic cation homeostasis
miR-9-x	0.154525	0.118325	0.01	MSTRG.13929	3.53	5.46	13.87	-0.9978	0.0424237	--	endonuclease-reverse transcriptase [Babesia ovata]	Human Diseases;Human Diseases;Environmental Information Processing;Organismal Systems;Human Diseases;Human Diseases;Cellular Processes;Human Diseases	Cancers;Cancers;Signal transduction;Immune system;Infectious diseases;Cardiovascular diseases;Cellular community - eukaryotes;Cancers	ko05200//Pathways in cancer;ko05226//Gastric cancer;ko04390//Hippo signaling pathway;ko04670//Leukocyte transendothelial migration;ko05100//Bacterial invasion of epithelial cells;ko05412//Arrhythmogenic right ventricular cardiomyopathy (ARVC);ko04520//Adherens junction;ko05213//Endometrial cancer	K05691;K05691;K05691;K05691;K05691;K05691;K05691;K05691	-	-	-
novel-m0057-3p	1.55662	0.633625	2.19615	MSTRG.4869	2.135	3.23	1.542	-0.9978	0.0418149	SAMD9	LOW QUALITY PROTEIN: sterile alpha motif domain-containing protein 9 [Ovis aries]	-	-	-	-	GO:0005768//endosome	GO:0005488//binding	GO:0006906//vesicle fusion;GO:0008283//cell proliferation;GO:0009894//regulation of catabolic process;GO:0048534//hematopoietic or lymphoid organ development;GO:0051301//cell division
novel-m0074-5p	1.4056	1.91158	0.701975	ncbi_101116101	16.27	12.435	23.1	-0.9978	0.042448	KCNJ5	PREDICTED: G protein-activated inward rectifier potassium channel 4 [Ovis aries]	Organismal Systems;Organismal Systems;Organismal Systems;Organismal Systems;Organismal Systems;Organismal Systems;Organismal Systems;Human Diseases	Endocrine system;Nervous system;Endocrine system;Nervous system;Nervous system;Environmental adaptation;Endocrine system;Substance dependence	ko04921//Oxytocin signaling pathway;ko04723//Retrograde endocannabinoid signaling;ko04915//Estrogen signaling pathway;ko04728//Dopaminergic synapse;ko04726//Serotonergic synapse;ko04713//Circadian entrainment;ko04925//Aldosterone synthesis and secretion;ko05032//Morphine addiction	K04999;K04999;K04999;K04999;K04999;K04999;K04999;K04999	-	-	-
novel-m0072-3p	1.08332	0.37445	0.944875	ncbi_101109931	0.435	0.875	0.492	-0.9978	0.041955	ZNF516	PREDICTED: zinc finger protein 516 isoform X2 [Ovis aries musimon]	Organismal Systems	Environmental adaptation	ko04714//Thermogenesis	K22411	-	GO:0043169//cation binding	-
oar-miR-29b	242.46	86.0061	183.231	ncbi_101109227	2.913	6.05	4.277	-0.9979	0.0408534	SAMD13	PREDICTED: sterile alpha motif domain-containing protein 13 isoform X3 [Ovis aries]	-	-	-	-	-	-	-
oar-miR-200a	40.0271	23.2695	32.0926	ncbi_101106609	2.42	4.385	3.462	-0.9979	0.0417339	KIF26B	PREDICTED: kinesin-like protein KIF26B isoform X2 [Ovis aries musimon]	-	-	-	-	-	-	-
miR-29-y	388.694	130.405	304.163	ncbi_101120574	2.445	3.678	2.92	-0.9979	0.0414554	ADAMTS2	PREDICTED: LOW QUALITY PROTEIN: A disintegrin and metalloproteinase with thrombospondin motifs 2 isoform X1 [Ovis aries]	-	-	-	-	GO:0031012//extracellular matrix	GO:0046914//transition metal ion binding;GO:0070011//peptidase activity, acting on L-amino acid peptides	GO:0006508//proteolysis;GO:0009059//macromolecule biosynthetic process;GO:0030198//extracellular matrix organization;GO:0030323//respiratory tube development;GO:0032963//collagen metabolic process;GO:0048232//male gamete generation
miR-29-x	41.0208	20.3022	32.5897	ncbi_101106006	13.345	22.117	16.407	-0.9979	0.0416977	TGFBI	PREDICTED: transforming growth factor-beta-induced protein ig-h3 [Ovis aries musimon]	-	-	-	-	-	-	-
miR-150-x	8.3967	5.76762	8.88645	ncbi_101115990	22.01	30.502	19.602	-0.9979	0.0415894	SETD7	PREDICTED: histone-lysine N-methyltransferase SETD7 isoform X2 [Ovis aries musimon]	Environmental Information Processing;Metabolism	Signal transduction;Amino acid metabolism	ko04068//FoxO signaling pathway;ko00310//Lysine degradation	K11431;K11431	GO:0031981//nuclear lumen;GO:0043232//intracellular non-membrane-bounded organelle	GO:0005515//protein binding;GO:0016279//protein-lysine N-methyltransferase activity	GO:0010468//regulation of gene expression;GO:0016571//histone methylation;GO:0018022//peptidyl-lysine methylation;GO:0033554//cellular response to stress;GO:0034645//cellular macromolecule biosynthetic process
miR-4324-z	7.98595	4.8433	8.60693	ncbi_101108583	13.345	19.602	11.495	-0.9979	0.0413724	NDEL1	PREDICTED: nuclear distribution protein nudE-like 1 isoform X2 [Ovis aries musimon]	-	-	-	-	GO:0000776//kinetochore;GO:0005815//microtubule organizing center;GO:0005875//microtubule associated complex;GO:0012505//endomembrane system;GO:0033267//axon part;GO:0044444//cytoplasmic part;GO:0045111//intermediate filament cytoskeleton	GO:0008233//peptidase activity;GO:0015631//tubulin binding	GO:0000087//mitotic M phase;GO:0000278//mitotic cell cycle;GO:0006998//nuclear envelope organization;GO:0007409//axonogenesis;GO:0008088//axo-dendritic transport;GO:0008283//cell proliferation;GO:0019538//protein metabolic process;GO:0021795//cerebral cortex cell migration;GO:0030307//positive regulation of cell growth;GO:0031344//regulation of cell projection organization;GO:0032103//positive re…
miR-285-z	6.83237	2.8838	6.55905	ncbi_101102761	0.97	1.565	0.968	-0.9979	0.0413306	HAPLN3	PREDICTED: hyaluronan and proteoglycan link protein 3 isoform X2 [Ovis aries musimon]	-	-	-	-	-	-	-
miR-877-x	5.55753	3.15458	5.604	ncbi_101102691	15.87	29.165	16.598	-0.9979	0.0415735	KLHL24	kelch-like protein 24 [Bos taurus]	-	-	-	-	-	-	-
miR-877-z	1.65605	0.74365	1.53507	ncbi_101102510	1.685	3.105	1.965	-0.9979	0.0412875	SESN3	PREDICTED: sestrin-3 isoform X1 [Ovis aries musimon]	Organismal Systems;Cellular Processes	Aging;Cell growth and death	ko04211//Longevity regulating pathway - mammal;ko04115//p53 signaling pathway	K10141;K10141	-	-	GO:0033500//carbohydrate homeostasis;GO:0043434//response to peptide hormone;GO:1902531//regulation of intracellular signal transduction;GO:1902882//regulation of response to oxidative stress
miR-9-x	0.154525	0.118325	0.01	ncbi_101121578	0.29	0.632	1.392	-0.9979	0.0413398	Egr3	TPA: early growth response 3-like [Bos taurus]	Human Diseases;Human Diseases;Organismal Systems	Cancers;Infectious diseases;Immune system	ko05203//Viral carcinogenesis;ko05161//Hepatitis B;ko04625//C-type lectin receptor signaling pathway	K12497;K12497;K12497	-	-	-
novel-m0192-3p	0.06665	0.01	0.308325	ncbi_101118128	1.767	1.853	1.165	-0.9979	0.0412421	ZNF211	PREDICTED: zinc finger protein 850-like isoform X3 [Ovis aries musimon]	-	-	-	-	-	-	-
oar-miR-29a	2305.59	780.605	1613.87	ncbi_100302087	11.002	17.502	14.303	-0.998	0.0398502	STRADA	PREDICTED: STE20-related kinase adapter protein alpha isoform X1 [Ovis aries]	Environmental Information Processing;Environmental Information Processing	Signal transduction;Signal transduction	ko04150//mTOR signaling pathway;ko04152//AMPK signaling pathway	K08271;K08271	-	-	-
oar-miR-380-3p	9.66715	18.5137	10.1793	MSTRG.7032	0.73	0.267	0.672	-0.998	0.0405134	--	endonuclease-reverse transcriptase [Babesia ovata]	-	-	-	-	-	-	-
oar-miR-3956-5p	0.07325	0.01	0.255725	ncbi_101112325	0.453	0.557	0.227	-0.998	0.0400045	PPDPFL	PREDICTED: pancreatic progenitor cell differentiation and proliferation factor-like protein isoform X1 [Ovis aries]	-	-	-	-	-	-	GO:0048869//cellular developmental process
miR-29-y	388.694	130.405	304.163	ncbi_101118730	4.928	7.855	5.717	-0.998	0.0402339	PITPNM2	PREDICTED: membrane-associated phosphatidylinositol transfer protein 2 isoform X2 [Ovis aries musimon]	-	-	-	-	GO:0043227//membrane-bounded organelle;GO:0044464//cell part	GO:0043169//cation binding	GO:0051234//establishment of localization
miR-29-z	15.665	7.24815	11.4219	ncbi_101112633	0.388	0.655	0.508	-0.998	0.0401545	SLITRK2	PREDICTED: SLIT and NTRK-like protein 2 [Ovis aries]	-	-	-	-	-	-	-
miR-216-x	14.7521	6.89723	9.2445	ncbi_101115748	0.13	0.448	0.335	-0.998	0.039941	DSC1	PREDICTED: desmocollin-1 isoform X1 [Ovis aries]	-	-	-	-	GO:0005911//cell-cell junction;GO:0031224//intrinsic component of membrane;GO:0031988//membrane-bounded vesicle	GO:0046872//metal ion binding	GO:0098742//cell-cell adhesion via plasma-membrane adhesion molecules
miR-1599-z	2.46752	1.42068	2.41412	ncbi_114110612	2.558	4.162	2.525	-0.998	0.0400661	Spn	PREDICTED: leukosialin [Ovis aries]	Human Diseases;Environmental Information Processing	Infectious diseases;Signaling molecules and interaction	ko05169//Epstein-Barr virus infection;ko04514//Cell adhesion molecules (CAMs)	K06477;K06477	GO:0016021//integral component of membrane;GO:0031254//cell trailing edge;GO:0031988//membrane-bounded vesicle;GO:0044420//extracellular matrix component;GO:0044421//extracellular region part;GO:0044459//plasma membrane part	-	GO:0001807//regulation of type IV hypersensitivity;GO:0001932//regulation of protein phosphorylation;GO:0007165//signal transduction;GO:0009617//response to bacterium;GO:0031294//lymphocyte costimulation;GO:0032760//positive regulation of tumor necrosis factor production;GO:0034111//negative regulation of homotypic cell-cell adhesion;GO:0042129//regulation of T cell proliferation;GO:0043383//nega…
miR-432-x	1.30135	2.54442	1.5262	ncbi_101102228	6.298	2.475	5.848	-0.998	0.0398903	CRHR2	PREDICTED: corticotropin-releasing factor receptor 2 isoform X11 [Ovis aries musimon]	Environmental Information Processing;Human Diseases	Signaling molecules and interaction;Endocrine and metabolic diseases	ko04080//Neuroactive ligand-receptor interaction;ko04934//Cushing syndrome	K04579;K04579	GO:0031224//intrinsic component of membrane;GO:0043231//intracellular membrane-bounded organelle	GO:0004930//G-protein coupled receptor activity;GO:0005102//receptor binding	GO:0007166//cell surface receptor signaling pathway;GO:0043435//response to corticotropin-releasing hormone;GO:0043949//regulation of cAMP-mediated signaling;GO:0045765//regulation of angiogenesis
miR-760-z	0.238775	0.17855	0.024875	MSTRG.5261	0.575	0.98	1.772	-0.998	0.0398168	--	Sodium channel protein type 11 subunit alpha, partial [Bos mutus]	Genetic Information Processing	Replication and repair	ko03420//Nucleotide excision repair	K10838	GO:0042579//microbody	GO:0005515//protein binding;GO:0016647//oxidoreductase activity, acting on the CH-NH group of donors, oxygen as acceptor	GO:0006596//polyamine biosynthetic process;GO:0006598//polyamine catabolic process;GO:0031328//positive regulation of cellular biosynthetic process;GO:0044710//single-organism metabolic process
novel-m0057-3p	1.55662	0.633625	2.19615	ncbi_101109908	2.87	3.575	2.258	-0.998	0.0404968	Dchs1	PREDICTED: protocadherin-16 isoform X2 [Ovis aries musimon]	Environmental Information Processing;Environmental Information Processing	Signal transduction;Signal transduction	ko04391//Hippo signaling pathway -fly;ko04392//Hippo signaling pathway - multiple species	K16507;K16507	GO:0031224//intrinsic component of membrane;GO:0044464//cell part	GO:0046872//metal ion binding	GO:0001503//ossification;GO:0009887//organ morphogenesis;GO:0030154//cell differentiation;GO:0035295//tube development;GO:0035556//intracellular signal transduction;GO:0098742//cell-cell adhesion via plasma-membrane adhesion molecules
novel-m0067-3p	1.12662	0.7246	0.326025	ncbi_101112182	0.667	1.138	1.512	-0.998	0.0405492	MYO5B	PREDICTED: unconventional myosin-Vb isoform X3 [Ovis aries musimon]	-	-	-	-	GO:0015629//actin cytoskeleton	GO:0032550//purine ribonucleoside binding	-
novel-m0117-5p	1.04885	0.1249	0.8543	ncbi_101103648	1.702	2.662	1.845	-0.998	0.039831	NSD2	PREDICTED: histone-lysine N-methyltransferase NSD2 isoform X2 [Ovis aries musimon]	Human Diseases;Metabolism	Cancers;Amino acid metabolism	ko05202//Transcriptional misregulation in cancers;ko00310//Lysine degradation	K11424;K11424	GO:0031090//organelle membrane;GO:0043231//intracellular membrane-bounded organelle;GO:0043232//intracellular non-membrane-bounded organelle	GO:0003677//DNA binding;GO:0016279//protein-lysine N-methyltransferase activity;GO:0046914//transition metal ion binding	GO:0001501//skeletal system development;GO:0006303//double-strand break repair via nonhomologous end joining;GO:0010468//regulation of gene expression;GO:0032880//regulation of protein localization;GO:0034968//histone lysine methylation;GO:0045830//positive regulation of isotype switching;GO:0060413//atrial septum morphogenesis
novel-m0173-5p	0.210825	0.46385	0.042275	ncbi_101115989	9.872	7.61	11.758	-0.998	0.0400372	PTCD2	PREDICTED: pentatricopeptide repeat-containing protein 2, mitochondrial isoform X2 [Ovis aries]	-	-	-	-	GO:0043231//intracellular membrane-bounded organelle	GO:0003723//RNA binding	GO:0006396//RNA processing;GO:0006996//organelle organization;GO:0010468//regulation of gene expression;GO:0055002//striated muscle cell development;GO:0055008//cardiac muscle tissue morphogenesis
novel-m0230-3p	0.051325	0.213975	0.01	ncbi_100147781	6.33	4.353	6.652	-0.998	0.0401763	SLC39A3	zinc transporter ZIP3 [Ovis aries]	-	-	-	-	GO:0031224//intrinsic component of membrane	GO:0022890//inorganic cation transmembrane transporter activity	GO:0006829//zinc II ion transport;GO:0044763//single-organism cellular process
oar-miR-29a	2305.59	780.605	1613.87	ncbi_106991387	0.005	0.13	0.055	-0.9981	0.0391038	ABCC4	PREDICTED: multidrug resistance-associated protein 4-like isoform X4 [Ovis aries musimon]	Environmental Information Processing;Organismal Systems;Environmental Information Processing;Human Diseases	Signal transduction;Digestive system;Membrane transport;Drug resistance	ko04024//cAMP signaling pathway;ko04976//Bile secretion;ko02010//ABC transporters;ko01523//Antifolate resistance	K05673;K05673;K05673;K05673	GO:0030667//secretory granule membrane;GO:0031224//intrinsic component of membrane	GO:0015405//P-P-bond-hydrolysis-driven transmembrane transporter activity;GO:0016616//oxidoreductase activity, acting on the CH-OH group of donors, NAD or NADP as acceptor;GO:0017111//nucleoside-triphosphatase activity;GO:0032550//purine ribonucleoside binding	GO:0001775//cell activation;GO:0007599//hemostasis;GO:0008284//positive regulation of cell proliferation;GO:0009719//response to endogenous stimulus;GO:0010033//response to organic substance;GO:0044710//single-organism metabolic process;GO:0051234//establishment of localization
oar-miR-377-3p	0.913025	1.15265	0.32775	MSTRG.13604	3.455	2.468	5.315	-0.9981	0.0395588	CFDP2	endonuclease-reverse transcriptase [Babesia ovata]	-	-	-	-	-	-	-
miR-155-x	66.0226	92.4459	54.7455	ncbi_101119894	6.875	4.1	8.4	-0.9981	0.0392389	GPD1	PREDICTED: glycerol-3-phosphate dehydrogenase [NAD(+)], cytoplasmic [Ovis aries musimon]	Metabolism	Lipid metabolism	ko00564//Glycerophospholipid metabolism	K00006	GO:0031988//membrane-bounded vesicle;GO:0043231//intracellular membrane-bounded organelle;GO:0044444//cytoplasmic part	GO:0000166//nucleotide binding;GO:0016901//oxidoreductase activity, acting on the CH-OH group of donors, quinone or similar compound as acceptor;GO:0046983//protein dimerization activity;GO:0048037//cofactor binding	GO:0006006//glucose metabolic process;GO:0006072//glycerol-3-phosphate metabolic process;GO:0006110//regulation of glycolytic process;GO:0006839//mitochondrial transport;GO:0034612//response to tumor necrosis factor;GO:0051591//response to cAMP
miR-21-y	33.5879	43.5474	23.4054	ncbi_101114363	1.195	0.935	1.41	-0.9981	0.0388554	RPUSD2	PREDICTED: RNA pseudouridylate synthase domain-containing protein 2 isoform X2 [Ovis aries musimon]	-	-	-	-	-	GO:0003723//RNA binding;GO:0016866//intramolecular transferase activity	GO:0016070//RNA metabolic process
miR-216-x	14.7521	6.89723	9.2445	ncbi_101119359	0.915	1.72	1.435	-0.9981	0.0390053	ORAI2	PREDICTED: protein orai-2 isoform X1 [Ovis aries]	Environmental Information Processing	Signal transduction	ko04020//Calcium signaling pathway	K16057	GO:0031224//intrinsic component of membrane	-	-
miR-299-y	7.12505	9.1904	5.49415	ncbi_101122641	1.288	0.995	1.575	-0.9981	0.0393331	PARS2	PREDICTED: probable proline--tRNA ligase, mitochondrial [Ovis aries]	Genetic Information Processing	Translation	ko00970//Aminoacyl-tRNA biosynthesis	K01881	GO:0043231//intracellular membrane-bounded organelle	GO:0004812//aminoacyl-tRNA ligase activity;GO:0032550//purine ribonucleoside binding	GO:0006418//tRNA aminoacylation for protein translation
miR-285-z	6.83237	2.8838	6.55905	ncbi_101106715	7.848	13.84	7.852	-0.9981	0.0391123	CCDC117	PREDICTED: coiled-coil domain-containing protein 117 isoform X1 [Ovis aries]	-	-	-	-	-	-	-
miR-877-z	1.65605	0.74365	1.53507	ncbi_101118358	1.665	2.583	1.843	-0.9981	0.0391394	FAM13A	PREDICTED: protein FAM13A isoform X2 [Ovis aries musimon]	-	-	-	-	-	-	GO:0050794//regulation of cellular process
miR-134-x	0.123125	0.079075	0.330075	ncbi_101103135	0.158	0.195	0.038	-0.9981	0.039641	VWA5B1	PREDICTED: von Willebrand factor A domain-containing protein 5B1 isoform X2 [Ovis aries musimon]	-	-	-	-	-	-	-
novel-m0072-3p	1.08332	0.37445	0.944875	ncbi_101109815	0.208	0.5	0.247	-0.9981	0.0394552	AXIN2	PREDICTED: axin-2 isoform X2 [Ovis aries musimon]	Human Diseases;Human Diseases;Human Diseases;Environmental Information Processing;Human Diseases;Human Diseases;Human Diseases;Environmental Information Processing;Cellular Processes;Human Diseases;Human Diseases;Human Diseases	Cancers;Infectious diseases;Cancers;Signal transduction;Cancers;Endocrine and metabolic diseases;Cancers;Signal transduction;Cellular community - eukaryotes;Cancers;Cancers;Cancers	ko05200//Pathways in cancer;ko05165//Human papillomavirus infection;ko05226//Gastric cancer;ko04390//Hippo signaling pathway;ko05225//Hepatocellular carcinoma;ko04934//Cushing syndrome;ko05224//Breast cancer;ko04310//Wnt signaling pathway;ko04550//Signaling pathways regulating pluripotency of stem cells;ko05210//Colorectal cancer;ko05213//Endometrial cancer;ko05217//Basal cell carcinoma	K04385;K04385;K04385;K04385;K04385;K04385;K04385;K04385;K04385;K04385;K04385;K04385	GO:0005815//microtubule organizing center;GO:0043231//intracellular membrane-bounded organelle	GO:0044389//ubiquitin-like protein ligase binding;GO:0046332//SMAD binding	GO:0001649//osteoblast differentiation;GO:0001932//regulation of protein phosphorylation;GO:0003128//heart field specification;GO:0006282//regulation of DNA repair;GO:0007063//regulation of sister chromatid cohesion;GO:0008219//cell death;GO:0008283//cell proliferation;GO:0010717//regulation of epithelial to mesenchymal transition;GO:0030178//negative regulation of Wnt signaling pathway;GO:003121…
novel-m0101-3p	0.514775	0.01	0.8033	ncbi_101119144	2.952	3.752	2.377	-0.9981	0.039411	AGO2	PREDICTED: protein argonaute-2 isoform X2 [Ovis aries musimon]	-	-	-	-	GO:0031332//RNAi effector complex;GO:0034518//RNA cap binding complex;GO:0036464//cytoplasmic ribonucleoprotein granule;GO:0043231//intracellular membrane-bounded organelle	GO:0000339//RNA cap binding;GO:0016891//endoribonuclease activity, producing 5'-phosphomonoesters;GO:0043169//cation binding;GO:0044822//poly(A) RNA binding	GO:0006379//mRNA cleavage;GO:0006446//regulation of translational initiation;GO:0016458//gene silencing;GO:0031442//positive regulation of mRNA 3'-end processing;GO:0034470//ncRNA processing;GO:0040033//negative regulation of translation, ncRNA-mediated;GO:0044707//single-multicellular organism process;GO:0061014//positive regulation of mRNA catabolic process;GO:0090501//RNA phosphodiester bond h…
novel-m0174-3p	0.01	0.164725	0.24965	ncbi_101121455	17.02	13.317	10.755	-0.9981	0.0393657	PIK3R1	PREDICTED: phosphatidylinositol 3-kinase regulatory subunit alpha isoform X1 [Ovis aries musimon]	Human Diseases;Environmental Information Processing;Human Diseases;Human Diseases;Human Diseases;Environmental Information Processing;Cellular Processes;Environmental Information Processing;Environmental Information Processing;Human Diseases;Environmental Information Processing;Human Diseases;Human Diseases;Human Diseases;Cellular Processes;Human Diseases;Human Diseases;Organismal Systems;Organis…	Cancers;Signal transduction;Infectious diseases;Infectious diseases;Infectious diseases;Signal transduction;Cell motility;Signal transduction;Signal transduction;Cancers;Signal transduction;Cancers;Infectious diseases;Infectious diseases;Cellular community - eukaryotes;Infectious diseases;Cancers;Development;Immune system;Cancers;Immune system;Cancers;Endocrine and metabolic diseases;Cell growth …	ko05200//Pathways in cancer;ko04151//PI3K-Akt signaling pathway;ko05165//Human papillomavirus infection;ko05166//HTLV-I infection;ko05163//Human cytomegalovirus infection;ko04014//Ras signaling pathway;ko04810//Regulation of actin cytoskeleton;ko04630//Jak-STAT signaling pathway;ko04024//cAMP signaling pathway;ko05205//Proteoglycans in cancer;ko04015//Rap1 signaling pathway;ko05203//Viral carcino…	K02649;K02649;K02649;K02649;K02649;K02649;K02649;K02649;K02649;K02649;K02649;K02649;K02649;K02649;K02649;K02649;K02649;K02649;K02649;K02649;K02649;K02649;K02649;K02649;K02649;K02649;K02649;K02649;K02649;K02649;K02649;K02649;K02649;K02649;K02649;K02649;K02649;K02649;K02649;K02649;K02649;K02649;K02649;K02649;K02649;K02649;K02649;K02649;K02649;K02649;K02649;K02649;K02649;K02649;K02649;K02649;K02649;…	GO:0030054//cell junction;GO:0043231//intracellular membrane-bounded organelle;GO:0044444//cytoplasmic part;GO:0097651//phosphatidylinositol 3-kinase complex, class I	GO:0005167//neurotrophin TRK receptor binding;GO:0019207//kinase regulator activity;GO:0019902//phosphatase binding;GO:0030674//protein binding, bridging	GO:0001952//regulation of cell-matrix adhesion;GO:0002762//negative regulation of myeloid leukocyte differentiation;GO:0006357//regulation of transcription from RNA polymerase II promoter;GO:0006464//cellular protein modification process;GO:0006974//cellular response to DNA damage stimulus;GO:0007169//transmembrane receptor protein tyrosine kinase signaling pathway;GO:0009411//response to UV;GO:0…
oar-miR-29b	242.46	86.0061	183.231	ncbi_101114599	29.855	45.688	34.99	-0.9982	0.038728	CTDSP2	PREDICTED: carboxy-terminal domain RNA polymerase II polypeptide A small phosphatase 2 [Ovis aries]	-	-	-	-	GO:0031981//nuclear lumen	GO:0004722//protein serine/threonine phosphatase activity;GO:0043169//cation binding	GO:0000082//G1/S transition of mitotic cell cycle;GO:0001932//regulation of protein phosphorylation;GO:0030968//endoplasmic reticulum unfolded protein response;GO:0032075//positive regulation of nuclease activity
oar-miR-323a-3p	2.72265	3.7771	1.9383	ncbi_101120781	1.05	0.55	1.51	-0.9982	0.0385489	BDKRB2	PREDICTED: B2 bradykinin receptor [Ovis aries musimon]	Human Diseases;Environmental Information Processing;Cellular Processes;Environmental Information Processing;Environmental Information Processing;Environmental Information Processing;Human Diseases;Organismal Systems;Organismal Systems;Organismal Systems	Cancers;Signaling molecules and interaction;Cell motility;Signal transduction;Signal transduction;Signal transduction;Infectious diseases;Sensory system;Immune system;Excretory system	ko05200//Pathways in cancer;ko04080//Neuroactive ligand-receptor interaction;ko04810//Regulation of actin cytoskeleton;ko04020//Calcium signaling pathway;ko04022//cGMP - PKG signaling pathway;ko04071//Sphingolipid signaling pathway;ko05142//Chagas disease (American trypanosomiasis);ko04750//Inflammatory mediator regulation of TRP channels;ko04610//Complement and coagulation cascades;ko04961//Endo…	K03916;K03916;K03916;K03916;K03916;K03916;K03916;K03916;K03916;K03916	GO:0031224//intrinsic component of membrane;GO:0043231//intracellular membrane-bounded organelle	GO:0008528//G-protein coupled peptide receptor activity;GO:0031701//angiotensin receptor binding;GO:0046983//protein dimerization activity	GO:0001933//negative regulation of protein phosphorylation;GO:0006936//muscle contraction;GO:0007166//cell surface receptor signaling pathway;GO:0032309//icosanoid secretion;GO:0050880//regulation of blood vessel size;GO:1902219//negative regulation of intrinsic apoptotic signaling pathway in response to osmotic stress
miR-29-x	41.0208	20.3022	32.5897	ncbi_101117471	62.155	94.132	76.852	-0.9982	0.0384836	NID1	PREDICTED: nidogen-1 [Ovis aries musimon]	-	-	-	-	GO:0005604//basement membrane;GO:0031988//membrane-bounded vesicle;GO:0044464//cell part	GO:0001948//glycoprotein binding;GO:0032403//protein complex binding;GO:0043236//laminin binding	GO:0010810//regulation of cell-substrate adhesion;GO:0030198//extracellular matrix organization
miR-1388-y	27.2641	40.2039	22.5423	ncbi_101120771	12.182	8.823	13.777	-0.9982	0.0380004	C19orf54	PREDICTED: UPF0692 protein C19orf54 homolog [Ovis aries musimon]	-	-	-	-	-	-	-
miR-1388-y	27.2641	40.2039	22.5423	ncbi_101121751	22.51	15.36	24.425	-0.9982	0.0378022	MRPL44	PREDICTED: 39S ribosomal protein L44, mitochondrial [Ovis aries]	-	-	-	-	GO:0019866//organelle inner membrane;GO:0030529//intracellular ribonucleoprotein complex;GO:0043231//intracellular membrane-bounded organelle	GO:0003723//RNA binding;GO:0016891//endoribonuclease activity, producing 5'-phosphomonoesters	GO:0006414//translational elongation;GO:0090501//RNA phosphodiester bond hydrolysis
miR-29-z	15.665	7.24815	11.4219	ncbi_101103774	0.673	1.085	0.902	-0.9982	0.0379523	DSEL	PREDICTED: dermatan-sulfate epimerase-like protein [Ovis aries]	-	-	-	-	-	-	-
miR-216-x	14.7521	6.89723	9.2445	ncbi_101102897	3.933	5.945	5.455	-0.9982	0.0379837	CHRM2	PREDICTED: muscarinic acetylcholine receptor M2 [Ovis aries]	Environmental Information Processing;Environmental Information Processing;Cellular Processes;Environmental Information Processing;Environmental Information Processing;Organismal Systems	Signal transduction;Signaling molecules and interaction;Cell motility;Signal transduction;Signal transduction;Nervous system	ko04151//PI3K-Akt signaling pathway;ko04080//Neuroactive ligand-receptor interaction;ko04810//Regulation of actin cytoskeleton;ko04024//cAMP signaling pathway;ko04020//Calcium signaling pathway;ko04725//Cholinergic synapse	K04130;K04130;K04130;K04130;K04130;K04130	-	-	-
miR-299-y	7.12505	9.1904	5.49415	MSTRG.3398	2.393	0.862	3.88	-0.9982	0.0377768	--	protein O-mannosyl-transferase 2 isoform X1 [Phocoena sinus]	-	-	-	-	-	-	-
miR-4324-z	7.98595	4.8433	8.60693	ncbi_101111164	10.8	15.04	9.575	-0.9982	0.0386698	TMEM164	PREDICTED: transmembrane protein 164 isoform X1 [Ovis aries]	-	-	-	-	-	-	-
miR-432-x	1.30135	2.54442	1.5262	ncbi_101111724	0.363	0.107	0.302	-0.9982	0.0379211	Mpp2	PREDICTED: MAGUK p55 subfamily member 2 isoform X2 [Ovis aries musimon]	-	-	-	-	-	-	-
miR-877-z	1.65605	0.74365	1.53507	ncbi_101115003	0.903	3.18	1.343	-0.9982	0.0387063	CD274	PREDICTED: programmed cell death 1 ligand 1 isoform X1 [Ovis aries]	Environmental Information Processing	Signaling molecules and interaction	ko04514//Cell adhesion molecules (CAMs)	K06745	GO:0031224//intrinsic component of membrane;GO:0031988//membrane-bounded vesicle;GO:0044459//plasma membrane part	-	GO:0006810//transport;GO:0007165//signal transduction;GO:0031294//lymphocyte costimulation;GO:0032733//positive regulation of interleukin-10 production;GO:0042129//regulation of T cell proliferation
novel-m0048-3p	3.14958	1.74185	2.18268	ncbi_443028	2.397	3.788	3.277	-0.9982	0.0385297	CPE	PREDICTED: carboxypeptidase E [Ovis aries musimon]	Human Diseases	Endocrine and metabolic diseases	ko04940//Type I diabetes mellitus	K01294	GO:0030659//cytoplasmic vesicle membrane	GO:0005102//receptor binding;GO:0008235//metalloexopeptidase activity;GO:0046914//transition metal ion binding	GO:0016486//peptide hormone processing;GO:0034613//cellular protein localization
oar-miR-410-3p	1.85577	3.28653	2.27477	ncbi_101113501	1.968	1.25	1.72	-0.9983	0.0370079	ZBTB24	PREDICTED: zinc finger and BTB domain-containing protein 24 [Ovis aries musimon]	-	-	-	-	-	GO:0003676//nucleic acid binding;GO:0043169//cation binding	GO:0030097//hemopoiesis
miR-29-z	15.665	7.24815	11.4219	ncbi_101103994	0.148	0.53	0.36	-0.9983	0.037329	EFNB3	PREDICTED: ephrin-B3 [Ovis aries]	Organismal Systems	Development	ko04360//Axon guidance	K05463	-	-	-
miR-285-z	6.83237	2.8838	6.55905	ncbi_554333	3.747	6.618	4.12	-0.9983	0.0367578	MAFB	PREDICTED: transcription factor MafB [Ovis aries musimon]	Organismal Systems	Endocrine system	ko04928//Parathyroid hormone synthesis, secretion and action	K09036	GO:0043231//intracellular membrane-bounded organelle;GO:0043234//protein complex	GO:0001071//nucleic acid binding transcription factor activity;GO:0003677//DNA binding;GO:0005515//protein binding	GO:0006357//regulation of transcription from RNA polymerase II promoter;GO:0021546//rhombomere development;GO:0030217//T cell differentiation;GO:0032845//negative regulation of homeostatic process;GO:0035282//segmentation;GO:0048598//embryonic morphogenesis
miR-211-x	4.67933	2.64043	2.11238	ncbi_101102559	4.405	6.038	6.617	-0.9983	0.0376316	CERS4	PREDICTED: ceramide synthase 4 isoform X1 [Ovis aries]	Metabolism;Environmental Information Processing;Metabolism	Global and overview maps;Signal transduction;Lipid metabolism	ko01100//Metabolic pathways;ko04071//Sphingolipid signaling pathway;ko00600//Sphingolipid metabolism	K04710;K04710;K04710	-	-	-
miR-205-z	0.72825	0.23165	0.656375	ncbi_114108624	0.685	1.48	0.752	-0.9983	0.0370887	PDCD1LG2	PREDICTED: RAB6A-GEF complex partner protein 1 isoform X12 [Ovis aries]	Environmental Information Processing	Signaling molecules and interaction	ko04514//Cell adhesion molecules (CAMs)	K06708	GO:0031988//membrane-bounded vesicle;GO:0032045//guanyl-nucleotide exchange factor complex	GO:0005088//Ras guanyl-nucleotide exchange factor activity;GO:0017016//Ras GTPase binding	GO:0016192//vesicle-mediated transport;GO:0031330//negative regulation of cellular catabolic process;GO:0042129//regulation of T cell proliferation;GO:0043087//regulation of GTPase activity
miR-371-x	0.3348	0.121325	0.61605	ncbi_101123247	2.487	3.03	1.6	-0.9983	0.0376079	PIK3R3	PREDICTED: phosphatidylinositol 3-kinase regulatory subunit gamma isoform X1 [Ovis aries]	Human Diseases;Environmental Information Processing;Human Diseases;Human Diseases;Human Diseases;Environmental Information Processing;Cellular Processes;Environmental Information Processing;Environmental Information Processing;Human Diseases;Environmental Information Processing;Human Diseases;Human Diseases;Human Diseases;Cellular Processes;Human Diseases;Human Diseases;Organismal Systems;Organis…	Cancers;Signal transduction;Infectious diseases;Infectious diseases;Infectious diseases;Signal transduction;Cell motility;Signal transduction;Signal transduction;Cancers;Signal transduction;Cancers;Infectious diseases;Infectious diseases;Cellular community - eukaryotes;Infectious diseases;Cancers;Development;Immune system;Cancers;Immune system;Cancers;Endocrine and metabolic diseases;Cell growth …	ko05200//Pathways in cancer;ko04151//PI3K-Akt signaling pathway;ko05165//Human papillomavirus infection;ko05166//HTLV-I infection;ko05163//Human cytomegalovirus infection;ko04014//Ras signaling pathway;ko04810//Regulation of actin cytoskeleton;ko04630//Jak-STAT signaling pathway;ko04024//cAMP signaling pathway;ko05205//Proteoglycans in cancer;ko04015//Rap1 signaling pathway;ko05203//Viral carcino…	K02649;K02649;K02649;K02649;K02649;K02649;K02649;K02649;K02649;K02649;K02649;K02649;K02649;K02649;K02649;K02649;K02649;K02649;K02649;K02649;K02649;K02649;K02649;K02649;K02649;K02649;K02649;K02649;K02649;K02649;K02649;K02649;K02649;K02649;K02649;K02649;K02649;K02649;K02649;K02649;K02649;K02649;K02649;K02649;K02649;K02649;K02649;K02649;K02649;K02649;K02649;K02649;K02649;K02649;K02649;K02649;K02649;…	GO:0019898//extrinsic component of membrane	GO:0016772//transferase activity, transferring phosphorus-containing groups;GO:0019207//kinase regulator activity	GO:0043550//regulation of lipid kinase activity
miR-10-z	0.325725	0.07275	0.26845	ncbi_101122229	0.455	0.79	0.512	-0.9983	0.0368716	SLC22A23	PREDICTED: solute carrier family 22 member 23 isoform X3 [Ovis aries musimon]	-	-	-	-	GO:0031224//intrinsic component of membrane	GO:0005215//transporter activity	GO:0044763//single-organism cellular process;GO:0044765//single-organism transport
miR-3064-x	0.202825	0.152275	0.01	ncbi_114108617	1.542	1.863	2.558	-0.9983	0.0373179	VMAC	PREDICTED: vimentin-type intermediate filament-associated coiled-coil protein [Ovis aries musimon]	-	-	-	-	-	-	-
miR-1748-z	0.067375	0.01	0.1936	ncbi_100422801	3.057	3.71	1.92	-0.9983	0.03715	Bst2	bone marrow stromal cell antigen 2B [Ovis aries]	-	-	-	-	-	-	-
novel-m0011-3p	5.94745	11.1004	8.06595	ncbi_101115102	1.032	0.618	0.883	-0.9983	0.0369958	STK11IP	PREDICTED: serine/threonine-protein kinase 11-interacting protein isoform X4 [Ovis aries musimon]	-	-	-	-	GO:0043227//membrane-bounded organelle;GO:0044424//intracellular part	GO:0019900//kinase binding	GO:0033036//macromolecule localization
novel-m0057-3p	1.55662	0.633625	2.19615	ncbi_101111789	4.835	6.655	3.28	-0.9983	0.0375973	STK38L	serine/threonine-protein kinase 38-like [Bos taurus]	-	-	-	-	GO:0005856//cytoskeleton	GO:0004672//protein kinase activity;GO:0032550//purine ribonucleoside binding;GO:0046872//metal ion binding	GO:0006464//cellular protein modification process;GO:0006796//phosphate-containing compound metabolic process;GO:0007165//signal transduction;GO:0016043//cellular component organization
novel-m0151-5p	0.09445	0.453775	0.3875	ncbi_101102121	1.62	0.53	0.792	-0.9983	0.0370196	TRMT9B	PREDICTED: probable tRNA methyltransferase 9-like protein [Ovis aries musimon]	-	-	-	-	-	GO:0016741//transferase activity, transferring one-carbon groups	GO:0008152//metabolic process
novel-m0192-3p	0.06665	0.01	0.308325	ncbi_101110956	1.965	2.075	1.235	-0.9983	0.0375482	AKR1E2	PREDICTED: 1,5-anhydro-D-fructose reductase isoform X2 [Ovis aries]	-	-	-	-	GO:0031988//membrane-bounded vesicle	-	GO:0044710//single-organism metabolic process
oar-miR-10a	228.668	209.788	316.575	ncbi_114109008	3.263	3.745	1.657	-0.9984	0.0355608	PDE8A	PREDICTED: high affinity cAMP-specific and IBMX-insensitive 3',5'-cyclic phosphodiesterase 8A isoform X1 [Ovis aries]	Metabolism;Human Diseases;Human Diseases;Organismal Systems	Nucleotide metabolism;Endocrine and metabolic diseases;Substance dependence;Endocrine system	ko00230//Purine metabolism;ko04934//Cushing syndrome;ko05032//Morphine addiction;ko04927//Cortisol synthesis and secretion	K18437;K18437;K18437;K18437	GO:0031988//membrane-bounded vesicle	GO:0004114//3',5'-cyclic-nucleotide phosphodiesterase activity;GO:0043169//cation binding;GO:0060089//molecular transducer activity	GO:0050794//regulation of cellular process
miR-155-x	66.0226	92.4459	54.7455	MSTRG.8409	2.607	1.795	3.045	-0.9984	0.036202	--	transmembrane 9 superfamily member 2-like [Bos taurus]	Organismal Systems	Sensory system	ko04742//Taste transduction	K08474	GO:0016020//membrane;GO:0044421//extracellular region part	GO:0043169//cation binding	GO:0007162//negative regulation of cell adhesion;GO:0007169//transmembrane receptor protein tyrosine kinase signaling pathway;GO:0010596//negative regulation of endothelial cell migration;GO:0045765//regulation of angiogenesis;GO:0048869//cellular developmental process;GO:0050922//negative regulation of chemotaxis
miR-29-z	15.665	7.24815	11.4219	ncbi_101119124	0.323	0.86	0.62	-0.9984	0.0359368	BCL11A	PREDICTED: B-cell lymphoma/leukemia 11A isoform X1 [Bos mutus]	-	-	-	-	GO:0043231//intracellular membrane-bounded organelle	GO:0000977//RNA polymerase II regulatory region sequence-specific DNA binding;GO:0000982//transcription factor activity, RNA polymerase II core promoter proximal region sequence-specific binding;GO:0003712//transcription cofactor activity;GO:0043169//cation binding;GO:0046983//protein dimerization activity	GO:0010468//regulation of gene expression;GO:0010556//regulation of macromolecule biosynthetic process;GO:0010977//negative regulation of neuron projection development;GO:0030098//lymphocyte differentiation;GO:0030307//positive regulation of cell growth;GO:0030308//negative regulation of cell growth
miR-150-x	8.3967	5.76762	8.88645	ncbi_101113958	9.43	13.35	8.377	-0.9984	0.035499	Rnf150	PREDICTED: RING finger protein 150 [Capra hircus]	-	-	-	-	-	GO:0043169//cation binding	-
miR-1842-x	3.49193	4.48032	2.18248	ncbi_101119374	0.657	0.54	0.848	-0.9984	0.0365037	COL27A1	PREDICTED: collagen alpha-1(XXVII) chain isoform X2 [Ovis aries musimon]	Organismal Systems	Digestive system	ko04974//Protein digestion and absorption	K19721	GO:0005581//collagen trimer	GO:0005198//structural molecule activity	GO:0043062//extracellular structure organization
miR-506-x	2.47147	4.69415	1.65308	MSTRG.9451	1.11	0.795	1.197	-0.9984	0.0355888	--	thymocyte nuclear protein 1 isoform X2 [Odocoileus virginianus texanus]	-	-	-	-	-	-	-
miR-1599-z	2.46752	1.42068	2.41412	ncbi_101123071	4.815	7.91	4.775	-0.9984	0.0359194	VPS37B	PREDICTED: vacuolar protein sorting-associated protein 37B isoform X2 [Ovis aries musimon]	Cellular Processes	Transport and catabolism	ko04144//Endocytosis	K12185	GO:0010008//endosome membrane;GO:0031988//membrane-bounded vesicle	GO:0005515//protein binding	GO:0008104//protein localization;GO:0010638//positive regulation of organelle organization;GO:0016485//protein processing;GO:0046794//transport of virus;GO:1902186//regulation of viral release from host cell;GO:1902582//single-organism intracellular transport
miR-2312-z	1.22613	1.9367	0.9671	ncbi_101122163	0.6	0.055	0.855	-0.9984	0.0358717	C16orf87	UPF0547 protein C16orf87 homolog [Bos taurus]	-	-	-	-	-	-	-
miR-1343-x	0.28375	0.1365	0.3823	MSTRG.11672	12.28	16.938	9.77	-0.9984	0.0365556	--	uncharacterized protein LOC106990358 isoform X2 [Ovis aries]	-	-	-	-	-	-	-
oar-miR-29a	2305.59	780.605	1613.87	ncbi_101114184	3.708	6.198	4.72	-0.9985	0.0344385	CNNM3	PREDICTED: metal transporter CNNM3 isoform X2 [Ovis aries musimon]	-	-	-	-	-	-	-
miR-29-y	388.694	130.405	304.163	ncbi_101117936	1.57	2.422	1.89	-0.9985	0.0344927	STARD9	PREDICTED: stAR-related lipid transfer protein 9 isoform X7 [Ovis aries musimon]	-	-	-	-	GO:0005875//microtubule associated complex;GO:0043231//intracellular membrane-bounded organelle	GO:0003774//motor activity;GO:0015631//tubulin binding;GO:0032550//purine ribonucleoside binding	GO:0006461//protein complex assembly;GO:0007017//microtubule-based process
miR-4324-z	7.98595	4.8433	8.60693	ncbi_105609264	3.975	6	3.408	-0.9985	0.0350699	IL10RB	PREDICTED: interleukin-10 receptor subunit beta isoform X1 [Ovis aries musimon]	Environmental Information Processing;Human Diseases;Environmental Information Processing;Human Diseases;Human Diseases;Human Diseases	Signaling molecules and interaction;Infectious diseases;Signal transduction;Infectious diseases;Infectious diseases;Infectious diseases	ko04060//Cytokine-cytokine receptor interaction;ko05163//Human cytomegalovirus infection;ko04630//Jak-STAT signaling pathway;ko05169//Epstein-Barr virus infection;ko05152//Tuberculosis;ko05145//Toxoplasmosis	K05135;K05135;K05135;K05135;K05135;K05135	-	-	-
miR-285-z	6.83237	2.8838	6.55905	ncbi_101112455	0.895	1.578	0.9	-0.9985	0.0354296	TMEM255A	PREDICTED: transmembrane protein 255A isoform X1 [Ovis aries]	-	-	-	-	-	-	-
miR-285-z	6.83237	2.8838	6.55905	ncbi_101121294	7.595	11.682	8.117	-0.9985	0.0353929	Abhd18	PREDICTED: LOW QUALITY PROTEIN: protein ABHD18 [Capra hircus]	-	-	-	-	-	-	-
miR-877-x	5.55753	3.15458	5.604	ncbi_101106820	0.91	2.127	0.963	-0.9985	0.0350914	MPZ	PREDICTED: LOW QUALITY PROTEIN: myelin protein P0 isoform X1 [Ovis aries]	Environmental Information Processing	Signaling molecules and interaction	ko04514//Cell adhesion molecules (CAMs)	K06770	-	-	-
miR-877-x	5.55753	3.15458	5.604	ncbi_101116719	0.033	0.193	0.04	-0.9985	0.0352067	FGF6	PREDICTED: fibroblast growth factor 6 [Ovis aries]	Human Diseases;Environmental Information Processing;Environmental Information Processing;Environmental Information Processing;Cellular Processes;Environmental Information Processing;Human Diseases;Human Diseases;Human Diseases	Cancers;Signal transduction;Signal transduction;Signal transduction;Cell motility;Signal transduction;Cancers;Cancers;Cancers	ko05200//Pathways in cancer;ko04151//PI3K-Akt signaling pathway;ko04010//MAPK signaling pathway;ko04014//Ras signaling pathway;ko04810//Regulation of actin cytoskeleton;ko04015//Rap1 signaling pathway;ko05226//Gastric cancer;ko05224//Breast cancer;ko05218//Melanoma	K04358;K04358;K04358;K04358;K04358;K04358;K04358;K04358;K04358	-	GO:0070851//growth factor receptor binding	GO:0007169//transmembrane receptor protein tyrosine kinase signaling pathway;GO:0042127//regulation of cell proliferation;GO:0042692//muscle cell differentiation
miR-877-x	5.55753	3.15458	5.604	ncbi_101120453	0.427	0.763	0.398	-0.9985	0.0349796	BCL2L15	PREDICTED: bcl-2-like protein 15 [Ovis aries]	-	-	-	-	GO:0044444//cytoplasmic part	-	GO:0012501//programmed cell death
miR-1599-z	2.46752	1.42068	2.41412	ncbi_101110976	0.958	1.545	1.022	-0.9985	0.0345266	SOX4	PREDICTED: transcription factor SOX-4 [Ovis aries musimon]	Human Diseases	Cancers	ko05206//MicroRNAs in cancer	K09268	GO:0005667//transcription factor complex;GO:0031981//nuclear lumen	GO:0000976//transcription regulatory region sequence-specific DNA binding;GO:0000982//transcription factor activity, RNA polymerase II core promoter proximal region sequence-specific binding;GO:0001104//RNA polymerase II transcription cofactor activity;GO:0046983//protein dimerization activity	GO:0001678//cellular glucose homeostasis;GO:0001838//embryonic epithelial tube formation;GO:0002065//columnar/cuboidal epithelial cell differentiation;GO:0002320//lymphoid progenitor cell differentiation;GO:0003179//heart valve morphogenesis;GO:0003207//cardiac chamber formation;GO:0003208//cardiac ventricle morphogenesis;GO:0006357//regulation of transcription from RNA polymerase II promoter;GO:…
miR-1599-z	2.46752	1.42068	2.41412	ncbi_101113686	8.737	14.043	9.32	-0.9985	0.0350438	HDAC5	PREDICTED: histone deacetylase 5 isoform X7 [Ovis aries musimon]	Human Diseases;Human Diseases;Human Diseases;Human Diseases;Human Diseases;Environmental Information Processing	Infectious diseases;Cancers;Infectious diseases;Substance dependence;Cancers;Signal transduction	ko05165//Human papillomavirus infection;ko05203//Viral carcinogenesis;ko05169//Epstein-Barr virus infection;ko05034//Alcoholism;ko05206//MicroRNAs in cancer;ko04371//Apelin signaling pathway	K11406;K11406;K11406;K11406;K11406;K11406	GO:0044444//cytoplasmic part;GO:0044451//nucleoplasm part	GO:0003712//transcription cofactor activity;GO:0008134//transcription factor binding;GO:0017136//NAD-dependent histone deacetylase activity;GO:0019901//protein kinase binding;GO:0043169//cation binding;GO:0044212//transcription regulatory region DNA binding	GO:0001649//osteoblast differentiation;GO:0006357//regulation of transcription from RNA polymerase II promoter;GO:0006950//response to stress;GO:0010830//regulation of myotube differentiation;GO:0014070//response to organic cyclic compound;GO:0016575//histone deacetylation;GO:0043537//negative regulation of blood vessel endothelial cell migration;GO:0044093//positive regulation of molecular funct…
miR-205-z	0.72825	0.23165	0.656375	ncbi_101120424	5.053	8.93	5.393	-0.9985	0.0350423	RNF213	PREDICTED: E3 ubiquitin-protein ligase RNF213 isoform X1 [Ovis aries]	-	-	-	-	-	GO:0043169//cation binding	-
oar-miR-493-5p	12.0485	25.2336	14.3498	ncbi_101117221	7.963	4.258	7.125	-0.9986	0.0338991	MSRA	PREDICTED: mitochondrial peptide methionine sulfoxide reductase isoform X1 [Ovis aries musimon]	-	-	-	-	GO:0031988//membrane-bounded vesicle;GO:0043231//intracellular membrane-bounded organelle	GO:0016671//oxidoreductase activity, acting on a sulfur group of donors, disulfide as acceptor	GO:0006950//response to stress;GO:0044267//cellular protein metabolic process;GO:0044710//single-organism metabolic process
oar-miR-369-3p	1.9948	3.36413	1.69325	ncbi_101116351	1.39	0.958	1.453	-0.9986	0.0337176	DTD2	PREDICTED: probable D-tyrosyl-tRNA(Tyr) deacylase 2 [Bos taurus]	-	-	-	-	-	GO:0016787//hydrolase activity	GO:0046416//D-amino acid metabolic process
oar-miR-323c	0.48065	1.57967	1.03345	ncbi_101112552	5.433	3.44	4.522	-0.9986	0.033711	FGFR1OP2	PREDICTED: FGFR1 oncogene partner 2 isoform X1 [Bos taurus]	-	-	-	-	GO:0044444//cytoplasmic part	GO:0046983//protein dimerization activity	GO:0009611//response to wounding
oar-miR-377-3p	0.913025	1.15265	0.32775	ncbi_105605805	0.343	0.285	0.525	-0.9986	0.0334436	GUSB	PREDICTED: LOW QUALITY PROTEIN: beta-glucuronidase [Capra hircus]	Metabolism;Cellular Processes;Metabolism;Metabolism;Metabolism;Metabolism	Global and overview maps;Transport and catabolism;Xenobiotics biodegradation and metabolism;Metabolism of cofactors and vitamins;Carbohydrate metabolism;Glycan biosynthesis and metabolism	ko01100//Metabolic pathways;ko04142//Lysosome;ko00983//Drug metabolism - other enzymes;ko00860//Porphyrin and chlorophyll metabolism;ko00040//Pentose and glucuronate interconversions;ko00531//Glycosaminoglycan degradation	K01195;K01195;K01195;K01195;K01195;K01195	-	-	-
miR-507-y	432.894	700.7	470.988	ncbi_101115544	0.94	0.425	0.84	-0.9986	0.0332838	GRAMD2A	PREDICTED: GRAM domain-containing protein 2 isoform X1 [Capra hircus]	-	-	-	-	-	-	-
miR-211-z	135.81	89.6096	84.9228	ncbi_101111669	0.338	0.905	0.925	-0.9986	0.0340016	HIST1H2AC	PREDICTED: histone H2A type 1-like [Cavia porcellus]	Human Diseases;Cellular Processes;Human Diseases	Substance dependence;Cell growth and death;Immune diseases	ko05034//Alcoholism;ko04217//Necroptosis;ko05322//Systemic lupus erythematosus	K11251;K11251;K11251	GO:0000786//nucleosome;GO:0031988//membrane-bounded vesicle;GO:0043231//intracellular membrane-bounded organelle	GO:0003676//nucleic acid binding;GO:0046983//protein dimerization activity	GO:0006281//DNA repair;GO:0008283//cell proliferation;GO:0034728//nucleosome organization
miR-21-y	33.5879	43.5474	23.4054	MSTRG.5903	1.535	1.042	2.143	-0.9986	0.0342754	--	ATP-binding cassette sub-family B member 7, mitochondrial isoform 2 [Bos taurus]	-	-	-	-	-	GO:0043167//ion binding	GO:0009987//cellular process;GO:0010467//gene expression;GO:0051234//establishment of localization
miR-29-z	15.665	7.24815	11.4219	ncbi_101115165	0.068	0.217	0.15	-0.9986	0.033932	CACNA2D2	PREDICTED: voltage-dependent calcium channel subunit alpha-2/delta-2 isoform X3 [Bos taurus]	Environmental Information Processing;Organismal Systems;Organismal Systems;Human Diseases;Human Diseases;Human Diseases;Organismal Systems	Signal transduction;Endocrine system;Circulatory system;Cardiovascular diseases;Cardiovascular diseases;Cardiovascular diseases;Circulatory system	ko04010//MAPK signaling pathway;ko04921//Oxytocin signaling pathway;ko04261//Adrenergic signaling in cardiomyocytes;ko05412//Arrhythmogenic right ventricular cardiomyopathy (ARVC);ko05414//Dilated cardiomyopathy (DCM);ko05410//Hypertrophic cardiomyopathy (HCM);ko04260//Cardiac muscle contraction	K04859;K04859;K04859;K04859;K04859;K04859;K04859	-	-	-
miR-150-x	8.3967	5.76762	8.88645	ncbi_101102555	3.228	4.385	2.922	-0.9986	0.0337904	ASAP2	PREDICTED: arf-GAP with SH3 domain, ANK repeat and PH domain-containing protein 2 isoform X6 [Ovis aries musimon]	Cellular Processes;Organismal Systems	Transport and catabolism;Immune system	ko04144//Endocytosis;ko04666//Fc gamma R-mediated phagocytosis	K12488;K12488	-	GO:0043169//cation binding	-
miR-150-x	8.3967	5.76762	8.88645	ncbi_101107251	3.632	5.175	3.225	-0.9986	0.0334989	FAM212B	PREDICTED: protein FAM212B [Ovis aries musimon]	-	-	-	-	-	-	-
miR-299-y	7.12505	9.1904	5.49415	ncbi_101121534	124.178	63.788	163.555	-0.9986	0.0339007	MYL9	Myosin regulatory light chain 2, smooth muscle major isoform, partial [Bos mutus]	Cellular Processes;Environmental Information Processing;Cellular Processes;Cellular Processes;Environmental Information Processing;Organismal Systems;Organismal Systems;Organismal Systems	Cell motility;Signal transduction;Cellular community - eukaryotes;Cellular community - eukaryotes;Signal transduction;Endocrine system;Immune system;Circulatory system	ko04810//Regulation of actin cytoskeleton;ko04024//cAMP signaling pathway;ko04510//Focal adhesion;ko04530//Tight junction;ko04022//cGMP - PKG signaling pathway;ko04921//Oxytocin signaling pathway;ko04670//Leukocyte transendothelial migration;ko04270//Vascular smooth muscle contraction	K12755;K12755;K12755;K12755;K12755;K12755;K12755;K12755	GO:0016459//myosin complex;GO:0031674//I band	GO:0046872//metal ion binding	GO:0030168//platelet activation
miR-285-z	6.83237	2.8838	6.55905	ncbi_101104347	5.317	9.6	5.855	-0.9986	0.0340854	PEAK1	PREDICTED: pseudopodium-enriched atypical kinase 1 [Ovis aries]	-	-	-	-	-	-	-
miR-285-z	6.83237	2.8838	6.55905	ncbi_101114182	1.87	3.698	2.1	-0.9986	0.0342141	ALDH1L2	PREDICTED: mitochondrial 10-formyltetrahydrofolate dehydrogenase [Ovis aries]	Metabolism	Metabolism of cofactors and vitamins	ko00670//One carbon pool by folate	K00289	-	-	-
miR-285-z	6.83237	2.8838	6.55905	ncbi_105605821	0.03	0.23	0.055	-0.9986	0.0337059	MAN1B1	PREDICTED: endoplasmic reticulum mannosyl-oligosaccharide 1,2-alpha-mannosidase-like [Capra hircus]	Metabolism;Genetic Information Processing;Metabolism	Global and overview maps;Folding, sorting and degradation;Glycan biosynthesis and metabolism	ko01100//Metabolic pathways;ko04141//Protein processing in endoplasmic reticulum;ko00510//N-Glycan biosynthesis	K01230;K01230;K01230	GO:0043231//intracellular membrane-bounded organelle	GO:0016787//hydrolase activity;GO:0046872//metal ion binding	GO:0043161//proteasome-mediated ubiquitin-dependent protein catabolic process
miR-1599-z	2.46752	1.42068	2.41412	ncbi_101120123	2.147	5.855	2.545	-0.9986	0.0334932	SLC5A3	PREDICTED: sodium/myo-inositol cotransporter [Capra hircus]	-	-	-	-	GO:0031224//intrinsic component of membrane	GO:0015291//secondary active transmembrane transporter activity	GO:0007399//nervous system development;GO:0015791//polyol transport;GO:0019751//polyol metabolic process;GO:0030001//metal ion transport;GO:0044763//single-organism cellular process;GO:0051239//regulation of multicellular organismal process
miR-1599-z	2.46752	1.42068	2.41412	ncbi_101123594	1.165	1.998	1.255	-0.9986	0.0339249	SEMA4A	PREDICTED: semaphorin-4A isoform X1 [Ovis aries]	Organismal Systems	Development	ko04360//Axon guidance	K06521	GO:0031224//intrinsic component of membrane	GO:0060089//molecular transducer activity	GO:0007166//cell surface receptor signaling pathway;GO:0010632//regulation of epithelial cell migration;GO:0022604//regulation of cell morphogenesis;GO:0042093//T-helper cell differentiation;GO:0045765//regulation of angiogenesis;GO:0048812//neuron projection morphogenesis
miR-1630-z	0.04545	0.244025	0.251475	ncbi_101123664	0.417	0.113	0.12	-0.9986	0.0331378	FGG	PREDICTED: fibrinogen gamma chain isoform X1 [Ovis aries]	Organismal Systems;Human Diseases;Organismal Systems	Immune system;Infectious diseases;Immune system	ko04611//Platelet activation;ko05150//Staphylococcus aureus infection;ko04610//Complement and coagulation cascades	K03905;K03905;K03905	GO:0030141//secretory granule;GO:0043234//protein complex;GO:0044421//extracellular region part;GO:0044459//plasma membrane part	GO:0005515//protein binding	GO:0002793//positive regulation of peptide secretion;GO:0010038//response to metal ion;GO:0017157//regulation of exocytosis;GO:0019229//regulation of vasoconstriction;GO:0022409//positive regulation of cell-cell adhesion;GO:0030168//platelet activation;GO:0031589//cell-substrate adhesion;GO:0043410//positive regulation of MAPK cascade;GO:0043623//cellular protein complex assembly;GO:0050708//regu…
miR-3064-x	0.202825	0.152275	0.01	ncbi_101110350	0.18	0.752	2.02	-0.9986	0.0337525	Klhdc8a	PREDICTED: kelch domain-containing protein 8A isoform X2 [Ovis aries musimon]	-	-	-	-	-	-	-
miR-150-z	0.01	0.214225	0.1209	ncbi_101107293	0.898	0.528	0.68	-0.9986	0.0337286	ZFP3	PREDICTED: zinc finger protein 3 homolog [Capra hircus]	-	-	-	-	-	GO:0043169//cation binding;GO:0097159//organic cyclic compound binding	-
novel-m0028-3p	2.16115	1.0091	4.6448	ncbi_101122325	21.693	25.045	15.845	-0.9986	0.0337495	REEP3	PREDICTED: receptor expression-enhancing protein 3 isoform X1 [Ovis aries]	-	-	-	-	GO:0031224//intrinsic component of membrane	-	GO:0022402//cell cycle process;GO:0044802//single-organism membrane organization
novel-m0057-3p	1.55662	0.633625	2.19615	ncbi_101104708	45.258	67.035	27.012	-0.9986	0.0340381	Ubash3a	PREDICTED: ubiquitin-associated and SH3 domain-containing protein A isoform X1 [Ovis aries]	-	-	-	-	GO:0044444//cytoplasmic part	-	GO:0050856//regulation of T cell receptor signaling pathway
novel-m0057-3p	1.55662	0.633625	2.19615	ncbi_443063	1.833	2.513	1.445	-0.9986	0.0332323	HOMER1	PREDICTED: homer protein homolog 1 isoform X1 [Ovis aries]	Environmental Information Processing;Organismal Systems	Signal transduction;Nervous system	ko04068//FoxO signaling pathway;ko04724//Glutamatergic synapse	K15010;K15010	-	-	-
novel-m0101-3p	0.514775	0.01	0.8033	ncbi_101116803	2.877	3.772	2.255	-0.9986	0.0334696	FMNL2	PREDICTED: formin-like protein 2 isoform X8 [Ovis aries musimon]	-	-	-	-	-	GO:0008092//cytoskeletal protein binding;GO:0017016//Ras GTPase binding	GO:0022603//regulation of anatomical structure morphogenesis;GO:0030036//actin cytoskeleton organization
novel-m0114-5p	0.1256	0.683525	0.07385	ncbi_101103060	6.405	3.957	6.803	-0.9986	0.0336574	ABCB8	PREDICTED: ATP-binding cassette sub-family B member 8, mitochondrial isoform X2 [Ovis aries musimon]	Environmental Information Processing	Membrane transport	ko02010//ABC transporters	K05655	GO:0031224//intrinsic component of membrane;GO:0043231//intracellular membrane-bounded organelle;GO:0043232//intracellular non-membrane-bounded organelle	GO:0015405//P-P-bond-hydrolysis-driven transmembrane transporter activity;GO:0017111//nucleoside-triphosphatase activity;GO:0032550//purine ribonucleoside binding	GO:0044763//single-organism cellular process;GO:0051234//establishment of localization
novel-m0172-5p	0.2178	0.17965	0.024875	ncbi_101123019	6.692	7.62	10.422	-0.9986	0.0340436	ST6GALNAC4	PREDICTED: alpha-N-acetyl-neuraminyl-2,3-beta-galactosyl-1,3-N-acetyl-galactosaminide alpha-2,6-sialyltransferase isoform X5 [Ovis aries musimon]	Metabolism;Metabolism	Global and overview maps;Glycan biosynthesis and metabolism	ko01100//Metabolic pathways;ko00604//Glycosphingolipid biosynthesis - ganglio series	K03374;K03374	GO:0031228//intrinsic component of Golgi membrane	GO:0016757//transferase activity, transferring glycosyl groups	GO:0006464//cellular protein modification process
oar-miR-29a	2305.59	780.605	1613.87	ncbi_101109609	1.88	3.297	2.585	-0.9987	0.0322669	SH3RF3	PREDICTED: SH3 domain-containing RING finger protein 3 isoform X2 [Ovis aries musimon]	-	-	-	-	-	GO:0046914//transition metal ion binding	-
oar-miR-10a	228.668	209.788	316.575	ncbi_101118128	1.767	1.853	1.165	-0.9987	0.0327525	ZNF211	PREDICTED: zinc finger protein 850-like isoform X3 [Ovis aries musimon]	-	-	-	-	-	-	-
oar-miR-409-5p	97.8988	167.102	124.64	ncbi_101107587	2.218	1.39	1.935	-0.9987	0.0320118	ZNF641	TPA: zinc finger protein 286-like [Bos taurus]	-	-	-	-	-	-	-
oar-miR-485-5p	2.49165	5.03035	3.48493	ncbi_101101971	32.163	18.575	27.453	-0.9987	0.032064	LRRC10	PREDICTED: leucine-rich repeat-containing protein 10 [Ovis aries musimon]	-	-	-	-	GO:0043231//intracellular membrane-bounded organelle;GO:0044449//contractile fiber part	GO:0042805//actinin binding	GO:0055002//striated muscle cell development
oar-miR-485-5p	2.49165	5.03035	3.48493	ncbi_101118274	0.76	0.305	0.562	-0.9987	0.0319506	ELOVL6	elongation of very long chain fatty acids protein 6 [Capra hircus]	Metabolism;Metabolism;Metabolism;Metabolism	Global and overview maps;Global and overview maps;Lipid metabolism;Lipid metabolism	ko01100//Metabolic pathways;ko01212//Fatty acid metabolism;ko00062//Fatty acid elongation;ko01040//Biosynthesis of unsaturated fatty acids	K10203;K10203;K10203;K10203	GO:0031227//intrinsic component of endoplasmic reticulum membrane	GO:0005488//binding;GO:0016746//transferase activity, transferring acyl groups	GO:0001676//long-chain fatty acid metabolic process;GO:0006641//triglyceride metabolic process;GO:0030497//fatty acid elongation;GO:0035336//long-chain fatty-acyl-CoA metabolic process
miR-29-y	388.694	130.405	304.163	ncbi_101115200	6.572	13.867	8.623	-0.9987	0.0322497	TCP11L2	PREDICTED: T-complex protein 11-like protein 2 isoform X1 [Ovis aries]	-	-	-	-	-	-	-
miR-769-z	58.2513	73.878	42.215	ncbi_101120095	43.575	31.802	58.04	-0.9987	0.032912	CISD3	PREDICTED: CDGSH iron-sulfur domain-containing protein 3, mitochondrial [Ovis aries]	-	-	-	-	-	GO:0051536//iron-sulfur cluster binding	-
miR-1388-y	27.2641	40.2039	22.5423	ncbi_101105373	15.232	7.57	18.727	-0.9987	0.0318726	PCP4L1	Purkinje cell protein 4-like protein 1 [Bos taurus]	-	-	-	-	-	-	-
miR-127-x	6.41303	10.487	6.12392	ncbi_101108398	14.025	9.652	14.617	-0.9987	0.0318859	SDC2	PREDICTED: syndecan-2 [Pantholops hodgsonii]	Human Diseases;Environmental Information Processing;Human Diseases;Human Diseases	Cancers;Signaling molecules and interaction;Cardiovascular diseases;Infectious diseases	ko05205//Proteoglycans in cancer;ko04514//Cell adhesion molecules (CAMs);ko05418//Fluid shear stress and atherosclerosis;ko05144//Malaria	K16336;K16336;K16336;K16336	GO:0031224//intrinsic component of membrane	GO:0019904//protein domain specific binding	GO:0007399//nervous system development;GO:0010769//regulation of cell morphogenesis involved in differentiation
miR-1842-x	3.49193	4.48032	2.18248	MSTRG.5009	1.467	1.11	2.037	-0.9987	0.0327192	Pol	LINE-1 retrotransposable element ORF2 protein [Camelus dromedarius]	Organismal Systems	Sensory system	ko04742//Taste transduction	K08474	GO:0031224//intrinsic component of membrane	GO:0015666//restriction endodeoxyribonuclease activity;GO:0034061//DNA polymerase activity;GO:0060089//molecular transducer activity	GO:0001171//reverse transcription;GO:0006308//DNA catabolic process;GO:0007166//cell surface receptor signaling pathway;GO:0007606//sensory perception of chemical stimulus;GO:0032196//transposition
miR-146-y	1.4734	2.0769	0.9609	ncbi_101110157	29.672	22.848	36.59	-0.9987	0.0324627	MRPS7	PREDICTED: 28S ribosomal protein S7, mitochondrial [Ovis aries]	Genetic Information Processing	Translation	ko03010//Ribosome	K02992	GO:0015935//small ribosomal subunit;GO:0019866//organelle inner membrane;GO:0043231//intracellular membrane-bounded organelle	GO:0003723//RNA binding;GO:0005198//structural molecule activity	GO:0010467//gene expression
miR-877-z	1.65605	0.74365	1.53507	ncbi_101120608	41.267	64.457	45.515	-0.9987	0.0321634	SLCO3A1	PREDICTED: solute carrier organic anion transporter family member 3A1 isoform X2 [Ovis aries musimon]	-	-	-	-	GO:0031224//intrinsic component of membrane	-	GO:0015711//organic anion transport;GO:0044763//single-organism cellular process
miR-490-x	0.381175	1.17702	1.09882	ncbi_101120262	0.948	0.278	0.307	-0.9987	0.032442	MKX	PREDICTED: homeobox protein Mohawk isoform X2 [Ovis aries musimon]	-	-	-	-	GO:0043231//intracellular membrane-bounded organelle	GO:0000977//RNA polymerase II regulatory region sequence-specific DNA binding;GO:0000982//transcription factor activity, RNA polymerase II core promoter proximal region sequence-specific binding;GO:0008134//transcription factor binding	GO:0006357//regulation of transcription from RNA polymerase II promoter;GO:0010557//positive regulation of macromolecule biosynthetic process;GO:0030198//extracellular matrix organization;GO:0035989//tendon development;GO:0045661//regulation of myoblast differentiation;GO:0048513//animal organ development;GO:0048646//anatomical structure formation involved in morphogenesis
miR-1343-x	0.28375	0.1365	0.3823	ncbi_443118	2.833	3.485	2.31	-0.9987	0.0322088	CREB1	PREDICTED: cyclic AMP-responsive element-binding protein 1 isoform X1 [Ovis aries]	Environmental Information Processing;Human Diseases;Human Diseases;Human Diseases;Organismal Systems;Environmental Information Processing;Human Diseases;Human Diseases;Human Diseases;Human Diseases;Human Diseases;Environmental Information Processing;Human Diseases;Human Diseases;Organismal Systems;Organismal Systems;Organismal Systems;Organismal Systems;Organismal Systems;Environmental Informatio…	Signal transduction;Infectious diseases;Infectious diseases;Infectious diseases;Environmental adaptation;Signal transduction;Cancers;Neurodegenerative diseases;Infectious diseases;Infectious diseases;Substance dependence;Signal transduction;Infectious diseases;Endocrine and metabolic diseases;Circulatory system;Endocrine system;Endocrine system;Development;Nervous system;Signal transduction;Signa…	ko04151//PI3K-Akt signaling pathway;ko05165//Human papillomavirus infection;ko05166//HTLV-I infection;ko05163//Human cytomegalovirus infection;ko04714//Thermogenesis;ko04024//cAMP signaling pathway;ko05203//Viral carcinogenesis;ko05016//Huntington disease;ko05167//Kaposi sarcoma-associated herpesvirus infection;ko05152//Tuberculosis;ko05034//Alcoholism;ko04022//cGMP - PKG signaling pathway;ko0516…	K05870;K05870;K05870;K05870;K05870;K05870;K05870;K05870;K05870;K05870;K05870;K05870;K05870;K05870;K05870;K05870;K05870;K05870;K05870;K05870;K05870;K05870;K05870;K05870;K05870;K05870;K05870;K05870;K05870;K05870;K05870;K05870;K05870;K05870;K05870;K05870;K05870;K05870;K05870	GO:0000790//nuclear chromatin;GO:0043234//protein complex	GO:0000977//RNA polymerase II regulatory region sequence-specific DNA binding;GO:0000982//transcription factor activity, RNA polymerase II core promoter proximal region sequence-specific binding;GO:0001076//transcription factor activity, RNA polymerase II transcription factor binding;GO:0001085//RNA polymerase II transcription factor binding;GO:0019899//enzyme binding;GO:0043566//structure-specif…	GO:0000165//MAPK cascade;GO:0002756//MyD88-independent toll-like receptor signaling pathway;GO:0002763//positive regulation of myeloid leukocyte differentiation;GO:0006464//cellular protein modification process;GO:0006915//apoptotic process;GO:0007178//transmembrane receptor protein serine/threonine kinase signaling pathway;GO:0007267//cell-cell signaling;GO:0007589//body fluid secretion;GO:00076…
miR-134-x	0.123125	0.079075	0.330075	ncbi_101121336	4.42	4.812	3.07	-0.9987	0.0325108	AEBP2	PREDICTED: zinc finger protein AEBP2 isoform X1 [Ovis aries musimon]	-	-	-	-	GO:0031519//PcG protein complex;GO:0031981//nuclear lumen	GO:0000977//RNA polymerase II regulatory region sequence-specific DNA binding;GO:0000982//transcription factor activity, RNA polymerase II core promoter proximal region sequence-specific binding;GO:0003712//transcription cofactor activity;GO:0043169//cation binding	GO:0006325//chromatin organization;GO:0010629//negative regulation of gene expression;GO:0034645//cellular macromolecule biosynthetic process
novel-m0031-3p	6.70162	3.8768	5.39567	ncbi_101109374	0.53	0.87	0.702	-0.9987	0.0320108	BAHCC1	PREDICTED: BAH and coiled-coil domain-containing protein 1 isoform X2 [Ovis aries musimon]	-	-	-	-	-	-	-
novel-m0031-3p	6.70162	3.8768	5.39567	ncbi_101110796	0.427	2.047	1.103	-0.9987	0.0329344	LRRN1	PREDICTED: leucine-rich repeat neuronal protein 1 [Ovis aries]	-	-	-	-	-	-	-
novel-m0057-3p	1.55662	0.633625	2.19615	ncbi_100135699	1.188	1.482	0.943	-0.9987	0.033054	APAF1	PREDICTED: apoptotic protease-activating factor 1 isoform X1 [Ovis aries]	Human Diseases;Human Diseases;Human Diseases;Human Diseases;Human Diseases;Cellular Processes;Human Diseases;Human Diseases;Human Diseases;Cellular Processes;Human Diseases;Human Diseases;Cellular Processes;Cellular Processes	Cancers;Neurodegenerative diseases;Infectious diseases;Neurodegenerative diseases;Infectious diseases;Cell growth and death;Neurodegenerative diseases;Cancers;Drug resistance;Cell growth and death;Infectious diseases;Neurodegenerative diseases;Cell growth and death;Cell growth and death	ko05200//Pathways in cancer;ko05016//Huntington disease;ko05152//Tuberculosis;ko05010//Alzheimer disease;ko05161//Hepatitis B;ko04210//Apoptosis;ko05012//Parkinson disease;ko05222//Small cell lung cancer;ko01524//Platinum drug resistance;ko04115//p53 signaling pathway;ko05134//Legionellosis;ko05014//Amyotrophic lateral sclerosis (ALS);ko04214//Apoptosis - fly;ko04215//Apoptosis - multiple species	K02084;K02084;K02084;K02084;K02084;K02084;K02084;K02084;K02084;K02084;K02084;K02084;K02084;K02084	-	-	-
novel-m0172-5p	0.2178	0.17965	0.024875	ncbi_105612076	0.062	0.107	0.367	-0.9987	0.0322875	SPIB	PREDICTED: transcription factor Spi-B isoform X1 [Bos taurus]	-	-	-	-	-	-	-
oar-miR-181a	3363.33	5294.31	3788.34	ncbi_101117961	3.42	2.035	3.052	-0.9988	0.0308036	METTL15	PREDICTED: probable methyltransferase-like protein 15 isoform X1 [Ovis aries]	-	-	-	-	-	-	-
oar-miR-493-5p	12.0485	25.2336	14.3498	MSTRG.7032	0.73	0.267	0.672	-0.9988	0.0311266	--	endonuclease-reverse transcriptase [Babesia ovata]	-	-	-	-	-	-	-
oar-miR-432	4.22278	8.0285	4.9519	ncbi_101111724	0.363	0.107	0.302	-0.9988	0.0309666	Mpp2	PREDICTED: MAGUK p55 subfamily member 2 isoform X2 [Ovis aries musimon]	-	-	-	-	-	-	-
oar-miR-432	4.22278	8.0285	4.9519	ncbi_101119821	27.978	18.015	26.562	-0.9988	0.0316675	PPM1K	PREDICTED: protein phosphatase 1K, mitochondrial isoform X2 [Ovis aries]	-	-	-	-	GO:0044429//mitochondrial part	GO:0004721//phosphoprotein phosphatase activity;GO:0043169//cation binding	GO:0006464//cellular protein modification process
oar-miR-485-5p	2.49165	5.03035	3.48493	MSTRG.8755	1.113	0.42	0.812	-0.9988	0.0313502	--	PREDICTED: taste receptor type 2 member 42, partial [Bos mutus]	Organismal Systems	Sensory system	ko04742//Taste transduction	K08474	-	-	-
miR-29-y	388.694	130.405	304.163	MSTRG.5820	0.522	0.965	0.647	-0.9988	0.0315478	--	endonuclease-reverse transcriptase [Babesia ovata]	Human Diseases;Human Diseases;Environmental Information Processing;Organismal Systems;Human Diseases;Human Diseases;Cellular Processes;Human Diseases	Cancers;Cancers;Signal transduction;Immune system;Infectious diseases;Cardiovascular diseases;Cellular community - eukaryotes;Cancers	ko05200//Pathways in cancer;ko05226//Gastric cancer;ko04390//Hippo signaling pathway;ko04670//Leukocyte transendothelial migration;ko05100//Bacterial invasion of epithelial cells;ko05412//Arrhythmogenic right ventricular cardiomyopathy (ARVC);ko04520//Adherens junction;ko05213//Endometrial cancer	K05691;K05691;K05691;K05691;K05691;K05691;K05691;K05691	-	-	-
miR-29-y	388.694	130.405	304.163	ncbi_101118515	0.58	0.99	0.732	-0.9988	0.0309987	LAIR1	PREDICTED: leukocyte-associated immunoglobulin-like receptor 1 isoform X1 [Ovis aries]	-	-	-	-	-	-	-
miR-29-x	41.0208	20.3022	32.5897	ncbi_101112633	0.388	0.655	0.508	-0.9988	0.0310258	SLITRK2	PREDICTED: SLIT and NTRK-like protein 2 [Ovis aries]	-	-	-	-	-	-	-
miR-29-x	41.0208	20.3022	32.5897	ncbi_105601930	0.045	0.232	0.113	-0.9988	0.0312734	DMBT1	PREDICTED: LOW QUALITY PROTEIN: deleted in malignant brain tumors 1 protein [Capra hircus]	Organismal Systems	Digestive system	ko04970//Salivary secretion	K13912	-	-	-
miR-4324-z	7.98595	4.8433	8.60693	ncbi_101108838	0.705	1.533	0.597	-0.9988	0.0310974	BACH2	PREDICTED: transcription regulator protein BACH2 isoform X2 [Ovis aries musimon]	-	-	-	-	GO:0043231//intracellular membrane-bounded organelle	GO:0000977//RNA polymerase II regulatory region sequence-specific DNA binding;GO:0001227//transcriptional repressor activity, RNA polymerase II transcription regulatory region sequence-specific binding	GO:0010468//regulation of gene expression;GO:0034645//cellular macromolecule biosynthetic process
miR-285-z	6.83237	2.8838	6.55905	ncbi_101107434	0.028	0.532	0.035	-0.9988	0.0317699	SCUBE1	PREDICTED: signal peptide, CUB and EGF-like domain-containing protein 1 isoform X3 [Ovis aries musimon]	-	-	-	-	GO:0019898//extrinsic component of membrane;GO:0044421//extracellular region part;GO:0044459//plasma membrane part	GO:0046983//protein dimerization activity	GO:0051259//protein oligomerization
miR-285-z	6.83237	2.8838	6.55905	ncbi_101109113	8.04	12.287	8.105	-0.9988	0.0309779	DIP2C	PREDICTED: disco-interacting protein 2 homolog C isoform X1 [Bos taurus]	-	-	-	-	GO:0043231//intracellular membrane-bounded organelle	GO:0005515//protein binding	-
miR-1630-z	0.04545	0.244025	0.251475	MSTRG.8741	4.703	2.95	2.983	-0.9988	0.030773	--	Cleavage stimulation factor subunit 2 [Bos mutus]	Organismal Systems	Sensory system	ko04742//Taste transduction	K08474	GO:0044421//extracellular region part	GO:0043169//cation binding	GO:0007162//negative regulation of cell adhesion;GO:0007169//transmembrane receptor protein tyrosine kinase signaling pathway;GO:0010596//negative regulation of endothelial cell migration;GO:0045765//regulation of angiogenesis;GO:0048869//cellular developmental process;GO:0050922//negative regulation of chemotaxis
novel-m0057-3p	1.55662	0.633625	2.19615	ncbi_101116049	4.16	5.317	3.49	-0.9988	0.0307739	SEMA6A	PREDICTED: semaphorin-6A isoform X1 [Ovis aries musimon]	Organismal Systems	Development	ko04360//Axon guidance	K06842	GO:0016021//integral component of membrane	GO:0005102//receptor binding;GO:0038023//signaling receptor activity	GO:0001764//neuron migration;GO:0007166//cell surface receptor signaling pathway;GO:0051640//organelle localization
novel-m0114-5p	0.1256	0.683525	0.07385	ncbi_101102533	0.455	0.15	0.465	-0.9988	0.0309958	SH2D4A	PREDICTED: SH2 domain-containing protein 4A isoform X1 [Capra hircus]	-	-	-	-	-	GO:0019899//enzyme binding	GO:0010921//regulation of phosphatase activity
oar-miR-377-3p	0.913025	1.15265	0.32775	ncbi_101108769	0.485	0.365	0.725	-0.9989	0.0300711	C20orf96	PREDICTED: uncharacterized protein C20orf96 homolog isoform X1 [Ovis aries]	-	-	-	-	-	-	-
miR-155-x	66.0226	92.4459	54.7455	MSTRG.3179	4.535	3.22	5.217	-0.9989	0.029869	--	endonuclease-reverse transcriptase [Babesia ovata]	Human Diseases;Human Diseases;Environmental Information Processing;Organismal Systems;Human Diseases;Human Diseases;Cellular Processes;Human Diseases	Cancers;Cancers;Signal transduction;Immune system;Infectious diseases;Cardiovascular diseases;Cellular community - eukaryotes;Cancers	ko05200//Pathways in cancer;ko05226//Gastric cancer;ko04390//Hippo signaling pathway;ko04670//Leukocyte transendothelial migration;ko05100//Bacterial invasion of epithelial cells;ko05412//Arrhythmogenic right ventricular cardiomyopathy (ARVC);ko04520//Adherens junction;ko05213//Endometrial cancer	K05691;K05691;K05691;K05691;K05691;K05691;K05691;K05691	-	-	-
miR-1599-z	2.46752	1.42068	2.41412	ncbi_443465	19.345	40.615	21.485	-0.9989	0.0294051	EDNRA	PREDICTED: endothelin-1 receptor isoform X1 [Ovis aries]	Human Diseases;Environmental Information Processing;Environmental Information Processing;Environmental Information Processing;Environmental Information Processing;Organismal Systems;Organismal Systems	Cancers;Signaling molecules and interaction;Signal transduction;Signal transduction;Signal transduction;Circulatory system;Endocrine system	ko05200//Pathways in cancer;ko04080//Neuroactive ligand-receptor interaction;ko04024//cAMP signaling pathway;ko04020//Calcium signaling pathway;ko04022//cGMP - PKG signaling pathway;ko04270//Vascular smooth muscle contraction;ko04924//Renin secretion	K04197;K04197;K04197;K04197;K04197;K04197;K04197	GO:0031224//intrinsic component of membrane	GO:0008528//G-protein coupled peptide receptor activity	GO:0006950//response to stress;GO:0007186//G-protein coupled receptor signaling pathway;GO:0007389//pattern specification process;GO:0008645//hexose transport;GO:0014031//mesenchymal cell development;GO:0014820//tonic smooth muscle contraction;GO:0030803//negative regulation of cyclic nucleotide biosynthetic process;GO:0043009//chordate embryonic development;GO:0050880//regulation of blood vessel…
miR-877-z	1.65605	0.74365	1.53507	ncbi_101121321	2.183	3.48	2.417	-0.9989	0.0303719	ELF4	PREDICTED: ETS-related transcription factor Elf-4 [Ovis aries]	Cellular Processes	Cell growth and death	ko04214//Apoptosis - fly	K09428	-	-	-
miR-877-z	1.65605	0.74365	1.53507	ncbi_105605982	9.037	13.895	9.908	-0.9989	0.0296447	SIAH2	PREDICTED: E3 ubiquitin-protein ligase SIAH2 [Ovis aries musimon]	-	-	-	-	GO:0005768//endosome;GO:0031981//nuclear lumen;GO:0042995//cell projection;GO:0044297//cell body	GO:0003712//transcription cofactor activity;GO:0003824//catalytic activity;GO:0044390//ubiquitin-like protein conjugating enzyme binding;GO:0046914//transition metal ion binding	GO:0019941//modification-dependent protein catabolic process;GO:0030178//negative regulation of Wnt signaling pathway;GO:0032446//protein modification by small protein conjugation;GO:0035556//intracellular signal transduction;GO:0043066//negative regulation of apoptotic process;GO:0097191//extrinsic apoptotic signaling pathway;GO:0097485//neuron projection guidance;GO:1902679//negative regulation…
miR-508-x	0.93085	1.05435	0.35165	MSTRG.4812	0.09	0.02	0.56	-0.9989	0.0292038	--	endonuclease-reverse transcriptase [Babesia ovata]	-	-	-	-	-	-	-
miR-205-z	0.72825	0.23165	0.656375	ncbi_101123304	3.862	6.583	4.123	-0.9989	0.0300958	DAPK3	PREDICTED: death-associated protein kinase 2 isoform X1 [Ovis aries musimon]	Human Diseases;Cellular Processes;Human Diseases	Cancers;Transport and catabolism;Cancers	ko05200//Pathways in cancer;ko04140//Autophagy - animal;ko05219//Bladder cancer	K08803;K08803;K08803	GO:0044424//intracellular part	GO:0004672//protein kinase activity;GO:0005515//protein binding;GO:0032550//purine ribonucleoside binding	GO:0006464//cellular protein modification process;GO:0097193//intrinsic apoptotic signaling pathway
miR-371-x	0.3348	0.121325	0.61605	ncbi_101110851	18.738	24.25	12.58	-0.9989	0.0299092	AMD1	S-adenosylmethionine decarboxylase proenzyme [Bos taurus]	Metabolism;Metabolism;Metabolism	Global and overview maps;Amino acid metabolism;Amino acid metabolism	ko01100//Metabolic pathways;ko00330//Arginine and proline metabolism;ko00270//Cysteine and methionine metabolism	K01611;K01611;K01611	GO:0044444//cytoplasmic part	GO:0016831//carboxy-lyase activity	GO:0006596//polyamine biosynthetic process;GO:0044272//sulfur compound biosynthetic process;GO:0044710//single-organism metabolic process
miR-9851-y	0.4182	0.0654	0.15635	ncbi_101116460	1.922	3.357	2.925	-0.9989	0.0298523	TMEM163	PREDICTED: transmembrane protein 163 isoform X3 [Ovis aries musimon]	-	-	-	-	GO:0005769//early endosome;GO:0031301//integral component of organelle membrane;GO:0044433//cytoplasmic vesicle part	-	-
novel-m0061-5p	1.55705	2.8858	1.58962	ncbi_554322	1.415	0.91	1.43	-0.9989	0.0298126	Tgfb2	PREDICTED: transforming growth factor beta-2 isoform X1 [Ovis aries]	Human Diseases;Environmental Information Processing;Environmental Information Processing;Human Diseases;Human Diseases;Human Diseases;Human Diseases;Environmental Information Processing;Human Diseases;Human Diseases;Cellular Processes;Human Diseases;Organismal Systems;Environmental Information Processing;Human Diseases;Human Diseases;Cellular Processes;Human Diseases;Human Diseases;Human Diseases…	Cancers;Signaling molecules and interaction;Signal transduction;Infectious diseases;Cancers;Infectious diseases;Cancers;Signal transduction;Cancers;Cancers;Cell growth and death;Infectious diseases;Development;Signal transduction;Infectious diseases;Infectious diseases;Cell growth and death;Infectious diseases;Endocrine and metabolic diseases;Immune diseases;Cardiovascular diseases;Cancers;Cardio…	ko05200//Pathways in cancer;ko04060//Cytokine-cytokine receptor interaction;ko04010//MAPK signaling pathway;ko05166//HTLV-I infection;ko05205//Proteoglycans in cancer;ko05152//Tuberculosis;ko05226//Gastric cancer;ko04390//Hippo signaling pathway;ko05225//Hepatocellular carcinoma;ko05206//MicroRNAs in cancer;ko04218//Cellular senescence;ko05161//Hepatitis B;ko04380//Osteoclast differentiation;ko04…	K13376;K13376;K13376;K13376;K13376;K13376;K13376;K13376;K13376;K13376;K13376;K13376;K13376;K13376;K13376;K13376;K13376;K13376;K13376;K13376;K13376;K13376;K13376;K13376;K13376;K13376;K13376;K13376;K13376;K13376	GO:0034774//secretory granule lumen;GO:0043005//neuron projection;GO:0044297//cell body;GO:0044421//extracellular region part	GO:0004674//protein serine/threonine kinase activity;GO:0005160//transforming growth factor beta receptor binding;GO:0042277//peptide binding;GO:0046983//protein dimerization activity	GO:0001503//ossification;GO:0001558//regulation of cell growth;GO:0001775//cell activation;GO:0001944//vasculature development;GO:0002684//positive regulation of immune system process;GO:0002719//negative regulation of cytokine production involved in immune response;GO:0006606//protein import into nucleus;GO:0006887//exocytosis;GO:0007178//transmembrane receptor protein serine/threonine kinase si…
novel-m0062-5p	1.55705	2.8858	1.58962	ncbi_554322	1.415	0.91	1.43	-0.9989	0.0298126	Tgfb2	PREDICTED: transforming growth factor beta-2 isoform X1 [Ovis aries]	Human Diseases;Environmental Information Processing;Environmental Information Processing;Human Diseases;Human Diseases;Human Diseases;Human Diseases;Environmental Information Processing;Human Diseases;Human Diseases;Cellular Processes;Human Diseases;Organismal Systems;Environmental Information Processing;Human Diseases;Human Diseases;Cellular Processes;Human Diseases;Human Diseases;Human Diseases…	Cancers;Signaling molecules and interaction;Signal transduction;Infectious diseases;Cancers;Infectious diseases;Cancers;Signal transduction;Cancers;Cancers;Cell growth and death;Infectious diseases;Development;Signal transduction;Infectious diseases;Infectious diseases;Cell growth and death;Infectious diseases;Endocrine and metabolic diseases;Immune diseases;Cardiovascular diseases;Cancers;Cardio…	ko05200//Pathways in cancer;ko04060//Cytokine-cytokine receptor interaction;ko04010//MAPK signaling pathway;ko05166//HTLV-I infection;ko05205//Proteoglycans in cancer;ko05152//Tuberculosis;ko05226//Gastric cancer;ko04390//Hippo signaling pathway;ko05225//Hepatocellular carcinoma;ko05206//MicroRNAs in cancer;ko04218//Cellular senescence;ko05161//Hepatitis B;ko04380//Osteoclast differentiation;ko04…	K13376;K13376;K13376;K13376;K13376;K13376;K13376;K13376;K13376;K13376;K13376;K13376;K13376;K13376;K13376;K13376;K13376;K13376;K13376;K13376;K13376;K13376;K13376;K13376;K13376;K13376;K13376;K13376;K13376;K13376	GO:0034774//secretory granule lumen;GO:0043005//neuron projection;GO:0044297//cell body;GO:0044421//extracellular region part	GO:0004674//protein serine/threonine kinase activity;GO:0005160//transforming growth factor beta receptor binding;GO:0042277//peptide binding;GO:0046983//protein dimerization activity	GO:0001503//ossification;GO:0001558//regulation of cell growth;GO:0001775//cell activation;GO:0001944//vasculature development;GO:0002684//positive regulation of immune system process;GO:0002719//negative regulation of cytokine production involved in immune response;GO:0006606//protein import into nucleus;GO:0006887//exocytosis;GO:0007178//transmembrane receptor protein serine/threonine kinase si…
novel-m0064-3p	1.7793	0.810325	1.0038	ncbi_101119120	5.328	9.45	8.443	-0.9989	0.0297382	CACNA1H	PREDICTED: voltage-dependent T-type calcium channel subunit alpha-1H-like isoform X1 [Ovis aries musimon]	Environmental Information Processing;Environmental Information Processing;Human Diseases;Organismal Systems;Organismal Systems;Organismal Systems	Signal transduction;Signal transduction;Endocrine and metabolic diseases;Environmental adaptation;Endocrine system;Endocrine system	ko04010//MAPK signaling pathway;ko04020//Calcium signaling pathway;ko04934//Cushing syndrome;ko04713//Circadian entrainment;ko04925//Aldosterone synthesis and secretion;ko04927//Cortisol synthesis and secretion	K04855;K04855;K04855;K04855;K04855;K04855	GO:0034704//calcium channel complex;GO:0044459//plasma membrane part	GO:0005244//voltage-gated ion channel activity;GO:0005262//calcium channel activity;GO:0005515//protein binding	GO:0006700//C21-steroid hormone biosynthetic process;GO:0006704//glucocorticoid biosynthetic process;GO:0006816//calcium ion transport;GO:0007340//acrosome reaction;GO:0009725//response to hormone;GO:0034220//ion transmembrane transport;GO:0035864//response to potassium ion;GO:0050794//regulation of cellular process;GO:0051049//regulation of transport
novel-m0072-3p	1.08332	0.37445	0.944875	ncbi_101103648	1.702	2.662	1.845	-0.9989	0.0297947	NSD2	PREDICTED: histone-lysine N-methyltransferase NSD2 isoform X2 [Ovis aries musimon]	Human Diseases;Metabolism	Cancers;Amino acid metabolism	ko05202//Transcriptional misregulation in cancers;ko00310//Lysine degradation	K11424;K11424	GO:0031090//organelle membrane;GO:0043231//intracellular membrane-bounded organelle;GO:0043232//intracellular non-membrane-bounded organelle	GO:0003677//DNA binding;GO:0016279//protein-lysine N-methyltransferase activity;GO:0046914//transition metal ion binding	GO:0001501//skeletal system development;GO:0006303//double-strand break repair via nonhomologous end joining;GO:0010468//regulation of gene expression;GO:0032880//regulation of protein localization;GO:0034968//histone lysine methylation;GO:0045830//positive regulation of isotype switching;GO:0060413//atrial septum morphogenesis
novel-m0192-3p	0.06665	0.01	0.308325	ncbi_101103135	0.158	0.195	0.038	-0.9989	0.0303113	VWA5B1	PREDICTED: von Willebrand factor A domain-containing protein 5B1 isoform X2 [Ovis aries musimon]	-	-	-	-	-	-	-
oar-miR-29a	2305.59	780.605	1613.87	ncbi_101120136	2.897	5.638	4.035	-0.999	0.028073	2021-03-08	PREDICTED: E3 ubiquitin-protein ligase MARCH8 isoform X2 [Ovis aries]	-	-	-	-	GO:0000323//lytic vacuole;GO:0005769//early endosome;GO:0005774//vacuolar membrane;GO:0012506//vesicle membrane;GO:0031224//intrinsic component of membrane	GO:0019787//ubiquitin-like protein transferase activity;GO:0042287//MHC protein binding;GO:0046914//transition metal ion binding	GO:0002504//antigen processing and presentation of peptide or polysaccharide antigen via MHC class II;GO:0010558//negative regulation of macromolecule biosynthetic process;GO:0032446//protein modification by small protein conjugation
oar-miR-29b	242.46	86.0061	183.231	ncbi_101109715	4.152	7.65	5.34	-0.999	0.0278891	N4BP2L1	PREDICTED: NEDD4-binding protein 2-like 1 isoform X1 [Ovis aries musimon]	-	-	-	-	-	-	-
miR-29-y	388.694	130.405	304.163	ncbi_105605547	1.843	2.868	2.22	-0.999	0.0288951	Prrg3	PREDICTED: transmembrane gamma-carboxyglutamic acid protein 3 [Pantholops hodgsonii]	-	-	-	-	-	-	-
miR-299-y	7.12505	9.1904	5.49415	ncbi_101120781	1.05	0.55	1.51	-0.999	0.0278235	BDKRB2	PREDICTED: B2 bradykinin receptor [Ovis aries musimon]	Human Diseases;Environmental Information Processing;Cellular Processes;Environmental Information Processing;Environmental Information Processing;Environmental Information Processing;Human Diseases;Organismal Systems;Organismal Systems;Organismal Systems	Cancers;Signaling molecules and interaction;Cell motility;Signal transduction;Signal transduction;Signal transduction;Infectious diseases;Sensory system;Immune system;Excretory system	ko05200//Pathways in cancer;ko04080//Neuroactive ligand-receptor interaction;ko04810//Regulation of actin cytoskeleton;ko04020//Calcium signaling pathway;ko04022//cGMP - PKG signaling pathway;ko04071//Sphingolipid signaling pathway;ko05142//Chagas disease (American trypanosomiasis);ko04750//Inflammatory mediator regulation of TRP channels;ko04610//Complement and coagulation cascades;ko04961//Endo…	K03916;K03916;K03916;K03916;K03916;K03916;K03916;K03916;K03916;K03916	GO:0031224//intrinsic component of membrane;GO:0043231//intracellular membrane-bounded organelle	GO:0008528//G-protein coupled peptide receptor activity;GO:0031701//angiotensin receptor binding;GO:0046983//protein dimerization activity	GO:0001933//negative regulation of protein phosphorylation;GO:0006936//muscle contraction;GO:0007166//cell surface receptor signaling pathway;GO:0032309//icosanoid secretion;GO:0050880//regulation of blood vessel size;GO:1902219//negative regulation of intrinsic apoptotic signaling pathway in response to osmotic stress
miR-4324-z	7.98595	4.8433	8.60693	ncbi_101102937	25.488	37.155	23.9	-0.999	0.0283788	PPP1R13B	PREDICTED: apoptosis-stimulating of p53 protein 1 isoform X5 [Ovis aries musimon]	-	-	-	-	GO:0016020//membrane;GO:0044424//intracellular part	GO:0005515//protein binding	GO:0012501//programmed cell death;GO:0051726//regulation of cell cycle;GO:0072331//signal transduction by p53 class mediator
miR-664-y	5.82855	4.27165	7.9984	ncbi_100125358	14.447	20.59	4.32	-0.999	0.0291375	CREM	PREDICTED: cAMP-responsive element modulator isoform X10 [Ovis aries]	Human Diseases;Organismal Systems	Infectious diseases;Circulatory system	ko05166//HTLV-I infection;ko04261//Adrenergic signaling in cardiomyocytes	K09052;K09052	GO:0043231//intracellular membrane-bounded organelle;GO:0043234//protein complex	GO:0000976//transcription regulatory region sequence-specific DNA binding;GO:0001071//nucleic acid binding transcription factor activity	GO:0006357//regulation of transcription from RNA polymerase II promoter;GO:0006664//glycolipid metabolic process;GO:0007623//circadian rhythm;GO:0046683//response to organophosphorus
miR-877-x	5.55753	3.15458	5.604	ncbi_101103286	6.727	16.215	6.023	-0.999	0.0288354	SLC35D2	UDP-N-acetylglucosamine/UDP-glucose/GDP-mannose transporter [Bos taurus]	-	-	-	-	-	-	-
miR-877-x	5.55753	3.15458	5.604	ncbi_101112636	6.845	10.59	6.962	-0.999	0.0280523	NCAPH	PREDICTED: inositol 1,4,5-trisphosphate receptor-interacting protein-like 1 isoform X1 [Ovis aries musimon]	-	-	-	-	GO:0005856//cytoskeleton	-	GO:0000280//nuclear division;GO:0022402//cell cycle process;GO:0051276//chromosome organization
miR-877-x	5.55753	3.15458	5.604	ncbi_101118325	1.57	2.533	1.5	-0.999	0.028064	ZC3H12A	PREDICTED: ribonuclease ZC3H12A [Ovis aries musimon]	-	-	-	-	GO:0043231//intracellular membrane-bounded organelle	GO:0004518//nuclease activity;GO:0043169//cation binding	GO:0001818//negative regulation of cytokine production;GO:0010506//regulation of autophagy;GO:0010883//regulation of lipid storage;GO:0012501//programmed cell death;GO:0031325//positive regulation of cellular metabolic process;GO:0031327//negative regulation of cellular biosynthetic process;GO:0032496//response to lipopolysaccharide;GO:0032640//tumor necrosis factor production;GO:0043433//negativ…
miR-877-z	1.65605	0.74365	1.53507	ncbi_101106106	3.587	8.12	3.982	-0.999	0.0277764	PGM2L1	PREDICTED: glucose 1,6-bisphosphate synthase isoform X1 [Ovis aries]	Metabolism	Carbohydrate metabolism	ko00500//Starch and sucrose metabolism	K11809	-	-	-
miR-877-z	1.65605	0.74365	1.53507	ncbi_101122507	6.938	11.245	7.307	-0.999	0.0286529	FAM49A	PREDICTED: protein FAM49A [Condylura cristata]	-	-	-	-	GO:0044464//cell part	-	-
miR-205-z	0.72825	0.23165	0.656375	ncbi_101106001	0.362	1.11	0.435	-0.999	0.0290851	Nrcam	PREDICTED: neuronal cell adhesion molecule isoform X2 [Ovis aries musimon]	Environmental Information Processing	Signaling molecules and interaction	ko04514//Cell adhesion molecules (CAMs)	K06756	GO:0016020//membrane;GO:0043005//neuron projection	GO:0008092//cytoskeletal protein binding	GO:0007411//axon guidance;GO:0016337//single organismal cell-cell adhesion;GO:0031344//regulation of cell projection organization;GO:0033036//macromolecule localization;GO:0045161//neuronal ion channel clustering;GO:0050877//neurological system process
miR-1343-x	0.28375	0.1365	0.3823	ncbi_101113847	4.505	6.075	3.618	-0.999	0.0288013	Shc2	PREDICTED: SHC-transforming protein 2 isoform X2 [Ovis aries musimon]	Environmental Information Processing;Cellular Processes;Human Diseases;Human Diseases;Organismal Systems;Human Diseases;Organismal Systems;Human Diseases;Environmental Information Processing;Organismal Systems;Organismal Systems;Organismal Systems;Organismal Systems;Human Diseases;Human Diseases;Environmental Information Processing;Organismal Systems;Human Diseases;Human Diseases;Human Diseases;E…	Signal transduction;Cellular community - eukaryotes;Substance dependence;Cancers;Immune system;Cancers;Immune system;Cancers;Signal transduction;Endocrine system;Endocrine system;Endocrine system;Nervous system;Infectious diseases;Drug resistance;Signal transduction;Endocrine system;Drug resistance;Cancers;Cancers;Signal transduction	ko04014//Ras signaling pathway;ko04510//Focal adhesion;ko05034//Alcoholism;ko05226//Gastric cancer;ko04062//Chemokine signaling pathway;ko05225//Hepatocellular carcinoma;ko04650//Natural killer cell mediated cytotoxicity;ko05224//Breast cancer;ko04072//Phospholipase D signaling pathway;ko04910//Insulin signaling pathway;ko04926//Relaxin signaling pathway;ko04915//Estrogen signaling pathway;ko0472…	K17447;K17447;K17447;K17447;K17447;K17447;K17447;K17447;K17447;K17447;K17447;K17447;K17447;K17447;K17447;K17447;K17447;K17447;K17447;K17447;K17447	-	-	-
miR-10-z	0.325725	0.07275	0.26845	ncbi_101119756	3.778	6.495	4.277	-0.999	0.0281543	SPI1	PREDICTED: transcription factor PU.1 isoform X2 [Ovis aries musimon]	Human Diseases;Human Diseases;Human Diseases;Human Diseases;Organismal Systems;Human Diseases	Cancers;Infectious diseases;Infectious diseases;Cancers;Development;Cancers	ko05200//Pathways in cancer;ko05166//HTLV-I infection;ko05169//Epstein-Barr virus infection;ko05202//Transcriptional misregulation in cancers;ko04380//Osteoclast differentiation;ko05221//Acute myeloid leukemia	K09438;K09438;K09438;K09438;K09438;K09438	-	-	-
miR-3064-x	0.202825	0.152275	0.01	ncbi_101106626	3.195	3.71	4.89	-0.999	0.0288251	EGFLAM	PREDICTED: pikachurin isoform X1 [Ovis aries]	-	-	-	-	GO:0005578//proteinaceous extracellular matrix;GO:0044420//extracellular matrix component	GO:0097367//carbohydrate derivative binding	GO:0010810//regulation of cell-substrate adhesion;GO:0018149//peptide cross-linking;GO:0043062//extracellular structure organization
novel-m0028-3p	2.16115	1.0091	4.6448	ncbi_101105303	2.598	3.08	1.732	-0.999	0.02889	SYK	PREDICTED: tyrosine-protein kinase SYK isoform X4 [Pantholops hodgsonii]	Environmental Information Processing;Human Diseases;Human Diseases;Human Diseases;Human Diseases;Organismal Systems;Environmental Information Processing;Organismal Systems;Organismal Systems;Organismal Systems;Environmental Information Processing;Organismal Systems;Organismal Systems;Organismal Systems	Signal transduction;Cancers;Infectious diseases;Infectious diseases;Infectious diseases;Immune system;Signal transduction;Development;Immune system;Immune system;Signal transduction;Immune system;Immune system;Immune system	ko04151//PI3K-Akt signaling pathway;ko05203//Viral carcinogenesis;ko05169//Epstein-Barr virus infection;ko05167//Kaposi sarcoma-associated herpesvirus infection;ko05152//Tuberculosis;ko04650//Natural killer cell mediated cytotoxicity;ko04072//Phospholipase D signaling pathway;ko04380//Osteoclast differentiation;ko04611//Platelet activation;ko04625//C-type lectin receptor signaling pathway;ko04064…	K05855;K05855;K05855;K05855;K05855;K05855;K05855;K05855;K05855;K05855;K05855;K05855;K05855;K05855	-	-	-
novel-m0057-3p	1.55662	0.633625	2.19615	ncbi_101103484	9.835	12.183	7.928	-0.999	0.0283884	SASH1	PREDICTED: SAM and SH3 domain-containing protein 1 isoform X2 [Ovis aries musimon]	-	-	-	-	GO:0032991//macromolecular complex	GO:0019901//protein kinase binding	GO:0002833//positive regulation of response to biotic stimulus;GO:0010594//regulation of endothelial cell migration;GO:0032874//positive regulation of stress-activated MAPK cascade;GO:0043406//positive regulation of MAP kinase activity;GO:0045765//regulation of angiogenesis;GO:1901222//regulation of NIK/NF-kappaB signaling;GO:1902914//regulation of protein polyubiquitination
novel-m0174-3p	0.01	0.164725	0.24965	MSTRG.4839	0.925	0.492	0.21	-0.999	0.0288187	EEF1AKMT2	EEF1A lysine methyltransferase 2 isoform X3 [Pteropus vampyrus]	-	-	-	-	-	GO:0003880//protein C-terminal carboxyl O-methyltransferase activity;GO:0008649//rRNA methyltransferase activity;GO:0016274//protein-arginine N-methyltransferase activity;GO:0016300//tRNA (uracil) methyltransferase activity;GO:0016423//tRNA (guanine) methyltransferase activity;GO:0016427//tRNA (cytosine) methyltransferase activity;GO:0016429//tRNA (adenine-N1-)-methyltransferase activity;GO:00305…	GO:0008152//metabolic process
oar-miR-29a	2305.59	780.605	1613.87	ncbi_101111135	1.483	2.938	2.197	-0.9991	0.0272623	PTK7	PREDICTED: inactive tyrosine-protein kinase 7 isoform X1 [Capra hircus]	-	-	-	-	-	-	-
oar-miR-29b	242.46	86.0061	183.231	ncbi_101120136	2.897	5.638	4.035	-0.9991	0.0265289	2021-03-08	PREDICTED: E3 ubiquitin-protein ligase MARCH8 isoform X2 [Ovis aries]	-	-	-	-	GO:0000323//lytic vacuole;GO:0005769//early endosome;GO:0005774//vacuolar membrane;GO:0012506//vesicle membrane;GO:0031224//intrinsic component of membrane	GO:0019787//ubiquitin-like protein transferase activity;GO:0042287//MHC protein binding;GO:0046914//transition metal ion binding	GO:0002504//antigen processing and presentation of peptide or polysaccharide antigen via MHC class II;GO:0010558//negative regulation of macromolecule biosynthetic process;GO:0032446//protein modification by small protein conjugation
oar-miR-200a	40.0271	23.2695	32.0926	ncbi_114118067	1.365	2.805	2.1	-0.9991	0.027141	LILRA5	PREDICTED: immunoglobulin superfamily member 1-like isoform X1 [Ovis aries]	Organismal Systems;Organismal Systems	Development;Immune system	ko04380//Osteoclast differentiation;ko04662//B cell receptor signaling pathway	K06512;K06512	-	-	-
oar-miR-380-3p	9.66715	18.5137	10.1793	ncbi_105616215	0.31	0	0.278	-0.9991	0.0269916	ABCC4	PREDICTED: LOW QUALITY PROTEIN: multidrug resistance-associated protein 4-like [Capra hircus]	Environmental Information Processing;Organismal Systems;Environmental Information Processing;Human Diseases	Signal transduction;Digestive system;Membrane transport;Drug resistance	ko04024//cAMP signaling pathway;ko04976//Bile secretion;ko02010//ABC transporters;ko01523//Antifolate resistance	K05673;K05673;K05673;K05673	GO:0031224//intrinsic component of membrane	GO:0015405//P-P-bond-hydrolysis-driven transmembrane transporter activity;GO:0017111//nucleoside-triphosphatase activity;GO:0032550//purine ribonucleoside binding	GO:0006821//chloride transport;GO:0044763//single-organism cellular process
oar-miR-493-3p	6.64965	12.4691	6.88882	ncbi_443167	0.693	0.353	0.695	-0.9991	0.0263575	HCRTR1	PREDICTED: orexin receptor type 1 isoform X1 [Ovis aries musimon]	Environmental Information Processing	Signaling molecules and interaction	ko04080//Neuroactive ligand-receptor interaction	K04238	-	-	-
oar-miR-376d	0.1146	0.5866	0.072775	ncbi_101114199	41.523	28.812	43.337	-0.9991	0.0264193	HEBP2	PREDICTED: heme-binding protein 2 isoform X1 [Ovis aries musimon]	-	-	-	-	GO:0031988//membrane-bounded vesicle;GO:0043231//intracellular membrane-bounded organelle	-	GO:0010939//regulation of necrotic cell death;GO:0045837//negative regulation of membrane potential;GO:0046902//regulation of mitochondrial membrane permeability
miR-29-y	388.694	130.405	304.163	ncbi_101106150	2.777	4.172	3.287	-0.9991	0.0273056	GABRE	PREDICTED: gamma-aminobutyric acid receptor subunit epsilon [Ovis aries]	Environmental Information Processing;Organismal Systems;Human Diseases;Organismal Systems;Human Diseases	Signaling molecules and interaction;Nervous system;Substance dependence;Nervous system;Substance dependence	ko04080//Neuroactive ligand-receptor interaction;ko04723//Retrograde endocannabinoid signaling;ko05032//Morphine addiction;ko04727//GABAergic synapse;ko05033//Nicotine addiction	K05185;K05185;K05185;K05185;K05185	GO:0031224//intrinsic component of membrane	GO:0015276//ligand-gated ion channel activity	GO:0006811//ion transport;GO:0050794//regulation of cellular process
miR-335-x	55.4675	85.5335	62.8178	ncbi_105614203	0.94	0.013	0.677	-0.9991	0.026849	ABCC4	PREDICTED: LOW QUALITY PROTEIN: multidrug resistance-associated protein 4 [Capra hircus]	Environmental Information Processing;Organismal Systems;Environmental Information Processing;Human Diseases	Signal transduction;Digestive system;Membrane transport;Drug resistance	ko04024//cAMP signaling pathway;ko04976//Bile secretion;ko02010//ABC transporters;ko01523//Antifolate resistance	K05673;K05673;K05673;K05673	GO:0031224//intrinsic component of membrane	GO:0015405//P-P-bond-hydrolysis-driven transmembrane transporter activity;GO:0017111//nucleoside-triphosphatase activity;GO:0036094//small molecule binding	GO:0044763//single-organism cellular process;GO:0051234//establishment of localization
miR-4324-z	7.98595	4.8433	8.60693	ncbi_101110575	7.035	13.627	5.32	-0.9991	0.0269268	EPHA2	PREDICTED: ephrin type-A receptor 2 isoform X2 [Ovis aries musimon]	Environmental Information Processing;Environmental Information Processing;Environmental Information Processing;Environmental Information Processing;Organismal Systems	Signal transduction;Signal transduction;Signal transduction;Signal transduction;Development	ko04151//PI3K-Akt signaling pathway;ko04010//MAPK signaling pathway;ko04014//Ras signaling pathway;ko04015//Rap1 signaling pathway;ko04360//Axon guidance	K05103;K05103;K05103;K05103;K05103	GO:0005924//cell-substrate adherens junction;GO:0016021//integral component of membrane;GO:0044459//plasma membrane part	GO:0004714//transmembrane receptor protein tyrosine kinase activity;GO:0032550//purine ribonucleoside binding	GO:0000904//cell morphogenesis involved in differentiation;GO:0001503//ossification;GO:0001707//mesoderm formation;GO:0001944//vasculature development;GO:0002573//myeloid leukocyte differentiation;GO:0006468//protein phosphorylation;GO:0006935//chemotaxis;GO:0006974//cellular response to DNA damage stimulus;GO:0007169//transmembrane receptor protein tyrosine kinase signaling pathway;GO:0007399//n…
miR-664-y	5.82855	4.27165	7.9984	ncbi_101114860	8.593	10.463	6.345	-0.9991	0.0265649	ETNK1	PREDICTED: LOW QUALITY PROTEIN: ethanolamine kinase 1 [Bison bison bison]	Metabolism;Metabolism	Global and overview maps;Lipid metabolism	ko01100//Metabolic pathways;ko00564//Glycerophospholipid metabolism	K00894;K00894	-	GO:0016740//transferase activity	GO:0006796//phosphate-containing compound metabolic process
miR-877-x	5.55753	3.15458	5.604	ncbi_101105769	1.938	3.078	1.857	-0.9991	0.0272261	PPP1R16B	PREDICTED: protein phosphatase 1 regulatory inhibitor subunit 16B [Ovis aries]	-	-	-	-	GO:0016020//membrane;GO:0043231//intracellular membrane-bounded organelle	-	GO:0060491//regulation of cell projection assembly
miR-877-x	5.55753	3.15458	5.604	ncbi_101118067	4.795	9.398	4.928	-0.9991	0.0267192	Mxi1	max-interacting protein 1 [Bos taurus]	-	-	-	-	GO:0043231//intracellular membrane-bounded organelle;GO:0043232//intracellular non-membrane-bounded organelle	GO:0005515//protein binding	-
miR-1842-x	3.49193	4.48032	2.18248	MSTRG.6849	5.343	3.87	7.612	-0.9991	0.026552	--	endonuclease-reverse transcriptase [Babesia ovata]	Human Diseases;Human Diseases;Environmental Information Processing;Organismal Systems;Human Diseases;Human Diseases;Cellular Processes;Human Diseases	Cancers;Cancers;Signal transduction;Immune system;Infectious diseases;Cardiovascular diseases;Cellular community - eukaryotes;Cancers	ko05200//Pathways in cancer;ko05226//Gastric cancer;ko04390//Hippo signaling pathway;ko04670//Leukocyte transendothelial migration;ko05100//Bacterial invasion of epithelial cells;ko05412//Arrhythmogenic right ventricular cardiomyopathy (ARVC);ko04520//Adherens junction;ko05213//Endometrial cancer	K05691;K05691;K05691;K05691;K05691;K05691;K05691;K05691	-	-	-
miR-1599-z	2.46752	1.42068	2.41412	ncbi_101109532	1.02	1.985	1.113	-0.9991	0.0268408	Mpp6	PREDICTED: MAGUK p55 subfamily member 6 isoform X1 [Capra hircus]	-	-	-	-	GO:0031988//membrane-bounded vesicle	-	-
miR-2312-z	1.22613	1.9367	0.9671	ncbi_101118327	1.09	0.758	1.188	-0.9991	0.0265861	Papolb	PREDICTED: poly(A) polymerase beta [Ovis aries]	Genetic Information Processing	Translation	ko03015//mRNA surveillance pathway	K14376	GO:0043231//intracellular membrane-bounded organelle	GO:0070566//adenylyltransferase activity	GO:0031123//RNA 3'-end processing
miR-877-z	1.65605	0.74365	1.53507	ncbi_101120424	5.053	8.93	5.393	-0.9991	0.0274421	RNF213	PREDICTED: E3 ubiquitin-protein ligase RNF213 isoform X1 [Ovis aries]	-	-	-	-	-	GO:0043169//cation binding	-
miR-199-z	1.40212	0.705775	0.9413	ncbi_114114571	0.098	0.402	0.288	-0.9991	0.026305	GIMAP8	PREDICTED: GTPase IMAP family member 8-like isoform X1 [Bison bison bison]	-	-	-	-	-	-	-
miR-150-z	0.01	0.214225	0.1209	ncbi_101104941	2.913	1.708	2.302	-0.9991	0.0264192	RIMKLA	PREDICTED: N-acetylaspartylglutamate synthase A [Ovis aries musimon]	Metabolism;Metabolism	Global and overview maps;Amino acid metabolism	ko01100//Metabolic pathways;ko00250//Alanine, aspartate and glutamate metabolism	K18311;K18311	GO:0044424//intracellular part	GO:0016879//ligase activity, forming carbon-nitrogen bonds;GO:0032550//purine ribonucleoside binding;GO:0043169//cation binding	GO:0036211//protein modification process
novel-m0005-3p	14.8841	25.2649	20.2639	ncbi_101103274	4.367	2.675	3.428	-0.9991	0.0269404	DAAM2	PREDICTED: disheveled-associated activator of morphogenesis 2 isoform X4 [Ovis aries musimon]	Environmental Information Processing	Signal transduction	ko04310//Wnt signaling pathway	K04512	-	GO:0017016//Ras GTPase binding	GO:0007010//cytoskeleton organization;GO:0009855//determination of bilateral symmetry
novel-m0006-3p	14.8841	25.2649	20.2639	ncbi_101103274	4.367	2.675	3.428	-0.9991	0.0269404	DAAM2	PREDICTED: disheveled-associated activator of morphogenesis 2 isoform X4 [Ovis aries musimon]	Environmental Information Processing	Signal transduction	ko04310//Wnt signaling pathway	K04512	-	GO:0017016//Ras GTPase binding	GO:0007010//cytoskeleton organization;GO:0009855//determination of bilateral symmetry
novel-m0031-3p	6.70162	3.8768	5.39567	ncbi_101122835	2.627	4.985	3.63	-0.9991	0.0270459	ADAMTSL1	PREDICTED: ADAMTS-like protein 1 isoform X3 [Ovis aries]	-	-	-	-	-	GO:0046914//transition metal ion binding;GO:0070011//peptidase activity, acting on L-amino acid peptides	GO:0019538//protein metabolic process
novel-m0074-5p	1.4056	1.91158	0.701975	MSTRG.1800	0.672	0.397	1	-0.9991	0.0276016	--	reverse transcriptase-like [Bos taurus]	-	-	-	-	-	-	-
novel-m0174-3p	0.01	0.164725	0.24965	ncbi_101110058	6.245	4.545	3.762	-0.9991	0.0276782	USP53	PREDICTED: inactive ubiquitin carboxyl-terminal hydrolase 53 isoform X1 [Ovis aries musimon]	-	-	-	-	-	GO:0016787//hydrolase activity	-
novel-m0196-3p	0.248525	0.028625	0.042275	ncbi_101106208	9.878	15.21	14.643	-0.9991	0.0264429	KLHDC8B	PREDICTED: kelch domain-containing protein 8B isoform X1 [Bubalus bubalis]	-	-	-	-	-	-	-
oar-miR-29a	2305.59	780.605	1613.87	ncbi_100101231	45.218	99.795	71.817	-0.9992	0.0247963	COL3A1	PREDICTED: collagen alpha-1(III) chain [Ovis aries]	Organismal Systems;Organismal Systems;Organismal Systems;Human Diseases;Human Diseases	Endocrine system;Digestive system;Immune system;Infectious diseases;Endocrine and metabolic diseases	ko04926//Relaxin signaling pathway;ko04974//Protein digestion and absorption;ko04611//Platelet activation;ko05146//Amoebiasis;ko04933//AGE-RAGE signaling pathway in diabetic complications	K19720;K19720;K19720;K19720;K19720	GO:0005583//fibrillar collagen trimer;GO:0044432//endoplasmic reticulum part	GO:0005102//receptor binding;GO:0005198//structural molecule activity;GO:0019838//growth factor binding;GO:0043169//cation binding	GO:0001764//neuron migration;GO:0001775//cell activation;GO:0001944//vasculature development;GO:0002683//negative regulation of immune system process;GO:0006464//cellular protein modification process;GO:0006897//endocytosis;GO:0007178//transmembrane receptor protein serine/threonine kinase signaling pathway;GO:0009611//response to wounding;GO:0009628//response to abiotic stimulus;GO:0022411//cell…
oar-miR-29b	242.46	86.0061	183.231	ncbi_101108051	2.357	4.685	3.155	-0.9992	0.0256411	BMF	PREDICTED: bcl-2-modifying factor isoform X1 [Capra hircus]	Human Diseases	Cancers	ko05206//MicroRNAs in cancer	K17460	GO:0015629//actin cytoskeleton	-	GO:0009967//positive regulation of signal transduction;GO:0010822//positive regulation of mitochondrion organization;GO:0032461//positive regulation of protein oligomerization;GO:0043066//negative regulation of apoptotic process
oar-miR-493-5p	12.0485	25.2336	14.3498	ncbi_101112561	4.555	3.025	4.348	-0.9992	0.0248938	AOC1	PREDICTED: amiloride-sensitive amine oxidase [copper-containing] isoform X2 [Ovis aries musimon]	Metabolism;Metabolism;Metabolism;Metabolism	Global and overview maps;Amino acid metabolism;Amino acid metabolism;Amino acid metabolism	ko01100//Metabolic pathways;ko00330//Arginine and proline metabolism;ko00380//Tryptophan metabolism;ko00340//Histidine metabolism	K11182;K11182;K11182;K11182	GO:0016020//membrane;GO:0031988//membrane-bounded vesicle;GO:0043296//apical junction complex;GO:0044421//extracellular region part	GO:0005216//ion channel activity;GO:0005539//glycosaminoglycan binding;GO:0016641//oxidoreductase activity, acting on the CH-NH2 group of donors, oxygen as acceptor;GO:0046914//transition metal ion binding;GO:0046983//protein dimerization activity;GO:0048037//cofactor binding	GO:0006812//cation transport;GO:0009267//cellular response to starvation;GO:0009636//response to toxic substance;GO:0034776//response to histamine;GO:0044710//single-organism metabolic process;GO:0046688//response to copper ion;GO:0071241//cellular response to inorganic substance;GO:1901564//organonitrogen compound metabolic process
oar-miR-382-5p	8.87562	13.4403	8.33902	ncbi_101109312	1.148	0.698	1.225	-0.9992	0.0253438	CARNS1	PREDICTED: carnosine synthase 1 isoform X2 [Ovis aries musimon]	Metabolism;Metabolism;Metabolism	Amino acid metabolism;Metabolism of other amino acids;Amino acid metabolism	ko00330//Arginine and proline metabolism;ko00410//beta-Alanine metabolism;ko00340//Histidine metabolism	K14755;K14755;K14755	-	GO:0016881//acid-amino acid ligase activity;GO:0017111//nucleoside-triphosphatase activity;GO:0043169//cation binding	GO:0035498//carnosine metabolic process
miR-29-y	388.694	130.405	304.163	MSTRG.1	1.775	6.675	3.202	-0.9992	0.0252704	--	endonuclease-reverse transcriptase [Babesia ovata]	-	-	-	-	-	-	-
miR-211-z	135.81	89.6096	84.9228	ncbi_101108867	10.74	17.633	18.695	-0.9992	0.0253615	IER3	PREDICTED: radiation-inducible immediate-early gene IEX-1 [Ovis aries]	-	-	-	-	GO:0043231//intracellular membrane-bounded organelle	-	GO:0003073//regulation of systemic arterial blood pressure;GO:0006110//regulation of glycolytic process;GO:0006913//nucleocytoplasmic transport;GO:0009896//positive regulation of catabolic process;GO:0010823//negative regulation of mitochondrion organization;GO:0031348//negative regulation of defense response;GO:0031572//G2 DNA damage checkpoint;GO:0042981//regulation of apoptotic process;GO:0051…
miR-363-y	64.7742	131.684	48.6115	ncbi_101117636	0.245	0.09	0.292	-0.9992	0.0252523	Klhl14	PREDICTED: kelch-like protein 14 [Bos mutus]	-	-	-	-	GO:0042995//cell projection;GO:0044297//cell body	-	-
miR-335-x	55.4675	85.5335	62.8178	ncbi_114109040	23.458	12.9	21.277	-0.9992	0.0253143	SPTSSA	PREDICTED: serine palmitoyltransferase small subunit A [Sus scrofa]	-	-	-	-	GO:0031090//organelle membrane;GO:0031211//endoplasmic reticulum palmitoyltransferase complex;GO:0031224//intrinsic component of membrane	GO:0016454//C-palmitoyltransferase activity	GO:0006665//sphingolipid metabolic process
miR-29-x	41.0208	20.3022	32.5897	ncbi_101118515	0.58	0.99	0.732	-0.9992	0.0261775	LAIR1	PREDICTED: leukocyte-associated immunoglobulin-like receptor 1 isoform X1 [Ovis aries]	-	-	-	-	-	-	-
miR-1388-y	27.2641	40.2039	22.5423	ncbi_101113261	0.385	0.27	0.435	-0.9992	0.0247072	IL34	PREDICTED: interleukin-34 isoform X1 [Ovis aries]	Environmental Information Processing	Signaling molecules and interaction	ko04060//Cytokine-cytokine receptor interaction	K22633	GO:0044421//extracellular region part	GO:0005126//cytokine receptor binding	GO:0001932//regulation of protein phosphorylation;GO:0006952//defense response;GO:0042127//regulation of cell proliferation
miR-150-x	8.3967	5.76762	8.88645	ncbi_101108838	0.705	1.533	0.597	-0.9992	0.0260202	BACH2	PREDICTED: transcription regulator protein BACH2 isoform X2 [Ovis aries musimon]	-	-	-	-	GO:0043231//intracellular membrane-bounded organelle	GO:0000977//RNA polymerase II regulatory region sequence-specific DNA binding;GO:0001227//transcriptional repressor activity, RNA polymerase II transcription regulatory region sequence-specific binding	GO:0010468//regulation of gene expression;GO:0034645//cellular macromolecule biosynthetic process
miR-285-z	6.83237	2.8838	6.55905	ncbi_101119554	1.062	3.67	1.355	-0.9992	0.0259149	PLXNA4	PREDICTED: plexin-A4 [Ovis aries musimon]	Organismal Systems	Development	ko04360//Axon guidance	K06820	GO:0031224//intrinsic component of membrane;GO:0044464//cell part	GO:0004888//transmembrane signaling receptor activity	GO:0008045//motor neuron axon guidance;GO:0021559//trigeminal nerve development;GO:0021604//cranial nerve structural organization;GO:0021952//central nervous system projection neuron axonogenesis;GO:0030516//regulation of axon extension;GO:0048483//autonomic nervous system development;GO:0050920//regulation of chemotaxis;GO:0061643//chemorepulsion of axon;GO:1902285//semaphorin-plexin signaling p…
miR-877-x	5.55753	3.15458	5.604	MSTRG.7030	0.375	1.11	0.325	-0.9992	0.0256735	pol	LOW QUALITY PROTEIN: protein NYNRIN-like [Anas platyrhynchos]	-	-	-	-	-	-	-
miR-1599-z	2.46752	1.42068	2.41412	ncbi_101102508	6.288	10.095	6.31	-0.9992	0.0256447	ERF	PREDICTED: ETS domain-containing transcription factor ERF isoform X2 [Ovis aries musimon]	-	-	-	-	-	-	-
miR-1599-z	2.46752	1.42068	2.41412	ncbi_101118461	0.115	0.415	0.143	-0.9992	0.0250075	KIF18B	PREDICTED: kinesin-like protein KIF18B isoform X3 [Ovis aries musimon]	-	-	-	-	-	-	-
miR-432-x	1.30135	2.54442	1.5262	ncbi_101119821	27.978	18.015	26.562	-0.9992	0.024713	PPM1K	PREDICTED: protein phosphatase 1K, mitochondrial isoform X2 [Ovis aries]	-	-	-	-	GO:0044429//mitochondrial part	GO:0004721//phosphoprotein phosphatase activity;GO:0043169//cation binding	GO:0006464//cellular protein modification process
miR-199-z	1.40212	0.705775	0.9413	ncbi_101116460	1.922	3.357	2.925	-0.9992	0.0261954	TMEM163	PREDICTED: transmembrane protein 163 isoform X3 [Ovis aries musimon]	-	-	-	-	GO:0005769//early endosome;GO:0031301//integral component of organelle membrane;GO:0044433//cytoplasmic vesicle part	-	-
miR-490-x	0.381175	1.17702	1.09882	ncbi_101114409	24.997	13.065	14.725	-0.9992	0.0251585	MYH11	PREDICTED: myosin-11 isoform X2 [Ovis aries musimon]	Cellular Processes;Cellular Processes;Organismal Systems;Human Diseases	Cell motility;Cellular community - eukaryotes;Circulatory system;Infectious diseases	ko04810//Regulation of actin cytoskeleton;ko04530//Tight junction;ko04270//Vascular smooth muscle contraction;ko05132//Salmonella infection	K10352;K10352;K10352;K10352	GO:0016460//myosin II complex;GO:0031988//membrane-bounded vesicle;GO:0032432//actin filament bundle;GO:0043292//contractile fiber	GO:0003779//actin binding;GO:0005198//structural molecule activity;GO:0017111//nucleoside-triphosphatase activity;GO:0032550//purine ribonucleoside binding	GO:0006936//muscle contraction;GO:0032868//response to insulin;GO:0048747//muscle fiber development;GO:0085029//extracellular matrix assembly
miR-371-x	0.3348	0.121325	0.61605	ncbi_101116580	0.59	0.775	0.308	-0.9992	0.0257327	SMOC2	PREDICTED: SPARC-related modular calcium-binding protein 2 isoform X5 [Ovis aries musimon]	-	-	-	-	GO:0005578//proteinaceous extracellular matrix;GO:0044420//extracellular matrix component	GO:0005539//glycosaminoglycan binding;GO:0043169//cation binding	GO:0010810//regulation of cell-substrate adhesion;GO:0043062//extracellular structure organization
miR-371-x	0.3348	0.121325	0.61605	ncbi_101120549	11.658	13.502	8.863	-0.9992	0.0247514	Gpm6b	PREDICTED: neuronal membrane glycoprotein M6-b isoform X1 [Ovis aries]	-	-	-	-	GO:0031224//intrinsic component of membrane;GO:0098589//membrane region	-	GO:0001952//regulation of cell-matrix adhesion;GO:0022607//cellular component assembly;GO:0030282//bone mineralization;GO:0032970//regulation of actin filament-based process;GO:0034394//protein localization to cell surface;GO:0051581//negative regulation of neurotransmitter uptake
novel-m0048-3p	3.14958	1.74185	2.18268	ncbi_101111278	1.812	3.77	3.23	-0.9992	0.0259947	TNFAIP8L1	PREDICTED: tumor necrosis factor alpha-induced protein 8-like protein 1 isoform X1 [Ovis aries musimon]	-	-	-	-	-	-	GO:0032006//regulation of TOR signaling
novel-m0057-3p	1.55662	0.633625	2.19615	ncbi_443118	2.833	3.485	2.31	-0.9992	0.0261385	CREB1	PREDICTED: cyclic AMP-responsive element-binding protein 1 isoform X1 [Ovis aries]	Environmental Information Processing;Human Diseases;Human Diseases;Human Diseases;Organismal Systems;Environmental Information Processing;Human Diseases;Human Diseases;Human Diseases;Human Diseases;Human Diseases;Environmental Information Processing;Human Diseases;Human Diseases;Organismal Systems;Organismal Systems;Organismal Systems;Organismal Systems;Organismal Systems;Environmental Informatio…	Signal transduction;Infectious diseases;Infectious diseases;Infectious diseases;Environmental adaptation;Signal transduction;Cancers;Neurodegenerative diseases;Infectious diseases;Infectious diseases;Substance dependence;Signal transduction;Infectious diseases;Endocrine and metabolic diseases;Circulatory system;Endocrine system;Endocrine system;Development;Nervous system;Signal transduction;Signa…	ko04151//PI3K-Akt signaling pathway;ko05165//Human papillomavirus infection;ko05166//HTLV-I infection;ko05163//Human cytomegalovirus infection;ko04714//Thermogenesis;ko04024//cAMP signaling pathway;ko05203//Viral carcinogenesis;ko05016//Huntington disease;ko05167//Kaposi sarcoma-associated herpesvirus infection;ko05152//Tuberculosis;ko05034//Alcoholism;ko04022//cGMP - PKG signaling pathway;ko0516…	K05870;K05870;K05870;K05870;K05870;K05870;K05870;K05870;K05870;K05870;K05870;K05870;K05870;K05870;K05870;K05870;K05870;K05870;K05870;K05870;K05870;K05870;K05870;K05870;K05870;K05870;K05870;K05870;K05870;K05870;K05870;K05870;K05870;K05870;K05870;K05870;K05870;K05870;K05870	GO:0000790//nuclear chromatin;GO:0043234//protein complex	GO:0000977//RNA polymerase II regulatory region sequence-specific DNA binding;GO:0000982//transcription factor activity, RNA polymerase II core promoter proximal region sequence-specific binding;GO:0001076//transcription factor activity, RNA polymerase II transcription factor binding;GO:0001085//RNA polymerase II transcription factor binding;GO:0019899//enzyme binding;GO:0043566//structure-specif…	GO:0000165//MAPK cascade;GO:0002756//MyD88-independent toll-like receptor signaling pathway;GO:0002763//positive regulation of myeloid leukocyte differentiation;GO:0006464//cellular protein modification process;GO:0006915//apoptotic process;GO:0007178//transmembrane receptor protein serine/threonine kinase signaling pathway;GO:0007267//cell-cell signaling;GO:0007589//body fluid secretion;GO:00076…
novel-m0064-3p	1.7793	0.810325	1.0038	ncbi_114109596	0.275	0.518	0.46	-0.9992	0.0259478	PPP1R3G	PREDICTED: protein phosphatase 1 regulatory subunit 3G-like [Ovis aries musimon]	-	-	-	-	-	GO:0019902//phosphatase binding;GO:0030247//polysaccharide binding	GO:0005979//regulation of glycogen biosynthetic process;GO:0033500//carbohydrate homeostasis;GO:0051347//positive regulation of transferase activity
novel-m0078-5p	0.384575	1.04052	1.56365	ncbi_101121455	17.02	13.317	10.755	-0.9992	0.0253505	PIK3R1	PREDICTED: phosphatidylinositol 3-kinase regulatory subunit alpha isoform X1 [Ovis aries musimon]	Human Diseases;Environmental Information Processing;Human Diseases;Human Diseases;Human Diseases;Environmental Information Processing;Cellular Processes;Environmental Information Processing;Environmental Information Processing;Human Diseases;Environmental Information Processing;Human Diseases;Human Diseases;Human Diseases;Cellular Processes;Human Diseases;Human Diseases;Organismal Systems;Organis…	Cancers;Signal transduction;Infectious diseases;Infectious diseases;Infectious diseases;Signal transduction;Cell motility;Signal transduction;Signal transduction;Cancers;Signal transduction;Cancers;Infectious diseases;Infectious diseases;Cellular community - eukaryotes;Infectious diseases;Cancers;Development;Immune system;Cancers;Immune system;Cancers;Endocrine and metabolic diseases;Cell growth …	ko05200//Pathways in cancer;ko04151//PI3K-Akt signaling pathway;ko05165//Human papillomavirus infection;ko05166//HTLV-I infection;ko05163//Human cytomegalovirus infection;ko04014//Ras signaling pathway;ko04810//Regulation of actin cytoskeleton;ko04630//Jak-STAT signaling pathway;ko04024//cAMP signaling pathway;ko05205//Proteoglycans in cancer;ko04015//Rap1 signaling pathway;ko05203//Viral carcino…	K02649;K02649;K02649;K02649;K02649;K02649;K02649;K02649;K02649;K02649;K02649;K02649;K02649;K02649;K02649;K02649;K02649;K02649;K02649;K02649;K02649;K02649;K02649;K02649;K02649;K02649;K02649;K02649;K02649;K02649;K02649;K02649;K02649;K02649;K02649;K02649;K02649;K02649;K02649;K02649;K02649;K02649;K02649;K02649;K02649;K02649;K02649;K02649;K02649;K02649;K02649;K02649;K02649;K02649;K02649;K02649;K02649;…	GO:0030054//cell junction;GO:0043231//intracellular membrane-bounded organelle;GO:0044444//cytoplasmic part;GO:0097651//phosphatidylinositol 3-kinase complex, class I	GO:0005167//neurotrophin TRK receptor binding;GO:0019207//kinase regulator activity;GO:0019902//phosphatase binding;GO:0030674//protein binding, bridging	GO:0001952//regulation of cell-matrix adhesion;GO:0002762//negative regulation of myeloid leukocyte differentiation;GO:0006357//regulation of transcription from RNA polymerase II promoter;GO:0006464//cellular protein modification process;GO:0006974//cellular response to DNA damage stimulus;GO:0007169//transmembrane receptor protein tyrosine kinase signaling pathway;GO:0009411//response to UV;GO:0…
novel-m0101-3p	0.514775	0.01	0.8033	ncbi_101121110	1.492	2.027	1.137	-0.9992	0.0253767	ABL2	PREDICTED: Abelson tyrosine-protein kinase 2 isoform X5 [Ovis aries musimon]	Environmental Information Processing;Human Diseases;Environmental Information Processing	Signal transduction;Cardiovascular diseases;Signal transduction	ko04014//Ras signaling pathway;ko05416//Viral myocarditis;ko04012//ErbB signaling pathway	K08887;K08887;K08887	-	-	-
novel-m0128-3p	0.04885	0.425875	0.55705	MSTRG.12020	1.115	0.778	0.683	-0.9992	0.0257469	ZNF471	PREDICTED: zinc finger protein 471 isoform X1 [Capra hircus]	-	-	-	-	-	-	-
novel-m0128-3p	0.04885	0.425875	0.55705	ncbi_101103681	2.833	1.915	1.53	-0.9992	0.0257466	SYTL2	PREDICTED: synaptotagmin-like protein 2 isoform X1 [Ovis aries]	-	-	-	-	-	-	-
oar-miR-409-5p	97.8988	167.102	124.64	ncbi_101115290	4.268	1.635	3.338	-0.9993	0.0238681	CCL16	PREDICTED: C-C motif chemokine 16 [Ovis aries]	Environmental Information Processing;Organismal Systems	Signaling molecules and interaction;Immune system	ko04060//Cytokine-cytokine receptor interaction;ko04062//Chemokine signaling pathway	K21093;K21093	GO:0044421//extracellular region part	GO:0005125//cytokine activity	GO:0002376//immune system process;GO:0006935//chemotaxis
oar-miR-432	4.22278	8.0285	4.9519	MSTRG.3497	15.04	7.253	13.835	-0.9993	0.0237036	--	Sodium channel protein type 7 subunit alpha, partial [Bos mutus]	Organismal Systems	Sensory system	ko04742//Taste transduction	K08474	-	-	-
oar-miR-485-5p	2.49165	5.03035	3.48493	ncbi_100820742	251.175	55.008	181.01	-0.9993	0.0241708	GPX1	PREDICTED: glutathione peroxidase 1 [Ovis aries musimon]	Human Diseases;Metabolism;Organismal Systems;Human Diseases;Metabolism	Neurodegenerative diseases;Lipid metabolism;Endocrine system;Neurodegenerative diseases;Metabolism of other amino acids	ko05016//Huntington disease;ko00590//Arachidonic acid metabolism;ko04918//Thyroid hormone synthesis;ko05014//Amyotrophic lateral sclerosis (ALS);ko00480//Glutathione metabolism	K00432;K00432;K00432;K00432;K00432	GO:0044424//intracellular part	GO:0004601//peroxidase activity	GO:0006790//sulfur compound metabolic process;GO:0006950//response to stress;GO:0042743//hydrogen peroxide metabolic process;GO:0044710//single-organism metabolic process;GO:0048522//positive regulation of cellular process
oar-miR-485-5p	2.49165	5.03035	3.48493	ncbi_105609552	0.99	0.37	0.727	-0.9993	0.0239385	ZSWIM1	PREDICTED: zinc finger SWIM domain-containing protein 1 [Ovis aries musimon]	-	-	-	-	-	GO:0046914//transition metal ion binding	-
miR-29-y	388.694	130.405	304.163	ncbi_106991730	0.745	1.493	1.015	-0.9993	0.0239857	Kif26a	PREDICTED: kinesin-like protein KIF26A [Ovis aries musimon]	-	-	-	-	GO:0005875//microtubule associated complex	GO:0003774//motor activity;GO:0015631//tubulin binding;GO:0032550//purine ribonucleoside binding	GO:0001558//regulation of cell growth;GO:0007017//microtubule-based process;GO:0009966//regulation of signal transduction;GO:0048731//system development
miR-149-x	148.182	227.022	143.883	ncbi_101103225	2.993	2.058	3.087	-0.9993	0.02341	REEP1	PREDICTED: receptor expression-enhancing protein 1 isoform X1 [Ovis aries musimon]	-	-	-	-	GO:0031090//organelle membrane;GO:0031224//intrinsic component of membrane;GO:0043231//intracellular membrane-bounded organelle	GO:0001664//G-protein coupled receptor binding;GO:0015631//tubulin binding	GO:0007029//endoplasmic reticulum organization;GO:0051049//regulation of transport;GO:0090150//establishment of protein localization to membrane
miR-1388-y	27.2641	40.2039	22.5423	ncbi_101117636	0.245	0.09	0.292	-0.9993	0.0235272	Klhl14	PREDICTED: kelch-like protein 14 [Bos mutus]	-	-	-	-	GO:0042995//cell projection;GO:0044297//cell body	-	-
miR-285-z	6.83237	2.8838	6.55905	ncbi_101113341	6.575	11.97	7.165	-0.9993	0.0240886	CA2	PREDICTED: carbonic anhydrase 2 isoform X2 [Ovis aries musimon]	Organismal Systems;Organismal Systems;Organismal Systems;Organismal Systems;Organismal Systems;Metabolism	Digestive system;Digestive system;Digestive system;Excretory system;Excretory system;Energy metabolism	ko04976//Bile secretion;ko04972//Pancreatic secretion;ko04971//Gastric acid secretion;ko04966//Collecting duct acid secretion;ko04964//Proximal tubule bicarbonate reclamation;ko00910//Nitrogen metabolism	K18245;K18245;K18245;K18245;K18245;K18245	GO:0016020//membrane;GO:0031988//membrane-bounded vesicle;GO:0044444//cytoplasmic part	GO:0016836//hydro-lyase activity;GO:0046914//transition metal ion binding	GO:0006821//chloride transport;GO:0007186//G-protein coupled receptor signaling pathway;GO:0030641//regulation of cellular pH;GO:0032228//regulation of synaptic transmission, GABAergic;GO:0032846//positive regulation of homeostatic process;GO:0034764//positive regulation of transmembrane transport;GO:0044237//cellular metabolic process;GO:0048729//tissue morphogenesis
miR-877-x	5.55753	3.15458	5.604	ncbi_443431	9.99	15.503	9.633	-0.9993	0.0239893	INSR	PREDICTED: insulin receptor isoform X1 [Ovis aries]	Environmental Information Processing;Environmental Information Processing;Environmental Information Processing;Environmental Information Processing;Environmental Information Processing;Human Diseases;Environmental Information Processing;Environmental Information Processing;Organismal Systems;Environmental Information Processing;Environmental Information Processing;Environmental Information Proces…	Signal transduction;Signal transduction;Signal transduction;Signal transduction;Signal transduction;Endocrine and metabolic diseases;Signal transduction;Signal transduction;Endocrine system;Signal transduction;Signal transduction;Signal transduction;Endocrine and metabolic diseases;Cellular community - eukaryotes;Aging;Aging;Aging;Endocrine system;Endocrine system;Endocrine and metabolic diseases…	ko04151//PI3K-Akt signaling pathway;ko04010//MAPK signaling pathway;ko04014//Ras signaling pathway;ko04015//Rap1 signaling pathway;ko04022//cGMP - PKG signaling pathway;ko04932//Non-alcoholic fatty liver disease (NAFLD);ko04150//mTOR signaling pathway;ko04072//Phospholipase D signaling pathway;ko04910//Insulin signaling pathway;ko04068//FoxO signaling pathway;ko04152//AMPK signaling pathway;ko040…	K04527;K04527;K04527;K04527;K04527;K04527;K04527;K04527;K04527;K04527;K04527;K04527;K04527;K04527;K04527;K04527;K04527;K04527;K04527;K04527;K04527	GO:0016021//integral component of membrane;GO:0031988//membrane-bounded vesicle;GO:0043235//receptor complex;GO:0044459//plasma membrane part	GO:0004714//transmembrane receptor protein tyrosine kinase activity;GO:0005102//receptor binding;GO:0005520//insulin-like growth factor binding;GO:0019904//protein domain specific binding;GO:0032550//purine ribonucleoside binding	GO:0005979//regulation of glycogen biosynthetic process;GO:0006110//regulation of glycolytic process;GO:0006275//regulation of DNA replication;GO:0007088//regulation of mitotic nuclear division;GO:0007169//transmembrane receptor protein tyrosine kinase signaling pathway;GO:0007530//sex determination;GO:0009887//organ morphogenesis;GO:0009888//tissue development;GO:0010468//regulation of gene expr…
miR-506-x	2.47147	4.69415	1.65308	ncbi_101113261	0.385	0.27	0.435	-0.9993	0.023497	IL34	PREDICTED: interleukin-34 isoform X1 [Ovis aries]	Environmental Information Processing	Signaling molecules and interaction	ko04060//Cytokine-cytokine receptor interaction	K22633	GO:0044421//extracellular region part	GO:0005126//cytokine receptor binding	GO:0001932//regulation of protein phosphorylation;GO:0006952//defense response;GO:0042127//regulation of cell proliferation
miR-877-z	1.65605	0.74365	1.53507	ncbi_101114768	0.01	0.098	0.025	-0.9993	0.0239508	KCNK12	potassium channel subfamily K member 12 [Bos taurus]	-	-	-	-	-	-	-
miR-371-x	0.3348	0.121325	0.61605	MSTRG.5402	1.713	2.078	1.165	-0.9993	0.0230969	GIMAP7	PREDICTED: GTPase IMAP family member 7 [Capra hircus]	-	-	-	-	GO:0016020//membrane;GO:0043231//intracellular membrane-bounded organelle;GO:0043232//intracellular non-membrane-bounded organelle;GO:0044444//cytoplasmic part	GO:0032550//purine ribonucleoside binding;GO:0046983//protein dimerization activity	-
miR-1343-x	0.28375	0.1365	0.3823	ncbi_101111823	1.815	2.29	1.453	-0.9993	0.0229858	ARL5B	ADP-ribosylation factor-like protein 5B [Mus musculus]	-	-	-	-	GO:0044464//cell part	GO:0032550//purine ribonucleoside binding	GO:0035556//intracellular signal transduction
miR-1630-z	0.04545	0.244025	0.251475	MSTRG.11723	2.985	0.975	0.99	-0.9993	0.0244264	--	DNA excision repair protein ERCC-1 isoform X4 [Odocoileus virginianus texanus]	-	-	-	-	-	-	-
novel-m0005-3p	14.8841	25.2649	20.2639	ncbi_101114561	0.837	0.53	0.688	-0.9993	0.0241843	Otub2	PREDICTED: ubiquitin thioesterase OTUB2 [Ovis aries]	-	-	-	-	GO:0043231//intracellular membrane-bounded organelle	GO:0003824//catalytic activity	GO:0016579//protein deubiquitination;GO:0019752//carboxylic acid metabolic process
novel-m0006-3p	14.8841	25.2649	20.2639	ncbi_101114561	0.837	0.53	0.688	-0.9993	0.0241843	Otub2	PREDICTED: ubiquitin thioesterase OTUB2 [Ovis aries]	-	-	-	-	GO:0043231//intracellular membrane-bounded organelle	GO:0003824//catalytic activity	GO:0016579//protein deubiquitination;GO:0019752//carboxylic acid metabolic process
novel-m0057-3p	1.55662	0.633625	2.19615	ncbi_101110172	0.037	0.098	0	-0.9993	0.0229829	POU2F3	PREDICTED: POU domain, class 2, transcription factor 3 isoform X1 [Ovis aries]	Human Diseases	Infectious diseases	ko05168//Herpes simplex infection	K09364	GO:0043231//intracellular membrane-bounded organelle;GO:0043234//protein complex	GO:0000982//transcription factor activity, RNA polymerase II core promoter proximal region sequence-specific binding;GO:0003677//DNA binding;GO:0005515//protein binding	GO:0006357//regulation of transcription from RNA polymerase II promoter;GO:0009611//response to wounding;GO:0009913//epidermal cell differentiation;GO:0032897//negative regulation of viral transcription
novel-m0074-5p	1.4056	1.91158	0.701975	MSTRG.11853	0.613	0.365	0.915	-0.9993	0.0238311	DHX34	probable ATP-dependent RNA helicase DHX34 isoform X2 [Ovis aries]	-	-	-	-	-	-	-
novel-m0074-5p	1.4056	1.91158	0.701975	MSTRG.5009	1.467	1.11	2.037	-0.9993	0.024084	Pol	LINE-1 retrotransposable element ORF2 protein [Camelus dromedarius]	Organismal Systems	Sensory system	ko04742//Taste transduction	K08474	GO:0031224//intrinsic component of membrane	GO:0015666//restriction endodeoxyribonuclease activity;GO:0034061//DNA polymerase activity;GO:0060089//molecular transducer activity	GO:0001171//reverse transcription;GO:0006308//DNA catabolic process;GO:0007166//cell surface receptor signaling pathway;GO:0007606//sensory perception of chemical stimulus;GO:0032196//transposition
novel-m0101-3p	0.514775	0.01	0.8033	ncbi_101118697	0.61	0.825	0.468	-0.9993	0.0245665	S1PR4	PREDICTED: sphingosine 1-phosphate receptor 4 [Ovis aries musimon]	Environmental Information Processing;Environmental Information Processing;Environmental Information Processing	Signaling molecules and interaction;Signal transduction;Signal transduction	ko04080//Neuroactive ligand-receptor interaction;ko04068//FoxO signaling pathway;ko04071//Sphingolipid signaling pathway	K04293;K04293;K04293	GO:0016021//integral component of membrane	GO:0005488//binding;GO:0045125//bioactive lipid receptor activity	GO:0002376//immune system process;GO:0007188//adenylate cyclase-modulating G-protein coupled receptor signaling pathway;GO:0010863//positive regulation of phospholipase C activity;GO:0051480//regulation of cytosolic calcium ion concentration
novel-m0114-5p	0.1256	0.683525	0.07385	ncbi_101120057	1.062	0.578	1.13	-0.9993	0.0232898	LANCL3	PREDICTED: lanC-like protein 3 isoform X2 [Ovis aries musimon]	-	-	-	-	-	-	-
novel-m0230-3p	0.051325	0.213975	0.01	ncbi_101104537	0.05	0	0.06	-0.9993	0.0233194	TRPM8	PREDICTED: transient receptor potential cation channel subfamily M member 8 [Capra hircus]	Organismal Systems	Sensory system	ko04750//Inflammatory mediator regulation of TRP channels	K04983	GO:0031224//intrinsic component of membrane;GO:0044459//plasma membrane part	GO:0005261//cation channel activity;GO:0046983//protein dimerization activity	GO:0006816//calcium ion transport;GO:0006875//cellular metal ion homeostasis;GO:0006950//response to stress;GO:0009266//response to temperature stimulus;GO:0050951//sensory perception of temperature stimulus;GO:0051260//protein homooligomerization
oar-miR-29b	242.46	86.0061	183.231	ncbi_100144763	3.895	6.445	4.78	-0.9994	0.0225959	CCND1	PREDICTED: G1/S-specific cyclin-D1 isoform X2 [Ovis aries musimon]	Human Diseases;Environmental Information Processing;Human Diseases;Human Diseases;Human Diseases;Environmental Information Processing;Human Diseases;Human Diseases;Human Diseases;Cellular Processes;Human Diseases;Environmental Information Processing;Human Diseases;Cellular Processes;Human Diseases;Cellular Processes;Human Diseases;Human Diseases;Human Diseases;Human Diseases;Organismal Systems;En…	Cancers;Signal transduction;Infectious diseases;Infectious diseases;Infectious diseases;Signal transduction;Cancers;Cancers;Infectious diseases;Cellular community - eukaryotes;Cancers;Signal transduction;Cancers;Cellular community - eukaryotes;Cancers;Cell growth and death;Infectious diseases;Infectious diseases;Endocrine and metabolic diseases;Cancers;Endocrine system;Signal transduction;Signal …	ko05200//Pathways in cancer;ko04151//PI3K-Akt signaling pathway;ko05165//Human papillomavirus infection;ko05166//HTLV-I infection;ko05163//Human cytomegalovirus infection;ko04630//Jak-STAT signaling pathway;ko05205//Proteoglycans in cancer;ko05203//Viral carcinogenesis;ko05167//Kaposi sarcoma-associated herpesvirus infection;ko04510//Focal adhesion;ko05226//Gastric cancer;ko04390//Hippo signaling…	K04503;K04503;K04503;K04503;K04503;K04503;K04503;K04503;K04503;K04503;K04503;K04503;K04503;K04503;K04503;K04503;K04503;K04503;K04503;K04503;K04503;K04503;K04503;K04503;K04503;K04503;K04503;K04503;K04503;K04503;K04503;K04503;K04503;K04503;K04503;K04503;K04503;K04503;K04503;K04503;K04503;K04503;K04503;K04503;K04503	GO:0043231//intracellular membrane-bounded organelle;GO:0043234//protein complex;GO:0043296//apical junction complex	GO:0003712//transcription cofactor activity;GO:0016301//kinase activity;GO:0019887//protein kinase regulator activity;GO:0019900//kinase binding	GO:0000079//regulation of cyclin-dependent protein serine/threonine kinase activity;GO:0000082//G1/S transition of mitotic cell cycle;GO:0006357//regulation of transcription from RNA polymerase II promoter;GO:0007589//body fluid secretion;GO:0009411//response to UV;GO:0009968//negative regulation of signal transduction;GO:0010033//response to organic substance;GO:0010389//regulation of G2/M trans…
oar-miR-329b-3p	14.9433	26.9772	15.2414	ncbi_101105738	37.015	23.4	37.225	-0.9994	0.0222647	PSD4	PREDICTED: PH and SEC7 domain-containing protein 4 isoform X3 [Ovis aries musimon]	Cellular Processes	Transport and catabolism	ko04144//Endocytosis	K12494	-	GO:0008289//lipid binding	GO:0043087//regulation of GTPase activity
oar-miR-432	4.22278	8.0285	4.9519	ncbi_101117174	7.978	4.922	7.497	-0.9994	0.0220208	PNPO	PREDICTED: pyridoxine-5'-phosphate oxidase isoform X1 [Ovis aries]	Metabolism;Metabolism	Global and overview maps;Metabolism of cofactors and vitamins	ko01100//Metabolic pathways;ko00750//Vitamin B6 metabolism	K00275;K00275	-	-	-
oar-miR-410-3p	1.85577	3.28653	2.27477	ncbi_106990092	74.642	44.63	64.93	-0.9994	0.0215479	CYCS	cytochrome c [Bos taurus]	Human Diseases;Human Diseases;Human Diseases;Human Diseases;Human Diseases;Human Diseases;Human Diseases;Human Diseases;Human Diseases;Human Diseases;Cellular Processes;Human Diseases;Human Diseases;Human Diseases;Human Diseases;Human Diseases;Human Diseases;Cellular Processes;Human Diseases;Human Diseases;Cellular Processes;Cellular Processes	Cancers;Infectious diseases;Infectious diseases;Neurodegenerative diseases;Infectious diseases;Infectious diseases;Infectious diseases;Neurodegenerative diseases;Endocrine and metabolic diseases;Infectious diseases;Cell growth and death;Neurodegenerative diseases;Infectious diseases;Cancers;Cancers;Cardiovascular diseases;Drug resistance;Cell growth and death;Infectious diseases;Neurodegenerative…	ko05200//Pathways in cancer;ko05163//Human cytomegalovirus infection;ko05168//Herpes simplex infection;ko05016//Huntington disease;ko05167//Kaposi sarcoma-associated herpesvirus infection;ko05152//Tuberculosis;ko05164//Influenza A;ko05010//Alzheimer disease;ko04932//Non-alcoholic fatty liver disease (NAFLD);ko05161//Hepatitis B;ko04210//Apoptosis;ko05012//Parkinson disease;ko05145//Toxoplasmosis;…	K08738;K08738;K08738;K08738;K08738;K08738;K08738;K08738;K08738;K08738;K08738;K08738;K08738;K08738;K08738;K08738;K08738;K08738;K08738;K08738;K08738;K08738	-	-	-
miR-29-y	388.694	130.405	304.163	ncbi_101113638	3.85	6.245	4.56	-0.9994	0.0216345	SH3PXD2A	PREDICTED: SH3 and PX domain-containing protein 2A isoform X2 [Ovis aries musimon]	-	-	-	-	-	GO:0005543//phospholipid binding	GO:0072593//reactive oxygen species metabolic process
miR-149-x	148.182	227.022	143.883	ncbi_443246	1.455	0.807	1.518	-0.9994	0.0217627	SLC1A3	excitatory amino acid transporter 1 [Bos taurus]	Organismal Systems	Nervous system	ko04724//Glutamatergic synapse	K05614	GO:0005578//proteinaceous extracellular matrix;GO:0031224//intrinsic component of membrane;GO:0044297//cell body	GO:0005313//L-glutamate transmembrane transporter activity;GO:0015291//secondary active transmembrane transporter activity;GO:0016597//amino acid binding	GO:0000904//cell morphogenesis involved in differentiation;GO:0001101//response to acid chemical;GO:0006536//glutamate metabolic process;GO:0006950//response to stress;GO:0007638//mechanosensory behavior;GO:0008652//cellular amino acid biosynthetic process;GO:0009314//response to radiation;GO:0009636//response to toxic substance;GO:0010647//positive regulation of cell communication;GO:0015813//L-…
miR-211-z	135.81	89.6096	84.9228	ncbi_101107282	3.763	5.88	6.005	-0.9994	0.0215119	FRAS1	PREDICTED: extracellular matrix protein FRAS1 isoform X2 [Ovis aries]	-	-	-	-	GO:0005604//basement membrane;GO:0031224//intrinsic component of membrane	-	GO:0001656//metanephros development;GO:0008104//protein localization;GO:0035108//limb morphogenesis;GO:0048729//tissue morphogenesis
miR-29-x	41.0208	20.3022	32.5897	ncbi_101122158	0.477	1.228	0.76	-0.9994	0.0217872	PILRA	PREDICTED: paired immunoglobulin-like type 2 receptor alpha isoform X2 [Ovis aries musimon]	Human Diseases	Infectious diseases	ko05168//Herpes simplex infection	K15411	-	-	-
miR-29-z	15.665	7.24815	11.4219	ncbi_101112686	50.397	105.68	79.873	-0.9994	0.0213533	CTSC	PREDICTED: dipeptidyl peptidase 1 isoform X1 [Ovis aries musimon]	Cellular Processes;Cellular Processes	Cell growth and death;Transport and catabolism	ko04210//Apoptosis;ko04142//Lysosome	K01275;K01275	GO:0000323//lytic vacuole;GO:0031988//membrane-bounded vesicle;GO:0044421//extracellular region part	GO:0004175//endopeptidase activity;GO:0016504//peptidase activator activity;GO:0019899//enzyme binding;GO:0043168//anion binding	GO:0001909//leukocyte mediated cytotoxicity;GO:0009967//positive regulation of signal transduction;GO:0012501//programmed cell death;GO:0016485//protein processing;GO:0042221//response to chemical;GO:0044767//single-organism developmental process;GO:0045862//positive regulation of proteolysis
miR-10152-y	2.64318	7.7736	8.63273	ncbi_101114022	4.208	2.83	2.665	-0.9994	0.0225996	SLC30A4	PREDICTED: zinc transporter 4 [Ovis aries]	-	-	-	-	GO:0005768//endosome;GO:0031224//intrinsic component of membrane	GO:0015075//ion transmembrane transporter activity	GO:0006812//cation transport;GO:0032879//regulation of localization;GO:0042221//response to chemical;GO:0044763//single-organism cellular process;GO:0072507//divalent inorganic cation homeostasis
miR-285-z	6.83237	2.8838	6.55905	ncbi_101115552	84.102	128.55	85.525	-0.9994	0.0215473	COL4A1	PREDICTED: collagen alpha-1(IV) chain isoform X2 [Ovis aries musimon]	Human Diseases;Environmental Information Processing;Human Diseases;Cellular Processes;Organismal Systems;Organismal Systems;Human Diseases;Human Diseases;Human Diseases;Environmental Information Processing	Cancers;Signal transduction;Infectious diseases;Cellular community - eukaryotes;Endocrine system;Digestive system;Infectious diseases;Endocrine and metabolic diseases;Cancers;Signaling molecules and interaction	ko05200//Pathways in cancer;ko04151//PI3K-Akt signaling pathway;ko05165//Human papillomavirus infection;ko04510//Focal adhesion;ko04926//Relaxin signaling pathway;ko04974//Protein digestion and absorption;ko05146//Amoebiasis;ko04933//AGE-RAGE signaling pathway in diabetic complications;ko05222//Small cell lung cancer;ko04512//ECM-receptor interaction	K06237;K06237;K06237;K06237;K06237;K06237;K06237;K06237;K06237;K06237	GO:0005581//collagen trimer;GO:0044420//extracellular matrix component	GO:0005198//structural molecule activity;GO:0019838//growth factor binding	GO:0007417//central nervous system development;GO:0030198//extracellular matrix organization;GO:0043200//response to amino acid;GO:0048514//blood vessel morphogenesis;GO:0050808//synapse organization;GO:0060562//epithelial tube morphogenesis
miR-285-z	6.83237	2.8838	6.55905	ncbi_101120123	2.147	5.855	2.545	-0.9994	0.0228527	SLC5A3	PREDICTED: sodium/myo-inositol cotransporter [Capra hircus]	-	-	-	-	GO:0031224//intrinsic component of membrane	GO:0015291//secondary active transmembrane transporter activity	GO:0007399//nervous system development;GO:0015791//polyol transport;GO:0019751//polyol metabolic process;GO:0030001//metal ion transport;GO:0044763//single-organism cellular process;GO:0051239//regulation of multicellular organismal process
miR-285-z	6.83237	2.8838	6.55905	ncbi_443412	7.4	11.682	7.532	-0.9994	0.022223	NR3C1	PREDICTED: glucocorticoid receptor isoform X1 [Ovis aries]	Environmental Information Processing	Signaling molecules and interaction	ko04080//Neuroactive ligand-receptor interaction	K05771	GO:0043231//intracellular membrane-bounded organelle;GO:0044444//cytoplasmic part	GO:0000977//RNA polymerase II regulatory region sequence-specific DNA binding;GO:0000982//transcription factor activity, RNA polymerase II core promoter proximal region sequence-specific binding;GO:0003707//steroid hormone receptor activity;GO:0005496//steroid binding;GO:0005515//protein binding;GO:0038049//transcription factor activity, ligand-activated RNA polymerase II transcription factor bin…	GO:0006325//chromatin organization;GO:0006357//regulation of transcription from RNA polymerase II promoter;GO:0009968//negative regulation of signal transduction;GO:0010565//regulation of cellular ketone metabolic process;GO:0031943//regulation of glucocorticoid metabolic process;GO:0031958//corticosteroid receptor signaling pathway;GO:0035270//endocrine system development;GO:0043065//positive re…
miR-1842-x	3.49193	4.48032	2.18248	MSTRG.6484	1.073	0.205	2.377	-0.9994	0.0222092	--	endonuclease-reverse transcriptase [Babesia ovata]	-	-	-	-	-	-	-
miR-1599-z	2.46752	1.42068	2.41412	ncbi_101107075	3.645	6.188	3.873	-0.9994	0.0227974	FGR	PREDICTED: tyrosine-protein kinase Fgr [Ovis aries musimon]	Human Diseases;Organismal Systems	Infectious diseases;Immune system	ko05169//Epstein-Barr virus infection;ko04062//Chemokine signaling pathway	K08891;K08891	-	-	-
miR-1599-z	2.46752	1.42068	2.41412	ncbi_101107434	0.028	0.532	0.035	-0.9994	0.0211295	SCUBE1	PREDICTED: signal peptide, CUB and EGF-like domain-containing protein 1 isoform X3 [Ovis aries musimon]	-	-	-	-	GO:0019898//extrinsic component of membrane;GO:0044421//extracellular region part;GO:0044459//plasma membrane part	GO:0046983//protein dimerization activity	GO:0051259//protein oligomerization
miR-1599-z	2.46752	1.42068	2.41412	ncbi_101117505	8.315	13.463	8.375	-0.9994	0.0223768	PDE4A	PREDICTED: cAMP-specific 3',5'-cyclic phosphodiesterase 4A isoform X5 [Ovis aries musimon]	Environmental Information Processing;Metabolism;Organismal Systems;Human Diseases	Signal transduction;Nucleotide metabolism;Endocrine system;Substance dependence	ko04024//cAMP signaling pathway;ko00230//Purine metabolism;ko04928//Parathyroid hormone synthesis, secretion and action;ko05032//Morphine addiction	K13293;K13293;K13293;K13293	GO:0044444//cytoplasmic part	GO:0004114//3',5'-cyclic-nucleotide phosphodiesterase activity;GO:0030551//cyclic nucleotide binding;GO:0043169//cation binding	GO:0007606//sensory perception of chemical stimulus;GO:0010737//protein kinase A signaling;GO:0042493//response to drug;GO:1902531//regulation of intracellular signal transduction
miR-760-z	0.238775	0.17855	0.024875	ncbi_101111053	3.272	4.095	6.59	-0.9994	0.0229433	FRMD5	PREDICTED: FERM domain-containing protein 5 isoform X3 [Ovis aries musimon]	-	-	-	-	GO:0044424//intracellular part;GO:0044425//membrane part	GO:0005515//protein binding	-
novel-m0028-3p	2.16115	1.0091	4.6448	ncbi_101109425	3.808	4.743	1.453	-0.9994	0.0228089	GIMAP8	PREDICTED: GTPase IMAP family member 8 [Capra hircus]	-	-	-	-	-	-	-
novel-m0028-3p	2.16115	1.0091	4.6448	ncbi_101121933	10.995	12.335	7.63	-0.9994	0.0223874	AFF4	PREDICTED: AF4/FMR2 family member 4 isoform X1 [Ovis aries]	-	-	-	-	GO:0000785//chromatin;GO:0043231//intracellular membrane-bounded organelle;GO:0043234//protein complex	-	GO:0007281//germ cell development
novel-m0057-3p	1.55662	0.633625	2.19615	MSTRG.11628	2.265	3.71	1.133	-0.9994	0.0218676	--	caudal type homebox 2, partial [Bubalus bubalis]	-	-	-	-	-	-	-
novel-m0074-5p	1.4056	1.91158	0.701975	MSTRG.5903	1.535	1.042	2.143	-0.9994	0.0215349	--	ATP-binding cassette sub-family B member 7, mitochondrial isoform 2 [Bos taurus]	-	-	-	-	-	GO:0043167//ion binding	GO:0009987//cellular process;GO:0010467//gene expression;GO:0051234//establishment of localization
novel-m0072-3p	1.08332	0.37445	0.944875	ncbi_101108280	0.347	0.645	0.395	-0.9994	0.0221084	RUNX1	PREDICTED: runt-related transcription factor 1 isoform X2 [Ovis aries musimon]	Human Diseases;Human Diseases;Cellular Processes;Organismal Systems;Human Diseases;Human Diseases	Cancers;Cancers;Cellular community - eukaryotes;Immune system;Cancers;Cancers	ko05200//Pathways in cancer;ko05202//Transcriptional misregulation in cancers;ko04530//Tight junction;ko04659//Th17 cell differentiation;ko05220//Chronic myeloid leukemia;ko05221//Acute myeloid leukemia	K08367;K08367;K08367;K08367;K08367;K08367	-	-	-
novel-m0072-3p	1.08332	0.37445	0.944875	ncbi_114111773	3.095	5.503	3.483	-0.9994	0.0220728	MAGED4	PREDICTED: melanoma-associated antigen D4 isoform X1 [Capra hircus]	-	-	-	-	-	-	-
novel-m0117-5p	1.04885	0.1249	0.8543	ncbi_101120626	0.547	1.453	0.767	-0.9994	0.0215666	BMP8B	PREDICTED: bone morphogenetic protein 8B isoform X2 [Ovis aries musimon]	Environmental Information Processing;Organismal Systems;Environmental Information Processing;Environmental Information Processing	Signaling molecules and interaction;Environmental adaptation;Signal transduction;Signal transduction	ko04060//Cytokine-cytokine receptor interaction;ko04714//Thermogenesis;ko04390//Hippo signaling pathway;ko04350//TGF-beta signaling pathway	K16622;K16622;K16622;K16622	-	GO:0005102//receptor binding	GO:0007178//transmembrane receptor protein serine/threonine kinase signaling pathway;GO:0031323//regulation of cellular metabolic process;GO:0032844//regulation of homeostatic process;GO:0044253//positive regulation of multicellular organismal metabolic process;GO:0048513//animal organ development;GO:0048869//cellular developmental process;GO:0050796//regulation of insulin secretion
novel-m0130-5p	0.9747	0.516075	0.320625	MSTRG.15782	0.915	1.535	1.762	-0.9994	0.0213167	--	glycolipid transfer protein isoform X1 [Bos taurus]	-	-	-	-	-	-	-
novel-m0101-3p	0.514775	0.01	0.8033	ncbi_101113422	3.51	5.27	2.632	-0.9994	0.0220179	MAFG	PREDICTED: transcription factor MafG isoform X1 [Bison bison bison]	-	-	-	-	GO:0043231//intracellular membrane-bounded organelle	GO:0001071//nucleic acid binding transcription factor activity;GO:0003677//DNA binding;GO:0046983//protein dimerization activity	GO:0006885//regulation of pH;GO:0008283//cell proliferation;GO:0009913//epidermal cell differentiation;GO:0010468//regulation of gene expression;GO:0034645//cellular macromolecule biosynthetic process;GO:0043009//chordate embryonic development
novel-m0128-3p	0.04885	0.425875	0.55705	MSTRG.13062	2.11	1.297	0.963	-0.9994	0.0227716	SETMAR	endonuclease-reverse transcriptase-like protein [Dinothrombium tinctorium]	-	-	-	-	-	-	-
novel-m0128-3p	0.04885	0.425875	0.55705	ncbi_101112614	1.34	0.958	0.802	-0.9994	0.0219163	KCNN3	PREDICTED: small conductance calcium-activated potassium channel protein 3 isoform X1 [Ovis aries musimon]	Organismal Systems	Endocrine system	ko04911//Insulin secretion	K04944	-	-	-
novel-m0174-3p	0.01	0.164725	0.24965	ncbi_101104461	3.83	3.032	2.533	-0.9994	0.0218229	LONRF3	PREDICTED: LON peptidase N-terminal domain and RING finger protein 3 isoform X1 [Ovis aries musimon]	-	-	-	-	-	GO:0046914//transition metal ion binding	GO:0019538//protein metabolic process
oar-miR-181a	3363.33	5294.31	3788.34	ncbi_101104094	0.845	0.305	0.71	-0.9995	0.0200968	WSCD2	PREDICTED: WSC domain-containing protein 2 [Ovis aries]	-	-	-	-	-	-	-
oar-miR-29b	242.46	86.0061	183.231	ncbi_101114184	3.708	6.198	4.72	-0.9995	0.0201634	CNNM3	PREDICTED: metal transporter CNNM3 isoform X2 [Ovis aries musimon]	-	-	-	-	-	-	-
oar-miR-493-5p	12.0485	25.2336	14.3498	ncbi_101119821	27.978	18.015	26.562	-0.9995	0.0206163	PPM1K	PREDICTED: protein phosphatase 1K, mitochondrial isoform X2 [Ovis aries]	-	-	-	-	GO:0044429//mitochondrial part	GO:0004721//phosphoprotein phosphatase activity;GO:0043169//cation binding	GO:0006464//cellular protein modification process
oar-miR-379-3p	8.73065	15.5909	13.961	ncbi_101113684	3.095	1.825	2.163	-0.9995	0.0193977	RRS1	PREDICTED: ribosome biogenesis regulatory protein homolog [Ovis aries musimon]	-	-	-	-	GO:0000228//nuclear chromosome	GO:0003723//RNA binding	GO:0000070//mitotic sister chromatid segregation;GO:0022613//ribonucleoprotein complex biogenesis;GO:0030097//hemopoiesis
oar-miR-495-3p	3.58343	8.1871	4.29705	ncbi_101122635	2.825	1.29	2.538	-0.9995	0.0205295	ABHD6	PREDICTED: monoacylglycerol lipase ABHD6 [Ovis aries]	Organismal Systems	Nervous system	ko04723//Retrograde endocannabinoid signaling	K13700	GO:0008328//ionotropic glutamate receptor complex;GO:0031988//membrane-bounded vesicle;GO:0043231//intracellular membrane-bounded organelle	GO:0016298//lipase activity	GO:0006639//acylglycerol metabolic process;GO:0008277//regulation of G-protein coupled receptor protein signaling pathway;GO:0030334//regulation of cell migration;GO:0048167//regulation of synaptic plasticity
miR-507-y	432.894	700.7	470.988	ncbi_105610484	0.88	0.545	0.822	-0.9995	0.019638	ZNF791	PREDICTED: zinc finger protein 791-like isoform X1 [Ovis aries musimon]	-	-	-	-	-	-	-
miR-29-y	388.694	130.405	304.163	ncbi_101117496	5.73	9.872	7.207	-0.9995	0.0208554	ASB4	PREDICTED: ankyrin repeat and SOCS box protein 4 [Ovis aries musimon]	-	-	-	-	GO:0031461//cullin-RING ubiquitin ligase complex	GO:0044389//ubiquitin-like protein ligase binding	GO:0001570//vasculogenesis;GO:0007165//signal transduction;GO:0016567//protein ubiquitination
miR-29-z	15.665	7.24815	11.4219	ncbi_101106609	2.42	4.385	3.462	-0.9995	0.0192214	KIF26B	PREDICTED: kinesin-like protein KIF26B isoform X2 [Ovis aries musimon]	-	-	-	-	-	-	-
miR-122-x	19.9717	6.94342	6.38095	ncbi_101113016	0.395	0.982	1.03	-0.9995	0.0199564	CX3CR1	PREDICTED: CX3C chemokine receptor 1 [Ovis aries]	Environmental Information Processing;Organismal Systems	Signaling molecules and interaction;Immune system	ko04060//Cytokine-cytokine receptor interaction;ko04062//Chemokine signaling pathway	K04192;K04192	GO:0031224//intrinsic component of membrane	GO:0004950//chemokine receptor activity	GO:0019221//cytokine-mediated signaling pathway;GO:0022029//telencephalon cell migration;GO:0022610//biological adhesion;GO:0030595//leukocyte chemotaxis;GO:0045765//regulation of angiogenesis;GO:0097192//extrinsic apoptotic signaling pathway in absence of ligand
miR-127-x	6.41303	10.487	6.12392	ncbi_101102533	0.455	0.15	0.465	-0.9995	0.01996	SH2D4A	PREDICTED: SH2 domain-containing protein 4A isoform X1 [Capra hircus]	-	-	-	-	-	GO:0019899//enzyme binding	GO:0010921//regulation of phosphatase activity
miR-299-y	7.12505	9.1904	5.49415	ncbi_114113264	741.115	548.497	877.33	-0.9995	0.0197042	HSPB7	PREDICTED: heat shock protein beta-7 [Capra hircus]	-	-	-	-	GO:0005856//cytoskeleton;GO:0043231//intracellular membrane-bounded organelle	GO:0008092//cytoskeletal protein binding	-
miR-285-z	6.83237	2.8838	6.55905	ncbi_101122080	5.808	8.79	6.11	-0.9995	0.0191667	SESTD1	PREDICTED: SEC14 domain and spectrin repeat-containing protein 1 isoform X2 [Bubalus bubalis]	-	-	-	-	GO:0034703//cation channel complex	GO:1902936//phosphatidylinositol bisphosphate binding	-
miR-2312-z	1.22613	1.9367	0.9671	ncbi_101109383	2.397	1.413	2.705	-0.9995	0.0195482	ACSF3	PREDICTED: acyl-CoA synthetase family member 3, mitochondrial isoform X3 [Ovis aries musimon]	Metabolism	Amino acid metabolism	ko00280//Valine, leucine and isoleucine degradation	K18660	GO:0043231//intracellular membrane-bounded organelle	GO:0016878//acid-thiol ligase activity;GO:0036094//small molecule binding	GO:0006631//fatty acid metabolic process;GO:0043649//dicarboxylic acid catabolic process
miR-31-x	2.021	0.77265	0.8867	ncbi_101115050	0.2	0.812	0.777	-0.9995	0.02023	SLC45A3	PREDICTED: solute carrier family 45 member 3 [Capra hircus]	Human Diseases;Human Diseases	Cancers;Cancers	ko05202//Transcriptional misregulation in cancers;ko05206//MicroRNAs in cancer	K15379;K15379	-	-	GO:0044763//single-organism cellular process
miR-134-x	0.123125	0.079075	0.330075	ncbi_101120834	12.998	13.995	9.19	-0.9995	0.0208694	CYP2U1	PREDICTED: cytochrome P450 2U1 isoform X2 [Ovis aries musimon]	Metabolism;Metabolism	Global and overview maps;Lipid metabolism	ko01100//Metabolic pathways;ko00590//Arachidonic acid metabolism	K07422;K07422	-	-	-
miR-760-z	0.238775	0.17855	0.024875	ncbi_101110350	0.18	0.752	2.02	-0.9995	0.020416	Klhdc8a	PREDICTED: kelch domain-containing protein 8A isoform X2 [Ovis aries musimon]	-	-	-	-	-	-	-
miR-200-z	0.2537	0.0269	0.13035	ncbi_101105358	2.26	3.44	2.935	-0.9995	0.0206084	RGS7BP	PREDICTED: regulator of G-protein signaling 7-binding protein isoform X1 [Ovis aries]	-	-	-	-	GO:0016020//membrane;GO:0044424//intracellular part	-	GO:0007166//cell surface receptor signaling pathway;GO:0009966//regulation of signal transduction
novel-m0057-3p	1.55662	0.633625	2.19615	ncbi_101103014	37.938	47.97	31.742	-0.9995	0.019912	ABHD2	monoacylglycerol lipase ABHD2 [Bos taurus]	-	-	-	-	GO:0031224//intrinsic component of membrane	GO:0016788//hydrolase activity, acting on ester bonds	GO:0006950//response to stress;GO:0030334//regulation of cell migration
novel-m0117-5p	1.04885	0.1249	0.8543	ncbi_101112639	2.022	3.125	2.22	-0.9995	0.0203077	Zap70	PREDICTED: tyrosine-protein kinase ZAP-70 isoform X2 [Ovis aries musimon]	Environmental Information Processing;Organismal Systems;Organismal Systems;Organismal Systems;Environmental Information Processing;Organismal Systems;Human Diseases	Signal transduction;Immune system;Immune system;Immune system;Signal transduction;Immune system;Immune diseases	ko04014//Ras signaling pathway;ko04650//Natural killer cell mediated cytotoxicity;ko04659//Th17 cell differentiation;ko04660//T cell receptor signaling pathway;ko04064//NF-kappa B signaling pathway;ko04658//Th1 and Th2 cell differentiation;ko05340//Primary immunodeficiency	K07360;K07360;K07360;K07360;K07360;K07360;K07360	-	-	-
novel-m0128-3p	0.04885	0.425875	0.55705	ncbi_443408	228.215	165.688	147.2	-0.9995	0.0202097	LPL	lipoprotein lipase precursor [Ovis aries]	Human Diseases;Organismal Systems;Metabolism;Organismal Systems	Neurodegenerative diseases;Endocrine system;Lipid metabolism;Digestive system	ko05010//Alzheimer disease;ko03320//PPAR signaling pathway;ko00561//Glycerolipid metabolism;ko04979//Cholesterol metabolism	K01059;K01059;K01059;K01059	GO:0031224//intrinsic component of membrane;GO:0031988//membrane-bounded vesicle;GO:0034385//triglyceride-rich lipoprotein particle;GO:0044464//cell part	GO:0004806//triglyceride lipase activity;GO:0005515//protein binding;GO:0005539//glycosaminoglycan binding	GO:0006631//fatty acid metabolic process;GO:0006641//triglyceride metabolic process;GO:0006796//phosphate-containing compound metabolic process;GO:0010743//regulation of macrophage derived foam cell differentiation;GO:0010884//positive regulation of lipid storage;GO:0034370//triglyceride-rich lipoprotein particle remodeling;GO:0055090//acylglycerol homeostasis
novel-m0192-3p	0.06665	0.01	0.308325	ncbi_101119286	3.745	4.21	2.113	-0.9995	0.0209909	INHBB	PREDICTED: inhibin beta B chain isoform X2 [Ovis aries musimon]	Environmental Information Processing;Cellular Processes;Environmental Information Processing	Signaling molecules and interaction;Cellular community - eukaryotes;Signal transduction	ko04060//Cytokine-cytokine receptor interaction;ko04550//Signaling pathways regulating pluripotency of stem cells;ko04350//TGF-beta signaling pathway	K22687;K22687;K22687	-	-	-
oar-miR-181a	3363.33	5294.31	3788.34	ncbi_101121005	0.565	0.188	0.472	-0.9996	0.0178493	SUGCT	PREDICTED: succinate--hydroxymethylglutarate CoA-transferase isoform X1 [Ovis aries musimon]	-	-	-	-	GO:0043231//intracellular membrane-bounded organelle	GO:0008410//CoA-transferase activity	-
oar-miR-409-5p	97.8988	167.102	124.64	ncbi_101115102	1.032	0.618	0.883	-0.9996	0.0190787	STK11IP	PREDICTED: serine/threonine-protein kinase 11-interacting protein isoform X4 [Ovis aries musimon]	-	-	-	-	GO:0043227//membrane-bounded organelle;GO:0044424//intracellular part	GO:0019900//kinase binding	GO:0033036//macromolecule localization
oar-miR-485-5p	2.49165	5.03035	3.48493	ncbi_101105458	14.245	7.285	11.357	-0.9996	0.0171962	RBP4	PREDICTED: retinol-binding protein 4 isoform X2 [Ovis aries musimon]	-	-	-	-	GO:0031988//membrane-bounded vesicle;GO:0044421//extracellular region part	GO:0005319//lipid transporter activity;GO:0005501//retinoid binding	GO:0001101//response to acid chemical;GO:0001501//skeletal system development;GO:0001523//retinoid metabolic process;GO:0002639//positive regulation of immunoglobulin production;GO:0006006//glucose metabolic process;GO:0007423//sensory organ development;GO:0007601//visual perception;GO:0008285//negative regulation of cell proliferation;GO:0008406//gonad development;GO:0010669//epithelial structur…
oar-miR-539-3p	3.05193	4.28568	2.3485	ncbi_101119613	1.19	0.37	1.61	-0.9996	0.0174271	PHF24	PREDICTED: PHD finger protein 24 isoform X1 [Ovis aries]	-	-	-	-	-	-	-
oar-miR-323a-3p	2.72265	3.7771	1.9383	ncbi_101122206	4.192	2.88	5.07	-0.9996	0.0186632	--	PREDICTED: putative hydrolase RBBP9 [Ovis aries]	-	-	-	-	GO:0031988//membrane-bounded vesicle;GO:0043231//intracellular membrane-bounded organelle;GO:0043232//intracellular non-membrane-bounded organelle	GO:0003824//catalytic activity	-
miR-29-y	388.694	130.405	304.163	MSTRG.2358	3.175	5.067	3.745	-0.9996	0.0182744	--	-	-	-	-	-	-	-	-
miR-29-y	388.694	130.405	304.163	ncbi_101108330	3.152	4.935	3.688	-0.9996	0.0187293	ZNF512B	PREDICTED: zinc finger protein 512B isoform X2 [Ovis aries musimon]	-	-	-	-	-	-	-
miR-149-x	148.182	227.022	143.883	ncbi_101107163	0.873	0.492	0.908	-0.9996	0.0190853	FBXO10	PREDICTED: F-box only protein 10 [Ovis aries musimon]	-	-	-	-	-	-	GO:0006915//apoptotic process;GO:0016567//protein ubiquitination
miR-335-x	55.4675	85.5335	62.8178	MSTRG.14057	8.322	5.46	7.697	-0.9996	0.0174977	SEC61G	PREDICTED: protein transport protein Sec61 subunit gamma [Chinchilla lanigera]	Cellular Processes;Genetic Information Processing;Human Diseases;Genetic Information Processing	Transport and catabolism;Folding, sorting and degradation;Infectious diseases;Folding, sorting and degradation	ko04145//Phagosome;ko04141//Protein processing in endoplasmic reticulum;ko05110//Vibrio cholerae infection;ko03060//Protein export	K07342;K07342;K07342;K07342	GO:0031224//intrinsic component of membrane;GO:0071256//translocon complex	GO:0005488//binding;GO:0008320//protein transmembrane transporter activity	GO:0006605//protein targeting;GO:0010467//gene expression;GO:0030154//cell differentiation;GO:0034645//cellular macromolecule biosynthetic process;GO:0065002//intracellular protein transmembrane transport
miR-335-x	55.4675	85.5335	62.8178	ncbi_101114514	0.305	0.168	0.268	-0.9996	0.0174478	IQSEC3	PREDICTED: IQ motif and SEC7 domain-containing protein 3 isoform X2 [Ovis aries musimon]	Cellular Processes	Transport and catabolism	ko04144//Endocytosis	K12495	GO:0097060//synaptic membrane	-	GO:0043087//regulation of GTPase activity
miR-769-z	58.2513	73.878	42.215	ncbi_101115125	6.465	5.05	8.065	-0.9996	0.0177889	TMEM150C	PREDICTED: transmembrane protein 150C [Ovis aries]	-	-	-	-	-	-	-
miR-21-y	33.5879	43.5474	23.4054	ncbi_101115125	6.465	5.05	8.065	-0.9996	0.0184743	TMEM150C	PREDICTED: transmembrane protein 150C [Ovis aries]	-	-	-	-	-	-	-
miR-299-y	7.12505	9.1904	5.49415	ncbi_101104866	5.423	3.785	6.598	-0.9996	0.0171802	HLA-A	PREDICTED: BOLA class I histocompatibility antigen, alpha chain BL3-7 isoform X2 [Capra hircus]	Human Diseases;Human Diseases;Cellular Processes;Human Diseases;Human Diseases;Human Diseases;Human Diseases;Human Diseases;Cellular Processes;Organismal Systems;Environmental Information Processing;Cellular Processes;Organismal Systems;Human Diseases;Human Diseases;Human Diseases;Human Diseases;Human Diseases	Infectious diseases;Infectious diseases;Transport and catabolism;Infectious diseases;Infectious diseases;Cancers;Infectious diseases;Infectious diseases;Transport and catabolism;Immune system;Signaling molecules and interaction;Cell growth and death;Immune system;Cardiovascular diseases;Immune diseases;Endocrine and metabolic diseases;Immune diseases;Immune diseases	ko05165//Human papillomavirus infection;ko05166//HTLV-I infection;ko04144//Endocytosis;ko05163//Human cytomegalovirus infection;ko05168//Herpes simplex infection;ko05203//Viral carcinogenesis;ko05169//Epstein-Barr virus infection;ko05167//Kaposi sarcoma-associated herpesvirus infection;ko04145//Phagosome;ko04650//Natural killer cell mediated cytotoxicity;ko04514//Cell adhesion molecules (CAMs);ko…	K06751;K06751;K06751;K06751;K06751;K06751;K06751;K06751;K06751;K06751;K06751;K06751;K06751;K06751;K06751;K06751;K06751;K06751	-	-	-
miR-664-y	5.82855	4.27165	7.9984	ncbi_101110321	4.855	6.01	3.402	-0.9996	0.0183346	PPP1R3A	PREDICTED: protein phosphatase 1 regulatory subunit 3A [Ovis aries]	Organismal Systems;Human Diseases	Endocrine system;Endocrine and metabolic diseases	ko04910//Insulin signaling pathway;ko04931//Insulin resistance	K07189;K07189	-	-	-
miR-508-x	0.93085	1.05435	0.35165	MSTRG.15779	3.402	2.897	5.36	-0.9996	0.0190863	--	PREDICTED: taste receptor type 2 member 42, partial [Bos mutus]	Organismal Systems	Sensory system	ko04742//Taste transduction	K08474	GO:0031224//intrinsic component of membrane;GO:0044421//extracellular region part	GO:0043169//cation binding;GO:0060089//molecular transducer activity	GO:0007162//negative regulation of cell adhesion;GO:0007169//transmembrane receptor protein tyrosine kinase signaling pathway;GO:0007606//sensory perception of chemical stimulus;GO:0010596//negative regulation of endothelial cell migration;GO:0045765//regulation of angiogenesis;GO:0048869//cellular developmental process;GO:0050922//negative regulation of chemotaxis
miR-508-x	0.93085	1.05435	0.35165	ncbi_101108731	37.855	35.042	53.885	-0.9996	0.0168888	SMYD1	PREDICTED: histone-lysine N-methyltransferase SMYD1 isoform X1 [Ovis aries]	-	-	-	-	GO:0043231//intracellular membrane-bounded organelle	GO:0043169//cation binding	GO:0006355//regulation of transcription, DNA-templated;GO:0007519//skeletal muscle tissue development;GO:0010830//regulation of myotube differentiation;GO:0016568//chromatin modification;GO:0045661//regulation of myoblast differentiation
miR-371-x	0.3348	0.121325	0.61605	ncbi_101111768	6.77	8.048	5.24	-0.9996	0.0172924	SMG1	PREDICTED: serine/threonine-protein kinase SMG1 isoform X5 [Ovis aries musimon]	Genetic Information Processing	Translation	ko03015//mRNA surveillance pathway	K08873	-	-	-
miR-371-x	0.3348	0.121325	0.61605	ncbi_101116572	4.348	5.11	3.243	-0.9996	0.0170258	MAN2A1	PREDICTED: alpha-mannosidase 2 isoform X1 [Ovis aries]	Metabolism;Metabolism	Global and overview maps;Glycan biosynthesis and metabolism	ko01100//Metabolic pathways;ko00510//N-Glycan biosynthesis	K01231;K01231	GO:0031988//membrane-bounded vesicle;GO:0043231//intracellular membrane-bounded organelle	GO:0015923//mannosidase activity;GO:0046914//transition metal ion binding	GO:0006996//organelle organization;GO:0009311//oligosaccharide metabolic process;GO:0009653//anatomical structure morphogenesis;GO:0010720//positive regulation of cell development;GO:0019318//hexose metabolic process;GO:0043009//chordate embryonic development
miR-10-z	0.325725	0.07275	0.26845	ncbi_101102535	0.455	1.203	0.645	-0.9996	0.0186162	Akap4	PREDICTED: A-kinase anchor protein 4 isoform X1 [Ovis aries]	-	-	-	-	-	-	-
miR-219-y	0.2815	0.1213	0.042275	MSTRG.8860	4.075	5.598	6.268	-0.9996	0.017472	--	glycolipid transfer protein isoform X1 [Bos taurus]	-	-	-	-	-	-	-
miR-150-z	0.01	0.214225	0.1209	ncbi_100302624	2.175	1.147	1.642	-0.9996	0.01802	KCNMB1	PREDICTED: calcium-activated potassium channel subunit beta-1 isoform X1 [Ovis aries]	Environmental Information Processing;Organismal Systems;Organismal Systems	Signal transduction;Circulatory system;Endocrine system	ko04022//cGMP - PKG signaling pathway;ko04270//Vascular smooth muscle contraction;ko04911//Insulin secretion	K04937;K04937;K04937	-	-	-
novel-m0011-3p	5.94745	11.1004	8.06595	ncbi_101118274	0.76	0.305	0.562	-0.9996	0.0175336	ELOVL6	elongation of very long chain fatty acids protein 6 [Capra hircus]	Metabolism;Metabolism;Metabolism;Metabolism	Global and overview maps;Global and overview maps;Lipid metabolism;Lipid metabolism	ko01100//Metabolic pathways;ko01212//Fatty acid metabolism;ko00062//Fatty acid elongation;ko01040//Biosynthesis of unsaturated fatty acids	K10203;K10203;K10203;K10203	GO:0031227//intrinsic component of endoplasmic reticulum membrane	GO:0005488//binding;GO:0016746//transferase activity, transferring acyl groups	GO:0001676//long-chain fatty acid metabolic process;GO:0006641//triglyceride metabolic process;GO:0030497//fatty acid elongation;GO:0035336//long-chain fatty-acyl-CoA metabolic process
novel-m0031-3p	6.70162	3.8768	5.39567	ncbi_114118858	0.958	1.695	1.317	-0.9996	0.0182118	OAS2	PREDICTED: LOW QUALITY PROTEIN: 2'-5'-oligoadenylate synthase 3-like [Bos mutus]	Human Diseases;Human Diseases;Organismal Systems;Human Diseases;Human Diseases	Infectious diseases;Infectious diseases;Immune system;Infectious diseases;Infectious diseases	ko05168//Herpes simplex infection;ko05164//Influenza A;ko04621//NOD-like receptor signaling pathway;ko05162//Measles;ko05160//Hepatitis C	K14216;K14216;K14216;K14216;K14216	GO:0043231//intracellular membrane-bounded organelle;GO:0044444//cytoplasmic part	GO:0003723//RNA binding;GO:0016779//nucleotidyltransferase activity;GO:0036094//small molecule binding;GO:0043167//ion binding	GO:0002376//immune system process;GO:0006464//cellular protein modification process;GO:0034645//cellular macromolecule biosynthetic process;GO:0051707//response to other organism
novel-m0043-3p	1.85513	3.84903	2.2949	ncbi_101115544	0.94	0.425	0.84	-0.9996	0.017406	GRAMD2A	PREDICTED: GRAM domain-containing protein 2 isoform X1 [Capra hircus]	-	-	-	-	-	-	-
novel-m0044-3p	1.85513	3.84903	2.2949	ncbi_101115544	0.94	0.425	0.84	-0.9996	0.017406	GRAMD2A	PREDICTED: GRAM domain-containing protein 2 isoform X1 [Capra hircus]	-	-	-	-	-	-	-
novel-m0057-3p	1.55662	0.633625	2.19615	ncbi_101122392	9.738	12.607	7.945	-0.9996	0.0178979	PBX2	pre-B-cell leukemia transcription factor 2 [Sus scrofa]	-	-	-	-	GO:0043231//intracellular membrane-bounded organelle;GO:0043234//protein complex	GO:0001071//nucleic acid binding transcription factor activity;GO:0003677//DNA binding;GO:0005515//protein binding	GO:0003002//regionalization;GO:0006357//regulation of transcription from RNA polymerase II promoter;GO:0035108//limb morphogenesis
novel-m0074-5p	1.4056	1.91158	0.701975	MSTRG.6849	5.343	3.87	7.612	-0.9996	0.0179169	--	endonuclease-reverse transcriptase [Babesia ovata]	Human Diseases;Human Diseases;Environmental Information Processing;Organismal Systems;Human Diseases;Human Diseases;Cellular Processes;Human Diseases	Cancers;Cancers;Signal transduction;Immune system;Infectious diseases;Cardiovascular diseases;Cellular community - eukaryotes;Cancers	ko05200//Pathways in cancer;ko05226//Gastric cancer;ko04390//Hippo signaling pathway;ko04670//Leukocyte transendothelial migration;ko05100//Bacterial invasion of epithelial cells;ko05412//Arrhythmogenic right ventricular cardiomyopathy (ARVC);ko04520//Adherens junction;ko05213//Endometrial cancer	K05691;K05691;K05691;K05691;K05691;K05691;K05691;K05691	-	-	-
novel-m0074-5p	1.4056	1.91158	0.701975	ncbi_101112290	0.815	0.613	1.07	-0.9996	0.0173166	PORCN	PREDICTED: protein-serine O-palmitoleoyltransferase porcupine isoform X1 [Ovis aries]	Environmental Information Processing	Signal transduction	ko04310//Wnt signaling pathway	K00181	GO:0008328//ionotropic glutamate receptor complex;GO:0031227//intrinsic component of endoplasmic reticulum membrane	-	-
novel-m0072-3p	1.08332	0.37445	0.944875	ncbi_101123327	3.263	5.168	3.685	-0.9996	0.0173102	Hip1r	PREDICTED: huntingtin-interacting protein 1-related protein isoform X2 [Ovis aries musimon]	-	-	-	-	GO:0030662//coated vesicle membrane;GO:0043232//intracellular non-membrane-bounded organelle;GO:0044425//membrane part	GO:0005515//protein binding;GO:0005543//phospholipid binding	GO:0006897//endocytosis;GO:0007010//cytoskeleton organization
novel-m0174-3p	0.01	0.164725	0.24965	ncbi_101117375	64.53	51.13	42.985	-0.9996	0.016997	JAM3	PREDICTED: junctional adhesion molecule C [Ovis aries]	Cellular Processes;Environmental Information Processing;Organismal Systems;Human Diseases	Cellular community - eukaryotes;Signaling molecules and interaction;Immune system;Infectious diseases	ko04530//Tight junction;ko04514//Cell adhesion molecules (CAMs);ko04670//Leukocyte transendothelial migration;ko05120//Epithelial cell signaling in Helicobacter pylori infection	K06785;K06785;K06785;K06785	GO:0043218//compact myelin;GO:0043296//apical junction complex;GO:0044421//extracellular region part	GO:0005102//receptor binding;GO:0046983//protein dimerization activity	GO:0001776//leukocyte homeostasis;GO:0002244//hematopoietic progenitor cell differentiation;GO:0006954//inflammatory response;GO:0006955//immune response;GO:0007163//establishment or maintenance of cell polarity;GO:0007281//germ cell development;GO:0008366//axon ensheathment;GO:0016337//single organismal cell-cell adhesion;GO:0031589//cell-substrate adhesion;GO:0048232//male gamete generation;GO:…
novel-m0196-3p	0.248525	0.028625	0.042275	ncbi_114112984	1.8	2.933	2.897	-0.9996	0.0174869	RHOBTB2	PREDICTED: rho-related BTB domain-containing protein 2-like, partial [Capra hircus]	Genetic Information Processing	Folding, sorting and degradation	ko04120//Ubiquitin mediated proteolysis	K07868	GO:0044464//cell part	GO:0032550//purine ribonucleoside binding	GO:0035556//intracellular signal transduction
oar-miR-181a	3363.33	5294.31	3788.34	ncbi_101117343	0.505	0.28	0.45	-0.9997	0.0163335	ARL11	PREDICTED: ADP-ribosylation factor-like protein 11 [Ovis aries]	-	-	-	-	GO:0044464//cell part	GO:0032550//purine ribonucleoside binding	GO:0015031//protein transport;GO:0030097//hemopoiesis;GO:0035556//intracellular signal transduction
oar-miR-29b	242.46	86.0061	183.231	ncbi_101117496	5.73	9.872	7.207	-0.9997	0.0157881	ASB4	PREDICTED: ankyrin repeat and SOCS box protein 4 [Ovis aries musimon]	-	-	-	-	GO:0031461//cullin-RING ubiquitin ligase complex	GO:0044389//ubiquitin-like protein ligase binding	GO:0001570//vasculogenesis;GO:0007165//signal transduction;GO:0016567//protein ubiquitination
oar-miR-29b	242.46	86.0061	183.231	ncbi_106991387	0.005	0.13	0.055	-0.9997	0.0154981	ABCC4	PREDICTED: multidrug resistance-associated protein 4-like isoform X4 [Ovis aries musimon]	Environmental Information Processing;Organismal Systems;Environmental Information Processing;Human Diseases	Signal transduction;Digestive system;Membrane transport;Drug resistance	ko04024//cAMP signaling pathway;ko04976//Bile secretion;ko02010//ABC transporters;ko01523//Antifolate resistance	K05673;K05673;K05673;K05673	GO:0030667//secretory granule membrane;GO:0031224//intrinsic component of membrane	GO:0015405//P-P-bond-hydrolysis-driven transmembrane transporter activity;GO:0016616//oxidoreductase activity, acting on the CH-OH group of donors, NAD or NADP as acceptor;GO:0017111//nucleoside-triphosphatase activity;GO:0032550//purine ribonucleoside binding	GO:0001775//cell activation;GO:0007599//hemostasis;GO:0008284//positive regulation of cell proliferation;GO:0009719//response to endogenous stimulus;GO:0010033//response to organic substance;GO:0044710//single-organism metabolic process;GO:0051234//establishment of localization
oar-miR-379-3p	8.73065	15.5909	13.961	ncbi_101108365	10.857	6.865	7.713	-0.9997	0.0168013	MAK16	PREDICTED: protein MAK16 homolog [Capra hircus]	-	-	-	-	GO:0043231//intracellular membrane-bounded organelle	GO:0003723//RNA binding	-
oar-miR-380-3p	9.66715	18.5137	10.1793	ncbi_101102235	1.353	0.375	1.27	-0.9997	0.0159273	ADAMTS19	PREDICTED: A disintegrin and metalloproteinase with thrombospondin motifs 19 isoform X1 [Ovis aries musimon]	-	-	-	-	GO:0031012//extracellular matrix	GO:0046914//transition metal ion binding;GO:0070011//peptidase activity, acting on L-amino acid peptides	GO:0019538//protein metabolic process
oar-miR-495-3p	3.58343	8.1871	4.29705	ncbi_101104337	11.25	1.545	9.973	-0.9997	0.0147247	ELMOD1	PREDICTED: ELMO domain-containing protein 1 isoform X6 [Ovis aries]	-	-	-	-	GO:0043232//intracellular non-membrane-bounded organelle	GO:0008047//enzyme activator activity	GO:0006897//endocytosis;GO:0010822//positive regulation of mitochondrion organization;GO:0043087//regulation of GTPase activity
oar-miR-485-5p	2.49165	5.03035	3.48493	ncbi_114118711	12.242	0.028	7.73	-0.9997	0.0157555	FUNDC2	PREDICTED: FUN14 domain-containing protein 2 [Ovis aries musimon]	-	-	-	-	-	-	-
miR-204-x	135.303	87.7474	85.6486	ncbi_443273	0.735	1.327	1.335	-0.9997	0.0163956	Gria3	glutamate receptor 3 precursor [Bos taurus]	Environmental Information Processing;Environmental Information Processing;Human Diseases;Organismal Systems;Organismal Systems;Organismal Systems;Organismal Systems;Human Diseases;Organismal Systems;Human Diseases	Signaling molecules and interaction;Signal transduction;Cancers;Nervous system;Nervous system;Nervous system;Environmental adaptation;Substance dependence;Nervous system;Substance dependence	ko04080//Neuroactive ligand-receptor interaction;ko04024//cAMP signaling pathway;ko05202//Transcriptional misregulation in cancers;ko04723//Retrograde endocannabinoid signaling;ko04728//Dopaminergic synapse;ko04724//Glutamatergic synapse;ko04713//Circadian entrainment;ko05031//Amphetamine addiction;ko04730//Long-term depression;ko05033//Nicotine addiction	K05199;K05199;K05199;K05199;K05199;K05199;K05199;K05199;K05199;K05199	-	-	-
miR-21-y	33.5879	43.5474	23.4054	ncbi_101119226	15.015	8.283	21.367	-0.9997	0.0147431	LYNX1	PREDICTED: ly-6/neurotoxin-like protein 1 [Ovis aries]	-	-	-	-	GO:0031224//intrinsic component of membrane;GO:0031988//membrane-bounded vesicle;GO:0043005//neuron projection	GO:0016248//channel inhibitor activity;GO:0030547//receptor inhibitor activity	GO:0007268//synaptic transmission;GO:0010469//regulation of receptor activity
miR-1388-y	27.2641	40.2039	22.5423	MSTRG.12848	1.325	0.49	1.663	-0.9997	0.0143461	--	endonuclease-reverse transcriptase [Babesia ovata]	-	-	-	-	-	-	-
miR-101-z	15.6489	11.315	9.71992	ncbi_101122284	42.96	59.552	64.922	-0.9997	0.0167047	GJA1	PREDICTED: gap junction alpha-1 protein [Ovis aries]	Human Diseases;Cellular Processes	Cardiovascular diseases;Cellular community - eukaryotes	ko05412//Arrhythmogenic right ventricular cardiomyopathy (ARVC);ko04540//Gap junction	K07372;K07372	GO:0000323//lytic vacuole;GO:0005770//late endosome;GO:0005913//cell-cell adherens junction;GO:0005924//cell-substrate adherens junction;GO:0031224//intrinsic component of membrane;GO:0031988//membrane-bounded vesicle;GO:0043232//intracellular non-membrane-bounded organelle;GO:0043234//protein complex;GO:0044291//cell-cell contact zone;GO:0044459//plasma membrane part	GO:0015631//tubulin binding;GO:0019904//protein domain specific binding;GO:0022829//wide pore channel activity;GO:0060089//molecular transducer activity	GO:0001568//blood vessel development;GO:0003143//embryonic heart tube morphogenesis;GO:0003254//regulation of membrane depolarization;GO:0006461//protein complex assembly;GO:0008016//regulation of heart contraction;GO:0008283//cell proliferation;GO:0009628//response to abiotic stimulus;GO:0009896//positive regulation of catabolic process;GO:0010468//regulation of gene expression;GO:0015711//organ…
miR-122-x	19.9717	6.94342	6.38095	ncbi_443273	0.735	1.327	1.335	-0.9997	0.0158891	Gria3	glutamate receptor 3 precursor [Bos taurus]	Environmental Information Processing;Environmental Information Processing;Human Diseases;Organismal Systems;Organismal Systems;Organismal Systems;Organismal Systems;Human Diseases;Organismal Systems;Human Diseases	Signaling molecules and interaction;Signal transduction;Cancers;Nervous system;Nervous system;Nervous system;Environmental adaptation;Substance dependence;Nervous system;Substance dependence	ko04080//Neuroactive ligand-receptor interaction;ko04024//cAMP signaling pathway;ko05202//Transcriptional misregulation in cancers;ko04723//Retrograde endocannabinoid signaling;ko04728//Dopaminergic synapse;ko04724//Glutamatergic synapse;ko04713//Circadian entrainment;ko05031//Amphetamine addiction;ko04730//Long-term depression;ko05033//Nicotine addiction	K05199;K05199;K05199;K05199;K05199;K05199;K05199;K05199;K05199;K05199	-	-	-
miR-216-x	14.7521	6.89723	9.2445	ncbi_101111278	1.812	3.77	3.23	-0.9997	0.0159715	TNFAIP8L1	PREDICTED: tumor necrosis factor alpha-induced protein 8-like protein 1 isoform X1 [Ovis aries musimon]	-	-	-	-	-	-	GO:0032006//regulation of TOR signaling
miR-4324-z	7.98595	4.8433	8.60693	ncbi_101115265	6.308	8.875	5.712	-0.9997	0.0151189	FNBP1	PREDICTED: formin-binding protein 1 isoform X12 [Ovis aries musimon]	-	-	-	-	-	GO:0005515//protein binding	-
miR-4324-z	7.98595	4.8433	8.60693	ncbi_101122771	10.79	16.683	9.84	-0.9997	0.0165596	STRN	PREDICTED: striatin isoform X2 [Ovis aries]	Environmental Information Processing	Signal transduction	ko04013//MAPK signaling pathway - fly	K17608	GO:0043296//apical junction complex	GO:0019903//protein phosphatase binding;GO:0019904//protein domain specific binding;GO:0035258//steroid hormone receptor binding	GO:0007166//cell surface receptor signaling pathway;GO:0008283//cell proliferation
miR-664-y	5.82855	4.27165	7.9984	ncbi_101120549	11.658	13.502	8.863	-0.9997	0.014728	Gpm6b	PREDICTED: neuronal membrane glycoprotein M6-b isoform X1 [Ovis aries]	-	-	-	-	GO:0031224//intrinsic component of membrane;GO:0098589//membrane region	-	GO:0001952//regulation of cell-matrix adhesion;GO:0022607//cellular component assembly;GO:0030282//bone mineralization;GO:0032970//regulation of actin filament-based process;GO:0034394//protein localization to cell surface;GO:0051581//negative regulation of neurotransmitter uptake
miR-285-z	6.83237	2.8838	6.55905	ncbi_101104996	2.395	3.895	2.462	-0.9997	0.014305	TET2	PREDICTED: LOW QUALITY PROTEIN: methylcytosine dioxygenase TET2 isoform X1 [Ovis aries]	-	-	-	-	-	GO:0005506//iron ion binding;GO:0016706//oxidoreductase activity, acting on paired donors, with incorporation or reduction of molecular oxygen, 2-oxoglutarate as one donor, and incorporation of one atom each of oxygen into both donors	GO:0002244//hematopoietic progenitor cell differentiation;GO:0006206//pyrimidine nucleobase metabolic process;GO:0006357//regulation of transcription from RNA polymerase II promoter;GO:0006486//protein glycosylation;GO:0009887//organ morphogenesis;GO:0018023//peptidyl-lysine trimethylation;GO:0019857//5-methylcytosine metabolic process;GO:0035510//DNA dealkylation;GO:0048872//homeostasis of numbe…
miR-285-z	6.83237	2.8838	6.55905	ncbi_101123304	3.862	6.583	4.123	-0.9997	0.0159271	DAPK3	PREDICTED: death-associated protein kinase 2 isoform X1 [Ovis aries musimon]	Human Diseases;Cellular Processes;Human Diseases	Cancers;Transport and catabolism;Cancers	ko05200//Pathways in cancer;ko04140//Autophagy - animal;ko05219//Bladder cancer	K08803;K08803;K08803	GO:0044424//intracellular part	GO:0004672//protein kinase activity;GO:0005515//protein binding;GO:0032550//purine ribonucleoside binding	GO:0006464//cellular protein modification process;GO:0097193//intrinsic apoptotic signaling pathway
miR-877-x	5.55753	3.15458	5.604	ncbi_101109907	9.857	19.285	9.393	-0.9997	0.0159079	MPEG1	PREDICTED: macrophage-expressed gene 1 protein [Ovis aries musimon]	-	-	-	-	GO:0031224//intrinsic component of membrane	-	-
miR-1599-z	2.46752	1.42068	2.41412	ncbi_101109745	0.69	1.3	0.738	-0.9997	0.0162445	WNT5A	PREDICTED: LOW QUALITY PROTEIN: protein Wnt-5a, partial [Bubalus bubalis]	Human Diseases;Human Diseases;Human Diseases;Human Diseases;Human Diseases;Organismal Systems;Environmental Information Processing;Human Diseases;Environmental Information Processing;Human Diseases;Human Diseases;Environmental Information Processing;Cellular Processes;Organismal Systems;Human Diseases	Cancers;Infectious diseases;Infectious diseases;Cancers;Cancers;Development;Signal transduction;Cancers;Signal transduction;Endocrine and metabolic diseases;Cancers;Signal transduction;Cellular community - eukaryotes;Endocrine system;Cancers	ko05200//Pathways in cancer;ko05165//Human papillomavirus infection;ko05166//HTLV-I infection;ko05205//Proteoglycans in cancer;ko05226//Gastric cancer;ko04360//Axon guidance;ko04390//Hippo signaling pathway;ko05225//Hepatocellular carcinoma;ko04150//mTOR signaling pathway;ko04934//Cushing syndrome;ko05224//Breast cancer;ko04310//Wnt signaling pathway;ko04550//Signaling pathways regulating pluripo…	K00444;K00444;K00444;K00444;K00444;K00444;K00444;K00444;K00444;K00444;K00444;K00444;K00444;K00444;K00444	-	-	-
miR-1599-z	2.46752	1.42068	2.41412	ncbi_101122941	20.735	35.358	21.88	-0.9997	0.0160144	ABL1	PREDICTED: tyrosine-protein kinase ABL1 isoform X2 [Ovis aries musimon]	Human Diseases;Environmental Information Processing;Organismal Systems;Human Diseases;Organismal Systems;Cellular Processes;Human Diseases;Human Diseases;Environmental Information Processing;Human Diseases;Human Diseases	Cancers;Signal transduction;Development;Cancers;Nervous system;Cell growth and death;Infectious diseases;Cardiovascular diseases;Signal transduction;Cancers;Infectious diseases	ko05200//Pathways in cancer;ko04014//Ras signaling pathway;ko04360//Axon guidance;ko05206//MicroRNAs in cancer;ko04722//Neurotrophin signaling pathway;ko04110//Cell cycle;ko05130//Pathogenic Escherichia coli infection;ko05416//Viral myocarditis;ko04012//ErbB signaling pathway;ko05220//Chronic myeloid leukemia;ko05131//Shigellosis	K06619;K06619;K06619;K06619;K06619;K06619;K06619;K06619;K06619;K06619;K06619	-	-	-
miR-432-x	1.30135	2.54442	1.5262	MSTRG.3497	15.04	7.253	13.835	-0.9997	0.0167491	--	Sodium channel protein type 7 subunit alpha, partial [Bos mutus]	Organismal Systems	Sensory system	ko04742//Taste transduction	K08474	-	-	-
miR-432-x	1.30135	2.54442	1.5262	ncbi_101117174	7.978	4.922	7.497	-0.9997	0.0150663	PNPO	PREDICTED: pyridoxine-5'-phosphate oxidase isoform X1 [Ovis aries]	Metabolism;Metabolism	Global and overview maps;Metabolism of cofactors and vitamins	ko01100//Metabolic pathways;ko00750//Vitamin B6 metabolism	K00275;K00275	-	-	-
miR-2312-z	1.22613	1.9367	0.9671	MSTRG.12848	1.325	0.49	1.663	-0.9997	0.0144811	--	endonuclease-reverse transcriptase [Babesia ovata]	-	-	-	-	-	-	-
miR-2312-z	1.22613	1.9367	0.9671	ncbi_100885768	28.443	9.885	34.422	-0.9997	0.0159836	TFRC	PREDICTED: transferrin receptor protein 1 isoform X1 [Ovis aries]	Cellular Processes;Cellular Processes;Organismal Systems;Environmental Information Processing;Cellular Processes	Transport and catabolism;Transport and catabolism;Immune system;Signal transduction;Cell growth and death	ko04144//Endocytosis;ko04145//Phagosome;ko04640//Hematopoietic cell lineage;ko04066//HIF-1 signaling pathway;ko04216//Ferroptosis	K06503;K06503;K06503;K06503;K06503	GO:0005768//endosome;GO:0031988//membrane-bounded vesicle;GO:0044421//extracellular region part;GO:0044459//plasma membrane part	GO:0003723//RNA binding;GO:0005515//protein binding;GO:0038024//cargo receptor activity	GO:0002573//myeloid leukocyte differentiation;GO:0006826//iron ion transport;GO:0006897//endocytosis;GO:0015031//protein transport;GO:0032846//positive regulation of homeostatic process;GO:0046916//cellular transition metal ion homeostasis
miR-877-z	1.65605	0.74365	1.53507	ncbi_101115509	1.417	2.625	1.605	-0.9997	0.0144856	CSF2RA	PREDICTED: granulocyte-macrophage colony-stimulating factor receptor subunit alpha isoform X1 [Ovis aries]	Human Diseases;Environmental Information Processing;Environmental Information Processing;Organismal Systems	Cancers;Signaling molecules and interaction;Signal transduction;Immune system	ko05200//Pathways in cancer;ko04060//Cytokine-cytokine receptor interaction;ko04630//Jak-STAT signaling pathway;ko04640//Hematopoietic cell lineage	K05066;K05066;K05066;K05066	-	-	GO:0007166//cell surface receptor signaling pathway
miR-877-z	1.65605	0.74365	1.53507	ncbi_101117272	3.57	5.873	3.93	-0.9997	0.0149229	CASP13	PREDICTED: caspase-13 isoform X1 [Ovis aries musimon]	Organismal Systems	Immune system	ko04621//NOD-like receptor signaling pathway	K04394	GO:0031090//organelle membrane;GO:0043231//intracellular membrane-bounded organelle	GO:0070011//peptidase activity, acting on L-amino acid peptides	GO:0003006//developmental process involved in reproduction;GO:0006915//apoptotic process;GO:0019538//protein metabolic process;GO:0032731//positive regulation of interleukin-1 beta production
miR-208-x	1.31953	1.70533	0.55935	ncbi_101116101	16.27	12.435	23.1	-0.9997	0.0163539	KCNJ5	PREDICTED: G protein-activated inward rectifier potassium channel 4 [Ovis aries]	Organismal Systems;Organismal Systems;Organismal Systems;Organismal Systems;Organismal Systems;Organismal Systems;Organismal Systems;Human Diseases	Endocrine system;Nervous system;Endocrine system;Nervous system;Nervous system;Environmental adaptation;Endocrine system;Substance dependence	ko04921//Oxytocin signaling pathway;ko04723//Retrograde endocannabinoid signaling;ko04915//Estrogen signaling pathway;ko04728//Dopaminergic synapse;ko04726//Serotonergic synapse;ko04713//Circadian entrainment;ko04925//Aldosterone synthesis and secretion;ko05032//Morphine addiction	K04999;K04999;K04999;K04999;K04999;K04999;K04999;K04999	-	-	-
miR-217-x	1.06745	0.32875	0.4116	ncbi_105609832	4.782	7.885	7.46	-0.9997	0.0153509	MOSPD1	motile sperm domain-containing protein 1 [Bos taurus]	-	-	-	-	GO:0031224//intrinsic component of membrane;GO:0043231//intracellular membrane-bounded organelle;GO:0044444//cytoplasmic part	-	GO:0006357//regulation of transcription from RNA polymerase II promoter
miR-205-z	0.72825	0.23165	0.656375	ncbi_100192433	5.43	14.255	6.492	-0.9997	0.0151961	FCGR3	PREDICTED: low affinity immunoglobulin gamma Fc region receptor III-A isoform X2 [Ovis aries]	Human Diseases;Cellular Processes;Organismal Systems;Human Diseases;Organismal Systems;Organismal Systems;Human Diseases;Human Diseases	Infectious diseases;Transport and catabolism;Immune system;Immune diseases;Development;Immune system;Infectious diseases;Infectious diseases	ko05152//Tuberculosis;ko04145//Phagosome;ko04650//Natural killer cell mediated cytotoxicity;ko05322//Systemic lupus erythematosus;ko04380//Osteoclast differentiation;ko04666//Fc gamma R-mediated phagocytosis;ko05150//Staphylococcus aureus infection;ko05140//Leishmaniasis	K06463;K06463;K06463;K06463;K06463;K06463;K06463;K06463	-	-	-
miR-205-z	0.72825	0.23165	0.656375	ncbi_101114768	0.01	0.098	0.025	-0.9997	0.0163506	KCNK12	potassium channel subfamily K member 12 [Bos taurus]	-	-	-	-	-	-	-
miR-371-x	0.3348	0.121325	0.61605	ncbi_101114860	8.593	10.463	6.345	-0.9997	0.0165415	ETNK1	PREDICTED: LOW QUALITY PROTEIN: ethanolamine kinase 1 [Bison bison bison]	Metabolism;Metabolism	Global and overview maps;Lipid metabolism	ko01100//Metabolic pathways;ko00564//Glycerophospholipid metabolism	K00894;K00894	-	GO:0016740//transferase activity	GO:0006796//phosphate-containing compound metabolic process
miR-371-x	0.3348	0.121325	0.61605	ncbi_106991878	1.512	1.812	1.147	-0.9997	0.0143602	RNF152	PREDICTED: E3 ubiquitin-protein ligase RNF152 [Ovis aries musimon]	Environmental Information Processing	Signal transduction	ko04150//mTOR signaling pathway	K15705	GO:0000323//lytic vacuole;GO:0005774//vacuolar membrane;GO:0031224//intrinsic component of membrane	GO:0019787//ubiquitin-like protein transferase activity;GO:0046914//transition metal ion binding	GO:0000209//protein polyubiquitination;GO:0012501//programmed cell death
miR-10-z	0.325725	0.07275	0.26845	ncbi_101105669	0.265	0.473	0.307	-0.9997	0.0162288	PCDH17	PREDICTED: protocadherin-17 isoform X1 [Ovis aries musimon]	-	-	-	-	GO:0031224//intrinsic component of membrane	-	GO:0098742//cell-cell adhesion via plasma-membrane adhesion molecules
miR-1630-z	0.04545	0.244025	0.251475	ncbi_101120673	0.177	0.075	0.068	-0.9997	0.0162443	KCNQ3	PREDICTED: potassium voltage-gated channel subfamily KQT member 3 [Capra hircus]	Organismal Systems	Nervous system	ko04725//Cholinergic synapse	K04928	-	-	-
miR-200-z	0.2537	0.0269	0.13035	ncbi_101114450	1.11	2.048	1.64	-0.9997	0.0154934	NHSL1	PREDICTED: NHS-like protein 1 isoform X1 [Ovis aries musimon]	-	-	-	-	-	-	-
miR-150-z	0.01	0.214225	0.1209	ncbi_101114442	0.875	0.355	0.603	-0.9997	0.0146445	ZNF426	PREDICTED: zinc finger protein 708-like isoform X1 [Ovis aries musimon]	-	-	-	-	-	-	-
miR-9-x	0.154525	0.118325	0.01	ncbi_101101900	0.013	0.03	0.075	-0.9997	0.0162133	FREM2	PREDICTED: FRAS1-related extracellular matrix protein 2 isoform X2 [Ovis aries musimon]	-	-	-	-	GO:0031224//intrinsic component of membrane;GO:0031988//membrane-bounded vesicle;GO:0044420//extracellular matrix component	GO:0046872//metal ion binding	GO:0043583//ear development;GO:0044763//single-organism cellular process;GO:0098742//cell-cell adhesion via plasma-membrane adhesion molecules
novel-m0011-3p	5.94745	11.1004	8.06595	ncbi_101117442	0.11	0.013	0.068	-0.9997	0.0159438	KIRREL2	PREDICTED: kin of IRRE-like protein 2 [Capra hircus]	-	-	-	-	GO:0036056//filtration diaphragm	-	GO:0098602//single organism cell adhesion
novel-m0074-5p	1.4056	1.91158	0.701975	MSTRG.1048	3.72	0.168	8.27	-0.9997	0.0146807	CFDP2	endonuclease/exonuclease/phosphatase family protein [Trichuris suis]	-	-	-	-	-	-	-
novel-m0072-3p	1.08332	0.37445	0.944875	ncbi_101121228	1.94	3.273	2.23	-0.9997	0.0146703	2021-09-01	PREDICTED: septin-1 isoform X1 [Pteropus alecto]	Human Diseases	Infectious diseases	ko05100//Bacterial invasion of epithelial cells	K13737	GO:0044430//cytoskeletal part	GO:0032550//purine ribonucleoside binding	GO:0044763//single-organism cellular process
novel-m0101-3p	0.514775	0.01	0.8033	MSTRG.11642	5.805	8.402	4.45	-0.9997	0.01489	pol	PREDICTED: endogenous retrovirus group K member 11 Pol protein-like [Marmota marmota marmota]	-	-	-	-	GO:0016020//membrane;GO:0019012//virion;GO:0044424//intracellular part	GO:0003676//nucleic acid binding;GO:0004518//nuclease activity;GO:0016779//nucleotidyltransferase activity	GO:0006259//DNA metabolic process
novel-m0101-3p	0.514775	0.01	0.8033	ncbi_101122392	9.738	12.607	7.945	-0.9997	0.0150429	PBX2	pre-B-cell leukemia transcription factor 2 [Sus scrofa]	-	-	-	-	GO:0043231//intracellular membrane-bounded organelle;GO:0043234//protein complex	GO:0001071//nucleic acid binding transcription factor activity;GO:0003677//DNA binding;GO:0005515//protein binding	GO:0003002//regionalization;GO:0006357//regulation of transcription from RNA polymerase II promoter;GO:0035108//limb morphogenesis
novel-m0128-3p	0.04885	0.425875	0.55705	ncbi_101105779	38.473	28.45	25.38	-0.9997	0.0160041	PPTC7	PREDICTED: protein phosphatase PTC7 homolog [Ovis aries]	-	-	-	-	GO:0043231//intracellular membrane-bounded organelle	GO:0016791//phosphatase activity;GO:0043169//cation binding	-
novel-m0223-3p	0.214775	0.01	0.061825	ncbi_101104973	4.16	6.28	5.692	-0.9997	0.0166228	Ralgps1	PREDICTED: ras-specific guanine nucleotide-releasing factor RalGPS1 isoform X1 [Pantholops hodgsonii]	-	-	-	-	-	-	-
oar-miR-29a	2305.59	780.605	1613.87	ncbi_101109227	2.913	6.05	4.277	-0.9998	0.0137484	SAMD13	PREDICTED: sterile alpha motif domain-containing protein 13 isoform X3 [Ovis aries]	-	-	-	-	-	-	-
oar-miR-29a	2305.59	780.605	1613.87	ncbi_101109623	1.603	2.645	2.058	-0.9998	0.012396	TULP4	PREDICTED: tubby-related protein 4 isoform X2 [Ovis aries musimon]	-	-	-	-	-	-	GO:0007165//signal transduction;GO:0032446//protein modification by small protein conjugation
oar-miR-29b	242.46	86.0061	183.231	ncbi_101119518	0.445	0.862	0.61	-0.9998	0.0123685	IGSF9B	PREDICTED: protein turtle homolog B isoform X5 [Ovis aries musimon]	-	-	-	-	GO:0043005//neuron projection;GO:0044297//cell body;GO:0045202//synapse	GO:0019899//enzyme binding	GO:0060080//inhibitory postsynaptic potential
oar-miR-29b	242.46	86.0061	183.231	ncbi_106991730	0.745	1.493	1.015	-0.9998	0.0126578	Kif26a	PREDICTED: kinesin-like protein KIF26A [Ovis aries musimon]	-	-	-	-	GO:0005875//microtubule associated complex	GO:0003774//motor activity;GO:0015631//tubulin binding;GO:0032550//purine ribonucleoside binding	GO:0001558//regulation of cell growth;GO:0007017//microtubule-based process;GO:0009966//regulation of signal transduction;GO:0048731//system development
oar-miR-200a	40.0271	23.2695	32.0926	ncbi_101111135	1.483	2.938	2.197	-0.9998	0.0126637	PTK7	PREDICTED: inactive tyrosine-protein kinase 7 isoform X1 [Capra hircus]	-	-	-	-	-	-	-
oar-miR-218a	15.8849	27.2831	11.623	MSTRG.12848	1.325	0.49	1.663	-0.9998	0.0110492	--	endonuclease-reverse transcriptase [Babesia ovata]	-	-	-	-	-	-	-
oar-miR-495-3p	3.58343	8.1871	4.29705	ncbi_106990321	17.355	6.67	15.908	-0.9998	0.0123295	CEBPZOS	PREDICTED: protein CEBPZOS-like isoform X1 [Ovis aries]	-	-	-	-	-	-	-
oar-miR-3957-3p	1.78935	3.31102	1.53787	ncbi_101110381	0.193	0.035	0.215	-0.9998	0.0122072	MAB21L3	PREDICTED: protein mab-21-like 3 [Ovis aries musimon]	-	-	-	-	-	-	-
miR-29-y	388.694	130.405	304.163	ncbi_100144763	3.895	6.445	4.78	-0.9998	0.0140476	CCND1	PREDICTED: G1/S-specific cyclin-D1 isoform X2 [Ovis aries musimon]	Human Diseases;Environmental Information Processing;Human Diseases;Human Diseases;Human Diseases;Environmental Information Processing;Human Diseases;Human Diseases;Human Diseases;Cellular Processes;Human Diseases;Environmental Information Processing;Human Diseases;Cellular Processes;Human Diseases;Cellular Processes;Human Diseases;Human Diseases;Human Diseases;Human Diseases;Organismal Systems;En…	Cancers;Signal transduction;Infectious diseases;Infectious diseases;Infectious diseases;Signal transduction;Cancers;Cancers;Infectious diseases;Cellular community - eukaryotes;Cancers;Signal transduction;Cancers;Cellular community - eukaryotes;Cancers;Cell growth and death;Infectious diseases;Infectious diseases;Endocrine and metabolic diseases;Cancers;Endocrine system;Signal transduction;Signal …	ko05200//Pathways in cancer;ko04151//PI3K-Akt signaling pathway;ko05165//Human papillomavirus infection;ko05166//HTLV-I infection;ko05163//Human cytomegalovirus infection;ko04630//Jak-STAT signaling pathway;ko05205//Proteoglycans in cancer;ko05203//Viral carcinogenesis;ko05167//Kaposi sarcoma-associated herpesvirus infection;ko04510//Focal adhesion;ko05226//Gastric cancer;ko04390//Hippo signaling…	K04503;K04503;K04503;K04503;K04503;K04503;K04503;K04503;K04503;K04503;K04503;K04503;K04503;K04503;K04503;K04503;K04503;K04503;K04503;K04503;K04503;K04503;K04503;K04503;K04503;K04503;K04503;K04503;K04503;K04503;K04503;K04503;K04503;K04503;K04503;K04503;K04503;K04503;K04503;K04503;K04503;K04503;K04503;K04503;K04503	GO:0043231//intracellular membrane-bounded organelle;GO:0043234//protein complex;GO:0043296//apical junction complex	GO:0003712//transcription cofactor activity;GO:0016301//kinase activity;GO:0019887//protein kinase regulator activity;GO:0019900//kinase binding	GO:0000079//regulation of cyclin-dependent protein serine/threonine kinase activity;GO:0000082//G1/S transition of mitotic cell cycle;GO:0006357//regulation of transcription from RNA polymerase II promoter;GO:0007589//body fluid secretion;GO:0009411//response to UV;GO:0009968//negative regulation of signal transduction;GO:0010033//response to organic substance;GO:0010389//regulation of G2/M trans…
miR-21-y	33.5879	43.5474	23.4054	ncbi_114117925	0.062	0.015	0.107	-0.9998	0.0120591	ZNF701	PREDICTED: zinc finger protein 616-like isoform X1 [Bubalus bubalis]	-	-	-	-	-	-	-
miR-29-x	41.0208	20.3022	32.5897	ncbi_101112759	2.567	4.853	3.453	-0.9998	0.0140316	NCAM1	PREDICTED: neural cell adhesion molecule 1 isoform X1 [Capra hircus]	Environmental Information Processing;Human Diseases	Signaling molecules and interaction;Neurodegenerative diseases	ko04514//Cell adhesion molecules (CAMs);ko05020//Prion diseases	K06491;K06491	GO:0030054//cell junction;GO:0031224//intrinsic component of membrane;GO:0043005//neuron projection;GO:0044297//cell body;GO:0044459//plasma membrane part	-	GO:0016337//single organismal cell-cell adhesion;GO:0030030//cell projection organization;GO:0050848//regulation of calcium-mediated signaling
miR-29-x	41.0208	20.3022	32.5897	ncbi_101116013	0.598	1.218	0.862	-0.9998	0.0137446	GRAMD1C	PREDICTED: GRAM domain-containing protein 1C isoform X1 [Ovis aries]	-	-	-	-	-	-	-
miR-29-x	41.0208	20.3022	32.5897	ncbi_101122835	2.627	4.985	3.63	-0.9998	0.0134192	ADAMTSL1	PREDICTED: ADAMTS-like protein 1 isoform X3 [Ovis aries]	-	-	-	-	-	GO:0046914//transition metal ion binding;GO:0070011//peptidase activity, acting on L-amino acid peptides	GO:0019538//protein metabolic process
miR-29-z	15.665	7.24815	11.4219	ncbi_100101231	45.218	99.795	71.817	-0.9998	0.0123147	COL3A1	PREDICTED: collagen alpha-1(III) chain [Ovis aries]	Organismal Systems;Organismal Systems;Organismal Systems;Human Diseases;Human Diseases	Endocrine system;Digestive system;Immune system;Infectious diseases;Endocrine and metabolic diseases	ko04926//Relaxin signaling pathway;ko04974//Protein digestion and absorption;ko04611//Platelet activation;ko05146//Amoebiasis;ko04933//AGE-RAGE signaling pathway in diabetic complications	K19720;K19720;K19720;K19720;K19720	GO:0005583//fibrillar collagen trimer;GO:0044432//endoplasmic reticulum part	GO:0005102//receptor binding;GO:0005198//structural molecule activity;GO:0019838//growth factor binding;GO:0043169//cation binding	GO:0001764//neuron migration;GO:0001775//cell activation;GO:0001944//vasculature development;GO:0002683//negative regulation of immune system process;GO:0006464//cellular protein modification process;GO:0006897//endocytosis;GO:0007178//transmembrane receptor protein serine/threonine kinase signaling pathway;GO:0009611//response to wounding;GO:0009628//response to abiotic stimulus;GO:0022411//cell…
miR-29-z	15.665	7.24815	11.4219	ncbi_101118403	1.333	2.475	1.93	-0.9998	0.0137039	IMPACT	PREDICTED: protein IMPACT isoform X2 [Ovis aries]	-	-	-	-	-	-	GO:0006417//regulation of translation
miR-216-x	14.7521	6.89723	9.2445	ncbi_101104301	0.485	1.165	0.948	-0.9998	0.0142212	TMEM35A	PREDICTED: transmembrane protein 35 [Ovis aries]	-	-	-	-	GO:0031224//intrinsic component of membrane;GO:0031982//vesicle;GO:0042579//microbody	-	-
miR-216-x	14.7521	6.89723	9.2445	ncbi_101117024	5.505	8.975	7.868	-0.9998	0.0141525	RIPOR2	PREDICTED: protein FAM65B isoform X2 [Ovis aries musimon]	-	-	-	-	GO:0031528//microvillus membrane;GO:0044424//intracellular part	-	GO:0050954//sensory perception of mechanical stimulus
miR-4324-z	7.98595	4.8433	8.60693	ncbi_101104255	1.75	3.04	1.532	-0.9998	0.0129604	IKZF3	PREDICTED: zinc finger protein Aiolos isoform X1 [Ovis aries]	-	-	-	-	GO:0016020//membrane;GO:0043231//intracellular membrane-bounded organelle	GO:0003677//DNA binding;GO:0043169//cation binding;GO:0046983//protein dimerization activity	GO:0006915//apoptotic process;GO:0010468//regulation of gene expression;GO:0030183//B cell differentiation;GO:0034645//cellular macromolecule biosynthetic process;GO:0050670//regulation of lymphocyte proliferation
miR-664-y	5.82855	4.27165	7.9984	MSTRG.5402	1.713	2.078	1.165	-0.9998	0.0130735	GIMAP7	PREDICTED: GTPase IMAP family member 7 [Capra hircus]	-	-	-	-	GO:0016020//membrane;GO:0043231//intracellular membrane-bounded organelle;GO:0043232//intracellular non-membrane-bounded organelle;GO:0044444//cytoplasmic part	GO:0032550//purine ribonucleoside binding;GO:0046983//protein dimerization activity	-
miR-664-y	5.82855	4.27165	7.9984	ncbi_101115001	7.08	8.303	5.258	-0.9998	0.0117232	ADAM9	PREDICTED: disintegrin and metalloproteinase domain-containing protein 9 isoform X1 [Ovis aries]	-	-	-	-	GO:0005924//cell-substrate adherens junction;GO:0031226//intrinsic component of plasma membrane;GO:0031988//membrane-bounded vesicle;GO:0044421//extracellular region part;GO:0044424//intracellular part	GO:0004175//endopeptidase activity;GO:0019901//protein kinase binding;GO:0019904//protein domain specific binding;GO:0032403//protein complex binding;GO:0046914//transition metal ion binding	GO:0000302//response to reactive oxygen species;GO:0002274//myeloid leukocyte activation;GO:0006509//membrane protein ectodomain proteolysis;GO:0007178//transmembrane receptor protein serine/threonine kinase signaling pathway;GO:0009913//epidermal cell differentiation;GO:0010038//response to metal ion;GO:0010634//positive regulation of epithelial cell migration;GO:0016337//single organismal cell-…
miR-877-x	5.55753	3.15458	5.604	ncbi_101103546	7.307	13.69	7.347	-0.9998	0.0140247	FZD7	PREDICTED: frizzled-7 [Ovis aries musimon]	Human Diseases;Human Diseases;Human Diseases;Human Diseases;Human Diseases;Environmental Information Processing;Human Diseases;Environmental Information Processing;Human Diseases;Human Diseases;Environmental Information Processing;Cellular Processes;Organismal Systems;Human Diseases	Cancers;Infectious diseases;Infectious diseases;Cancers;Cancers;Signal transduction;Cancers;Signal transduction;Endocrine and metabolic diseases;Cancers;Signal transduction;Cellular community - eukaryotes;Endocrine system;Cancers	ko05200//Pathways in cancer;ko05165//Human papillomavirus infection;ko05166//HTLV-I infection;ko05205//Proteoglycans in cancer;ko05226//Gastric cancer;ko04390//Hippo signaling pathway;ko05225//Hepatocellular carcinoma;ko04150//mTOR signaling pathway;ko04934//Cushing syndrome;ko05224//Breast cancer;ko04310//Wnt signaling pathway;ko04550//Signaling pathways regulating pluripotency of stem cells;ko0…	K02432;K02432;K02432;K02432;K02432;K02432;K02432;K02432;K02432;K02432;K02432;K02432;K02432;K02432	GO:0031224//intrinsic component of membrane	GO:0001664//G-protein coupled receptor binding;GO:0004888//transmembrane signaling receptor activity;GO:0019904//protein domain specific binding	GO:0003382//epithelial cell morphogenesis;GO:0006355//regulation of transcription, DNA-templated;GO:0007162//negative regulation of cell adhesion;GO:0009996//negative regulation of cell fate specification;GO:0017145//stem cell division;GO:0030217//T cell differentiation;GO:0038030//non-canonical Wnt signaling pathway via MAPK cascade;GO:0042306//regulation of protein import into nucleus;GO:004232…
miR-218-x	4.21232	6.33552	3.6432	ncbi_101111282	1.982	1.34	2.135	-0.9998	0.0124437	PDE4C	PREDICTED: cAMP-specific 3',5'-cyclic phosphodiesterase 4C isoform X1 [Ovis aries]	Environmental Information Processing;Metabolism;Organismal Systems;Human Diseases	Signal transduction;Nucleotide metabolism;Endocrine system;Substance dependence	ko04024//cAMP signaling pathway;ko00230//Purine metabolism;ko04928//Parathyroid hormone synthesis, secretion and action;ko05032//Morphine addiction	K13293;K13293;K13293;K13293	GO:0005929//cilium;GO:0044421//extracellular region part	GO:0042578//phosphoric ester hydrolase activity;GO:0043169//cation binding	GO:0050794//regulation of cellular process
miR-1842-x	3.49193	4.48032	2.18248	MSTRG.5903	1.535	1.042	2.143	-0.9998	0.0128998	--	ATP-binding cassette sub-family B member 7, mitochondrial isoform 2 [Bos taurus]	-	-	-	-	-	GO:0043167//ion binding	GO:0009987//cellular process;GO:0010467//gene expression;GO:0051234//establishment of localization
miR-6519-z	2.23795	4.12793	3.25063	MSTRG.14029	16.885	4.305	9.943	-0.9998	0.0117409	IGHG1	immunoglobulin gamma-1 chain F7-299, partial [Capra hircus]	Environmental Information Processing;Human Diseases;Human Diseases;Environmental Information Processing;Human Diseases;Cellular Processes;Organismal Systems;Human Diseases;Human Diseases;Environmental Information Processing;Human Diseases;Organismal Systems;Environmental Information Processing;Human Diseases;Organismal Systems;Human Diseases;Human Diseases;Human Diseases;Organismal Systems;Human …	Signal transduction;Infectious diseases;Infectious diseases;Signal transduction;Cancers;Transport and catabolism;Immune system;Infectious diseases;Immune diseases;Signal transduction;Infectious diseases;Immune system;Signal transduction;Immune diseases;Immune system;Infectious diseases;Cardiovascular diseases;Cardiovascular diseases;Immune system;Immune diseases;Infectious diseases;Immune system;…	ko04151//PI3K-Akt signaling pathway;ko05169//Epstein-Barr virus infection;ko05152//Tuberculosis;ko04020//Calcium signaling pathway;ko05202//Transcriptional misregulation in cancers;ko04145//Phagosome;ko04650//Natural killer cell mediated cytotoxicity;ko05162//Measles;ko05322//Systemic lupus erythematosus;ko04072//Phospholipase D signaling pathway;ko05146//Amoebiasis;ko04640//Hematopoietic cell li…	K06856;K06856;K06856;K06856;K06856;K06856;K06856;K06856;K06856;K06856;K06856;K06856;K06856;K06856;K06856;K06856;K06856;K06856;K06856;K06856;K06856;K06856;K06856;K06856;K06856;K06856;K06856	GO:0005615//extracellular space;GO:0005770//late endosome;GO:0031988//membrane-bounded vesicle	GO:0005488//binding	GO:0001796//regulation of type IIa hypersensitivity;GO:0001810//regulation of type I hypersensitivity;GO:0002431//Fc receptor mediated stimulatory signaling pathway;GO:0006508//proteolysis;GO:0006909//phagocytosis;GO:0006956//complement activation;GO:0007041//lysosomal transport;GO:0010324//membrane invagination;GO:0042742//defense response to bacterium;GO:0045807//positive regulation of endocyto…
miR-6519-z	2.23795	4.12793	3.25063	ncbi_101103274	4.367	2.675	3.428	-0.9998	0.0140377	DAAM2	PREDICTED: disheveled-associated activator of morphogenesis 2 isoform X4 [Ovis aries musimon]	Environmental Information Processing	Signal transduction	ko04310//Wnt signaling pathway	K04512	-	GO:0017016//Ras GTPase binding	GO:0007010//cytoskeleton organization;GO:0009855//determination of bilateral symmetry
miR-506-x	2.47147	4.69415	1.65308	MSTRG.14548	1.347	0.743	1.548	-0.9998	0.0132546	--	LOW QUALITY PROTEIN: paraneoplastic antigen-like protein 8B [Bos taurus]	Metabolism	Metabolism of cofactors and vitamins	ko00670//One carbon pool by folate	K00289	-	-	-
miR-1599-z	2.46752	1.42068	2.41412	ncbi_101115830	0.45	1.375	0.477	-0.9998	0.0125124	CLMN	PREDICTED: calmin isoform X2 [Ovis aries]	-	-	-	-	GO:0044424//intracellular part	-	GO:0008283//cell proliferation;GO:0030030//cell projection organization
miR-12135-z	1.8899	0.740525	1.3004	ncbi_101106609	2.42	4.385	3.462	-0.9998	0.0127769	KIF26B	PREDICTED: kinesin-like protein KIF26B isoform X2 [Ovis aries musimon]	-	-	-	-	-	-	-
miR-188-x	1.67433	1.20935	0.893075	ncbi_101102871	25.327	35.945	43.663	-0.9998	0.0117099	PPP1R3B	PREDICTED: protein phosphatase 1 regulatory subunit 3B isoform X1 [Capra hircus]	Organismal Systems;Human Diseases	Endocrine system;Endocrine and metabolic diseases	ko04910//Insulin signaling pathway;ko04931//Insulin resistance	K07189;K07189	-	-	GO:0006073//cellular glucan metabolic process;GO:0043471//regulation of cellular carbohydrate catabolic process
miR-188-x	1.67433	1.20935	0.893075	ncbi_101118852	0.55	0.877	1.117	-0.9998	0.0134307	Epha4	PREDICTED: ephrin type-A receptor 4 isoform X1 [Ovis aries]	Organismal Systems	Development	ko04360//Axon guidance	K05105	GO:0005769//early endosome;GO:0016021//integral component of membrane;GO:0043005//neuron projection	GO:0005003//ephrin receptor activity;GO:0019904//protein domain specific binding;GO:0032550//purine ribonucleoside binding	GO:0007169//transmembrane receptor protein tyrosine kinase signaling pathway;GO:0007411//axon guidance;GO:0007413//axonal fasciculation;GO:0008344//adult locomotory behavior;GO:0021952//central nervous system projection neuron axonogenesis;GO:0032102//negative regulation of response to external stimulus;GO:0043406//positive regulation of MAP kinase activity;GO:0045685//regulation of glial cell di…
miR-199-z	1.40212	0.705775	0.9413	ncbi_101111903	0.777	1.297	1.113	-0.9998	0.0111273	PRDM11	PREDICTED: zinc finger protein 862 isoform X2 [Ovis aries musimon]	-	-	-	-	-	-	-
miR-199-z	1.40212	0.705775	0.9413	ncbi_101119359	0.915	1.72	1.435	-0.9998	0.0112639	ORAI2	PREDICTED: protein orai-2 isoform X1 [Ovis aries]	Environmental Information Processing	Signal transduction	ko04020//Calcium signaling pathway	K16057	GO:0031224//intrinsic component of membrane	-	-
miR-490-x	0.381175	1.17702	1.09882	ncbi_101119737	0.55	0.2	0.227	-0.9998	0.0126551	NPTX1	neuronal pentraxin-1 precursor [Bos taurus]	-	-	-	-	GO:0016020//membrane;GO:0031982//vesicle;GO:0042995//cell projection;GO:0043231//intracellular membrane-bounded organelle	GO:0043169//cation binding	GO:0000266//mitochondrial fission;GO:0007409//axonogenesis;GO:0035864//response to potassium ion;GO:1902582//single-organism intracellular transport
miR-205-z	0.72825	0.23165	0.656375	ncbi_105605903	0	0.703	0.088	-0.9998	0.0122069	ADH4	PREDICTED: alcohol dehydrogenase 4 [Pantholops hodgsonii]	Metabolism;Human Diseases;Metabolism;Metabolism;Metabolism;Metabolism;Metabolism;Metabolism	Global and overview maps;Cancers;Metabolism of cofactors and vitamins;Xenobiotics biodegradation and metabolism;Carbohydrate metabolism;Xenobiotics biodegradation and metabolism;Lipid metabolism;Amino acid metabolism	ko01100//Metabolic pathways;ko05204//Chemical carcinogenesis;ko00830//Retinol metabolism;ko00980//Metabolism of xenobiotics by cytochrome P450;ko00010//Glycolysis / Gluconeogenesis;ko00982//Drug metabolism - cytochrome P450;ko00071//Fatty acid degradation;ko00350//Tyrosine metabolism	K13980;K13980;K13980;K13980;K13980;K13980;K13980;K13980	-	GO:0000166//nucleotide binding;GO:0004022//alcohol dehydrogenase (NAD) activity;GO:0004030//aldehyde dehydrogenase [NAD(P)+] activity;GO:0008106//alcohol dehydrogenase (NADP+) activity;GO:0016918//retinal binding;GO:0043168//anion binding;GO:0046914//transition metal ion binding	GO:0001523//retinoid metabolic process;GO:0006067//ethanol metabolic process;GO:0042180//cellular ketone metabolic process
miR-1343-x	0.28375	0.1365	0.3823	ncbi_101103014	37.938	47.97	31.742	-0.9998	0.0138417	ABHD2	monoacylglycerol lipase ABHD2 [Bos taurus]	-	-	-	-	GO:0031224//intrinsic component of membrane	GO:0016788//hydrolase activity, acting on ester bonds	GO:0006950//response to stress;GO:0030334//regulation of cell migration
miR-1343-x	0.28375	0.1365	0.3823	ncbi_101119144	2.952	3.752	2.377	-0.9998	0.0125405	AGO2	PREDICTED: protein argonaute-2 isoform X2 [Ovis aries musimon]	-	-	-	-	GO:0031332//RNAi effector complex;GO:0034518//RNA cap binding complex;GO:0036464//cytoplasmic ribonucleoprotein granule;GO:0043231//intracellular membrane-bounded organelle	GO:0000339//RNA cap binding;GO:0016891//endoribonuclease activity, producing 5'-phosphomonoesters;GO:0043169//cation binding;GO:0044822//poly(A) RNA binding	GO:0006379//mRNA cleavage;GO:0006446//regulation of translational initiation;GO:0016458//gene silencing;GO:0031442//positive regulation of mRNA 3'-end processing;GO:0034470//ncRNA processing;GO:0040033//negative regulation of translation, ncRNA-mediated;GO:0044707//single-multicellular organism process;GO:0061014//positive regulation of mRNA catabolic process;GO:0090501//RNA phosphodiester bond h…
miR-1343-x	0.28375	0.1365	0.3823	ncbi_101122392	9.738	12.607	7.945	-0.9998	0.0118276	PBX2	pre-B-cell leukemia transcription factor 2 [Sus scrofa]	-	-	-	-	GO:0043231//intracellular membrane-bounded organelle;GO:0043234//protein complex	GO:0001071//nucleic acid binding transcription factor activity;GO:0003677//DNA binding;GO:0005515//protein binding	GO:0003002//regionalization;GO:0006357//regulation of transcription from RNA polymerase II promoter;GO:0035108//limb morphogenesis
miR-10-z	0.325725	0.07275	0.26845	ncbi_101111725	32.79	49.932	37.012	-0.9998	0.0133806	Ube2g1	PREDICTED: LOW QUALITY PROTEIN: ubiquitin-conjugating enzyme E2 G1 [Echinops telfairi]	Genetic Information Processing;Human Diseases;Genetic Information Processing	Folding, sorting and degradation;Neurodegenerative diseases;Folding, sorting and degradation	ko04141//Protein processing in endoplasmic reticulum;ko05012//Parkinson disease;ko04120//Ubiquitin mediated proteolysis	K10575;K10575;K10575	-	-	-
miR-10-z	0.325725	0.07275	0.26845	ncbi_101116796	1.11	1.8	1.28	-0.9998	0.0134356	ZBTB20	PREDICTED: zinc finger and BTB domain-containing protein 20 isoform X1 [Odobenus rosmarus divergens]	-	-	-	-	GO:0043231//intracellular membrane-bounded organelle	GO:0000982//transcription factor activity, RNA polymerase II core promoter proximal region sequence-specific binding;GO:0003676//nucleic acid binding;GO:0043169//cation binding	-
miR-10-z	0.325725	0.07275	0.26845	ncbi_101120626	0.547	1.453	0.767	-0.9998	0.0110339	BMP8B	PREDICTED: bone morphogenetic protein 8B isoform X2 [Ovis aries musimon]	Environmental Information Processing;Organismal Systems;Environmental Information Processing;Environmental Information Processing	Signaling molecules and interaction;Environmental adaptation;Signal transduction;Signal transduction	ko04060//Cytokine-cytokine receptor interaction;ko04714//Thermogenesis;ko04390//Hippo signaling pathway;ko04350//TGF-beta signaling pathway	K16622;K16622;K16622;K16622	-	GO:0005102//receptor binding	GO:0007178//transmembrane receptor protein serine/threonine kinase signaling pathway;GO:0031323//regulation of cellular metabolic process;GO:0032844//regulation of homeostatic process;GO:0044253//positive regulation of multicellular organismal metabolic process;GO:0048513//animal organ development;GO:0048869//cellular developmental process;GO:0050796//regulation of insulin secretion
miR-409-x	0.085175	0.373975	0.235975	ncbi_101104941	2.913	1.708	2.302	-0.9998	0.0111016	RIMKLA	PREDICTED: N-acetylaspartylglutamate synthase A [Ovis aries musimon]	Metabolism;Metabolism	Global and overview maps;Amino acid metabolism	ko01100//Metabolic pathways;ko00250//Alanine, aspartate and glutamate metabolism	K18311;K18311	GO:0044424//intracellular part	GO:0016879//ligase activity, forming carbon-nitrogen bonds;GO:0032550//purine ribonucleoside binding;GO:0043169//cation binding	GO:0036211//protein modification process
miR-1748-z	0.067375	0.01	0.1936	ncbi_101118942	12.43	14.882	6.49	-0.9998	0.0141951	DUSP16	PREDICTED: dual specificity protein phosphatase 16 [Ovis aries musimon]	Environmental Information Processing	Signal transduction	ko04010//MAPK signaling pathway	K04459	GO:0043231//intracellular membrane-bounded organelle	GO:0008138//protein tyrosine/serine/threonine phosphatase activity	GO:0006470//protein dephosphorylation;GO:0042326//negative regulation of phosphorylation
novel-m0005-3p	14.8841	25.2649	20.2639	ncbi_101110514	19.023	12.543	15.557	-0.9998	0.0122139	EID1	PREDICTED: EP300-interacting inhibitor of differentiation 1 [Ovis aries musimon]	-	-	-	-	GO:0016234//inclusion body;GO:0043231//intracellular membrane-bounded organelle	GO:0003712//transcription cofactor activity;GO:0019899//enzyme binding;GO:0030234//enzyme regulator activity	GO:0006355//regulation of transcription, DNA-templated;GO:0031056//regulation of histone modification;GO:0048869//cellular developmental process
novel-m0005-3p	14.8841	25.2649	20.2639	ncbi_443366	0.17	0.03	0.095	-0.9998	0.0128287	PTGFR	PREDICTED: prostaglandin F2-alpha receptor isoform X1 [Ovis aries]	Environmental Information Processing;Environmental Information Processing;Environmental Information Processing	Signaling molecules and interaction;Signal transduction;Signal transduction	ko04080//Neuroactive ligand-receptor interaction;ko04020//Calcium signaling pathway;ko04072//Phospholipase D signaling pathway	K04262;K04262;K04262	GO:0031224//intrinsic component of membrane;GO:0044424//intracellular part	GO:0004955//prostaglandin receptor activity	GO:0002237//response to molecule of bacterial origin;GO:0007166//cell surface receptor signaling pathway;GO:0019722//calcium-mediated signaling;GO:0042981//regulation of apoptotic process
novel-m0006-3p	14.8841	25.2649	20.2639	ncbi_101110514	19.023	12.543	15.557	-0.9998	0.0122139	EID1	PREDICTED: EP300-interacting inhibitor of differentiation 1 [Ovis aries musimon]	-	-	-	-	GO:0016234//inclusion body;GO:0043231//intracellular membrane-bounded organelle	GO:0003712//transcription cofactor activity;GO:0019899//enzyme binding;GO:0030234//enzyme regulator activity	GO:0006355//regulation of transcription, DNA-templated;GO:0031056//regulation of histone modification;GO:0048869//cellular developmental process
novel-m0006-3p	14.8841	25.2649	20.2639	ncbi_443366	0.17	0.03	0.095	-0.9998	0.0128287	PTGFR	PREDICTED: prostaglandin F2-alpha receptor isoform X1 [Ovis aries]	Environmental Information Processing;Environmental Information Processing;Environmental Information Processing	Signaling molecules and interaction;Signal transduction;Signal transduction	ko04080//Neuroactive ligand-receptor interaction;ko04020//Calcium signaling pathway;ko04072//Phospholipase D signaling pathway	K04262;K04262;K04262	GO:0031224//intrinsic component of membrane;GO:0044424//intracellular part	GO:0004955//prostaglandin receptor activity	GO:0002237//response to molecule of bacterial origin;GO:0007166//cell surface receptor signaling pathway;GO:0019722//calcium-mediated signaling;GO:0042981//regulation of apoptotic process
novel-m0050-3p	3.1606	4.88023	4.8942	ncbi_101119259	18.922	12.35	12.44	-0.9998	0.0120626	CISH	PREDICTED: cytokine-inducible SH2-containing protein isoform X1 [Ovis aries]	Environmental Information Processing;Organismal Systems	Signal transduction;Endocrine system	ko04630//Jak-STAT signaling pathway;ko04917//Prolactin signaling pathway	K04701;K04701	GO:0016020//membrane	-	GO:0007186//G-protein coupled receptor signaling pathway;GO:0009968//negative regulation of signal transduction;GO:0032446//protein modification by small protein conjugation;GO:0040007//growth
novel-m0048-3p	3.14958	1.74185	2.18268	ncbi_101114819	0.595	1.095	0.93	-0.9998	0.0118822	SLC41A3	PREDICTED: solute carrier family 41 member 3 isoform X2 [Ovis aries musimon]	-	-	-	-	-	GO:0015075//ion transmembrane transporter activity	GO:0006812//cation transport
novel-m0061-5p	1.55705	2.8858	1.58962	ncbi_101113095	34.435	3.292	34.367	-0.9998	0.0124745	SCN3B	sodium channel subunit beta-3 precursor [Bos taurus]	-	-	-	-	GO:0005887//integral component of plasma membrane;GO:0031674//I band	GO:0005248//voltage-gated sodium channel activity;GO:0005515//protein binding;GO:0016247//channel regulator activity	GO:0002027//regulation of heart rate;GO:0002028//regulation of sodium ion transport;GO:0003254//regulation of membrane depolarization;GO:0007009//plasma membrane organization;GO:0007600//sensory perception;GO:0032412//regulation of ion transmembrane transporter activity;GO:0048731//system development;GO:0086002//cardiac muscle cell action potential involved in contraction;GO:0086010//membrane dep…
novel-m0062-5p	1.55705	2.8858	1.58962	ncbi_101113095	34.435	3.292	34.367	-0.9998	0.0124745	SCN3B	sodium channel subunit beta-3 precursor [Bos taurus]	-	-	-	-	GO:0005887//integral component of plasma membrane;GO:0031674//I band	GO:0005248//voltage-gated sodium channel activity;GO:0005515//protein binding;GO:0016247//channel regulator activity	GO:0002027//regulation of heart rate;GO:0002028//regulation of sodium ion transport;GO:0003254//regulation of membrane depolarization;GO:0007009//plasma membrane organization;GO:0007600//sensory perception;GO:0032412//regulation of ion transmembrane transporter activity;GO:0048731//system development;GO:0086002//cardiac muscle cell action potential involved in contraction;GO:0086010//membrane dep…
novel-m0074-5p	1.4056	1.91158	0.701975	ncbi_101120588	0.725	0.507	1.008	-0.9998	0.012282	NLGN2	PREDICTED: neuroligin-2 isoform X2 [Ovis aries musimon]	Environmental Information Processing	Signaling molecules and interaction	ko04514//Cell adhesion molecules (CAMs)	K07378	-	-	-
novel-m0074-5p	1.4056	1.91158	0.701975	ncbi_105602841	0.262	0.182	0.365	-0.9998	0.0137652	COL8A2	PREDICTED: collagen alpha-2(VIII) chain [Ovis aries musimon]	-	-	-	-	GO:0044420//extracellular matrix component	-	GO:0008283//cell proliferation;GO:0022610//biological adhesion;GO:0043010//camera-type eye development
novel-m0064-3p	1.7793	0.810325	1.0038	ncbi_100286737	15.58	26.375	24.448	-0.9998	0.0137793	IGFBP3	insulin-like growth factor-binding protein 3 precursor [Capra hircus]	Human Diseases;Cellular Processes;Cellular Processes	Cancers;Cell growth and death;Cell growth and death	ko05202//Transcriptional misregulation in cancers;ko04218//Cellular senescence;ko04115//p53 signaling pathway	K10138;K10138;K10138	-	-	-
novel-m0072-3p	1.08332	0.37445	0.944875	ncbi_101113950	0.818	1.397	0.943	-0.9998	0.0135647	Nol4l	PREDICTED: nucleolar protein 4-like isoform X2 [Ovis aries musimon]	-	-	-	-	GO:0031981//nuclear lumen	-	-
novel-m0098-3p	0.338325	0.5803	0.165	ncbi_101122206	4.192	2.88	5.07	-0.9998	0.01195	--	PREDICTED: putative hydrolase RBBP9 [Ovis aries]	-	-	-	-	GO:0031988//membrane-bounded vesicle;GO:0043231//intracellular membrane-bounded organelle;GO:0043232//intracellular non-membrane-bounded organelle	GO:0003824//catalytic activity	-
novel-m0151-5p	0.09445	0.453775	0.3875	ncbi_101121561	2.16	1.427	1.578	-0.9998	0.0141017	TMEM241	PREDICTED: transmembrane protein 241 isoform X1 [Capra hircus]	-	-	-	-	-	-	-
novel-m0173-5p	0.210825	0.46385	0.042275	ncbi_101103892	9.888	7.093	11.9	-0.9998	0.0136299	SMIM3	PREDICTED: small integral membrane protein 3 [Ovis aries]	-	-	-	-	-	-	-
novel-m0173-5p	0.210825	0.46385	0.042275	ncbi_101104866	5.423	3.785	6.598	-0.9998	0.0130086	HLA-A	PREDICTED: BOLA class I histocompatibility antigen, alpha chain BL3-7 isoform X2 [Capra hircus]	Human Diseases;Human Diseases;Cellular Processes;Human Diseases;Human Diseases;Human Diseases;Human Diseases;Human Diseases;Cellular Processes;Organismal Systems;Environmental Information Processing;Cellular Processes;Organismal Systems;Human Diseases;Human Diseases;Human Diseases;Human Diseases;Human Diseases	Infectious diseases;Infectious diseases;Transport and catabolism;Infectious diseases;Infectious diseases;Cancers;Infectious diseases;Infectious diseases;Transport and catabolism;Immune system;Signaling molecules and interaction;Cell growth and death;Immune system;Cardiovascular diseases;Immune diseases;Endocrine and metabolic diseases;Immune diseases;Immune diseases	ko05165//Human papillomavirus infection;ko05166//HTLV-I infection;ko04144//Endocytosis;ko05163//Human cytomegalovirus infection;ko05168//Herpes simplex infection;ko05203//Viral carcinogenesis;ko05169//Epstein-Barr virus infection;ko05167//Kaposi sarcoma-associated herpesvirus infection;ko04145//Phagosome;ko04650//Natural killer cell mediated cytotoxicity;ko04514//Cell adhesion molecules (CAMs);ko…	K06751;K06751;K06751;K06751;K06751;K06751;K06751;K06751;K06751;K06751;K06751;K06751;K06751;K06751;K06751;K06751;K06751;K06751	-	-	-
novel-m0174-3p	0.01	0.164725	0.24965	ncbi_101106405	5.607	3.833	2.783	-0.9998	0.0125088	FAM126B	PREDICTED: protein FAM126B isoform X1 [Ovis aries]	-	-	-	-	-	-	-
novel-m0174-3p	0.01	0.164725	0.24965	ncbi_114117547	0.797	0.603	0.505	-0.9998	0.0133581	NANP	PREDICTED: N-acylneuraminate-9-phosphatase [Ovis aries musimon]	Metabolism;Metabolism	Global and overview maps;Carbohydrate metabolism	ko01100//Metabolic pathways;ko00520//Amino sugar and nucleotide sugar metabolism	K01097;K01097	GO:0044444//cytoplasmic part	GO:0016791//phosphatase activity	GO:0006044//N-acetylglucosamine metabolic process;GO:0006054//N-acetylneuraminate metabolic process;GO:0006487//protein N-linked glycosylation;GO:0006796//phosphate-containing compound metabolic process
novel-m0226-3p	0.253975	0.01	0.01	ncbi_101117050	4.418	6.578	6.627	-0.9998	0.0123652	FGD1	PREDICTED: FYVE, RhoGEF and PH domain-containing protein 1 isoform X1 [Ovis aries musimon]	Cellular Processes	Cell motility	ko04810//Regulation of actin cytoskeleton	K05720	GO:0031252//cell leading edge;GO:0043231//intracellular membrane-bounded organelle	GO:0005088//Ras guanyl-nucleotide exchange factor activity;GO:0043169//cation binding;GO:0051020//GTPase binding	GO:0007010//cytoskeleton organization;GO:0022604//regulation of cell morphogenesis;GO:0030031//cell projection assembly;GO:0043087//regulation of GTPase activity
oar-miR-29b	242.46	86.0061	183.231	ncbi_101103044	0.38	0.927	0.593	-0.9999	0.00781722	ERBB4	PREDICTED: receptor tyrosine-protein kinase erbB-4 isoform X2 [Ovis aries]	Environmental Information Processing;Environmental Information Processing;Human Diseases;Environmental Information Processing;Environmental Information Processing	Signal transduction;Signal transduction;Cancers;Signal transduction;Signal transduction	ko04151//PI3K-Akt signaling pathway;ko04010//MAPK signaling pathway;ko05205//Proteoglycans in cancer;ko04020//Calcium signaling pathway;ko04012//ErbB signaling pathway	K05085;K05085;K05085;K05085;K05085	GO:0031224//intrinsic component of membrane;GO:0043231//intracellular membrane-bounded organelle;GO:0043234//protein complex	GO:0000975//regulatory region DNA binding;GO:0004713//protein tyrosine kinase activity;GO:0032550//purine ribonucleoside binding;GO:0046983//protein dimerization activity;GO:0070851//growth factor receptor binding	GO:0000266//mitochondrial fission;GO:0001667//ameboidal-type cell migration;GO:0006355//regulation of transcription, DNA-templated;GO:0007167//enzyme linked receptor protein signaling pathway;GO:0007262//STAT protein import into nucleus;GO:0007589//body fluid secretion;GO:0008284//positive regulation of cell proliferation;GO:0009653//anatomical structure morphogenesis;GO:0009790//embryo developme…
oar-miR-29b	242.46	86.0061	183.231	ncbi_101106150	2.777	4.172	3.287	-0.9999	0.00933791	GABRE	PREDICTED: gamma-aminobutyric acid receptor subunit epsilon [Ovis aries]	Environmental Information Processing;Organismal Systems;Human Diseases;Organismal Systems;Human Diseases	Signaling molecules and interaction;Nervous system;Substance dependence;Nervous system;Substance dependence	ko04080//Neuroactive ligand-receptor interaction;ko04723//Retrograde endocannabinoid signaling;ko05032//Morphine addiction;ko04727//GABAergic synapse;ko05033//Nicotine addiction	K05185;K05185;K05185;K05185;K05185	GO:0031224//intrinsic component of membrane	GO:0015276//ligand-gated ion channel activity	GO:0006811//ion transport;GO:0050794//regulation of cellular process
oar-miR-29b	242.46	86.0061	183.231	ncbi_101111201	1.373	2.56	1.835	-0.9999	0.00768689	PARP10	PREDICTED: poly [ADP-ribose] polymerase 10 isoform X3 [Ovis aries musimon]	-	-	-	-	GO:0043231//intracellular membrane-bounded organelle	GO:0031593//polyubiquitin binding	GO:0001672//regulation of chromatin assembly or disassembly;GO:0006471//protein ADP-ribosylation;GO:0008285//negative regulation of cell proliferation;GO:0033158//regulation of protein import into nucleus, translocation;GO:0043433//negative regulation of sequence-specific DNA binding transcription factor activity;GO:0045069//regulation of viral genome replication;GO:1900044//regulation of protein…
oar-miR-29b	242.46	86.0061	183.231	ncbi_101116120	2.173	3.325	2.625	-0.9999	0.00996231	Vstm4	PREDICTED: V-set and transmembrane domain-containing protein 4 isoform X3 [Ovis aries musimon]	-	-	-	-	-	-	-
oar-miR-29b	242.46	86.0061	183.231	ncbi_105605547	1.843	2.868	2.22	-0.9999	0.00774843	Prrg3	PREDICTED: transmembrane gamma-carboxyglutamic acid protein 3 [Pantholops hodgsonii]	-	-	-	-	-	-	-
oar-miR-494-3p	31.8786	50.7711	32.2117	ncbi_101113095	34.435	3.292	34.367	-0.9999	0.00860122	SCN3B	sodium channel subunit beta-3 precursor [Bos taurus]	-	-	-	-	GO:0005887//integral component of plasma membrane;GO:0031674//I band	GO:0005248//voltage-gated sodium channel activity;GO:0005515//protein binding;GO:0016247//channel regulator activity	GO:0002027//regulation of heart rate;GO:0002028//regulation of sodium ion transport;GO:0003254//regulation of membrane depolarization;GO:0007009//plasma membrane organization;GO:0007600//sensory perception;GO:0032412//regulation of ion transmembrane transporter activity;GO:0048731//system development;GO:0086002//cardiac muscle cell action potential involved in contraction;GO:0086010//membrane dep…
oar-miR-200a	40.0271	23.2695	32.0926	ncbi_114118858	0.958	1.695	1.317	-0.9999	0.0100091	OAS2	PREDICTED: LOW QUALITY PROTEIN: 2'-5'-oligoadenylate synthase 3-like [Bos mutus]	Human Diseases;Human Diseases;Organismal Systems;Human Diseases;Human Diseases	Infectious diseases;Infectious diseases;Immune system;Infectious diseases;Infectious diseases	ko05168//Herpes simplex infection;ko05164//Influenza A;ko04621//NOD-like receptor signaling pathway;ko05162//Measles;ko05160//Hepatitis C	K14216;K14216;K14216;K14216;K14216	GO:0043231//intracellular membrane-bounded organelle;GO:0044444//cytoplasmic part	GO:0003723//RNA binding;GO:0016779//nucleotidyltransferase activity;GO:0036094//small molecule binding;GO:0043167//ion binding	GO:0002376//immune system process;GO:0006464//cellular protein modification process;GO:0034645//cellular macromolecule biosynthetic process;GO:0051707//response to other organism
oar-miR-495-3p	3.58343	8.1871	4.29705	ncbi_101121481	3.29	2.143	3.125	-0.9999	0.00704718	ZNF48	PREDICTED: zinc finger protein 48 isoform X2 [Ovis aries musimon]	-	-	-	-	-	GO:0043169//cation binding	-
oar-miR-106a	2.7369	5.55602	2.31117	ncbi_101108398	14.025	9.652	14.617	-0.9999	0.00740939	SDC2	PREDICTED: syndecan-2 [Pantholops hodgsonii]	Human Diseases;Environmental Information Processing;Human Diseases;Human Diseases	Cancers;Signaling molecules and interaction;Cardiovascular diseases;Infectious diseases	ko05205//Proteoglycans in cancer;ko04514//Cell adhesion molecules (CAMs);ko05418//Fluid shear stress and atherosclerosis;ko05144//Malaria	K16336;K16336;K16336;K16336	GO:0031224//intrinsic component of membrane	GO:0019904//protein domain specific binding	GO:0007399//nervous system development;GO:0010769//regulation of cell morphogenesis involved in differentiation
oar-miR-539-3p	3.05193	4.28568	2.3485	ncbi_101107690	4.005	2.457	4.938	-0.9999	0.00929934	HK2	PREDICTED: hexokinase-2 [Ovis aries musimon]	Metabolism;Organismal Systems;Metabolism;Environmental Information Processing;Metabolism;Human Diseases;Metabolism;Human Diseases;Organismal Systems;Metabolism;Metabolism;Metabolism;Metabolism	Global and overview maps;Endocrine system;Global and overview maps;Signal transduction;Carbohydrate metabolism;Cancers;Carbohydrate metabolism;Endocrine and metabolic diseases;Digestive system;Carbohydrate metabolism;Carbohydrate metabolism;Carbohydrate metabolism;Biosynthesis of other secondary metabolites	ko01100//Metabolic pathways;ko04910//Insulin signaling pathway;ko01200//Carbon metabolism;ko04066//HIF-1 signaling pathway;ko00010//Glycolysis / Gluconeogenesis;ko05230//Central carbon metabolism in cancer;ko00520//Amino sugar and nucleotide sugar metabolism;ko04930//Type II diabetes mellitus;ko04973//Carbohydrate digestion and absorption;ko00051//Fructose and mannose metabolism;ko00500//Starch a…	K00844;K00844;K00844;K00844;K00844;K00844;K00844;K00844;K00844;K00844;K00844;K00844;K00844	GO:0031966//mitochondrial membrane	GO:0016773//phosphotransferase activity, alcohol group as acceptor;GO:0032550//purine ribonucleoside binding	GO:0006090//pyruvate metabolic process;GO:0006915//apoptotic process;GO:0010827//regulation of glucose transport;GO:0016310//phosphorylation;GO:0019318//hexose metabolic process
oar-miR-3957-3p	1.78935	3.31102	1.53787	ncbi_443498	2.062	1.34	2.192	-0.9999	0.00678103	EDN1	endothelin-1 precursor [Ovis aries]	Human Diseases;Organismal Systems;Environmental Information Processing;Environmental Information Processing;Human Diseases;Organismal Systems	Cardiovascular diseases;Endocrine system;Signal transduction;Signal transduction;Endocrine and metabolic diseases;Endocrine system	ko05418//Fluid shear stress and atherosclerosis;ko04926//Relaxin signaling pathway;ko04668//TNF signaling pathway;ko04066//HIF-1 signaling pathway;ko04933//AGE-RAGE signaling pathway in diabetic complications;ko04916//Melanogenesis	K16366;K16366;K16366;K16366;K16366;K16366	GO:0044421//extracellular region part;GO:0044424//intracellular part	GO:0031705//bombesin receptor binding	GO:0001568//blood vessel development;GO:0001990//regulation of systemic arterial blood pressure by hormone;GO:0002027//regulation of heart rate;GO:0002790//peptide secretion;GO:0003002//regionalization;GO:0006357//regulation of transcription from RNA polymerase II promoter;GO:0006693//prostaglandin metabolic process;GO:0006950//response to stress;GO:0007088//regulation of mitotic nuclear division…
oar-miR-412-3p	0.698725	1.82543	0.707075	ncbi_106990241	2.105	1.337	2.09	-0.9999	0.00677225	COBL	PREDICTED: protein cordon-bleu-like isoform X3 [Ovis aries musimon]	-	-	-	-	GO:0015629//actin cytoskeleton;GO:0030426//growth cone;GO:0031252//cell leading edge;GO:0044297//cell body;GO:0044444//cytoplasmic part	GO:0003779//actin binding	GO:0008154//actin polymerization or depolymerization;GO:0009880//embryonic pattern specification;GO:0010976//positive regulation of neuron projection development;GO:0021915//neural tube development;GO:0048568//embryonic organ development;GO:0048668//collateral sprouting;GO:0060606//tube closure
oar-miR-377-3p	0.913025	1.15265	0.32775	ncbi_101111383	2.402	2.075	3.147	-0.9999	0.0101408	MRGBP	MRG/MORF4L-binding protein [Bos taurus]	-	-	-	-	GO:1902562//H4 histone acetyltransferase complex	-	GO:0006325//chromatin organization;GO:0010468//regulation of gene expression;GO:0034645//cellular macromolecule biosynthetic process;GO:0040007//growth
oar-miR-377-3p	0.913025	1.15265	0.32775	ncbi_114116642	1.752	1.438	2.478	-0.9999	0.00796361	GGACT	PREDICTED: gamma-glutamylaminecyclotransferase [Ovis aries musimon]	-	-	-	-	GO:0031988//membrane-bounded vesicle	GO:0016755//transferase activity, transferring amino-acyl groups	GO:0006575//cellular modified amino acid metabolic process
oar-miR-377-3p	0.913025	1.15265	0.32775	ncbi_443453	2.59	2.16	3.71	-0.9999	0.00904508	CAMK2A	PREDICTED: calcium/calmodulin-dependent protein kinase type II subunit alpha isoform X1 [Ovis aries]	Organismal Systems;Human Diseases;Environmental Information Processing;Human Diseases;Human Diseases;Environmental Information Processing;Cellular Processes;Organismal Systems;Human Diseases;Organismal Systems;Environmental Information Processing;Organismal Systems;Organismal Systems;Organismal Systems;Cellular Processes;Organismal Systems;Environmental Information Processing;Organismal Systems;O…	Sensory system;Cancers;Signal transduction;Cancers;Infectious diseases;Signal transduction;Cell growth and death;Development;Endocrine and metabolic diseases;Endocrine system;Signal transduction;Circulatory system;Nervous system;Nervous system;Cell growth and death;Nervous system;Signal transduction;Sensory system;Endocrine system;Endocrine system;Environmental adaptation;Endocrine system;Endocri…	ko04740//Olfactory transduction;ko05200//Pathways in cancer;ko04024//cAMP signaling pathway;ko05205//Proteoglycans in cancer;ko05152//Tuberculosis;ko04020//Calcium signaling pathway;ko04217//Necroptosis;ko04360//Axon guidance;ko04934//Cushing syndrome;ko04921//Oxytocin signaling pathway;ko04310//Wnt signaling pathway;ko04261//Adrenergic signaling in cardiomyocytes;ko04728//Dopaminergic synapse;ko…	K04515;K04515;K04515;K04515;K04515;K04515;K04515;K04515;K04515;K04515;K04515;K04515;K04515;K04515;K04515;K04515;K04515;K04515;K04515;K04515;K04515;K04515;K04515;K04515;K04515;K04515;K04515;K04515;K04515;K04515	GO:0030659//cytoplasmic vesicle membrane;GO:0031981//nuclear lumen;GO:0097060//synaptic membrane	GO:0004674//protein serine/threonine kinase activity;GO:0005102//receptor binding;GO:0032550//purine ribonucleoside binding;GO:0046983//protein dimerization activity	GO:0006468//protein phosphorylation;GO:0006816//calcium ion transport;GO:0008637//apoptotic mitochondrial changes;GO:0009408//response to heat;GO:0010663//positive regulation of striated muscle cell apoptotic process;GO:0019221//cytokine-mediated signaling pathway;GO:0044772//mitotic cell cycle phase transition;GO:0048167//regulation of synaptic plasticity;GO:0051091//positive regulation of seque…
miR-507-y	432.894	700.7	470.988	ncbi_101117174	7.978	4.922	7.497	-0.9999	0.00957208	PNPO	PREDICTED: pyridoxine-5'-phosphate oxidase isoform X1 [Ovis aries]	Metabolism;Metabolism	Global and overview maps;Metabolism of cofactors and vitamins	ko01100//Metabolic pathways;ko00750//Vitamin B6 metabolism	K00275;K00275	-	-	-
miR-29-y	388.694	130.405	304.163	ncbi_101108051	2.357	4.685	3.155	-0.9999	0.0110024	BMF	PREDICTED: bcl-2-modifying factor isoform X1 [Capra hircus]	Human Diseases	Cancers	ko05206//MicroRNAs in cancer	K17460	GO:0015629//actin cytoskeleton	-	GO:0009967//positive regulation of signal transduction;GO:0010822//positive regulation of mitochondrion organization;GO:0032461//positive regulation of protein oligomerization;GO:0043066//negative regulation of apoptotic process
miR-29-y	388.694	130.405	304.163	ncbi_101109715	4.152	7.65	5.34	-0.9999	0.00875441	N4BP2L1	PREDICTED: NEDD4-binding protein 2-like 1 isoform X1 [Ovis aries musimon]	-	-	-	-	-	-	-
miR-29-y	388.694	130.405	304.163	ncbi_101109798	19.112	28.818	22.163	-0.9999	0.00911546	PALM	PREDICTED: paralemmin-1 isoform X2 [Ovis aries musimon]	-	-	-	-	GO:0031253//cell projection membrane;GO:0044309//neuron spine;GO:0044424//intracellular part	GO:0050780//dopamine receptor binding	GO:0006612//protein targeting to membrane;GO:0006996//organelle organization;GO:0021700//developmental maturation;GO:0022604//regulation of cell morphogenesis;GO:0030818//negative regulation of cAMP biosynthetic process;GO:0031346//positive regulation of cell projection organization;GO:0045744//negative regulation of G-protein coupled receptor protein signaling pathway;GO:0051094//positive regula…
miR-204-x	135.303	87.7474	85.6486	ncbi_101107282	3.763	5.88	6.005	-0.9999	0.00779848	FRAS1	PREDICTED: extracellular matrix protein FRAS1 isoform X2 [Ovis aries]	-	-	-	-	GO:0005604//basement membrane;GO:0031224//intrinsic component of membrane	-	GO:0001656//metanephros development;GO:0008104//protein localization;GO:0035108//limb morphogenesis;GO:0048729//tissue morphogenesis
miR-335-x	55.4675	85.5335	62.8178	ncbi_101118806	0.555	0.107	0.44	-0.9999	0.00829777	EYA2	PREDICTED: eyes absent homolog 2 isoform X1 [Ovis aries]	-	-	-	-	GO:0005815//microtubule organizing center;GO:0043231//intracellular membrane-bounded organelle	GO:0004721//phosphoprotein phosphatase activity;GO:0046872//metal ion binding	GO:0006259//DNA metabolic process;GO:0006470//protein dephosphorylation;GO:0010468//regulation of gene expression;GO:0016570//histone modification;GO:0033554//cellular response to stress;GO:0034645//cellular macromolecule biosynthetic process;GO:0038034//signal transduction in absence of ligand;GO:0044707//single-multicellular organism process;GO:0060537//muscle tissue development;GO:1902110//pos…
miR-21-y	33.5879	43.5474	23.4054	ncbi_101116035	609.145	471.647	742.837	-0.9999	0.00922755	MDH1	malate dehydrogenase, cytoplasmic isoform MDH1 [Bos taurus]	Metabolism;Metabolism;Metabolism;Metabolism;Metabolism;Metabolism;Organismal Systems	Global and overview maps;Global and overview maps;Amino acid metabolism;Carbohydrate metabolism;Carbohydrate metabolism;Carbohydrate metabolism;Excretory system	ko01100//Metabolic pathways;ko01200//Carbon metabolism;ko00270//Cysteine and methionine metabolism;ko00620//Pyruvate metabolism;ko00020//Citrate cycle (TCA cycle);ko00630//Glyoxylate and dicarboxylate metabolism;ko04964//Proximal tubule bicarbonate reclamation	K00025;K00025;K00025;K00025;K00025;K00025;K00025	GO:0005815//microtubule organizing center;GO:0031988//membrane-bounded vesicle;GO:0043231//intracellular membrane-bounded organelle;GO:0044421//extracellular region part;GO:0044444//cytoplasmic part	GO:0016615//malate dehydrogenase activity	GO:0005975//carbohydrate metabolic process;GO:0006101//citrate metabolic process;GO:0043648//dicarboxylic acid metabolic process
miR-21-y	33.5879	43.5474	23.4054	ncbi_101122641	1.288	0.995	1.575	-0.9999	0.00787149	PARS2	PREDICTED: probable proline--tRNA ligase, mitochondrial [Ovis aries]	Genetic Information Processing	Translation	ko00970//Aminoacyl-tRNA biosynthesis	K01881	GO:0043231//intracellular membrane-bounded organelle	GO:0004812//aminoacyl-tRNA ligase activity;GO:0032550//purine ribonucleoside binding	GO:0006418//tRNA aminoacylation for protein translation
miR-29-x	41.0208	20.3022	32.5897	ncbi_101121698	0.028	0.198	0.095	-0.9999	0.00929843	Slc4a11	PREDICTED: sodium bicarbonate transporter-like protein 11 isoform X7 [Ovis aries]	-	-	-	-	-	-	-
miR-150-x	8.3967	5.76762	8.88645	MSTRG.6921	1.748	3.178	1.505	-0.9999	0.00745174	--	LOW QUALITY PROTEIN: paraneoplastic antigen-like protein 8B [Bos taurus]	-	-	-	-	-	-	-
miR-150-x	8.3967	5.76762	8.88645	ncbi_101120165	54.773	76.203	50.468	-0.9999	0.00654076	Psmc1	PREDICTED: 26S protease regulatory subunit 4 [Chaetura pelagica]	Human Diseases;Human Diseases;Human Diseases;Genetic Information Processing	Infectious diseases;Cancers;Infectious diseases;Folding, sorting and degradation	ko05165//Human papillomavirus infection;ko05203//Viral carcinogenesis;ko05169//Epstein-Barr virus infection;ko03050//Proteasome	K03062;K03062;K03062;K03062	GO:0022624//proteasome accessory complex;GO:0031981//nuclear lumen;GO:0044444//cytoplasmic part	GO:0003723//RNA binding;GO:0008134//transcription factor binding;GO:0017111//nucleoside-triphosphatase activity;GO:0032550//purine ribonucleoside binding	GO:0000087//mitotic M phase;GO:0002220//innate immune response activating cell surface receptor signaling pathway;GO:0006807//nitrogen compound metabolic process;GO:0010565//regulation of cellular ketone metabolic process;GO:0030177//positive regulation of Wnt signaling pathway;GO:0030178//negative regulation of Wnt signaling pathway;GO:0030330//DNA damage response, signal transduction by p53 cla…
miR-299-y	7.12505	9.1904	5.49415	ncbi_101106995	1.327	0.615	1.863	-0.9999	0.00858497	LSS	PREDICTED: lanosterol synthase isoform X2 [Ovis aries musimon]	Metabolism;Metabolism	Global and overview maps;Lipid metabolism	ko01100//Metabolic pathways;ko00100//Steroid biosynthesis	K01852;K01852	GO:0031090//organelle membrane;GO:0043231//intracellular membrane-bounded organelle;GO:0043232//intracellular non-membrane-bounded organelle	GO:0031559//oxidosqualene cyclase activity	GO:0008203//cholesterol metabolic process
miR-664-y	5.82855	4.27165	7.9984	ncbi_101107314	2.232	2.658	1.615	-0.9999	0.00678738	BLOC1S5	PREDICTED: biogenesis of lysosome-related organelles complex 1 subunit 5 [Ovis aries]	-	-	-	-	GO:0016023//cytoplasmic, membrane-bounded vesicle;GO:0031082//BLOC complex	-	GO:0032400//melanosome localization;GO:0042472//inner ear morphogenesis;GO:0043485//endosome to pigment granule transport;GO:0045597//positive regulation of cell differentiation;GO:0048489//synaptic vesicle transport
miR-664-y	5.82855	4.27165	7.9984	ncbi_101113311	10.678	12.515	7.998	-0.9999	0.0080603	CHRDL1	PREDICTED: chordin-like protein 1 isoform X1 [Bubalus bubalis]	-	-	-	-	-	-	GO:0001654//eye development;GO:0030154//cell differentiation;GO:0030510//regulation of BMP signaling pathway
miR-664-y	5.82855	4.27165	7.9984	ncbi_101123636	3.915	4.615	2.897	-0.9999	0.00750459	DAAM1	PREDICTED: disheveled-associated activator of morphogenesis 1 isoform X1 [Ovis aries]	Environmental Information Processing	Signal transduction	ko04310//Wnt signaling pathway	K04512	GO:0016020//membrane;GO:0032432//actin filament bundle;GO:0044444//cytoplasmic part	GO:0008092//cytoskeletal protein binding;GO:0017016//Ras GTPase binding	GO:0007010//cytoskeleton organization;GO:0035556//intracellular signal transduction
miR-285-z	6.83237	2.8838	6.55905	ncbi_101102691	15.87	29.165	16.598	-0.9999	0.00846586	KLHL24	kelch-like protein 24 [Bos taurus]	-	-	-	-	-	-	-
miR-285-z	6.83237	2.8838	6.55905	ncbi_101107952	0.28	2.268	0.45	-0.9999	0.00967329	SHISAL1	TPA: mKIAA1644 protein-like [Bos taurus]	-	-	-	-	-	-	-
miR-285-z	6.83237	2.8838	6.55905	ncbi_101109470	42.753	68.307	44.823	-0.9999	0.00698243	SERINC3	PREDICTED: serine incorporator 3 [Capra hircus]	-	-	-	-	GO:0031224//intrinsic component of membrane;GO:0043231//intracellular membrane-bounded organelle	GO:0015179//L-amino acid transmembrane transporter activity	GO:0006575//cellular modified amino acid metabolic process;GO:0006643//membrane lipid metabolic process;GO:0015807//L-amino acid transport;GO:1902235//regulation of endoplasmic reticulum stress-induced intrinsic apoptotic signaling pathway
miR-285-z	6.83237	2.8838	6.55905	ncbi_101120424	5.053	8.93	5.393	-0.9999	0.0109806	RNF213	PREDICTED: E3 ubiquitin-protein ligase RNF213 isoform X1 [Ovis aries]	-	-	-	-	-	GO:0043169//cation binding	-
miR-285-z	6.83237	2.8838	6.55905	ncbi_780505	1.103	3.06	1.203	-0.9999	0.0105895	IL1RN	interleukin-1 receptor antagonist protein precursor [Ovis aries]	Environmental Information Processing	Signaling molecules and interaction	ko04060//Cytokine-cytokine receptor interaction	K05481	-	-	-
miR-877-x	5.55753	3.15458	5.604	ncbi_101108282	1.113	2.042	1.083	-0.9999	0.0069577	TENM3	PREDICTED: teneurin-3 isoform X4 [Bos taurus]	-	-	-	-	GO:0031224//intrinsic component of membrane	-	GO:0006508//proteolysis;GO:0043010//camera-type eye development;GO:0050794//regulation of cellular process
miR-211-x	4.67933	2.64043	2.11238	ncbi_101106116	0.92	1.42	1.562	-0.9999	0.0102516	CHDH	PREDICTED: choline dehydrogenase, mitochondrial isoform X2 [Ovis aries musimon]	Metabolism;Metabolism	Global and overview maps;Amino acid metabolism	ko01100//Metabolic pathways;ko00260//Glycine, serine and threonine metabolism	K00108;K00108	GO:0019866//organelle inner membrane;GO:0043231//intracellular membrane-bounded organelle	GO:0000166//nucleotide binding;GO:0016614//oxidoreductase activity, acting on CH-OH group of donors	GO:0019695//choline metabolic process
miR-211-x	4.67933	2.64043	2.11238	ncbi_101122432	1.14	1.653	1.795	-0.9999	0.00733192	Cbx6	PREDICTED: chromobox protein homolog 6 isoform X2 [Ovis aries musimon]	-	-	-	-	GO:0000785//chromatin;GO:0043231//intracellular membrane-bounded organelle;GO:0043234//protein complex	GO:0003723//RNA binding	GO:0006325//chromatin organization;GO:0006357//regulation of transcription from RNA polymerase II promoter
lin-4-z	3.67998	2.2528	2.46883	ncbi_101106979	1.838	2.817	2.652	-0.9999	0.0109362	KANK4	PREDICTED: KN motif and ankyrin repeat domain-containing protein 4 [Ovis aries musimon]	-	-	-	-	-	-	-
miR-506-x	2.47147	4.69415	1.65308	ncbi_101104309	2.533	1.575	2.905	-0.9999	0.00728777	RASD2	PREDICTED: GTP-binding protein Rhes isoform X1 [Bos mutus]	-	-	-	-	-	GO:0005515//protein binding;GO:0032550//purine ribonucleoside binding	GO:0007270//neuron-neuron synaptic transmission;GO:0007610//behavior;GO:0035556//intracellular signal transduction
miR-1599-z	2.46752	1.42068	2.41412	MSTRG.5400	0.49	1.357	0.522	-0.9999	0.00811579	--	PREDICTED: LOW QUALITY PROTEIN: GTPase IMAP family member 4-like [Capra hircus]	-	-	-	-	-	-	-
miR-1599-z	2.46752	1.42068	2.41412	ncbi_101110594	4.64	7.585	4.845	-0.9999	0.0108701	CCNG2	PREDICTED: cyclin-G2 [Ovis aries]	Environmental Information Processing;Cellular Processes	Signal transduction;Cell growth and death	ko04068//FoxO signaling pathway;ko04115//p53 signaling pathway	K10146;K10146	-	-	-
miR-1599-z	2.46752	1.42068	2.41412	ncbi_101122936	26.765	42.22	27.843	-0.9999	0.0109534	CALCOCO1	PREDICTED: calcium-binding and coiled-coil domain-containing protein 1 isoform X3 [Ovis aries musimon]	-	-	-	-	GO:0043231//intracellular membrane-bounded organelle	GO:0000975//regulatory region DNA binding;GO:0003713//transcription coactivator activity;GO:0019904//protein domain specific binding;GO:0043169//cation binding	GO:0006357//regulation of transcription from RNA polymerase II promoter;GO:0007166//cell surface receptor signaling pathway;GO:0030522//intracellular receptor signaling pathway
miR-432-x	1.30135	2.54442	1.5262	ncbi_101115544	0.94	0.425	0.84	-0.9999	0.00864539	GRAMD2A	PREDICTED: GRAM domain-containing protein 2 isoform X1 [Capra hircus]	-	-	-	-	-	-	-
miR-12135-z	1.8899	0.740525	1.3004	ncbi_101118403	1.333	2.475	1.93	-0.9999	0.00725942	IMPACT	PREDICTED: protein IMPACT isoform X2 [Ovis aries]	-	-	-	-	-	-	GO:0006417//regulation of translation
miR-877-z	1.65605	0.74365	1.53507	ncbi_100500776	2.058	3.77	2.31	-0.9999	0.00915092	Dnmt3a	PREDICTED: DNA (cytosine-5)-methyltransferase 3A isoform X1 [Capra hircus]	Metabolism;Human Diseases;Metabolism	Global and overview maps;Cancers;Amino acid metabolism	ko01100//Metabolic pathways;ko05206//MicroRNAs in cancer;ko00270//Cysteine and methionine metabolism	K17398;K17398;K17398	GO:0000790//nuclear chromatin;GO:0000803//sex chromosome;GO:0098687//chromosomal region	GO:0003676//nucleic acid binding;GO:0005515//protein binding;GO:0008757//S-adenosylmethionine-dependent methyltransferase activity	GO:0006342//chromatin silencing;GO:0032776//DNA methylation on cytosine;GO:0043200//response to amino acid;GO:0044026//DNA hypermethylation;GO:0048232//male gamete generation
miR-877-z	1.65605	0.74365	1.53507	ncbi_101101980	1.232	2.157	1.365	-0.9999	0.00700242	Tcf7	PREDICTED: transcription factor 7 isoform X8 [Ovis aries musimon]	Human Diseases;Human Diseases;Human Diseases;Environmental Information Processing;Human Diseases;Human Diseases;Human Diseases;Environmental Information Processing;Human Diseases;Human Diseases;Organismal Systems;Cellular Processes;Human Diseases;Human Diseases;Human Diseases;Human Diseases;Human Diseases	Cancers;Infectious diseases;Cancers;Signal transduction;Cancers;Endocrine and metabolic diseases;Cancers;Signal transduction;Cancers;Cardiovascular diseases;Endocrine system;Cellular community - eukaryotes;Cancers;Cancers;Cancers;Cancers;Cancers	ko05200//Pathways in cancer;ko05165//Human papillomavirus infection;ko05226//Gastric cancer;ko04390//Hippo signaling pathway;ko05225//Hepatocellular carcinoma;ko04934//Cushing syndrome;ko05224//Breast cancer;ko04310//Wnt signaling pathway;ko05215//Prostate cancer;ko05412//Arrhythmogenic right ventricular cardiomyopathy (ARVC);ko04916//Melanogenesis;ko04520//Adherens junction;ko05210//Colorectal c…	K02620;K02620;K02620;K02620;K02620;K02620;K02620;K02620;K02620;K02620;K02620;K02620;K02620;K02620;K02620;K02620;K02620	-	-	-
miR-877-z	1.65605	0.74365	1.53507	ncbi_101103648	1.702	2.662	1.845	-0.9999	0.0102626	NSD2	PREDICTED: histone-lysine N-methyltransferase NSD2 isoform X2 [Ovis aries musimon]	Human Diseases;Metabolism	Cancers;Amino acid metabolism	ko05202//Transcriptional misregulation in cancers;ko00310//Lysine degradation	K11424;K11424	GO:0031090//organelle membrane;GO:0043231//intracellular membrane-bounded organelle;GO:0043232//intracellular non-membrane-bounded organelle	GO:0003677//DNA binding;GO:0016279//protein-lysine N-methyltransferase activity;GO:0046914//transition metal ion binding	GO:0001501//skeletal system development;GO:0006303//double-strand break repair via nonhomologous end joining;GO:0010468//regulation of gene expression;GO:0032880//regulation of protein localization;GO:0034968//histone lysine methylation;GO:0045830//positive regulation of isotype switching;GO:0060413//atrial septum morphogenesis
miR-188-x	1.67433	1.20935	0.893075	ncbi_101122783	12.973	16.91	19.47	-0.9999	0.00783441	PDGFRB	PREDICTED: platelet-derived growth factor receptor beta isoform X1 [Ovis aries musimon]	Human Diseases;Environmental Information Processing;Human Diseases;Environmental Information Processing;Human Diseases;Environmental Information Processing;Cellular Processes;Environmental Information Processing;Environmental Information Processing;Cellular Processes;Environmental Information Processing;Human Diseases;Environmental Information Processing;Human Diseases;Human Diseases;Cellular Pro…	Cancers;Signal transduction;Infectious diseases;Signal transduction;Infectious diseases;Signal transduction;Cell motility;Signal transduction;Signal transduction;Cellular community - eukaryotes;Signal transduction;Cancers;Signal transduction;Cancers;Cancers;Cellular community - eukaryotes;Drug resistance;Cancers;Cancers;Cancers	ko05200//Pathways in cancer;ko04151//PI3K-Akt signaling pathway;ko05165//Human papillomavirus infection;ko04010//MAPK signaling pathway;ko05166//HTLV-I infection;ko04014//Ras signaling pathway;ko04810//Regulation of actin cytoskeleton;ko04630//Jak-STAT signaling pathway;ko04015//Rap1 signaling pathway;ko04510//Focal adhesion;ko04020//Calcium signaling pathway;ko05206//MicroRNAs in cancer;ko04072/…	K05089;K05089;K05089;K05089;K05089;K05089;K05089;K05089;K05089;K05089;K05089;K05089;K05089;K05089;K05089;K05089;K05089;K05089;K05089;K05089	GO:0000323//lytic vacuole;GO:0005775//vacuolar lumen;GO:0005924//cell-substrate adherens junction;GO:0031224//intrinsic component of membrane;GO:0031988//membrane-bounded vesicle	GO:0005017//platelet-derived growth factor-activated receptor activity;GO:0019838//growth factor binding;GO:0019900//kinase binding;GO:0032550//purine ribonucleoside binding;GO:0070851//growth factor receptor binding	GO:0001932//regulation of protein phosphorylation;GO:0006650//glycerophospholipid metabolic process;GO:0006935//chemotaxis;GO:0008284//positive regulation of cell proliferation;GO:0009887//organ morphogenesis;GO:0010518//positive regulation of phospholipase activity;GO:0010922//positive regulation of phosphatase activity;GO:0030334//regulation of cell migration;GO:0035270//endocrine system develo…
miR-208-x	1.31953	1.70533	0.55935	ncbi_101111930	1.49	1.218	2	-0.9999	0.00794801	ZNF789	PREDICTED: zinc finger protein 789 isoform X1 [Ovis aries]	-	-	-	-	-	-	-
miR-7862-z	1.78068	1.04097	0.5818	ncbi_101122783	12.973	16.91	19.47	-0.9999	0.00797512	PDGFRB	PREDICTED: platelet-derived growth factor receptor beta isoform X1 [Ovis aries musimon]	Human Diseases;Environmental Information Processing;Human Diseases;Environmental Information Processing;Human Diseases;Environmental Information Processing;Cellular Processes;Environmental Information Processing;Environmental Information Processing;Cellular Processes;Environmental Information Processing;Human Diseases;Environmental Information Processing;Human Diseases;Human Diseases;Cellular Pro…	Cancers;Signal transduction;Infectious diseases;Signal transduction;Infectious diseases;Signal transduction;Cell motility;Signal transduction;Signal transduction;Cellular community - eukaryotes;Signal transduction;Cancers;Signal transduction;Cancers;Cancers;Cellular community - eukaryotes;Drug resistance;Cancers;Cancers;Cancers	ko05200//Pathways in cancer;ko04151//PI3K-Akt signaling pathway;ko05165//Human papillomavirus infection;ko04010//MAPK signaling pathway;ko05166//HTLV-I infection;ko04014//Ras signaling pathway;ko04810//Regulation of actin cytoskeleton;ko04630//Jak-STAT signaling pathway;ko04015//Rap1 signaling pathway;ko04510//Focal adhesion;ko04020//Calcium signaling pathway;ko05206//MicroRNAs in cancer;ko04072/…	K05089;K05089;K05089;K05089;K05089;K05089;K05089;K05089;K05089;K05089;K05089;K05089;K05089;K05089;K05089;K05089;K05089;K05089;K05089;K05089	GO:0000323//lytic vacuole;GO:0005775//vacuolar lumen;GO:0005924//cell-substrate adherens junction;GO:0031224//intrinsic component of membrane;GO:0031988//membrane-bounded vesicle	GO:0005017//platelet-derived growth factor-activated receptor activity;GO:0019838//growth factor binding;GO:0019900//kinase binding;GO:0032550//purine ribonucleoside binding;GO:0070851//growth factor receptor binding	GO:0001932//regulation of protein phosphorylation;GO:0006650//glycerophospholipid metabolic process;GO:0006935//chemotaxis;GO:0008284//positive regulation of cell proliferation;GO:0009887//organ morphogenesis;GO:0010518//positive regulation of phospholipase activity;GO:0010922//positive regulation of phosphatase activity;GO:0030334//regulation of cell migration;GO:0035270//endocrine system develo…
miR-199-z	1.40212	0.705775	0.9413	ncbi_101107969	19.432	30.13	26.61	-0.9999	0.00652	LAMA4	PREDICTED: laminin subunit alpha-4 isoform X1 [Ovis aries]	Human Diseases;Environmental Information Processing;Human Diseases;Cellular Processes;Human Diseases;Human Diseases;Human Diseases;Environmental Information Processing;Human Diseases	Cancers;Signal transduction;Infectious diseases;Cellular community - eukaryotes;Infectious diseases;Infectious diseases;Cancers;Signaling molecules and interaction;Infectious diseases	ko05200//Pathways in cancer;ko04151//PI3K-Akt signaling pathway;ko05165//Human papillomavirus infection;ko04510//Focal adhesion;ko05145//Toxoplasmosis;ko05146//Amoebiasis;ko05222//Small cell lung cancer;ko04512//ECM-receptor interaction;ko05143//African trypanosomiasis	K06241;K06241;K06241;K06241;K06241;K06241;K06241;K06241;K06241	GO:0043256//laminin complex	GO:0005515//protein binding	GO:0007155//cell adhesion;GO:0016477//cell migration;GO:0045444//fat cell differentiation;GO:2000026//regulation of multicellular organismal development
miR-490-x	0.381175	1.17702	1.09882	ncbi_101103525	5.76	3.462	3.72	-0.9999	0.00852794	ABCG1	PREDICTED: ATP-binding cassette sub-family G member 1 isoform X4 [Ovis aries]	Environmental Information Processing	Membrane transport	ko02010//ABC transporters	K05679	GO:0005768//endosome;GO:0031224//intrinsic component of membrane;GO:0044459//plasma membrane part	GO:0008565//protein transporter activity;GO:0015248//sterol transporter activity;GO:0017111//nucleoside-triphosphatase activity;GO:0032550//purine ribonucleoside binding;GO:0046983//protein dimerization activity	GO:0010468//regulation of gene expression;GO:0010874//regulation of cholesterol efflux;GO:0010883//regulation of lipid storage;GO:0010893//positive regulation of steroid biosynthetic process;GO:0015031//protein transport;GO:0015914//phospholipid transport;GO:0016125//sterol metabolic process;GO:0034369//plasma lipoprotein particle remodeling;GO:0042982//amyloid precursor protein metabolic process…
miR-508-x	0.93085	1.05435	0.35165	MSTRG.17760	4.127	3.605	6.365	-0.9999	0.00866972	APLN	PREDICTED: apelin [Capra hircus]	Environmental Information Processing	Signal transduction	ko04371//Apelin signaling pathway	K05225	-	-	-
miR-508-x	0.93085	1.05435	0.35165	ncbi_101105033	4.07	3.61	6.032	-0.9999	0.00918773	SLC6A6	PREDICTED: sodium- and chloride-dependent taurine transporter isoform X2 [Ovis aries musimon]	Organismal Systems	Nervous system	ko04727//GABAergic synapse	K05039	GO:0016021//integral component of membrane	GO:0005343//organic acid:sodium symporter activity;GO:1901682//sulfur compound transmembrane transporter activity	GO:0015849//organic acid transport;GO:0044763//single-organism cellular process
miR-205-z	0.72825	0.23165	0.656375	ncbi_100142676	31.285	61.612	35.252	-0.9999	0.00871315	FBXO32	PREDICTED: F-box only protein 32 isoform X1 [Ovis aries]	Environmental Information Processing	Signal transduction	ko04068//FoxO signaling pathway	K10305	GO:0031674//I band;GO:0043231//intracellular membrane-bounded organelle	-	GO:0014877//response to muscle inactivity involved in regulation of muscle adaptation;GO:0032446//protein modification by small protein conjugation;GO:0071385//cellular response to glucocorticoid stimulus
miR-205-z	0.72825	0.23165	0.656375	ncbi_101108280	0.347	0.645	0.395	-0.9999	0.0103488	RUNX1	PREDICTED: runt-related transcription factor 1 isoform X2 [Ovis aries musimon]	Human Diseases;Human Diseases;Cellular Processes;Organismal Systems;Human Diseases;Human Diseases	Cancers;Cancers;Cellular community - eukaryotes;Immune system;Cancers;Cancers	ko05200//Pathways in cancer;ko05202//Transcriptional misregulation in cancers;ko04530//Tight junction;ko04659//Th17 cell differentiation;ko05220//Chronic myeloid leukemia;ko05221//Acute myeloid leukemia	K08367;K08367;K08367;K08367;K08367;K08367	-	-	-
miR-371-x	0.3348	0.121325	0.61605	ncbi_101102701	2.103	2.537	1.565	-0.9999	0.0109717	TMEM2	PREDICTED: transmembrane protein 2 [Capra hircus]	-	-	-	-	-	-	-
miR-371-x	0.3348	0.121325	0.61605	ncbi_101110806	7.715	9.057	5.85	-0.9999	0.0095162	PLEKHA1	PREDICTED: pleckstrin homology domain-containing family A member 1 isoform X1 [Ovis aries]	-	-	-	-	GO:0031253//cell projection membrane;GO:0031988//membrane-bounded vesicle;GO:0043231//intracellular membrane-bounded organelle	GO:0019904//protein domain specific binding;GO:1902936//phosphatidylinositol bisphosphate binding	GO:0007169//transmembrane receptor protein tyrosine kinase signaling pathway;GO:0008104//protein localization;GO:0008202//steroid metabolic process;GO:0008406//gonad development;GO:0009887//organ morphogenesis;GO:0030030//cell projection organization;GO:0034614//cellular response to reactive oxygen species;GO:0040007//growth;GO:0048015//phosphatidylinositol-mediated signaling;GO:0048232//male gam…
miR-1343-x	0.28375	0.1365	0.3823	ncbi_101104503	20.677	25.995	16.962	-0.9999	0.00750828	TRAM1	translocating chain-associated membrane protein 1 [Capra hircus]	Genetic Information Processing	Folding, sorting and degradation	ko04141//Protein processing in endoplasmic reticulum	K14010	GO:0031090//organelle membrane;GO:0031224//intrinsic component of membrane;GO:0043231//intracellular membrane-bounded organelle	-	GO:0008104//protein localization;GO:0051234//establishment of localization
miR-1343-x	0.28375	0.1365	0.3823	ncbi_101106381	40.175	50.45	32.925	-0.9999	0.00927284	ADAMTSL4	PREDICTED: ADAMTS-like protein 4 isoform X1 [Ovis aries]	-	-	-	-	GO:0005578//proteinaceous extracellular matrix	GO:0004175//endopeptidase activity	GO:0019538//protein metabolic process;GO:0042981//regulation of apoptotic process;GO:0043062//extracellular structure organization
miR-9851-y	0.4182	0.0654	0.15635	ncbi_101102897	3.933	5.945	5.455	-0.9999	0.00967737	CHRM2	PREDICTED: muscarinic acetylcholine receptor M2 [Ovis aries]	Environmental Information Processing;Environmental Information Processing;Cellular Processes;Environmental Information Processing;Environmental Information Processing;Organismal Systems	Signal transduction;Signaling molecules and interaction;Cell motility;Signal transduction;Signal transduction;Nervous system	ko04151//PI3K-Akt signaling pathway;ko04080//Neuroactive ligand-receptor interaction;ko04810//Regulation of actin cytoskeleton;ko04024//cAMP signaling pathway;ko04020//Calcium signaling pathway;ko04725//Cholinergic synapse	K04130;K04130;K04130;K04130;K04130;K04130	-	-	-
miR-9851-y	0.4182	0.0654	0.15635	ncbi_101123278	3.982	6.335	5.755	-0.9999	0.00767837	ST6GALNAC6	PREDICTED: alpha-N-acetylgalactosaminide alpha-2,6-sialyltransferase 6 isoform X1 [Ovis aries]	Metabolism;Metabolism	Global and overview maps;Glycan biosynthesis and metabolism	ko01100//Metabolic pathways;ko00604//Glycosphingolipid biosynthesis - ganglio series	K03376;K03376	GO:0031224//intrinsic component of membrane;GO:0043231//intracellular membrane-bounded organelle	GO:0008373//sialyltransferase activity	GO:0001573//ganglioside metabolic process;GO:0006464//cellular protein modification process;GO:0009311//oligosaccharide metabolic process
miR-134-x	0.123125	0.079075	0.330075	ncbi_101106864	6.268	6.643	4.372	-0.9999	0.00665969	PLCB4	PREDICTED: 1-phosphatidylinositol 4,5-bisphosphate phosphodiesterase beta-4 isoform X7 [Ovis aries]	Metabolism;Human Diseases;Human Diseases;Environmental Information Processing;Human Diseases;Environmental Information Processing;Organismal Systems;Human Diseases;Organismal Systems;Environmental Information Processing;Human Diseases;Organismal Systems;Environmental Information Processing;Environmental Information Processing;Organismal Systems;Organismal Systems;Environmental Information Process…	Global and overview maps;Cancers;Infectious diseases;Signal transduction;Neurodegenerative diseases;Signal transduction;Immune system;Neurodegenerative diseases;Immune system;Signal transduction;Endocrine and metabolic diseases;Endocrine system;Signal transduction;Signal transduction;Circulatory system;Nervous system;Signal transduction;Endocrine system;Endocrine system;Circulatory system;Nervous…	ko01100//Metabolic pathways;ko05200//Pathways in cancer;ko05163//Human cytomegalovirus infection;ko04015//Rap1 signaling pathway;ko05016//Huntington disease;ko04020//Calcium signaling pathway;ko04621//NOD-like receptor signaling pathway;ko05010//Alzheimer disease;ko04062//Chemokine signaling pathway;ko04022//cGMP - PKG signaling pathway;ko04934//Cushing syndrome;ko04921//Oxytocin signaling pathwa…	K05858;K05858;K05858;K05858;K05858;K05858;K05858;K05858;K05858;K05858;K05858;K05858;K05858;K05858;K05858;K05858;K05858;K05858;K05858;K05858;K05858;K05858;K05858;K05858;K05858;K05858;K05858;K05858;K05858;K05858;K05858;K05858;K05858;K05858;K05858;K05858;K05858;K05858;K05858;K05858;K05858;K05858;K05858;K05858;K05858;K05858;K05858;K05858;K05858;K05858;K05858;K05858;K05858;K05858	GO:0005783//endoplasmic reticulum;GO:0043005//neuron projection;GO:0044456//synapse part	GO:0042578//phosphoric ester hydrolase activity;GO:0046872//metal ion binding;GO:0060089//molecular transducer activity	GO:0006629//lipid metabolic process;GO:0007165//signal transduction
miR-760-z	0.238775	0.17855	0.024875	ncbi_101120341	2.665	4.623	9.875	-0.9999	0.00688499	Asic2	PREDICTED: acid-sensing ion channel 2 isoform X2 [Ovis aries musimon]	Organismal Systems;Organismal Systems	Sensory system;Sensory system	ko04750//Inflammatory mediator regulation of TRP channels;ko04742//Taste transduction	K04828;K04828	GO:0016021//integral component of membrane;GO:0044297//cell body;GO:0044309//neuron spine	GO:0005272//sodium channel activity;GO:0005488//binding;GO:0022836//gated channel activity	GO:0001101//response to acid chemical;GO:0006814//sodium ion transport;GO:0007165//signal transduction;GO:0007267//cell-cell signaling;GO:0007399//nervous system development;GO:0008104//protein localization;GO:0010447//response to acidic pH;GO:0010467//gene expression;GO:0032101//regulation of response to external stimulus;GO:0032414//positive regulation of ion transmembrane transporter activity;…
miR-200-z	0.2537	0.0269	0.13035	MSTRG.6130	38.492	68.125	54.24	-0.9999	0.00912488	--	janus kinase and microtubule-interacting protein 3 isoform X16 [Bos taurus]	-	-	-	-	GO:0008023//transcription elongation factor complex;GO:0042579//microbody	GO:0000975//regulatory region DNA binding;GO:0003723//RNA binding;GO:0016647//oxidoreductase activity, acting on the CH-NH group of donors, oxygen as acceptor;GO:0019900//kinase binding	GO:0006351//transcription, DNA-templated;GO:0006464//cellular protein modification process;GO:0006596//polyamine biosynthetic process;GO:0006598//polyamine catabolic process;GO:0009653//anatomical structure morphogenesis;GO:0010468//regulation of gene expression;GO:0016043//cellular component organization;GO:0031328//positive regulation of cellular biosynthetic process;GO:0044403//symbiosis, enco…
miR-200-z	0.2537	0.0269	0.13035	ncbi_101112686	50.397	105.68	79.873	-0.9999	0.00784078	CTSC	PREDICTED: dipeptidyl peptidase 1 isoform X1 [Ovis aries musimon]	Cellular Processes;Cellular Processes	Cell growth and death;Transport and catabolism	ko04210//Apoptosis;ko04142//Lysosome	K01275;K01275	GO:0000323//lytic vacuole;GO:0031988//membrane-bounded vesicle;GO:0044421//extracellular region part	GO:0004175//endopeptidase activity;GO:0016504//peptidase activator activity;GO:0019899//enzyme binding;GO:0043168//anion binding	GO:0001909//leukocyte mediated cytotoxicity;GO:0009967//positive regulation of signal transduction;GO:0012501//programmed cell death;GO:0016485//protein processing;GO:0042221//response to chemical;GO:0044767//single-organism developmental process;GO:0045862//positive regulation of proteolysis
miR-3064-x	0.202825	0.152275	0.01	ncbi_101111053	3.272	4.095	6.59	-0.9999	0.00960674	FRMD5	PREDICTED: FERM domain-containing protein 5 isoform X3 [Ovis aries musimon]	-	-	-	-	GO:0044424//intracellular part;GO:0044425//membrane part	GO:0005515//protein binding	-
miR-1748-z	0.067375	0.01	0.1936	ncbi_101103086	16.512	18.615	11.657	-0.9999	0.00718514	TOP1	PREDICTED: DNA topoisomerase 1 [Capra hircus]	-	-	-	-	GO:0031981//nuclear lumen;GO:0036464//cytoplasmic ribonucleoprotein granule;GO:0097458//neuron part	GO:0000976//transcription regulatory region sequence-specific DNA binding;GO:0003723//RNA binding;GO:0003916//DNA topoisomerase activity;GO:0008094//DNA-dependent ATPase activity	GO:0006259//DNA metabolic process;GO:0007623//circadian rhythm;GO:0009790//embryo development;GO:0042221//response to chemical
novel-m0011-3p	5.94745	11.1004	8.06595	ncbi_100135431	3.15	0.613	2.07	-0.9999	0.0106203	PLIN1	perilipin-1 [Ovis aries]	Organismal Systems;Environmental Information Processing;Organismal Systems;Organismal Systems	Environmental adaptation;Signal transduction;Endocrine system;Endocrine system	ko04714//Thermogenesis;ko04371//Apelin signaling pathway;ko03320//PPAR signaling pathway;ko04923//Regulation of lipolysis in adipocyte	K08768;K08768;K08768;K08768	GO:0044444//cytoplasmic part	-	GO:0006629//lipid metabolic process
novel-m0011-3p	5.94745	11.1004	8.06595	ncbi_101119765	2.703	1.56	2.222	-0.9999	0.00706298	MRPL15	PREDICTED: 39S ribosomal protein L15, mitochondrial isoform X1 [Ovis aries]	Genetic Information Processing	Translation	ko03010//Ribosome	K02876	GO:0019866//organelle inner membrane;GO:0043231//intracellular membrane-bounded organelle;GO:0044391//ribosomal subunit	GO:0003723//RNA binding;GO:0005198//structural molecule activity	GO:0010467//gene expression
novel-m0031-3p	6.70162	3.8768	5.39567	ncbi_101117101	0.927	10.405	5.445	-0.9999	0.0105503	FOSB	PREDICTED: protein fosB [Ovis aries musimon]	Human Diseases;Organismal Systems;Organismal Systems;Human Diseases;Human Diseases	Substance dependence;Development;Immune system;Substance dependence;Substance dependence	ko05034//Alcoholism;ko04380//Osteoclast differentiation;ko04657//IL-17 signaling pathway;ko05031//Amphetamine addiction;ko05030//Cocaine addiction	K09029;K09029;K09029;K09029;K09029	GO:0043231//intracellular membrane-bounded organelle	GO:0001071//nucleic acid binding transcription factor activity;GO:0003677//DNA binding	GO:0006355//regulation of transcription, DNA-templated;GO:0051592//response to calcium ion
novel-m0043-3p	1.85513	3.84903	2.2949	ncbi_114109040	23.458	12.9	21.277	-0.9999	0.00926628	SPTSSA	PREDICTED: serine palmitoyltransferase small subunit A [Sus scrofa]	-	-	-	-	GO:0031090//organelle membrane;GO:0031211//endoplasmic reticulum palmitoyltransferase complex;GO:0031224//intrinsic component of membrane	GO:0016454//C-palmitoyltransferase activity	GO:0006665//sphingolipid metabolic process
novel-m0044-3p	1.85513	3.84903	2.2949	ncbi_114109040	23.458	12.9	21.277	-0.9999	0.00926628	SPTSSA	PREDICTED: serine palmitoyltransferase small subunit A [Sus scrofa]	-	-	-	-	GO:0031090//organelle membrane;GO:0031211//endoplasmic reticulum palmitoyltransferase complex;GO:0031224//intrinsic component of membrane	GO:0016454//C-palmitoyltransferase activity	GO:0006665//sphingolipid metabolic process
novel-m0028-3p	2.16115	1.0091	4.6448	ncbi_101103800	9.86	11.253	6.64	-0.9999	0.0104462	ROCK2	PREDICTED: rho-associated protein kinase 2 isoform X1 [Ovis aries musimon]	Human Diseases;Human Diseases;Cellular Processes;Environmental Information Processing;Human Diseases;Cellular Processes;Organismal Systems;Organismal Systems;Cellular Processes;Environmental Information Processing;Organismal Systems;Environmental Information Processing;Organismal Systems;Organismal Systems;Organismal Systems;Environmental Information Processing;Human Diseases;Human Diseases;Human…	Cancers;Infectious diseases;Cell motility;Signal transduction;Cancers;Cellular community - eukaryotes;Development;Immune system;Cellular community - eukaryotes;Signal transduction;Endocrine system;Signal transduction;Immune system;Circulatory system;Immune system;Signal transduction;Infectious diseases;Infectious diseases;Infectious diseases	ko05200//Pathways in cancer;ko05163//Human cytomegalovirus infection;ko04810//Regulation of actin cytoskeleton;ko04024//cAMP signaling pathway;ko05205//Proteoglycans in cancer;ko04510//Focal adhesion;ko04360//Axon guidance;ko04062//Chemokine signaling pathway;ko04530//Tight junction;ko04022//cGMP - PKG signaling pathway;ko04921//Oxytocin signaling pathway;ko04310//Wnt signaling pathway;ko04670//L…	K17388;K17388;K17388;K17388;K17388;K17388;K17388;K17388;K17388;K17388;K17388;K17388;K17388;K17388;K17388;K17388;K17388;K17388;K17388	GO:0005813//centrosome;GO:0035770//ribonucleoprotein granule	GO:0003723//RNA binding;GO:0004672//protein kinase activity;GO:0017016//Ras GTPase binding;GO:0032550//purine ribonucleoside binding;GO:0043169//cation binding	GO:0006464//cellular protein modification process;GO:0006796//phosphate-containing compound metabolic process;GO:0006936//muscle contraction;GO:0007010//cytoskeleton organization;GO:0007265//Ras protein signal transduction;GO:0010638//positive regulation of organelle organization;GO:0022402//cell cycle process;GO:0032970//regulation of actin filament-based process;GO:0045604//regulation of epider…
novel-m0057-3p	1.55662	0.633625	2.19615	ncbi_101105447	0.535	0.975	0.245	-0.9999	0.00873596	TREM2	PREDICTED: triggering receptor expressed on myeloid cells 2 [Ovis aries musimon]	Organismal Systems	Development	ko04380//Osteoclast differentiation	K14378	GO:0031224//intrinsic component of membrane	GO:0005515//protein binding;GO:0005539//glycosaminoglycan binding	GO:0001934//positive regulation of protein phosphorylation;GO:0002521//leukocyte differentiation;GO:0002582//positive regulation of antigen processing and presentation of peptide or polysaccharide antigen via MHC class II;GO:0032490//detection of molecule of bacterial origin;GO:0032494//response to peptidoglycan;GO:0043410//positive regulation of MAPK cascade;GO:0050848//regulation of calcium-med…
novel-m0057-3p	1.55662	0.633625	2.19615	ncbi_101109367	7.322	9.697	5.773	-0.9999	0.0105549	TP53INP1	PREDICTED: tumor protein p53-inducible nuclear protein 1 isoform X1 [Pantholops hodgsonii]	Human Diseases	Infectious diseases	ko05166//HTLV-I infection	K15310	-	-	-
novel-m0057-3p	1.55662	0.633625	2.19615	ncbi_101110186	5.777	7.378	4.6	-0.9999	0.010483	RIPK1	PREDICTED: receptor-interacting serine/threonine-protein kinase 1 isoform X1 [Ovis aries]	Human Diseases;Human Diseases;Organismal Systems;Cellular Processes;Cellular Processes;Human Diseases;Environmental Information Processing;Organismal Systems;Organismal Systems;Environmental Information Processing;Organismal Systems	Infectious diseases;Infectious diseases;Immune system;Cell growth and death;Cell growth and death;Infectious diseases;Signal transduction;Immune system;Immune system;Signal transduction;Immune system	ko05163//Human cytomegalovirus infection;ko05169//Epstein-Barr virus infection;ko04621//NOD-like receptor signaling pathway;ko04217//Necroptosis;ko04210//Apoptosis;ko05160//Hepatitis C;ko04668//TNF signaling pathway;ko04620//Toll-like receptor signaling pathway;ko04622//RIG-I-like receptor signaling pathway;ko04064//NF-kappa B signaling pathway;ko04623//Cytosolic DNA-sensing pathway	K02861;K02861;K02861;K02861;K02861;K02861;K02861;K02861;K02861;K02861;K02861	GO:0043231//intracellular membrane-bounded organelle;GO:0043234//protein complex;GO:0044445//cytosolic part	GO:0004672//protein kinase activity;GO:0019904//protein domain specific binding;GO:0032550//purine ribonucleoside binding;GO:0032813//tumor necrosis factor receptor superfamily binding;GO:0044389//ubiquitin-like protein ligase binding	GO:0001819//positive regulation of cytokine production;GO:0002763//positive regulation of myeloid leukocyte differentiation;GO:0006357//regulation of transcription from RNA polymerase II promoter;GO:0010940//positive regulation of necrotic cell death;GO:0018105//peptidyl-serine phosphorylation;GO:0030163//protein catabolic process;GO:0032242//regulation of nucleoside transport;GO:0032680//regulat…
novel-m0057-3p	1.55662	0.633625	2.19615	ncbi_101121110	1.492	2.027	1.137	-0.9999	0.00756417	ABL2	PREDICTED: Abelson tyrosine-protein kinase 2 isoform X5 [Ovis aries musimon]	Environmental Information Processing;Human Diseases;Environmental Information Processing	Signal transduction;Cardiovascular diseases;Signal transduction	ko04014//Ras signaling pathway;ko05416//Viral myocarditis;ko04012//ErbB signaling pathway	K08887;K08887;K08887	-	-	-
novel-m0064-3p	1.7793	0.810325	1.0038	MSTRG.13428	2.628	6.752	5.995	-0.9999	0.0105098	IGLV1-40	immunoglobulin V lambda chain, partial [Ovis aries]	-	-	-	-	GO:0016020//membrane	GO:0005488//binding	GO:0002431//Fc receptor mediated stimulatory signaling pathway;GO:0006897//endocytosis;GO:0006952//defense response;GO:0006956//complement activation;GO:0038093//Fc receptor signaling pathway
novel-m0064-3p	1.7793	0.810325	1.0038	MSTRG.8307	0.455	1.245	1.078	-0.9999	0.00772426	--	-	-	-	-	-	-	-	-
novel-m0064-3p	1.7793	0.810325	1.0038	ncbi_114116943	0.425	1.747	1.502	-0.9999	0.009364	LRIG2	PREDICTED: leucine-rich repeats and immunoglobulin-like domains protein 2 isoform X2 [Ovis aries musimon]	-	-	-	-	-	-	GO:0009966//regulation of signal transduction;GO:0044707//single-multicellular organism process
novel-m0078-5p	0.384575	1.04052	1.56365	ncbi_101107333	5.842	4.012	2.498	-0.9999	0.00664571	MOSPD1	motile sperm domain-containing protein 1 [Bos taurus]	-	-	-	-	GO:0031224//intrinsic component of membrane;GO:0043231//intracellular membrane-bounded organelle;GO:0044444//cytoplasmic part	-	GO:0006357//regulation of transcription from RNA polymerase II promoter
novel-m0196-3p	0.248525	0.028625	0.042275	ncbi_114117592	0.34	0.885	0.86	-0.9999	0.0094133	PCED1A	PREDICTED: PC-esterase domain-containing protein 1A isoform X1 [Pantholops hodgsonii]	-	-	-	-	-	-	-
novel-m0223-3p	0.214775	0.01	0.061825	ncbi_114109596	0.275	0.518	0.46	-0.9999	0.00974588	PPP1R3G	PREDICTED: protein phosphatase 1 regulatory subunit 3G-like [Ovis aries musimon]	-	-	-	-	-	GO:0019902//phosphatase binding;GO:0030247//polysaccharide binding	GO:0005979//regulation of glycogen biosynthetic process;GO:0033500//carbohydrate homeostasis;GO:0051347//positive regulation of transferase activity
novel-m0230-3p	0.051325	0.213975	0.01	MSTRG.9451	1.11	0.795	1.197	-0.9999	0.00913131	--	thymocyte nuclear protein 1 isoform X2 [Odocoileus virginianus texanus]	-	-	-	-	-	-	-
novel-m0230-3p	0.051325	0.213975	0.01	ncbi_101103743	2.26	1.385	2.462	-0.9999	0.00983664	RGS16	PREDICTED: regulator of G-protein signaling 16 [Ovis aries]	-	-	-	-	-	-	GO:0045744//negative regulation of G-protein coupled receptor protein signaling pathway
oar-miR-181a	3363.33	5294.31	3788.34	ncbi_101105665	0.21	0.048	0.173	-1	0.00553595	TRAPPC3L	PREDICTED: trafficking protein particle complex subunit 3-like protein [Pantholops hodgsonii]	-	-	-	-	-	-	-
oar-miR-181a	3363.33	5294.31	3788.34	ncbi_101117221	7.963	4.258	7.125	-1	0.00405511	MSRA	PREDICTED: mitochondrial peptide methionine sulfoxide reductase isoform X1 [Ovis aries musimon]	-	-	-	-	GO:0031988//membrane-bounded vesicle;GO:0043231//intracellular membrane-bounded organelle	GO:0016671//oxidoreductase activity, acting on a sulfur group of donors, disulfide as acceptor	GO:0006950//response to stress;GO:0044267//cellular protein metabolic process;GO:0044710//single-organism metabolic process
oar-miR-29a	2305.59	780.605	1613.87	ncbi_101103518	5.47	12.94	8.898	-1	0.00389414	ASB18	PREDICTED: ankyrin repeat and SOCS box protein 18 [Ovis aries]	-	-	-	-	-	-	GO:0007165//signal transduction
oar-miR-29a	2305.59	780.605	1613.87	ncbi_101107437	0.062	0.217	0.133	-1	0.00327971	GPR37	PREDICTED: prosaposin receptor GPR37 [Ovis aries musimon]	Human Diseases	Neurodegenerative diseases	ko05012//Parkinson disease	K04243	GO:0031224//intrinsic component of membrane;GO:0043234//protein complex	GO:0001653//peptide receptor activity;GO:0004888//transmembrane signaling receptor activity;GO:0031072//heat shock protein binding;GO:0033218//amide binding;GO:0044389//ubiquitin-like protein ligase binding	GO:0007188//adenylate cyclase-modulating G-protein coupled receptor signaling pathway;GO:0040011//locomotion;GO:0042053//regulation of dopamine metabolic process;GO:0042327//positive regulation of phosphorylation;GO:0060548//negative regulation of cell death
oar-miR-29a	2305.59	780.605	1613.87	ncbi_101109462	0.155	0.48	0.3	-1	0.00544906	CCR7	PREDICTED: C-C chemokine receptor type 7 [Ovis aries]	Environmental Information Processing;Organismal Systems	Signaling molecules and interaction;Immune system	ko04060//Cytokine-cytokine receptor interaction;ko04062//Chemokine signaling pathway	K04182;K04182	GO:0031224//intrinsic component of membrane;GO:0044459//plasma membrane part	GO:0016493//C-C chemokine receptor activity;GO:0019957//C-C chemokine binding	GO:0001771//immunological synapse formation;GO:0001819//positive regulation of cytokine production;GO:0002237//response to molecule of bacterial origin;GO:0002407//dendritic cell chemotaxis;GO:0002468//dendritic cell antigen processing and presentation;GO:0002573//myeloid leukocyte differentiation;GO:0002866//positive regulation of acute inflammatory response to antigenic stimulus;GO:0002920//reg…
oar-miR-29a	2305.59	780.605	1613.87	ncbi_101117471	62.155	94.132	76.852	-1	0.00441441	NID1	PREDICTED: nidogen-1 [Ovis aries musimon]	-	-	-	-	GO:0005604//basement membrane;GO:0031988//membrane-bounded vesicle;GO:0044464//cell part	GO:0001948//glycoprotein binding;GO:0032403//protein complex binding;GO:0043236//laminin binding	GO:0010810//regulation of cell-substrate adhesion;GO:0030198//extracellular matrix organization
oar-miR-29a	2305.59	780.605	1613.87	ncbi_443483	24.972	52.015	37.278	-1	0.00107153	COL1A1	PREDICTED: collagen alpha-1(I) chain isoform X2 [Ovis aries musimon]	Environmental Information Processing;Human Diseases;Human Diseases;Cellular Processes;Organismal Systems;Organismal Systems;Organismal Systems;Human Diseases;Human Diseases;Environmental Information Processing	Signal transduction;Infectious diseases;Cancers;Cellular community - eukaryotes;Endocrine system;Digestive system;Immune system;Infectious diseases;Endocrine and metabolic diseases;Signaling molecules and interaction	ko04151//PI3K-Akt signaling pathway;ko05165//Human papillomavirus infection;ko05205//Proteoglycans in cancer;ko04510//Focal adhesion;ko04926//Relaxin signaling pathway;ko04974//Protein digestion and absorption;ko04611//Platelet activation;ko05146//Amoebiasis;ko04933//AGE-RAGE signaling pathway in diabetic complications;ko04512//ECM-receptor interaction	K06236;K06236;K06236;K06236;K06236;K06236;K06236;K06236;K06236;K06236	GO:0005583//fibrillar collagen trimer;GO:0044432//endoplasmic reticulum part	GO:0005198//structural molecule activity;GO:0019838//growth factor binding;GO:0043169//cation binding	GO:0000302//response to reactive oxygen species;GO:0001501//skeletal system development;GO:0001775//cell activation;GO:0001944//vasculature development;GO:0002376//immune system process;GO:0006355//regulation of transcription, DNA-templated;GO:0006897//endocytosis;GO:0007162//negative regulation of cell adhesion;GO:0007599//hemostasis;GO:0009611//response to wounding;GO:0009612//response to mecha…
oar-miR-29b	242.46	86.0061	183.231	ncbi_101117936	1.57	2.422	1.89	-1	0.00215076	STARD9	PREDICTED: stAR-related lipid transfer protein 9 isoform X7 [Ovis aries musimon]	-	-	-	-	GO:0005875//microtubule associated complex;GO:0043231//intracellular membrane-bounded organelle	GO:0003774//motor activity;GO:0015631//tubulin binding;GO:0032550//purine ribonucleoside binding	GO:0006461//protein complex assembly;GO:0007017//microtubule-based process
oar-miR-29b	242.46	86.0061	183.231	ncbi_101118515	0.58	0.99	0.732	-1	0.00564484	LAIR1	PREDICTED: leukocyte-associated immunoglobulin-like receptor 1 isoform X1 [Ovis aries]	-	-	-	-	-	-	-
oar-miR-29b	242.46	86.0061	183.231	ncbi_101120574	2.445	3.678	2.92	-1	0.00481194	ADAMTS2	PREDICTED: LOW QUALITY PROTEIN: A disintegrin and metalloproteinase with thrombospondin motifs 2 isoform X1 [Ovis aries]	-	-	-	-	GO:0031012//extracellular matrix	GO:0046914//transition metal ion binding;GO:0070011//peptidase activity, acting on L-amino acid peptides	GO:0006508//proteolysis;GO:0009059//macromolecule biosynthetic process;GO:0030198//extracellular matrix organization;GO:0030323//respiratory tube development;GO:0032963//collagen metabolic process;GO:0048232//male gamete generation
oar-miR-409-3p	37.9515	63.9386	43.3085	ncbi_101105508	6.522	4.075	6.015	-1	0.00069357	NDUFAF4	PREDICTED: NADH dehydrogenase [ubiquinone] 1 alpha subcomplex assembly factor 4 [Ovis aries]	Organismal Systems	Environmental adaptation	ko04714//Thermogenesis	K18161	GO:0031090//organelle membrane;GO:0043231//intracellular membrane-bounded organelle	-	GO:0010257//NADH dehydrogenase complex assembly
oar-miR-494-3p	31.8786	50.7711	32.2117	ncbi_106990241	2.105	1.337	2.09	-1	0.00106693	COBL	PREDICTED: protein cordon-bleu-like isoform X3 [Ovis aries musimon]	-	-	-	-	GO:0015629//actin cytoskeleton;GO:0030426//growth cone;GO:0031252//cell leading edge;GO:0044297//cell body;GO:0044444//cytoplasmic part	GO:0003779//actin binding	GO:0008154//actin polymerization or depolymerization;GO:0009880//embryonic pattern specification;GO:0010976//positive regulation of neuron projection development;GO:0021915//neural tube development;GO:0048568//embryonic organ development;GO:0048668//collateral sprouting;GO:0060606//tube closure
oar-miR-200a	40.0271	23.2695	32.0926	ncbi_101122698	3.633	6.23	4.855	-1	0.00216169	Rgs6	PREDICTED: regulator of G-protein signaling 6 isoform X1 [Ovis aries musimon]	-	-	-	-	GO:0043234//protein complex	-	GO:0045744//negative regulation of G-protein coupled receptor protein signaling pathway
oar-miR-379-3p	8.73065	15.5909	13.961	ncbi_101102781	3.678	2.377	2.695	-1	0.00461618	RUFY2	PREDICTED: RUN and FYVE domain-containing protein 2 isoform X5 [Ovis aries musimon]	-	-	-	-	-	-	-
oar-miR-382-5p	8.87562	13.4403	8.33902	ncbi_101123527	0.47	0.255	0.495	-1	0.000622103	KIF24	PREDICTED: kinesin-like protein KIF24 isoform X1 [Ovis aries musimon]	-	-	-	-	-	-	-
oar-miR-432	4.22278	8.0285	4.9519	ncbi_101115544	0.94	0.425	0.84	-1	0.00169087	GRAMD2A	PREDICTED: GRAM domain-containing protein 2 isoform X1 [Capra hircus]	-	-	-	-	-	-	-
oar-miR-432	4.22278	8.0285	4.9519	ncbi_101122635	2.825	1.29	2.538	-1	0.00300534	ABHD6	PREDICTED: monoacylglycerol lipase ABHD6 [Ovis aries]	Organismal Systems	Nervous system	ko04723//Retrograde endocannabinoid signaling	K13700	GO:0008328//ionotropic glutamate receptor complex;GO:0031988//membrane-bounded vesicle;GO:0043231//intracellular membrane-bounded organelle	GO:0016298//lipase activity	GO:0006639//acylglycerol metabolic process;GO:0008277//regulation of G-protein coupled receptor protein signaling pathway;GO:0030334//regulation of cell migration;GO:0048167//regulation of synaptic plasticity
oar-miR-485-5p	2.49165	5.03035	3.48493	MSTRG.12784	0.622	0.148	0.44	-1	0.00526949	--	hypothetical protein FD755_019955 [Muntiacus reevesi]	-	-	-	-	-	-	-
oar-miR-106a	2.7369	5.55602	2.31117	ncbi_101120057	1.062	0.578	1.13	-1	0.0049697	LANCL3	PREDICTED: lanC-like protein 3 isoform X2 [Ovis aries musimon]	-	-	-	-	-	-	-
oar-miR-3957-3p	1.78935	3.31102	1.53787	ncbi_100147781	6.33	4.353	6.652	-1	0.00110765	SLC39A3	zinc transporter ZIP3 [Ovis aries]	-	-	-	-	GO:0031224//intrinsic component of membrane	GO:0022890//inorganic cation transmembrane transporter activity	GO:0006829//zinc II ion transport;GO:0044763//single-organism cellular process
oar-miR-377-3p	0.913025	1.15265	0.32775	ncbi_101115314	0.568	0.283	1.26	-1	0.000847208	Hcn1	PREDICTED: potassium/sodium hyperpolarization-activated cyclic nucleotide-gated channel 1 isoform X2 [Ovis aries musimon]	-	-	-	-	-	-	-
miR-507-y	432.894	700.7	470.988	ncbi_101118310	0.375	0.118	0.337	-1	0.00353406	MYRIP	PREDICTED: rab effector MyRIP isoform X1 [Ovis aries musimon]	-	-	-	-	GO:0005856//cytoskeleton;GO:0031513//nonmotile primary cilium;GO:0048770//pigment granule	GO:0008092//cytoskeletal protein binding;GO:0017016//Ras GTPase binding	GO:0015031//protein transport
miR-29-y	388.694	130.405	304.163	ncbi_101114599	29.855	45.688	34.99	-1	0.00208445	CTDSP2	PREDICTED: carboxy-terminal domain RNA polymerase II polypeptide A small phosphatase 2 [Ovis aries]	-	-	-	-	GO:0031981//nuclear lumen	GO:0004722//protein serine/threonine phosphatase activity;GO:0043169//cation binding	GO:0000082//G1/S transition of mitotic cell cycle;GO:0001932//regulation of protein phosphorylation;GO:0030968//endoplasmic reticulum unfolded protein response;GO:0032075//positive regulation of nuclease activity
miR-29-y	388.694	130.405	304.163	ncbi_101114714	7.185	12.383	8.84	-1	0.00626635	NATD1	protein NATD1 [Bos taurus]	-	-	-	-	-	-	-
miR-149-x	148.182	227.022	143.883	ncbi_101109953	11.845	7.572	12.06	-1	0.0022009	HEBP1	PREDICTED: heme-binding protein 1 isoform X1 [Ovis aries]	-	-	-	-	GO:0031988//membrane-bounded vesicle;GO:0043231//intracellular membrane-bounded organelle;GO:0044444//cytoplasmic part	GO:0046906//tetrapyrrole binding	-
miR-204-x	135.303	87.7474	85.6486	ncbi_101111669	0.338	0.905	0.925	-1	0.00469125	HIST1H2AC	PREDICTED: histone H2A type 1-like [Cavia porcellus]	Human Diseases;Cellular Processes;Human Diseases	Substance dependence;Cell growth and death;Immune diseases	ko05034//Alcoholism;ko04217//Necroptosis;ko05322//Systemic lupus erythematosus	K11251;K11251;K11251	GO:0000786//nucleosome;GO:0031988//membrane-bounded vesicle;GO:0043231//intracellular membrane-bounded organelle	GO:0003676//nucleic acid binding;GO:0046983//protein dimerization activity	GO:0006281//DNA repair;GO:0008283//cell proliferation;GO:0034728//nucleosome organization
miR-155-x	66.0226	92.4459	54.7455	ncbi_443343	76.735	50.495	87.603	-1	0.00435237	ALDH1A1	retinal dehydrogenase 1 [Ovis aries]	Metabolism;Metabolism	Global and overview maps;Metabolism of cofactors and vitamins	ko01100//Metabolic pathways;ko00830//Retinol metabolism	K07249;K07249	GO:0031988//membrane-bounded vesicle;GO:0044424//intracellular part	GO:0016620//oxidoreductase activity, acting on the aldehyde or oxo group of donors, NAD or NADP as acceptor	GO:0001523//retinoid metabolic process
miR-335-x	55.4675	85.5335	62.8178	ncbi_101111724	0.363	0.107	0.302	-1	0.00417833	Mpp2	PREDICTED: MAGUK p55 subfamily member 2 isoform X2 [Ovis aries musimon]	-	-	-	-	-	-	-
miR-335-x	55.4675	85.5335	62.8178	ncbi_101117343	0.505	0.28	0.45	-1	1.87428e-05	ARL11	PREDICTED: ADP-ribosylation factor-like protein 11 [Ovis aries]	-	-	-	-	GO:0044464//cell part	GO:0032550//purine ribonucleoside binding	GO:0015031//protein transport;GO:0030097//hemopoiesis;GO:0035556//intracellular signal transduction
miR-335-x	55.4675	85.5335	62.8178	ncbi_105605046	14.825	8.598	13.277	-1	0.00279147	--	PREDICTED: adipogenesis regulatory factor isoform X1 [Ovis aries]	-	-	-	-	GO:0031988//membrane-bounded vesicle;GO:0044424//intracellular part	-	GO:0006357//regulation of transcription from RNA polymerase II promoter;GO:0009314//response to radiation;GO:0042493//response to drug;GO:0045597//positive regulation of cell differentiation;GO:0070887//cellular response to chemical stimulus
miR-769-z	58.2513	73.878	42.215	MSTRG.1439	1.18	0	2.373	-1	0.0027411	FNDC3B	fibronectin type III domain containing 3B, isoform CRA_b [Homo sapiens]	-	-	-	-	GO:0031224//intrinsic component of membrane	GO:0003723//RNA binding	GO:0000904//cell morphogenesis involved in differentiation;GO:0001649//osteoblast differentiation;GO:0008284//positive regulation of cell proliferation;GO:0045597//positive regulation of cell differentiation;GO:0048870//cell motility;GO:0060487//lung epithelial cell differentiation
miR-29-x	41.0208	20.3022	32.5897	ncbi_105605991	0.042	0.407	0.19	-1	0.00105675	PLA2G2D	PREDICTED: group IID secretory phospholipase A2-like isoform X1 [Capra hircus]	Metabolism;Environmental Information Processing;Organismal Systems;Organismal Systems;Metabolism;Metabolism;Organismal Systems;Metabolism;Metabolism;Metabolism	Global and overview maps;Signal transduction;Circulatory system;Digestive system;Lipid metabolism;Lipid metabolism;Digestive system;Lipid metabolism;Lipid metabolism;Lipid metabolism	ko01100//Metabolic pathways;ko04014//Ras signaling pathway;ko04270//Vascular smooth muscle contraction;ko04972//Pancreatic secretion;ko00564//Glycerophospholipid metabolism;ko00590//Arachidonic acid metabolism;ko04975//Fat digestion and absorption;ko00565//Ether lipid metabolism;ko00591//Linoleic acid metabolism;ko00592//alpha-Linolenic acid metabolism	K01047;K01047;K01047;K01047;K01047;K01047;K01047;K01047;K01047;K01047	-	GO:0003824//catalytic activity;GO:0046872//metal ion binding	GO:0006629//lipid metabolic process;GO:0006796//phosphate-containing compound metabolic process
miR-29-z	15.665	7.24815	11.4219	MSTRG.17302	0.547	0.948	0.75	-1	0.00155447	--	dehydrogenase/reductase SDR family member 12 isoform X4 [Bos taurus]	Cellular Processes	Transport and catabolism	ko04146//Peroxisome	K00308	GO:0042579//microbody	GO:0005515//protein binding;GO:0016647//oxidoreductase activity, acting on the CH-NH group of donors, oxygen as acceptor	GO:0006596//polyamine biosynthetic process;GO:0006598//polyamine catabolic process;GO:0031328//positive regulation of cellular biosynthetic process;GO:0044710//single-organism metabolic process;GO:0051234//establishment of localization
miR-150-x	8.3967	5.76762	8.88645	ncbi_443238	0.297	0.677	0.223	-1	0.00379969	GHSR	growth hormone secretagogue receptor type 1 [Ovis aries]	Environmental Information Processing;Environmental Information Processing	Signaling molecules and interaction;Signal transduction	ko04080//Neuroactive ligand-receptor interaction;ko04024//cAMP signaling pathway	K04284;K04284	GO:0031224//intrinsic component of membrane;GO:0042995//cell projection;GO:0098589//membrane region	GO:0004930//G-protein coupled receptor activity;GO:0042277//peptide binding	GO:0003006//developmental process involved in reproduction;GO:0006940//regulation of smooth muscle contraction;GO:0007015//actin filament organization;GO:0007166//cell surface receptor signaling pathway;GO:0007631//feeding behavior;GO:0009967//positive regulation of signal transduction;GO:0019217//regulation of fatty acid metabolic process;GO:0031348//negative regulation of defense response;GO:00…
miR-299-y	7.12505	9.1904	5.49415	MSTRG.6746	0.695	0.11	1.155	-1	0.000760643	--	endonuclease-reverse transcriptase [Babesia ovata]	-	-	-	-	-	-	-
miR-299-y	7.12505	9.1904	5.49415	ncbi_101122038	1.328	0.877	1.685	-1	0.000439578	Fgf11	fibroblast growth factor 11 [Bos taurus]	-	-	-	-	GO:0043231//intracellular membrane-bounded organelle	GO:0005102//receptor binding	-
miR-4324-z	7.98595	4.8433	8.60693	ncbi_114117995	0.232	0.987	0.088	-1	0.00307432	CEACAM6	PREDICTED: LOW QUALITY PROTEIN: carcinoembryonic antigen-related cell adhesion molecule 6-like [Ovis aries musimon]	-	-	-	-	-	-	-
miR-4324-z	7.98595	4.8433	8.60693	ncbi_554259	0.715	1.387	0.585	-1	0.00185236	Tlr8	PREDICTED: toll-like receptor 8 isoform X1 [Ovis aries]	Organismal Systems	Immune system	ko04620//Toll-like receptor signaling pathway	K10170	GO:0031224//intrinsic component of membrane	GO:0003723//RNA binding	GO:0002224//toll-like receptor signaling pathway;GO:0002252//immune effector process;GO:0009612//response to mechanical stimulus;GO:0032727//positive regulation of interferon-alpha production;GO:0032728//positive regulation of interferon-beta production;GO:0032729//positive regulation of interferon-gamma production;GO:0032757//positive regulation of interleukin-8 production;GO:0035556//intracellu…
miR-285-z	6.83237	2.8838	6.55905	ncbi_101117424	21.588	33.05	22.433	-1	0.00265843	LAMA2	PREDICTED: laminin subunit alpha-2 isoform X1 [Ovis aries]	Human Diseases;Environmental Information Processing;Human Diseases;Cellular Processes;Human Diseases;Human Diseases;Human Diseases;Human Diseases;Environmental Information Processing;Human Diseases;Human Diseases;Human Diseases	Cancers;Signal transduction;Infectious diseases;Cellular community - eukaryotes;Infectious diseases;Infectious diseases;Cardiovascular diseases;Cancers;Signaling molecules and interaction;Cardiovascular diseases;Cardiovascular diseases;Cardiovascular diseases	ko05200//Pathways in cancer;ko04151//PI3K-Akt signaling pathway;ko05165//Human papillomavirus infection;ko04510//Focal adhesion;ko05145//Toxoplasmosis;ko05146//Amoebiasis;ko05412//Arrhythmogenic right ventricular cardiomyopathy (ARVC);ko05222//Small cell lung cancer;ko04512//ECM-receptor interaction;ko05414//Dilated cardiomyopathy (DCM);ko05416//Viral myocarditis;ko05410//Hypertrophic cardiomyopa…	K05637;K05637;K05637;K05637;K05637;K05637;K05637;K05637;K05637;K05637;K05637;K05637	-	-	-
miR-285-z	6.83237	2.8838	6.55905	ncbi_105607129	6.375	9.75	6.633	-1	0.00427149	AOPEP	PREDICTED: aminopeptidase O isoform X1 [Ovis aries]	-	-	-	-	-	GO:0046914//transition metal ion binding;GO:0070011//peptidase activity, acting on L-amino acid peptides	-
miR-877-x	5.55753	3.15458	5.604	ncbi_101120701	2.44	5.17	2.36	-1	0.00536061	CYP39A1	PREDICTED: 24-hydroxycholesterol 7-alpha-hydroxylase isoform X1 [Ovis aries]	Metabolism	Lipid metabolism	ko00120//Primary bile acid biosynthesis	K07439	-	GO:0008395//steroid hydroxylase activity;GO:0046906//tetrapyrrole binding;GO:0046914//transition metal ion binding	GO:0006694//steroid biosynthetic process;GO:0008203//cholesterol metabolic process
miR-1842-x	3.49193	4.48032	2.18248	MSTRG.1048	3.72	0.168	8.27	-1	0.00604558	CFDP2	endonuclease/exonuclease/phosphatase family protein [Trichuris suis]	-	-	-	-	-	-	-
miR-1842-x	3.49193	4.48032	2.18248	ncbi_105602841	0.262	0.182	0.365	-1	0.0051301	COL8A2	PREDICTED: collagen alpha-2(VIII) chain [Ovis aries musimon]	-	-	-	-	GO:0044420//extracellular matrix component	-	GO:0008283//cell proliferation;GO:0022610//biological adhesion;GO:0043010//camera-type eye development
miR-1599-z	2.46752	1.42068	2.41412	ncbi_101106820	0.91	2.127	0.963	-1	0.00430746	MPZ	PREDICTED: LOW QUALITY PROTEIN: myelin protein P0 isoform X1 [Ovis aries]	Environmental Information Processing	Signaling molecules and interaction	ko04514//Cell adhesion molecules (CAMs)	K06770	-	-	-
miR-1599-z	2.46752	1.42068	2.41412	ncbi_101109872	5.797	8.927	5.923	-1	0.00619957	Brd3	PREDICTED: bromodomain-containing protein 3 isoform X3 [Ovis aries musimon]	-	-	-	-	-	GO:0042393//histone binding	GO:0006355//regulation of transcription, DNA-templated
miR-1599-z	2.46752	1.42068	2.41412	ncbi_101115005	3.408	5.938	3.515	-1	0.0050303	DHRSX	PREDICTED: dehydrogenase/reductase SDR family member on chromosome X isoform X2 [Ovis aries musimon]	-	-	-	-	-	GO:0003824//catalytic activity	GO:0044710//single-organism metabolic process
miR-1599-z	2.46752	1.42068	2.41412	ncbi_101115925	1.505	2.463	1.56	-1	0.00371955	IGF2BP2	PREDICTED: insulin-like growth factor 2 mRNA-binding protein 2 isoform X1 [Ovis aries]	-	-	-	-	GO:0043231//intracellular membrane-bounded organelle;GO:0043232//intracellular non-membrane-bounded organelle	GO:0003729//mRNA binding	-
miR-1599-z	2.46752	1.42068	2.41412	ncbi_101116719	0.033	0.193	0.04	-1	0.00419223	FGF6	PREDICTED: fibroblast growth factor 6 [Ovis aries]	Human Diseases;Environmental Information Processing;Environmental Information Processing;Environmental Information Processing;Cellular Processes;Environmental Information Processing;Human Diseases;Human Diseases;Human Diseases	Cancers;Signal transduction;Signal transduction;Signal transduction;Cell motility;Signal transduction;Cancers;Cancers;Cancers	ko05200//Pathways in cancer;ko04151//PI3K-Akt signaling pathway;ko04010//MAPK signaling pathway;ko04014//Ras signaling pathway;ko04810//Regulation of actin cytoskeleton;ko04015//Rap1 signaling pathway;ko05226//Gastric cancer;ko05224//Breast cancer;ko05218//Melanoma	K04358;K04358;K04358;K04358;K04358;K04358;K04358;K04358;K04358	-	GO:0070851//growth factor receptor binding	GO:0007169//transmembrane receptor protein tyrosine kinase signaling pathway;GO:0042127//regulation of cell proliferation;GO:0042692//muscle cell differentiation
miR-1599-z	2.46752	1.42068	2.41412	ncbi_101123600	8.297	12.633	8.56	-1	0.00561308	CREBBP	PREDICTED: CREB-binding protein isoform X2 [Ovis aries musimon]	Human Diseases;Human Diseases;Human Diseases;Environmental Information Processing;Environmental Information Processing;Human Diseases;Human Diseases;Human Diseases;Human Diseases;Human Diseases;Human Diseases;Human Diseases;Human Diseases;Human Diseases;Environmental Information Processing;Environmental Information Processing;Cellular Processes;Organismal Systems;Human Diseases;Environmental Info…	Cancers;Infectious diseases;Infectious diseases;Signal transduction;Signal transduction;Infectious diseases;Cancers;Neurodegenerative diseases;Infectious diseases;Infectious diseases;Infectious diseases;Infectious diseases;Cancers;Infectious diseases;Signal transduction;Signal transduction;Cell growth and death;Endocrine system;Cancers;Signal transduction;Endocrine system;Endocrine system;Cellula…	ko05200//Pathways in cancer;ko05165//Human papillomavirus infection;ko05166//HTLV-I infection;ko04630//Jak-STAT signaling pathway;ko04024//cAMP signaling pathway;ko05168//Herpes simplex infection;ko05203//Viral carcinogenesis;ko05016//Huntington disease;ko05169//Epstein-Barr virus infection;ko05167//Kaposi sarcoma-associated herpesvirus infection;ko05152//Tuberculosis;ko05164//Influenza A;ko05206…	K04498;K04498;K04498;K04498;K04498;K04498;K04498;K04498;K04498;K04498;K04498;K04498;K04498;K04498;K04498;K04498;K04498;K04498;K04498;K04498;K04498;K04498;K04498;K04498;K04498;K04498;K04498	GO:0000785//chromatin;GO:0031248//protein acetyltransferase complex;GO:0044451//nucleoplasm part	GO:0000976//transcription regulatory region sequence-specific DNA binding;GO:0000982//transcription factor activity, RNA polymerase II core promoter proximal region sequence-specific binding;GO:0001076//transcription factor activity, RNA polymerase II transcription factor binding;GO:0003712//transcription cofactor activity;GO:0043425//bHLH transcription factor binding;GO:0046914//transition metal…	GO:0006357//regulation of transcription from RNA polymerase II promoter;GO:0006474//N-terminal protein amino acid acetylation;GO:0016570//histone modification;GO:0019827//stem cell population maintenance
miR-1599-z	2.46752	1.42068	2.41412	ncbi_114117232	2.178	3.647	2.245	-1	0.00312146	PHF13	PHD finger protein 13 [Bos taurus]	-	-	-	-	GO:0031981//nuclear lumen	GO:0042393//histone binding;GO:0046914//transition metal ion binding	GO:0000280//nuclear division;GO:0006325//chromatin organization;GO:0022402//cell cycle process
miR-1599-z	2.46752	1.42068	2.41412	ncbi_780505	1.103	3.06	1.203	-1	5.09638e-05	IL1RN	interleukin-1 receptor antagonist protein precursor [Ovis aries]	Environmental Information Processing	Signaling molecules and interaction	ko04060//Cytokine-cytokine receptor interaction	K05481	-	-	-
miR-432-x	1.30135	2.54442	1.5262	ncbi_101122635	2.825	1.29	2.538	-1	0.00394917	ABHD6	PREDICTED: monoacylglycerol lipase ABHD6 [Ovis aries]	Organismal Systems	Nervous system	ko04723//Retrograde endocannabinoid signaling	K13700	GO:0008328//ionotropic glutamate receptor complex;GO:0031988//membrane-bounded vesicle;GO:0043231//intracellular membrane-bounded organelle	GO:0016298//lipase activity	GO:0006639//acylglycerol metabolic process;GO:0008277//regulation of G-protein coupled receptor protein signaling pathway;GO:0030334//regulation of cell migration;GO:0048167//regulation of synaptic plasticity
miR-877-z	1.65605	0.74365	1.53507	ncbi_101114182	1.87	3.698	2.1	-1	0.00420866	ALDH1L2	PREDICTED: mitochondrial 10-formyltetrahydrofolate dehydrogenase [Ovis aries]	Metabolism	Metabolism of cofactors and vitamins	ko00670//One carbon pool by folate	K00289	-	-	-
miR-199-z	1.40212	0.705775	0.9413	ncbi_114113217	0.585	1.177	0.975	-1	0.00212225	Erbb4	PREDICTED: receptor tyrosine-protein kinase erbB-4 [Bos mutus]	Environmental Information Processing;Environmental Information Processing;Human Diseases;Environmental Information Processing;Environmental Information Processing	Signal transduction;Signal transduction;Cancers;Signal transduction;Signal transduction	ko04151//PI3K-Akt signaling pathway;ko04010//MAPK signaling pathway;ko05205//Proteoglycans in cancer;ko04020//Calcium signaling pathway;ko04012//ErbB signaling pathway	K05085;K05085;K05085;K05085;K05085	GO:0031224//intrinsic component of membrane;GO:0043231//intracellular membrane-bounded organelle;GO:0043234//protein complex	GO:0000975//regulatory region DNA binding;GO:0004713//protein tyrosine kinase activity;GO:0032550//purine ribonucleoside binding;GO:0046983//protein dimerization activity;GO:0070851//growth factor receptor binding	GO:0000266//mitochondrial fission;GO:0001667//ameboidal-type cell migration;GO:0006355//regulation of transcription, DNA-templated;GO:0007167//enzyme linked receptor protein signaling pathway;GO:0007262//STAT protein import into nucleus;GO:0007589//body fluid secretion;GO:0008284//positive regulation of cell proliferation;GO:0009653//anatomical structure morphogenesis;GO:0009790//embryo developme…
miR-490-x	0.381175	1.17702	1.09882	MSTRG.8594	1.318	0.777	0.83	-1	0.000177591	Pol	LINE-1 reverse transcriptase -like protein, partial [Trichinella papuae]	-	-	-	-	GO:0005737//cytoplasm;GO:0012505//endomembrane system;GO:0016020//membrane;GO:0043231//intracellular membrane-bounded organelle	GO:0004518//nuclease activity;GO:0005515//protein binding;GO:0016491//oxidoreductase activity;GO:0016740//transferase activity;GO:0097159//organic cyclic compound binding	GO:0006259//DNA metabolic process;GO:0006950//response to stress;GO:0009893//positive regulation of metabolic process;GO:0010035//response to inorganic substance;GO:0044249//cellular biosynthetic process;GO:0044255//cellular lipid metabolic process;GO:0044707//single-multicellular organism process;GO:0044767//single-organism developmental process;GO:0048519//negative regulation of biological proc…
miR-508-x	0.93085	1.05435	0.35165	ncbi_106991621	4.41	3.955	6.645	-1	0.00424815	P2ry2	PREDICTED: P2Y purinoceptor 2-like [Ovis aries musimon]	Environmental Information Processing;Organismal Systems	Signaling molecules and interaction;Sensory system	ko04080//Neuroactive ligand-receptor interaction;ko04750//Inflammatory mediator regulation of TRP channels	K04269;K04269	GO:0031224//intrinsic component of membrane	GO:0001608//G-protein coupled nucleotide receptor activity	GO:0035588//G-protein coupled purinergic receptor signaling pathway;GO:0051047//positive regulation of secretion;GO:1903522//regulation of blood circulation
miR-217-x	1.06745	0.32875	0.4116	ncbi_101119936	1.307	2.258	2.143	-1	0.0053894	YPEL1	PREDICTED: protein yippee-like 1 [Ovis aries musimon]	-	-	-	-	-	-	-
miR-205-z	0.72825	0.23165	0.656375	ncbi_101103648	1.702	2.662	1.845	-1	0.00266245	NSD2	PREDICTED: histone-lysine N-methyltransferase NSD2 isoform X2 [Ovis aries musimon]	Human Diseases;Metabolism	Cancers;Amino acid metabolism	ko05202//Transcriptional misregulation in cancers;ko00310//Lysine degradation	K11424;K11424	GO:0031090//organelle membrane;GO:0043231//intracellular membrane-bounded organelle;GO:0043232//intracellular non-membrane-bounded organelle	GO:0003677//DNA binding;GO:0016279//protein-lysine N-methyltransferase activity;GO:0046914//transition metal ion binding	GO:0001501//skeletal system development;GO:0006303//double-strand break repair via nonhomologous end joining;GO:0010468//regulation of gene expression;GO:0032880//regulation of protein localization;GO:0034968//histone lysine methylation;GO:0045830//positive regulation of isotype switching;GO:0060413//atrial septum morphogenesis
miR-371-x	0.3348	0.121325	0.61605	MSTRG.11155	1.22	1.465	0.89	-1	0.00395414	--	endonuclease-reverse transcriptase [Babesia ovata]	-	-	-	-	-	-	-
miR-1343-x	0.28375	0.1365	0.3823	ncbi_101107283	4.532	5.737	3.753	-1	0.00601196	TLE3	PREDICTED: transducin-like enhancer protein 3 isoform X2 [Ovis aries musimon]	-	-	-	-	-	-	GO:0010468//regulation of gene expression
miR-1343-x	0.28375	0.1365	0.3823	ncbi_101107786	0.645	0.967	0.425	-1	0.00360738	N4BP3	PREDICTED: NEDD4-binding protein 3 isoform X2 [Ovis aries musimon]	-	-	-	-	-	-	-
miR-10-z	0.325725	0.07275	0.26845	ncbi_101113184	4.47	6.818	5.008	-1	0.00182329	TCIRG1	PREDICTED: V-type proton ATPase 116 kDa subunit a isoform 3 isoform X2 [Ovis aries musimon]	Metabolism;Human Diseases;Human Diseases;Cellular Processes;Metabolism;Cellular Processes;Human Diseases;Human Diseases;Organismal Systems;Human Diseases;Organismal Systems	Global and overview maps;Infectious diseases;Infectious diseases;Transport and catabolism;Energy metabolism;Transport and catabolism;Immune diseases;Infectious diseases;Nervous system;Infectious diseases;Excretory system	ko01100//Metabolic pathways;ko05165//Human papillomavirus infection;ko05152//Tuberculosis;ko04145//Phagosome;ko00190//Oxidative phosphorylation;ko04142//Lysosome;ko05323//Rheumatoid arthritis;ko05120//Epithelial cell signaling in Helicobacter pylori infection;ko04721//Synaptic vesicle cycle;ko05110//Vibrio cholerae infection;ko04966//Collecting duct acid secretion	K02154;K02154;K02154;K02154;K02154;K02154;K02154;K02154;K02154;K02154;K02154	-	-	-
miR-9851-y	0.4182	0.0654	0.15635	ncbi_101115695	3.18	5.715	5.07	-1	0.00228636	PRICKLE1	PREDICTED: prickle-like protein 1 [Ovis aries]	Environmental Information Processing	Signal transduction	ko04310//Wnt signaling pathway	K04511	GO:0031090//organelle membrane;GO:0043231//intracellular membrane-bounded organelle;GO:0044444//cytoplasmic part	GO:0046914//transition metal ion binding	GO:0006355//regulation of transcription, DNA-templated;GO:0006886//intracellular protein transport;GO:0030178//negative regulation of Wnt signaling pathway;GO:0031331//positive regulation of cellular catabolic process;GO:0031396//regulation of protein ubiquitination;GO:0045662//negative regulation of myoblast differentiation
miR-1748-z	0.067375	0.01	0.1936	ncbi_101112325	0.453	0.557	0.227	-1	0.00186304	PPDPFL	PREDICTED: pancreatic progenitor cell differentiation and proliferation factor-like protein isoform X1 [Ovis aries]	-	-	-	-	-	-	GO:0048869//cellular developmental process
miR-1748-z	0.067375	0.01	0.1936	ncbi_101122497	22.817	29.892	7.232	-1	0.000193663	SIK1	PREDICTED: serine/threonine-protein kinase SIK1 isoform X2 [Ovis aries musimon]	Organismal Systems	Endocrine system	ko04922//Glucagon signaling pathway	K19008	GO:0043231//intracellular membrane-bounded organelle	GO:0004672//protein kinase activity;GO:0008134//transcription factor binding;GO:0019900//kinase binding;GO:0032550//purine ribonucleoside binding;GO:0046872//metal ion binding	GO:0000278//mitotic cell cycle;GO:0006111//regulation of gluconeogenesis;GO:0006464//cellular protein modification process;GO:0006915//apoptotic process;GO:0007165//signal transduction;GO:0009648//photoperiodism;GO:0010866//regulation of triglyceride biosynthetic process;GO:0035051//cardiocyte differentiation;GO:0043433//negative regulation of sequence-specific DNA binding transcription factor ac…
novel-m0043-3p	1.85513	3.84903	2.2949	ncbi_101111582	21.215	12.695	19.267	-1	0.00539466	Scn5a	PREDICTED: sodium channel protein type 5 subunit alpha isoform X3 [Ovis aries musimon]	Organismal Systems	Circulatory system	ko04261//Adrenergic signaling in cardiomyocytes	K04838	-	-	-
novel-m0044-3p	1.85513	3.84903	2.2949	ncbi_101111582	21.215	12.695	19.267	-1	0.00539466	Scn5a	PREDICTED: sodium channel protein type 5 subunit alpha isoform X3 [Ovis aries musimon]	Organismal Systems	Circulatory system	ko04261//Adrenergic signaling in cardiomyocytes	K04838	-	-	-
novel-m0048-3p	3.14958	1.74185	2.18268	ncbi_114118465	0.573	1.163	0.98	-1	0.00209172	LRRC55	PREDICTED: leucine-rich repeat-containing protein 55 [Capra hircus]	-	-	-	-	-	-	-
novel-m0074-5p	1.4056	1.91158	0.701975	MSTRG.3665	1.338	0.632	2.3	-1	0.00361553	--	-	-	-	-	-	-	-	-
novel-m0074-5p	1.4056	1.91158	0.701975	ncbi_114117952	0.355	0.24	0.51	-1	0.0055595	ZNF835	PREDICTED: zinc finger protein 835 isoform X2 [Ovis aries musimon]	-	-	-	-	-	-	-
novel-m0064-3p	1.7793	0.810325	1.0038	ncbi_101116079	2.115	4.055	3.665	-1	0.000893621	CCDC8	PREDICTED: coiled-coil domain-containing protein 8 isoform X2 [Ovis aries musimon]	-	-	-	-	GO:0005815//microtubule organizing center;GO:0016020//membrane;GO:0043234//protein complex	-	GO:0007346//regulation of mitotic cell cycle;GO:0010921//regulation of phosphatase activity
novel-m0128-3p	0.04885	0.425875	0.55705	ncbi_101122061	3.917	2.91	2.548	-1	0.00431072	ID4	PREDICTED: DNA-binding protein inhibitor ID-4 isoform X2 [Ovis aries musimon]	Cellular Processes;Environmental Information Processing	Cellular community - eukaryotes;Signal transduction	ko04550//Signaling pathways regulating pluripotency of stem cells;ko04350//TGF-beta signaling pathway	K17695;K17695	GO:0043231//intracellular membrane-bounded organelle	GO:0003712//transcription cofactor activity;GO:0008134//transcription factor binding	GO:0006357//regulation of transcription from RNA polymerase II promoter;GO:0008104//protein localization;GO:0021543//pallium development;GO:0021953//central nervous system neuron differentiation;GO:0032291//axon ensheathment in central nervous system;GO:0042127//regulation of cell proliferation;GO:0044772//mitotic cell cycle phase transition;GO:0045597//positive regulation of cell differentiation…
novel-m0128-3p	0.04885	0.425875	0.55705	ncbi_443157	0.465	0.268	0.197	-1	0.00465217	PAPPA	PREDICTED: pappalysin-1 [Capra hircus]	-	-	-	-	-	GO:0070011//peptidase activity, acting on L-amino acid peptides	GO:0019538//protein metabolic process;GO:0048869//cellular developmental process
novel-m0151-5p	0.09445	0.453775	0.3875	ncbi_101123371	0.505	0.29	0.33	-1	0.00104118	FAM131B	PREDICTED: protein FAM131B isoform X2 [Ovis aries musimon]	-	-	-	-	-	-	-
novel-m0114-5p	0.1256	0.683525	0.07385	ncbi_443246	1.455	0.807	1.518	-1	0.00223117	SLC1A3	excitatory amino acid transporter 1 [Bos taurus]	Organismal Systems	Nervous system	ko04724//Glutamatergic synapse	K05614	GO:0005578//proteinaceous extracellular matrix;GO:0031224//intrinsic component of membrane;GO:0044297//cell body	GO:0005313//L-glutamate transmembrane transporter activity;GO:0015291//secondary active transmembrane transporter activity;GO:0016597//amino acid binding	GO:0000904//cell morphogenesis involved in differentiation;GO:0001101//response to acid chemical;GO:0006536//glutamate metabolic process;GO:0006950//response to stress;GO:0007638//mechanosensory behavior;GO:0008652//cellular amino acid biosynthetic process;GO:0009314//response to radiation;GO:0009636//response to toxic substance;GO:0010647//positive regulation of cell communication;GO:0015813//L-…
novel-m0174-3p	0.01	0.164725	0.24965	ncbi_101111100	6.655	3.175	1.2	-1	0.00549977	CXCL13	PREDICTED: C-X-C motif chemokine 13 [Ovis aries]	Environmental Information Processing;Organismal Systems	Signaling molecules and interaction;Immune system	ko04060//Cytokine-cytokine receptor interaction;ko04062//Chemokine signaling pathway	K10032;K10032	-	-	-
novel-m0196-3p	0.248525	0.028625	0.042275	ncbi_101115232	2.28	4.932	4.742	-1	0.00562751	PIK3IP1	PREDICTED: phosphoinositide-3-kinase-interacting protein 1 isoform X1 [Ovis aries musimon]	-	-	-	-	GO:0031224//intrinsic component of membrane;GO:0031988//membrane-bounded vesicle	GO:0019900//kinase binding	GO:0014066//regulation of phosphatidylinositol 3-kinase signaling;GO:0043551//regulation of phosphatidylinositol 3-kinase activity

## Sheet: mRNA assemble
Supplementary Material 1.5 top 500 mRNAs with the most significant differences in the mRNAa-miRNA pairs
Symbol
2021-03-08
2021-09-01
ABCB8
ABCC4
ABCG1
Abhd18
ABHD2
ABHD6
ABL1
ABL2
ACSF3
ADAM9
ADAMTS19
ADAMTS2
ADAMTSL1
ADAMTSL4
ADCK1
ADCY7
ADH4
AEBP2
AFF4
AGO2
Akap4
AKR1E2
ALDH1A1
ALDH1L2
ALOX15B
AMD1
ANGPTL1
AOC1
AOPEP
APAF1
APLN
ARL11
ARL5B
ASAP2
ASB15
ASB18
ASB4
Asic2
ATP5MC1
ATP5MC3
AXIN2
BACH2
BAHCC1
BCL11A
Bcl2l11
BCL2L15
BDKRB2
BLOC1S5
BMF
BMP8B
Brd3
Bst2
C16orf87
C19orf54
C20orf96
CA2
CACNA1H
CACNA2D2
CALCOCO1
CAMK2A
CARNS1
CASP13
Cbx6
CCDC117
CCDC8
CCL16
CCND1
CCNG2
CCR1
CCR7
CD274
Cd38
CEACAM6
CEBPZOS
CERS4
CFDP2
CHCHD10
CHDH
CHRDL1
CHRM2
CHRM3
CISD3
CISH
CLMN
CNNM3
COBL
COL1A1
COL27A1
COL3A1
COL4A1
COL4A5
COL8A2
COQ10A
COX7B2
CPE
CPI17
CREB1
CREBBP
CREM
CRHR2
CSF2RA
CTDSP2
CTSC
CX3CR1
CXCL13
CYB561
CYCS
CYP2U1
CYP39A1
DAAM1
DAAM2
DAPK3
Dchs1
DDX17
DHRSX
DHTKD1
DHX34
DIP2C
DMBT1
Dnmt3a
DSC1
DSEL
DTD2
DUSP16
ECI1
EDN1
EDNRA
EEF1AKMT2
EFNB3
EGFLAM
Egr3
EID1
ELF4
ELMOD1
ELOVL6
EPHA2
Epha4
Erbb4
ERF
Erg28
ETNK1
EXTL1
ERBB4
EYA2
FAM126B
FAM131B
FAM13A
FAM212B
FAM49A
FBXO10
FBXO32
FCGR3
FGD1
Fgf11
FGF6
FGFR1OP2
FGG
FGR
FHL2
FIS1
FMNL2
FNBP1
FNDC3B
FOSB
FRAS1
FREM2
FRMD3
FRMD5
FUNDC2
FZD7
GABRE
Galnt12
GGACT
GHSR
GIMAP7
GIMAP8
GJA1
Glrx5
GPAM
GPD1
Gpm6b
GPR37
GPR62
GPX1
GRAMD1C
GRAMD2A
Gria3
GUSB
HAPLN3
Hcn1
HCRTR1
HDAC5
HEBP1
HEBP2
HINT1
Hip1r
HIST1H2AC
HIVEP3
HK2
HLA-A
HOMER1
HSPB7
ID4
IDH3A
IER3
IFNLR1
IGF2BP2
IGFBP3
IGHG1
IGLV1-40
IGSF9B
IKZF3
IL10RA
IL10RB
IL1RN
IL34
IMMT
IMPACT
INHBB
INSR
IQSEC3
JAM3
JUP
KANK4
KCNE4
KCNJ5
KCNK12
KCNMB1
KCNN3
KCNQ3
KIF18B
KIF24
Kif26a
KIF26B
KIRREL2
Klhdc8a
KLHDC8B
Klhl14
KLHL24
KLHL33
KLHL34
L2HGDH
LAIR1
LAMA2
LAMA4
LANCL3
LILRA5
LIPG
LONRF3
LPL
LRIG2
LRRC10
LRRC55
LRRN1
LSS
LYNX1
MAB21L3
MAFB
MAFG
MAGED4
MAK16
MAN1B1
MAN2A1
MAP3K3
MDH1
METTL15
MIEF2
MKX
MOSPD1
MPEG1
MPHOSPH6
Mpp2
Mpp6
MPZ
MRGBP
MRPL15
MRPL28
MRPL44
MRPS7
MSRA
MTFP1
Mxi1
MYH11
MYL9
MYO5B
MYRIP
N4BP2L1
N4BP3
NANP
NATD1
NCAM1
NCAPH
NDEL1
NDUFAF1
NDUFAF4
NDUFB7
NDUFC1
NECTIN1
NHSL1
NID1
NLGN2
Nol4l
NPTX1
NR3C1
Nr4a3
NRAP
Nrcam
NSD2
NT5M
OAS2
OAT
OPA1
ORAI2
Otub2
P2ry2
PALM
Papolb
PAPPA
PARP10
PARS2
PBX2
PC
PCDH17
PCED1A
PCP4L1
PDCD1LG2
PDE4A
PDE4C
PDE8A
PDF
PDGFRB
PDP2
PDPN
PEAK1
PEG3
PGM2L1
PHF13
PHF24
PIK3IP1
PIK3R3
PILRA
PITPNM2
PLA2G2D
PLCB4
PLEK
PLEKHA1
PLIN1
PLXDC1
PLXNA4
PMAIP1
PNPO
Pol
PORCN
POU2F3
PPDPFL
PPM1K
PPP1R13B
PPP1R16B
PPP1R3A
PPP1R3B
PPP1R3G
PPTC7
PRDM11
PRICKLE1
Prrg3
PSD4
Psmc1
PTCD2
PTGFR
PTK7
QTRT2
Ralgps1
RASD2
RBP4
REEP1
REEP3
RGS16
Rgs6
RGS7BP
RHOBTB2
RIMKLA
RIPK1
RIPOR2
Rnf150
RNF152
RNF213
ROCK2
RPUSD1
RPUSD2
RRS1
RUFY2
RUNX1
S1PR4
SAMD13
SAMD9
SASH1
SCN3B
Scn5a
SCUBE1
SDC2
SDR42E1
SEC61G
SEMA4A
SEMA6A
SERINC3
SERPINH1
SESN3
SESTD1
SETD7
SETMAR
SH2D4A
SH3PXD2A
SH3RF3
Shc2
SHISAL1
SIAH2
SIK1
SLC19A2
SLC1A3
SLC22A23
SLC25A13
SLC30A4
SLC35D2
SLC39A3
SLC41A3
SLC44A2
SLC45A3
Slc4a11
SLC5A3
SLC6A6
SLCO2A1
SLCO3A1
SLIT1
SLITRK2
SMG1
SMIM3
SMOC2
SMYD1
SOX4
SPI1
SPIB
Spn
SPTSSA
SSBP3
ST6GALNAC4
ST6GALNAC6
STARD9
STK11IP
STK38L
STRADA
STRN
Stxbp1
SUGCT
SYK
SYTL2
Tcf7
TCIRG1
TCP11L2
TENM3
TET2
TFRC
Tgfb2
TGFBI
TIGD1
TIMM8A
TLE3
Tlr8
TMEM104
TMEM150C
TMEM163
TMEM164
TMEM2
TMEM241
TMEM255A
TMEM35A
TNFAIP3
TNFAIP8L1
TNFSF8
TOP1
TP53INP1
TRAM1
TRAPPC3L
TREM2
TRGC1
TRGC2
TRMT9B
TRPM8
Ttc9
TUB
TULP4
TWF1
Ubash3a
Ube2g1
ULBP1
USP53
VMAC
VPS37B
Vstm4
VWA5B1

## Sheet: GO analysis
Supplementary Material 1.5 GO analysis of the top 500 mRNAs with the most significant differences in the mRNAa-miRNA pairs
Category Term Count % PValue Genes List Total Pop Hits Pop Total Fold Enrichment Bonferroni Benjamini FDR
GOTERM_BP_DIRECT GO:0046777~protein autophosphorylation 10 2.1881838074398248 0.006317274946543975 FGR, PDGFRB, EPHA4, MAP3K3, SMG1, SYK, PEAK1, INSR, DAPK3, CAMK2A 314 114 10659 2.977707006369427 0.9998732933168645 1.0 1.0
GOTERM_BP_DIRECT GO:0030199~collagen fibril organization 5 1.0940919037199124 0.007507272726402404 COL1A1, ADAMTS2, COL3A1, TGFB2, SERPINH1 314 27 10659 6.286270346779901 0.9999767777872318 1.0 1.0
GOTERM_BP_DIRECT GO:0055091~phospholipid homeostasis 3 0.6564551422319475 0.01637087876180953 GPAM, LIPG, ABCG1 314 7 10659 14.548225659690626 0.9999999999293306 1.0 1.0
GOTERM_BP_DIRECT GO:0071230~cellular response to amino acid stimulus 5 1.0940919037199124 0.02051508642227345 COL1A1, COL3A1, SESN3, COL4A1, DNMT3A 314 36 10659 4.714702760084926 0.999999999999821 1.0 1.0
GOTERM_BP_DIRECT GO:0007160~cell-matrix adhesion 6 1.312910284463895 0.020670408873247868 COL3A1, BCL2L11, FGG, ADAM9, NID1, JAM3 314 54 10659 3.7717622080679405 0.999999999999857 1.0 1.0
GOTERM_BP_DIRECT GO:0051592~response to calcium ion 4 0.87527352297593 0.022541736169066053 HOMER1, FGG, ADAM9, SLC25A13 314 21 10659 6.465878070973613 0.9999999999999905 1.0 1.0
GOTERM_BP_DIRECT GO:0035556~intracellular signal transduction 13 2.8446389496717726 0.026433286188743098 MAP3K3, SHC2, CISH, DAPK3, TULP4, ASB18, ADCY7, ASB15, PLCB4, STK38L, SIK1, ASB4, RGS6 314 217 10659 2.0336229416771845 1.0 1.0 1.0
GOTERM_BP_DIRECT GO:0045995~regulation of embryonic development 3 0.6564551422319475 0.026997329998459958 LAMA2, INSR, LAMA4 314 9 10659 11.315286624203821 1.0 1.0 1.0
GOTERM_BP_DIRECT GO:0038083~peptidyl-tyrosine autophosphorylation 3 0.6564551422319475 0.026997329998459958 ERBB4, INSR, ABL1 314 9 10659 11.315286624203821 1.0 1.0 1.0
GOTERM_BP_DIRECT GO:0007005~mitochondrion organization 4 0.87527352297593 0.032167925089193555 PTCD2, OPA1, MAN2A1, MIEF2 314 24 10659 5.657643312101912 1.0 1.0 1.0
GOTERM_BP_DIRECT GO:0033630~positive regulation of cell adhesion mediated by integrin 3 0.6564551422319475 0.03310133685515071 TGFB2, SYK, ADAM9 314 10 10659 10.183757961783439 1.0 1.0 1.0
GOTERM_BP_DIRECT GO:1900745~positive regulation of p38MAPK cascade 3 0.6564551422319475 0.03310133685515071 MAP3K3, ZC3H12A, SASH1 314 10 10659 10.183757961783439 1.0 1.0 1.0
GOTERM_BP_DIRECT GO:0043588~skin development 4 0.87527352297593 0.03959554022340202 ADAMTS2, COL3A1, FRAS1, JUP 314 26 10659 5.222439980401764 1.0 1.0 1.0
GOTERM_BP_DIRECT GO:0060070~canonical Wnt signaling pathway 5 1.0940919037199124 0.04233660438761843 PORCN, PTK7, FZD7, WNT5A, SOX4 314 45 10659 3.7717622080679405 1.0 1.0 1.0
GOTERM_BP_DIRECT GO:0001568~blood vessel development 4 0.87527352297593 0.043606573660786026 COL1A1, MAP3K3, TGFB2, LAMA4 314 27 10659 5.0290162774239215 1.0 1.0 1.0
GOTERM_BP_DIRECT GO:0032024~positive regulation of insulin secretion 3 0.6564551422319475 0.046716530922360555 RBP4, NLGN2, SOX4 314 12 10659 8.486464968152866 1.0 1.0 1.0
GOTERM_BP_DIRECT GO:0042060~wound healing 4 0.87527352297593 0.052209231585362864 COL3A1, PTK7, WNT5A, FGFR1OP2 314 29 10659 4.682187568636064 1.0 1.0 1.0
GOTERM_BP_DIRECT GO:0006094~gluconeogenesis 3 0.6564551422319475 0.0541627047545153 RBP4, PC, GPD1 314 13 10659 7.833659970602645 1.0 1.0 1.0
GOTERM_BP_DIRECT GO:0042310~vasoconstriction 3 0.6564551422319475 0.0541627047545153 EDN1, EDNRA, BDKRB2 314 13 10659 7.833659970602645 1.0 1.0 1.0
GOTERM_BP_DIRECT GO:0010907~positive regulation of glucose metabolic process 2 0.437636761487965 0.05787009149978591 SLC45A3, PMAIP1 314 2 10659 33.945859872611464 1.0 1.0 1.0
GOTERM_BP_DIRECT GO:0097151~positive regulation of inhibitory postsynaptic potential 2 0.437636761487965 0.05787009149978591 NLGN2, IGSF9B 314 2 10659 33.945859872611464 1.0 1.0 1.0
GOTERM_BP_DIRECT GO:0006904~vesicle docking involved in exocytosis 3 0.6564551422319475 0.06199374211597812 STXBP1, PLEK, SYTL2 314 14 10659 7.274112829845313 1.0 1.0 1.0
GOTERM_BP_DIRECT GO:0030036~actin cytoskeleton organization 5 1.0940919037199124 0.07749781607087747 FMNL2, DAAM1, DAAM2, ABL2, FGD1 314 55 10659 3.0859872611464967 1.0 1.0 1.0
GOTERM_BP_DIRECT GO:0043525~positive regulation of neuron apoptotic process 3 0.6564551422319475 0.0786963069859024 TGFB2, BCL2L11, PMAIP1 314 16 10659 6.36484872611465 1.0 1.0 1.0
GOTERM_BP_DIRECT GO:0007155~cell adhesion 7 1.5317286652078774 0.0854155260697588 CX3CR1, NLGN2, LAMA2, LAMA4, NCAM1, TGFBI, HAPLN3 314 104 10659 2.2848174914257715 1.0 1.0 1.0
GOTERM_BP_DIRECT GO:0046464~acylglycerol catabolic process 2 0.437636761487965 0.08554079257454418 ABHD2, ABHD6 314 3 10659 22.630573248407647 1.0 1.0 1.0
GOTERM_BP_DIRECT GO:0010917~negative regulation of mitochondrial membrane potential 2 0.437636761487965 0.08554079257454418 HEBP2, PMAIP1 314 3 10659 22.630573248407647 1.0 1.0 1.0
GOTERM_BP_DIRECT GO:2001235~positive regulation of apoptotic signaling pathway 3 0.6564551422319475 0.08751411454798179 APAF1, TP53INP1, CTSC 314 17 10659 5.990445859872612 1.0 1.0 1.0
GOTERM_BP_DIRECT GO:0006099~tricarboxylic acid cycle 3 0.6564551422319475 0.08751411454798179 MDH1, IDH3A, DHTKD1 314 17 10659 5.990445859872612 1.0 1.0 1.0
GOTERM_BP_DIRECT GO:0002244~hematopoietic progenitor cell differentiation 5 1.0940919037199124 0.0902031284487364 ARL11, ZBTB24, PLEK, RRS1, DHTKD1 314 58 10659 2.92636723039754 1.0 1.0 1.0
GOTERM_BP_DIRECT GO:0007204~positive regulation of cytosolic calcium ion concentration 4 0.87527352297593 0.09380782162104365 FIS1, ABL1, ABL2, CXCL13 314 37 10659 3.6698226889309695 1.0 1.0 1.0
GOTERM_BP_DIRECT GO:0031295~T cell costimulation 3 0.6564551422319475 0.09660923934045663 SPN, CD274, EFNB3 314 18 10659 5.657643312101911 1.0 1.0 1.0
GOTERM_BP_DIRECT GO:0050714~positive regulation of protein secretion 3 0.6564551422319475 0.09660923934045663 TGFB2, FGG, ADAM9 314 18 10659 5.657643312101911 1.0 1.0 1.0
GOTERM_BP_DIRECT GO:0098779~mitophagy in response to mitochondrial depolarization 7 1.5317286652078774 0.09805144281674667 MDH1, FAM131B, AKR1E2, PNPO, SLC1A3, MYH11, HK2 314 108 10659 2.2001946213729653 1.0 1.0 1.0
Category Term Count % PValue Genes List Total Pop Hits Pop Total Fold Enrichment Bonferroni Benjamini FDR
GOTERM_CC_DIRECT GO:0005739~mitochondrion 42 9.190371991247265 2.1608551407209024E-5 OAT, STXBP1, CAMK2A, ABHD6, ABCB8, PPM1K, TCIRG1, NR3C1, LRRC10, ALDH1L2, CISD3, DHTKD1, HEBP2, FUNDC2, GJA1, BCL2L11, PDF, OPA1, ERBB4, PMAIP1, NT5M, RIPK1, SAMD13, SOX4, IDH3A, TIMM8A, PTCD2, MDH1, PPTC7, EYA2, CHCHD10, MRPS7, MRPL44, SUGCT, MSRA, PDP2, PC, ADCK1, GPD1, L2HGDH, ABCG1, SLC25A13 356 768 13162 2.0…
GOTERM_CC_DIRECT GO:0005605~basal lamina 4 0.87527352297593 0.0020274759585898056 LAMA2, LAMA4, COL4A5, NID1 356 10 13162 14.78876404494382 0.3627266302619918 0.2250498314034684 0.2250498314034684
GOTERM_CC_DIRECT GO:0060077~inhibitory synapse 3 0.6564551422319475 0.010126783486763333 NLGN2, IQSEC3, IGSF9B 356 6 13162 18.485955056179776 0.8956084574116496 0.7493819780204867 0.7493819780204867
GOTERM_CC_DIRECT GO:0005604~basement membrane 5 1.0940919037199124 0.03255040758261857 SPN, SMOC2, FRAS1, EGFLAM, FREM2 356 45 13162 4.107990012484394 0.999355099358829 1.0 1.0
GOTERM_CC_DIRECT GO:0015629~actin cytoskeleton 8 1.75054704595186 0.033209111431700786 FGR, MSRA, PEAK1, FHL2, ABL1, TWF1, STK38L, MYRIP 356 113 13162 2.6174803619369595 0.9994455966694502 1.0 1.0
GOTERM_CC_DIRECT GO:0005614~interstitial matrix 3 0.6564551422319475 0.040049516505687 SMOC2, EGFLAM, ADAMTSL4 356 12 13162 9.242977528089888 0.9998853852176035 1.0 1.0
GOTERM_CC_DIRECT GO:0009897~external side of plasma membrane 9 1.9693654266958425 0.04880438028158998 SPN, CD274, SCUBE1, TFRC, PDPN, FGG, CCR7, TRPM8, ABCG1 356 149 13162 2.233202624236483 0.9999850064368769 1.0 1.0
GOTERM_CC_DIRECT GO:0030018~Z disc 5 1.0940919037199124 0.05117914462987149 HOMER1, JUP, AKAP4, SCN3B, FBXO32 356 52 13162 3.554991356957649 0.9999913920983758 1.0 1.0
GOTERM_CC_DIRECT GO:0032281~AMPA glutamate receptor complex 3 0.6564551422319475 0.06043983808777733 PORCN, ABHD6, GRIA3 356 15 13162 7.394382022471909 0.9999990244267504 1.0 1.0
GOTERM_CC_DIRECT GO:0032587~ruffle membrane 4 0.87527352297593 0.07711908399170617 FGR, PLEKHA1, PLEK, TWF1 356 37 13162 3.9969632553902215 0.9999999817047762 1.0 1.0
GOTERM_CC_DIRECT GO:0005576~extracellular region 15 3.282275711159737 0.08431155314235472 TUB, PTGFR, PLA2G2D, EDN1, TGFB2, IGFBP3, BMP8B, INHBB, PRRG3, FGF6, PAPPA, LIPG, SLIT1, FGF11, CCL16 356 345 13162 1.6074743527112847 0.9999999967789526 1.0 1.0
GOTERM_CC_DIRECT GO:0005856~cytoskeleton 6 1.312910284463895 0.08587040239440083 FRMD3, FRMD5, ZC3H12A, HIP1R, LRRC10, ALOX15B 356 87 13162 2.5497869043006585 0.9999999977933924 1.0 1.0
Category Term Count % PValue Genes List Total Pop Hits Pop Total Fold Enrichment Bonferroni Benjamini FDR
GOTERM_MF_DIRECT GO:0005201~extracellular matrix structural constituent 5 1.0940919037199124 0.0046646132660330885 COL1A1, COL3A1, COL27A1, COL4A1, COL4A5 270 27 10488 7.193415637860082 0.7597404760696985 1.0 1.0
GOTERM_MF_DIRECT GO:0004716~receptor signaling protein tyrosine kinase activity 3 0.6564551422319475 0.012639862667793147 SYK, ERBB4, INSR 270 7 10488 16.64761904761905 0.9793435926068257 1.0 1.0
GOTERM_MF_DIRECT GO:0004715~non-membrane spanning protein tyrosine kinase activity 5 1.0940919037199124 0.013081680573387846 FGR, SYK, PEAK1, ABL1, ABL2 270 36 10488 5.395061728395062 0.9819794014385743 1.0 1.0
GOTERM_MF_DIRECT GO:0001047~core promoter binding 5 1.0940919037199124 0.01874746068905176 HDAC5, CALCOCO1, TCF7, AGO2, RUNX1 270 40 10488 4.855555555555555 0.9968872656507577 1.0 1.0
GOTERM_MF_DIRECT GO:0046872~metal ion binding 28 6.12691466083151 0.04503860222047139 ZNF512B, HDAC5, ZBTB24, ZBTB20, IKZF3, FGD1, PDF, ZNF704, CARNS1, PHF24, ZNF789, SMYD1, HIVEP3, RIMKLA, PDE8A, ZNF641, TIMM8A, EGR3, BCL11A, ZFP3, PDE4C, PC, AEBP2, PITPNM2, ZNF516, RUFY2, YPEL1, CYB561 270 749 10488 1.4521287642782967 0.9999992135446999 1.0 1.0
GOTERM_MF_DIRECT GO:0004465~lipoprotein lipase activity 2 0.437636761487965 0.0506412646879556 LIPG, LPL 270 2 10488 38.84444444444444 0.9999998693055945 1.0 1.0
GOTERM_MF_DIRECT GO:0043325~phosphatidylinositol-3,4-bisphosphate binding 3 0.6564551422319475 0.05524711253988339 PLEKHA1, SESTD1, PLEK 270 15 10488 7.768888888888889 0.9999999703476226 1.0 1.0
GOTERM_MF_DIRECT GO:0016907~G-protein coupled acetylcholine receptor activity 2 0.437636761487965 0.09872704266799266 CHRM2, CHRM3 270 4 10488 19.42222222222222 0.999999999999983 1.0 1.0
[truncated: 1 more rows]

## Sheet: KEGG analysis
Supplementary Material 1.5 KEGG analysis of the top 500 mRNAs with the most significant differences in the mRNAa-miRNA pairs
[truncated: 39 more rows]
