# Supplementary material for: Changes in the Mitochondrial Dynamics and Functions Together with the mRNA/miRNA Network in the Heart Tissue Contribute to Hypoxia Adaptation in Tibetan Sheep
Source: Animals (Basel). 2022 Feb 25;12(5):583. doi: 10.3390/ani12050583 (PMC8909807; doi:10.3390/ani12050583)
Supplement: Supplementary file 1 [file animals-12-00583-s001.zip › Supplementary material 1/Supplementary material 1.6 Co-expression network of DEmRNAs and DEmiRNAs.xlsx]

## Sheet: Sheet1
Supplementary material 1.5 Co-expression network of DEmRNAs and DEmiRNAs
nod1	nod2
miR-1388-y	MRPL44
oar-miR-181a	MRPL44
novel-m0074-5p	MRPL28
miR-330-x	MRPL28
miR-484-x	MRPL28
miR-708-x	MRPL28
miR-532-y	MRPL28
miR-1343-y	MRPL28
miR-1306-x	PDF
miR-455-x	PDF
miR-1388-y	TIMM8A
novel-m0099-3p	TIMM8A
miR-502-z	TIMM8A
miR-500-y	TIMM8A
miR-2285-z	OPA1
miR-574-x	OPA1
oar-miR-26a	OPA1
miR-149-x	IMMT
miR-450-x	IMMT
miR-361-y	MIEF2
miR-424-x	MIEF2
miR-330-x	MIEF2
miR-128-y	MIEF2
miR-9985-z	MIEF2
miR-507-y	MIEF2
miR-490-y	Glrx5
miR-301-x	Glrx5
miR-423-x	NDUFB7
miR-11971-z	NDUFB7
miR-674-y	FIS1
miR-532-y	FIS1
miR-574-x	IDH3A
oar-miR-543-3p	IDH3A
oar-miR-543-3p	OAT
miR-149-x	OAT
miR-149-x	ABCB8
miR-484-x	ABCB8
miR-423-x	ABCB8
miR-301-x	ABCB8
miR-1306-x	GPD1
novel-m0043-3p	GPD1
miR-181-x	PMAIP1
oar-miR-26a	PMAIP1
miR-214-y	COQ10A
miR-424-x	COQ10A
miR-450-x	COQ10A
miR-9182-z	COQ10A
novel-m0011-3p	COQ10A
novel-m0043-3p	COQ10A
novel-m0074-5p	COQ10A
oar-let-7i	COQ10A
oar-miR-16b	COQ10A
miR-107-y	PDP2
miR-107-z	PDP2
miR-11986-z	PDP2
miR-1388-y	PDP2
miR-21-y	PDP2
miR-2285-z	PDP2
miR-28-x	PDP2
miR-335-x	PDP2
miR-378-y	PDP2
miR-490-y	PDP2
miR-505-y	PDP2
oar-miR-103	PDP2
oar-miR-107	PDP2
oar-miR-27a	PDP2
miR-17-y	PC
miR-28-x	PC
miR-708-x	PC
oar-let-7d	PC
oar-let-7i	PC
miR-9985-z	ATP5MC3
oar-miR-27a	ATP5MC3
miR-1343-y	MTFP1
miR-214-y	MTFP1
miR-21-y	MTFP1
miR-335-x	MTFP1
miR-424-x	MTFP1
miR-500-y	MTFP1
miR-502-z	MTFP1
novel-m0011-3p	MTFP1
novel-m0043-3p	MTFP1
novel-m0044-3p	MTFP1
novel-m0230-3p	MTFP1
oar-miR-16b	MTFP1
oar-miR-370-3p	MTFP1
miR-107-y	NDUFAF1
miR-107-z	NDUFAF1
miR-15-x	NDUFAF1
miR-378-y	NDUFAF1
miR-424-x	NDUFAF1
miR-432-x	NDUFAF1
miR-497-x	NDUFAF1
miR-9182-z	NDUFAF1
novel-m0011-3p	NDUFAF1
novel-m0043-3p	NDUFAF1
novel-m0044-3p	NDUFAF1
oar-miR-103	NDUFAF1
oar-miR-107	NDUFAF1
oar-miR-16b	NDUFAF1
oar-miR-432	NDUFAF1
miR-11971-z	NT5M
miR-21-y	NT5M
miR-361-y	NT5M
miR-423-x	NT5M
novel-m0230-3p	NT5M
miR-128-y	ECI1
miR-214-y	ECI1
miR-21-y	ECI1
miR-378-y	ECI1
miR-214-y	NDUFC1
novel-m0195-3p	NDUFC1
miR-17-y	SLC25A13
miR-218-x	SLC25A13
miR-455-x	SLC25A13
novel-m0099-3p	SLC25A13
oar-miR-432	SLC25A13
miR-11986-z	PPM1K
miR-15-x	PPM1K
miR-218-x	PPM1K
miR-28-x	PPM1K
miR-335-x	PPM1K
miR-432-x	PPM1K
miR-497-x	PPM1K
miR-505-y	PPM1K
novel-m0195-3p	PPM1K
novel-m0221-3p	PPM1K
oar-miR-16b	PPM1K
oar-miR-432	PPM1K
miR-181-x	L2HGDH
miR-432-x	L2HGDH
miR-450-x	L2HGDH
novel-m0221-3p	L2HGDH
oar-let-7d	L2HGDH
oar-let-7i	L2HGDH
oar-miR-181a	L2HGDH
oar-miR-432	L2HGDH
miR-424-x	COX7B2
miR-29-y	ERBB4
oar-miR-29b	ERBB4
miR-146-x	Erbb4
miR-145-y	Erbb4
miR-432-x	NPTX1
miR-507-y	NPTX1
oar-miR-370-3p	NPTX1
miR-674-y	ALDH1L2
miR-29-y	ALDH1L2
oar-miR-29b	ALDH1L2
oar-miR-29b	DHTKD1
miR-145-y	DHTKD1
miR-146-x	Bcl2l11
miR-877-x	Bcl2l11
miR-877-x	ALDH1L2

## Sheet: Sheet2
Supplementary material 1.5 Co-expression network of DEmRNAs and DEmiRNAs
id	type
oar-miR-758-3p	miRNA
oar-miR-655-3p	miRNA
oar-miR-543-3p	miRNA
oar-miR-494-3p	miRNA
oar-miR-485-3p	miRNA
oar-miR-432	miRNA
oar-miR-411a-3p	miRNA
oar-miR-382-5p	miRNA
oar-miR-382-3p	miRNA
oar-miR-379-5p	miRNA
oar-miR-377-3p	miRNA
oar-miR-376e-3p	miRNA
oar-miR-376d	miRNA
oar-miR-376a-5p	miRNA
oar-miR-370-3p	miRNA
oar-miR-329b-3p	miRNA
oar-miR-323a-3p	miRNA
oar-miR-30a-3p	miRNA
oar-miR-29b	miRNA
oar-miR-29a	miRNA
oar-miR-27a	miRNA
oar-miR-26a	miRNA
oar-miR-23b	miRNA
oar-miR-23a	miRNA
oar-miR-218a	miRNA
oar-miR-200b	miRNA
oar-miR-194	miRNA
oar-miR-181a	miRNA
oar-miR-16b	miRNA
oar-miR-152	miRNA
oar-miR-1197-3p	miRNA
oar-miR-10b	miRNA
oar-miR-107	miRNA
oar-miR-106a	miRNA
oar-miR-103	miRNA
oar-let-7i	miRNA
oar-let-7g	miRNA
oar-let-7f	miRNA
oar-let-7d	miRNA
oar-let-7c	miRNA
oar-let-7b	miRNA
novel-m0230-3p	miRNA
novel-m0221-3p	miRNA
novel-m0206-3p	miRNA
novel-m0205-5p	miRNA
novel-m0195-3p	miRNA
novel-m0188-3p	miRNA
novel-m0187-3p	miRNA
novel-m0183-5p	miRNA
novel-m0179-3p	miRNA
novel-m0178-5p	miRNA
novel-m0173-5p	miRNA
novel-m0150-5p	miRNA
novel-m0143-3p	miRNA
novel-m0135-5p	miRNA
novel-m0132-3p	miRNA
novel-m0128-3p	miRNA
novel-m0126-3p	miRNA
novel-m0114-5p	miRNA
novel-m0110-3p	miRNA
novel-m0099-3p	miRNA
novel-m0088-3p	miRNA
novel-m0077-5p	miRNA
novel-m0076-3p	miRNA
novel-m0075-5p	miRNA
novel-m0074-5p	miRNA
novel-m0056-5p	miRNA
novel-m0051-3p	miRNA
novel-m0044-3p	miRNA
novel-m0043-3p	miRNA
novel-m0031-3p	miRNA
novel-m0030-3p	miRNA
novel-m0029-3p	miRNA
novel-m0026-5p	miRNA
novel-m0017-3p	miRNA
novel-m0016-3p	miRNA
novel-m0015-3p	miRNA
novel-m0014-5p	miRNA
novel-m0012-5p	miRNA
novel-m0011-3p	miRNA
novel-m0006-3p	miRNA
novel-m0005-3p	miRNA
novel-m0004-3p	miRNA
miR-9985-z	miRNA
miR-9226-x	miRNA
miR-9182-z	miRNA
miR-8908-z	miRNA
miR-877-x	miRNA
miR-7134-y	miRNA
miR-708-x	miRNA
miR-674-y	miRNA
miR-664-z	miRNA
miR-664-x	miRNA
miR-574-x	miRNA
miR-542-y	miRNA
miR-532-y	miRNA
miR-5100-z	miRNA
miR-505-y	miRNA
miR-502-z	miRNA
miR-502-x	miRNA
miR-500-y	miRNA
miR-499-x	miRNA
miR-497-x	miRNA
miR-490-y	miRNA
miR-484-x	miRNA
miR-455-x	miRNA
miR-452-x	miRNA
miR-450-x	miRNA
miR-449-x	miRNA
miR-4449-z	miRNA
miR-432-x	miRNA
miR-424-x	miRNA
miR-423-x	miRNA
miR-421-y	miRNA
miR-3963-z	miRNA
miR-383-x	miRNA
miR-378-z	miRNA
miR-378-y	miRNA
miR-365-x	miRNA
miR-361-y	miRNA
miR-34-y	miRNA
miR-340-x	miRNA
miR-335-x	miRNA
miR-331-y	miRNA
miR-330-x	miRNA
miR-324-x	miRNA
miR-3064-x	miRNA
miR-301-x	miRNA
miR-300-y	miRNA
miR-29-y	miRNA
miR-299-y	miRNA
miR-28-x	miRNA
miR-285-z	miRNA
miR-27-y	miRNA
miR-26-z	miRNA
miR-24-y	miRNA
miR-2483-y	miRNA
miR-2440-z	miRNA
miR-2411-y	miRNA
miR-2355-y	miRNA
miR-2331-y	miRNA
miR-22-z	miRNA
miR-22-y	miRNA
miR-22-x	miRNA
miR-2285-z	miRNA
miR-2284-y	miRNA
miR-222-z	miRNA
miR-21-y	miRNA
miR-218-z	miRNA
miR-218-x	miRNA
miR-214-y	miRNA
miR-211-z	miRNA
miR-211-x	miRNA
miR-204-x	miRNA
miR-200-z	miRNA
miR-19-z	miRNA
miR-193-y	miRNA
miR-188-y	miRNA
miR-186-x	miRNA
miR-185-y	miRNA
miR-1843-x	miRNA
miR-181-z	miRNA
miR-181-x	miRNA
miR-17-y	miRNA
miR-16-x	miRNA
miR-1630-z	miRNA
miR-15-x	miRNA
miR-155-x	miRNA
miR-150-z	miRNA
miR-149-x	miRNA
miR-148-y	miRNA
miR-146-z	miRNA
miR-146-x	miRNA
miR-145-y	miRNA
miR-145-x	miRNA
miR-1434-y	miRNA
miR-140-y	miRNA
miR-140-x	miRNA
miR-139-y	miRNA
miR-139-x	miRNA
miR-1388-z	miRNA
miR-1388-y	miRNA
miR-1343-y	miRNA
miR-130-y	miRNA
miR-1306-x	miRNA
miR-128-y	miRNA
miR-127-x	miRNA
miR-122-x	miRNA
miR-11986-z	miRNA
miR-11971-z	miRNA
miR-10-x	miRNA
miR-107-z	miRNA
miR-107-y	miRNA
miR-10152-y	miRNA
miR-507-y	miRNA
TIMM8A	mRNA
SLC25A13	mRNA
PPM1K	mRNA
PMAIP1	mRNA
PDP2	mRNA
PDF	mRNA
PC	mRNA
OPA1	mRNA
OAT	mRNA
NT5M	mRNA
NPTX1	mRNA
NDUFC1	mRNA
NDUFB7	mRNA
NDUFAF1	mRNA
MTFP1	mRNA
MRPL44	mRNA
MRPL28	mRNA
MIEF2	mRNA
MIEF2	mRNA
IMMT	mRNA
IDH3A	mRNA
HK2	mRNA
GPD1	mRNA
GPAM	mRNA
GPAM	mRNA
Glrx5	mRNA
FIS1	mRNA
ERBB4	mRNA
Erbb4	mRNA
ECI1	mRNA
DHTKD1	mRNA
COX7B2	mRNA
COQ10A	mRNA
COQ10A	mRNA
Bcl2l11	mRNA
ATP5MC3	mRNA
ALDH1L2	mRNA
ABCB8	mRNA
L2HGDH	mRNA
